# Supplementary material for: A Transcriptomics Analysis of the Regulation of Lens Fiber Cell Differentiation in the Absence of FGFRs and PTEN
Source: Cells. 2024 Jul 19;13(14):1222. doi: 10.3390/cells13141222 (PMC11274593; doi:10.3390/cells13141222)
Supplement: Supplementary file 1 [file cells-13-01222-s001.zip]

Archive with 30 entries (30 files):
- drive-download-20240627T212928Z-001/Figure S1.tiff
- drive-download-20240627T212928Z-001/Figure S10.tiff
- drive-download-20240627T212928Z-001/Figure S11.tiff
- drive-download-20240627T212928Z-001/Figure S2.tiff
- drive-download-20240627T212928Z-001/Figure S3.tiff
- drive-download-20240627T212928Z-001/Figure S4.tiff
- drive-download-20240627T212928Z-001/Figure S5.tiff
- drive-download-20240627T212928Z-001/Figure S6.tiff
- drive-download-20240627T212928Z-001/Figure S7.tiff
- drive-download-20240627T212928Z-001/Figure S8.tiff
- drive-download-20240627T212928Z-001/Figure S9.tiff
- drive-download-20240627T212928Z-001/Table S1.xlsx
- drive-download-20240627T212928Z-001/Table S10.xlsx
- drive-download-20240627T212928Z-001/Table S11.xlsx
- drive-download-20240627T212928Z-001/Table S12.xlsx
- drive-download-20240627T212928Z-001/Table S13.xlsx
- drive-download-20240627T212928Z-001/Table S14.xlsx
- drive-download-20240627T212928Z-001/Table S15.xlsx
- drive-download-20240627T212928Z-001/Table S16.xlsx
- drive-download-20240627T212928Z-001/Table S17.xlsx
- drive-download-20240627T212928Z-001/Table S18.xlsx
- drive-download-20240627T212928Z-001/Table S19.xlsx
- drive-download-20240627T212928Z-001/Table S2.xlsx
- drive-download-20240627T212928Z-001/Table S3.xlsx
- drive-download-20240627T212928Z-001/Table S4.xlsx
- drive-download-20240627T212928Z-001/Table S5.xlsx
- drive-download-20240627T212928Z-001/Table S6.xlsx
- drive-download-20240627T212928Z-001/Table S7.xlsx
- drive-download-20240627T212928Z-001/Table S8.xlsx
- drive-download-20240627T212928Z-001/Table S9.xlsx
