# Supplementary material for: A Transcriptomics Analysis of the Regulation of Lens Fiber Cell Differentiation in the Absence of FGFRs and PTEN
Source: Cells. 2024 Jul 19;13(14):1222. doi: 10.3390/cells13141222 (PMC11274593; doi:10.3390/cells13141222)
Supplement: Supplementary file 1 [file cells-13-01222-s001.zip › drive-download-20240627T212928Z-001/Table S1.xlsx]

## Sheet: Enrichment
Gene Ontology analysis for Cluster T1
GroupID	Category	Term	Description	LogP	Log(q-value)	Genes	Symbols	InTerm_InList
1_Summary	GO Biological Processes	GO:0061061	muscle structure development	-6.89482	-2.63296	11443,12023,12156,12224,12389,12390,12833,13346,16691,17263,18019,20897,23892,56312,68794,109620,193385,211323,244810,19662	Chrnb1,Barx2,Bmp2,Klf5,Cav1,Cav2,Col6a1,Des,Krt8,Meg3,Nfatc2,Stra6,Grem1,Nupr1,Flnc,Dsp,Ripor2,Nrg1,AW551984,Rbp4	20/-
1_Member	GO Biological Processes	GO:0061061	muscle structure development	-6.89482	-2.63296	11443,12023,12156,12224,12389,12390,12833,13346,16691,17263,18019,20897,23892,56312,68794,109620,193385,211323,244810	Chrnb1,Barx2,Bmp2,Klf5,Cav1,Cav2,Col6a1,Des,Krt8,Meg3,Nfatc2,Stra6,Grem1,Nupr1,Flnc,Dsp,Ripor2,Nrg1,AW551984	19/558
1_Member	GO Biological Processes	GO:0007517	muscle organ development	-5.69621	-2.13332	12023,12156,12224,12389,12390,12833,13346,17263,20897,56312,109620,193385,211323	Barx2,Bmp2,Klf5,Cav1,Cav2,Col6a1,Des,Meg3,Stra6,Nupr1,Dsp,Ripor2,Nrg1	13/320
1_Member	GO Biological Processes	GO:0060537	muscle tissue development	-5.41519	-1.99843	12023,12156,12224,12389,12390,12833,17263,19662,20897,23892,56312,109620,211323,244810	Barx2,Bmp2,Klf5,Cav1,Cav2,Col6a1,Meg3,Rbp4,Stra6,Grem1,Nupr1,Dsp,Nrg1,AW551984	14/394
1_Member	GO Biological Processes	GO:0051146	striated muscle cell differentiation	-5.17665	-1.9148	12023,12156,12224,12390,12833,16691,18019,23892,68794,211323,244810	Barx2,Bmp2,Klf5,Cav2,Col6a1,Krt8,Nfatc2,Grem1,Flnc,Nrg1,AW551984	11/253
1_Member	GO Biological Processes	GO:0042692	muscle cell differentiation	-4.78741	-1.79825	11443,12023,12156,12224,12390,12833,16691,18019,23892,68794,211323,244810	Chrnb1,Barx2,Bmp2,Klf5,Cav2,Col6a1,Krt8,Nfatc2,Grem1,Flnc,Nrg1,AW551984	12/332
1_Member	GO Biological Processes	GO:0060538	skeletal muscle organ development	-4.76987	-1.79825	12023,12224,12389,12390,12833,13346,17263,20897,56312	Barx2,Klf5,Cav1,Cav2,Col6a1,Des,Meg3,Stra6,Nupr1	9/182
1_Member	GO Biological Processes	GO:0007519	skeletal muscle tissue development	-3.33905	-1.05947	12023,12224,12389,12390,12833,17263,56312	Barx2,Klf5,Cav1,Cav2,Col6a1,Meg3,Nupr1	7/170
1_Member	GO Biological Processes	GO:0035914	skeletal muscle cell differentiation	-2.54597	-0.595871	12023,12224,12833,56312	Barx2,Klf5,Col6a1,Nupr1	4/73
1_Member	GO Biological Processes	GO:0055001	muscle cell development	-2.26939	-0.43567	11443,12390,12833,16691,18019,68794	Chrnb1,Cav2,Col6a1,Krt8,Nfatc2,Flnc	6/198
2_Summary	GO Biological Processes	GO:0051961	negative regulation of nervous system development	-6.55161	-2.59078	12550,13380,15364,18096,18213,20355,22421,63953,65254,108151,232370,12310,12389,12652,12671,12833,14063,20741,80880,240672,320563,12156,26364,211323,225908,11307,18019,18133,23892,63873,223227,12224,16403,18761,20257,193385,320840,19662,223650,68567,11911,12554,16774,16782,17075	Cdh1,Dkk1,Hmga2,Nkx6-1,Ntrk3,Sema4f,Wnt7a,Dusp10,Dpysl5,Sema3d,Clstn3,Calca,Cav1,Chga,Chrm3,Col6a1,F2rl1,Sptb,Kank3,Dusp5,Islr2,Bmp2,Adgre5,Nrg1,Myrf,Abcg1,Nfatc2,Ccn3,Grem1,Trpv4,Sox21,Klf5,Itga6,Prkcq,Stmn2,Ripor2,Negr1,Rbp4,Eppk1,Cgref1,Atf4,Cdh13,Lama3,Lamc2,Epcam	45/-
2_Member	GO Biological Processes	GO:0051961	negative regulation of nervous system development	-6.55161	-2.59078	12550,13380,15364,18096,18213,20355,22421,63953,65254,108151,232370	Cdh1,Dkk1,Hmga2,Nkx6-1,Ntrk3,Sema4f,Wnt7a,Dusp10,Dpysl5,Sema3d,Clstn3	11/183
2_Member	GO Biological Processes	GO:0050768	negative regulation of neurogenesis	-4.90594	-1.79825	12550,15364,18096,18213,20355,22421,63953,65254,108151	Cdh1,Hmga2,Nkx6-1,Ntrk3,Sema4f,Wnt7a,Dusp10,Dpysl5,Sema3d	9/175
2_Member	GO Biological Processes	GO:0090066	regulation of anatomical structure size	-4.58951	-1.73382	12310,12389,12550,12652,12671,12833,14063,18096,18213,20355,20741,22421,80880,108151,240672,320563	Calca,Cav1,Cdh1,Chga,Chrm3,Col6a1,F2rl1,Nkx6-1,Ntrk3,Sema4f,Sptb,Wnt7a,Kank3,Sema3d,Dusp5,Islr2	16/595
2_Member	GO Biological Processes	GO:0051960	regulation of nervous system development	-4.58071	-1.73382	12156,12550,13380,15364,18096,18213,20355,22421,26364,63953,65254,108151,211323,225908,232370,320563	Bmp2,Cdh1,Dkk1,Hmga2,Nkx6-1,Ntrk3,Sema4f,Wnt7a,Adgre5,Dusp10,Dpysl5,Sema3d,Nrg1,Myrf,Clstn3,Islr2	16/596
2_Member	GO Biological Processes	GO:0045596	negative regulation of cell differentiation	-4.38054	-1.6372	11307,12156,12389,12550,13380,15364,18019,18096,18133,18213,20355,22421,23892,63873,63953,65254,108151,223227	Abcg1,Bmp2,Cav1,Cdh1,Dkk1,Hmga2,Nfatc2,Nkx6-1,Ccn3,Ntrk3,Sema4f,Wnt7a,Grem1,Trpv4,Dusp10,Dpysl5,Sema3d,Sox21	18/759
2_Member	GO Biological Processes	GO:0120035	regulation of plasma membrane bounded cell projection organization	-4.19965	-1.52885	12224,12389,12550,13380,14063,16403,18213,18761,20257,20355,22421,63873,65254,108151,193385,211323,320563,320840	Klf5,Cav1,Cdh1,Dkk1,F2rl1,Itga6,Ntrk3,Prkcq,Stmn2,Sema4f,Wnt7a,Trpv4,Dpysl5,Sema3d,Ripor2,Nrg1,Islr2,Negr1	18/784
2_Member	GO Biological Processes	GO:0031344	regulation of cell projection organization	-4.09506	-1.45645	12224,12389,12550,13380,14063,16403,18213,18761,20257,20355,22421,63873,65254,108151,193385,211323,320563,320840	Klf5,Cav1,Cdh1,Dkk1,F2rl1,Itga6,Ntrk3,Prkcq,Stmn2,Sema4f,Wnt7a,Trpv4,Dpysl5,Sema3d,Ripor2,Nrg1,Islr2,Negr1	18/799
2_Member	GO Biological Processes	GO:0050767	regulation of neurogenesis	-3.72946	-1.23845	12156,12550,15364,18096,18213,20355,22421,63953,65254,108151,211323,225908,320563	Bmp2,Cdh1,Hmga2,Nkx6-1,Ntrk3,Sema4f,Wnt7a,Dusp10,Dpysl5,Sema3d,Nrg1,Myrf,Islr2	13/494
2_Member	GO Biological Processes	GO:0030516	regulation of axon extension	-3.5144	-1.11586	12550,18096,18213,20355,108151,320563	Cdh1,Nkx6-1,Ntrk3,Sema4f,Sema3d,Islr2	6/113
2_Member	GO Biological Processes	GO:0048638	regulation of developmental growth	-3.35608	-1.05947	12550,15364,18096,18213,19662,20355,63953,108151,211323,223650,320563	Cdh1,Hmga2,Nkx6-1,Ntrk3,Rbp4,Sema4f,Dusp10,Sema3d,Nrg1,Eppk1,Islr2	11/404
2_Member	GO Biological Processes	GO:0040008	regulation of growth	-3.34254	-1.05947	12550,15364,18096,18133,18213,19662,20355,23892,63953,68567,108151,211323,223650,232370,320563	Cdh1,Hmga2,Nkx6-1,Ccn3,Ntrk3,Rbp4,Sema4f,Grem1,Dusp10,Cgref1,Sema3d,Nrg1,Eppk1,Clstn3,Islr2	15/688
2_Member	GO Biological Processes	GO:0032535	regulation of cellular component size	-3.25896	-1.0057	12550,12833,14063,18096,18213,20355,20741,22421,80880,108151,320563	Cdh1,Col6a1,F2rl1,Nkx6-1,Ntrk3,Sema4f,Sptb,Wnt7a,Kank3,Sema3d,Islr2	11/415
2_Member	GO Biological Processes	GO:0000902	cell morphogenesis	-3.25036	-1.00554	11911,12550,12554,12833,13380,16774,16782,18213,20355,22421,23892,65254,108151,193385,211323,232370	Atf4,Cdh1,Cdh13,Col6a1,Dkk1,Lama3,Lamc2,Ntrk3,Sema4f,Wnt7a,Grem1,Dpysl5,Sema3d,Ripor2,Nrg1,Clstn3	16/779
2_Member	GO Biological Processes	GO:0061387	regulation of extent of cell growth	-3.2077	-0.975222	12550,18096,18213,20355,108151,320563	Cdh1,Nkx6-1,Ntrk3,Sema4f,Sema3d,Islr2	6/129
2_Member	GO Biological Processes	GO:0010975	regulation of neuron projection development	-3.0303	-0.879035	12550,13380,16403,18213,20257,20355,22421,63873,65254,108151,211323,320563,320840	Cdh1,Dkk1,Itga6,Ntrk3,Stmn2,Sema4f,Wnt7a,Trpv4,Dpysl5,Sema3d,Nrg1,Islr2,Negr1	13/586
2_Member	GO Biological Processes	GO:0001558	regulation of cell growth	-2.91819	-0.804035	12550,18096,18133,18213,20355,23892,68567,108151,211323,232370,320563	Cdh1,Nkx6-1,Ccn3,Ntrk3,Sema4f,Grem1,Cgref1,Sema3d,Nrg1,Clstn3,Islr2	11/457
2_Member	GO Biological Processes	GO:0050922	negative regulation of chemotaxis	-2.9147	-0.804035	18133,20355,23892,108151	Ccn3,Sema4f,Grem1,Sema3d	4/58
2_Member	GO Biological Processes	GO:0045926	negative regulation of growth	-2.89754	-0.804035	12550,18133,19662,20355,23892,63953,68567,108151	Cdh1,Ccn3,Rbp4,Sema4f,Grem1,Dusp10,Cgref1,Sema3d	8/261
2_Member	GO Biological Processes	GO:0010721	negative regulation of cell development	-2.87849	-0.798477	12550,15364,18096,18213,20355,22421,63953,65254,108151	Cdh1,Hmga2,Nkx6-1,Ntrk3,Sema4f,Wnt7a,Dusp10,Dpysl5,Sema3d	9/326
2_Member	GO Biological Processes	GO:0048863	stem cell differentiation	-2.69859	-0.679773	17075,20355,22421,23892,108151,211323,223227	Epcam,Sema4f,Wnt7a,Grem1,Sema3d,Nrg1,Sox21	7/219
2_Member	GO Biological Processes	GO:0008361	regulation of cell size	-2.65435	-0.652563	12550,12833,18096,18213,20355,108151,320563	Cdh1,Col6a1,Nkx6-1,Ntrk3,Sema4f,Sema3d,Islr2	7/223
2_Member	GO Biological Processes	GO:0031345	negative regulation of cell projection organization	-2.65435	-0.652563	12550,13380,20257,20355,63873,65254,108151	Cdh1,Dkk1,Stmn2,Sema4f,Trpv4,Dpysl5,Sema3d	7/223
2_Member	GO Biological Processes	GO:0010977	negative regulation of neuron projection development	-2.63141	-0.648308	12550,13380,20257,20355,63873,108151	Cdh1,Dkk1,Stmn2,Sema4f,Trpv4,Sema3d	6/167
2_Member	GO Biological Processes	GO:0048640	negative regulation of developmental growth	-2.42333	-0.519406	12550,19662,20355,63953,108151	Cdh1,Rbp4,Sema4f,Dusp10,Sema3d	5/128
2_Member	GO Biological Processes	GO:0050770	regulation of axonogenesis	-2.40049	-0.507871	12550,18213,20355,22421,108151,320563	Cdh1,Ntrk3,Sema4f,Wnt7a,Sema3d,Islr2	6/186
2_Member	GO Biological Processes	GO:0050919	negative chemotaxis	-2.33276	-0.475741	20355,108151,211323	Sema4f,Sema3d,Nrg1	3/42
2_Member	GO Biological Processes	GO:0030308	negative regulation of cell growth	-2.20759	-0.395978	12550,18133,20355,23892,68567,108151	Cdh1,Ccn3,Sema4f,Grem1,Cgref1,Sema3d	6/204
2_Member	GO Biological Processes	GO:0030517	negative regulation of axon extension	-2.14509	-0.35599	12550,20355,108151	Cdh1,Sema4f,Sema3d	3/49
3_Summary	GO Biological Processes	GO:0098609	cell-cell adhesion	-6.00992	-2.22519	12550,12554,13506,16403,16404,16774,17075,18133,21687,52118,56460,109620,211323,232370,320840,386463,57875,68794	Cdh1,Cdh13,Dsc2,Itga6,Itga7,Lama3,Epcam,Ccn3,Tek,Pvr,Pkp3,Dsp,Nrg1,Clstn3,Negr1,Cdsn,Angptl4,Flnc	18/-
3_Member	GO Biological Processes	GO:0098609	cell-cell adhesion	-6.00992	-2.22519	12550,12554,13506,16403,16404,16774,17075,18133,21687,52118,56460,109620,211323,232370,320840,386463	Cdh1,Cdh13,Dsc2,Itga6,Itga7,Lama3,Epcam,Ccn3,Tek,Pvr,Pkp3,Dsp,Nrg1,Clstn3,Negr1,Cdsn	16/459
3_Member	Reactome Gene Sets	R-MMU-446728	Cell junction organization	-4.60551	-1.73382	12550,12554,16403,52118,57875,68794	Cdh1,Cdh13,Itga6,Pvr,Angptl4,Flnc	6/72
3_Member	Reactome Gene Sets	R-MMU-1500931	Cell-Cell communication	-4.03004	-1.41163	12550,12554,16403,52118,57875,68794	Cdh1,Cdh13,Itga6,Pvr,Angptl4,Flnc	6/91
3_Member	Reactome Gene Sets	R-MMU-418990	Adherens junctions interactions	-3.53274	-1.11586	12550,12554,52118,57875	Cdh1,Cdh13,Pvr,Angptl4	4/40
3_Member	Reactome Gene Sets	R-MMU-421270	Cell-cell junction organization	-3.22621	-0.985544	12550,12554,52118,57875	Cdh1,Cdh13,Pvr,Angptl4	4/48
3_Member	GO Biological Processes	GO:0098742	cell-cell adhesion via plasma-membrane adhesion molecules	-3.02653	-0.878618	12550,12554,13506,17075,52118,211323,232370	Cdh1,Cdh13,Dsc2,Epcam,Pvr,Nrg1,Clstn3	7/192
3_Member	GO Biological Processes	GO:0007156	homophilic cell adhesion via plasma membrane adhesion molecules	-2.76091	-0.724364	12550,12554,13506,52118,232370	Cdh1,Cdh13,Dsc2,Pvr,Clstn3	5/107
4_Summary	GO Biological Processes	GO:0043588	skin development	-5.8489	-2.1891	12023,12550,12833,13380,16403,22421,64929,109620,171211,214922,223227,235505,386463,193385	Barx2,Cdh1,Col6a1,Dkk1,Itga6,Wnt7a,Scel,Dsp,Edaradd,Slc39a2,Sox21,Cd109,Cdsn,Ripor2	14/-
4_Member	GO Biological Processes	GO:0043588	skin development	-5.8489	-2.1891	12023,12550,12833,13380,16403,22421,64929,109620,171211,214922,223227,235505,386463	Barx2,Cdh1,Col6a1,Dkk1,Itga6,Wnt7a,Scel,Dsp,Edaradd,Slc39a2,Sox21,Cd109,Cdsn	13/310
4_Member	GO Biological Processes	GO:0008544	epidermis development	-4.53754	-1.73099	12023,12550,12833,13380,64929,109620,171211,193385,214922,223227,235505,386463	Barx2,Cdh1,Col6a1,Dkk1,Scel,Dsp,Edaradd,Ripor2,Slc39a2,Sox21,Cd109,Cdsn	12/352
4_Member	GO Biological Processes	GO:0098773	skin epidermis development	-3.61613	-1.16719	12023,12550,12833,13380,171211,223227,235505	Barx2,Cdh1,Col6a1,Dkk1,Edaradd,Sox21,Cd109	7/153
4_Member	GO Biological Processes	GO:0001942	hair follicle development	-3.59904	-1.15673	12023,12833,13380,171211,223227,235505	Barx2,Col6a1,Dkk1,Edaradd,Sox21,Cd109	6/109
4_Member	GO Biological Processes	GO:0022404	molting cycle process	-3.5144	-1.11586	12023,12833,13380,171211,223227,235505	Barx2,Col6a1,Dkk1,Edaradd,Sox21,Cd109	6/113
4_Member	GO Biological Processes	GO:0022405	hair cycle process	-3.5144	-1.11586	12023,12833,13380,171211,223227,235505	Barx2,Col6a1,Dkk1,Edaradd,Sox21,Cd109	6/113
4_Member	GO Biological Processes	GO:0042303	molting cycle	-3.39375	-1.06131	12023,12833,13380,171211,223227,235505	Barx2,Col6a1,Dkk1,Edaradd,Sox21,Cd109	6/119
4_Member	GO Biological Processes	GO:0042633	hair cycle	-3.39375	-1.06131	12023,12833,13380,171211,223227,235505	Barx2,Col6a1,Dkk1,Edaradd,Sox21,Cd109	6/119
5_Summary	GO Biological Processes	GO:0060065	uterus development	-5.41774	-1.99843	12550,12833,19662,20897,22421,15364,19275,56312,107626,381677,12389,13380	Cdh1,Col6a1,Rbp4,Stra6,Wnt7a,Hmga2,Ptprn,Nupr1,Asmt,Vgf,Cav1,Dkk1	12/-
5_Member	GO Biological Processes	GO:0060065	uterus development	-5.41774	-1.99843	12550,12833,19662,20897,22421	Cdh1,Col6a1,Rbp4,Stra6,Wnt7a	5/30
5_Member	GO Biological Processes	GO:0048608	reproductive structure development	-3.46739	-1.08473	12550,12833,15364,19275,19662,20897,22421,56312,107626,381677	Cdh1,Col6a1,Hmga2,Ptprn,Rbp4,Stra6,Wnt7a,Nupr1,Asmt,Vgf	10/329
5_Member	GO Biological Processes	GO:0061458	reproductive system development	-3.42606	-1.06764	12550,12833,15364,19275,19662,20897,22421,56312,107626,381677	Cdh1,Col6a1,Hmga2,Ptprn,Rbp4,Stra6,Wnt7a,Nupr1,Asmt,Vgf	10/333
5_Member	GO Biological Processes	GO:0060070	canonical Wnt signaling pathway	-2.6738	-0.657454	12389,12550,12833,13380,22421	Cav1,Cdh1,Col6a1,Dkk1,Wnt7a	5/112
6_Summary	GO Biological Processes	GO:0070836	caveola assembly	-5.298	-1.98488	12389,12390,12833,12023,12224,18019,15361,19662,27273,63873,381677,226781,21687,11443,12550,12671,54611,78781,110454,228139,18213,20296,211323,20741,225908	Cav1,Cav2,Col6a1,Barx2,Klf5,Nfatc2,Hmga1,Rbp4,Pdk4,Trpv4,Vgf,Slc30a10,Tek,Chrnb1,Cdh1,Chrm3,Pde3a,Zc3hav1,Ly6a,P2rx3,Ntrk3,Ccl2,Nrg1,Sptb,Myrf	25/-
6_Member	GO Biological Processes	GO:0070836	caveola assembly	-5.298	-1.98488	12389,12390,12833	Cav1,Cav2,Col6a1	3/5
6_Member	GO Biological Processes	GO:0044854	plasma membrane raft assembly	-4.75908	-1.79825	12389,12390,12833	Cav1,Cav2,Col6a1	3/7
6_Member	GO Biological Processes	GO:0001765	membrane raft assembly	-4.09596	-1.45645	12389,12390,12833	Cav1,Cav2,Col6a1	3/11
6_Member	GO Biological Processes	GO:0044857	plasma membrane raft organization	-4.09596	-1.45645	12389,12390,12833	Cav1,Cav2,Col6a1	3/11
6_Member	GO Biological Processes	GO:0014902	myotube differentiation	-3.0971	-0.903629	12023,12224,12390,12833,18019	Barx2,Klf5,Cav2,Col6a1,Nfatc2	5/90
6_Member	GO Biological Processes	GO:0031579	membrane raft organization	-3.09602	-0.903629	12389,12390,12833	Cav1,Cav2,Col6a1	3/23
6_Member	GO Biological Processes	GO:0032868	response to insulin	-2.94887	-0.814121	12390,12833,15361,19662,27273,63873,381677	Cav2,Col6a1,Hmga1,Rbp4,Pdk4,Trpv4,Vgf	7/198
6_Member	GO Biological Processes	GO:0043434	response to peptide hormone	-2.82399	-0.76836	12389,12390,12833,15361,19662,27273,63873,226781,381677	Cav1,Cav2,Col6a1,Hmga1,Rbp4,Pdk4,Trpv4,Slc30a10,Vgf	9/332
6_Member	GO Biological Processes	GO:0071711	basement membrane organization	-2.59535	-0.625748	12389,12390,12833	Cav1,Cav2,Col6a1	3/34
6_Member	GO Biological Processes	GO:0008286	insulin receptor signaling pathway	-2.56776	-0.611252	12390,12833,15361,27273	Cav2,Col6a1,Hmga1,Pdk4	4/72
6_Member	GO Biological Processes	GO:0001935	endothelial cell proliferation	-2.39286	-0.507871	12389,12390,21687	Cav1,Cav2,Tek	3/40
6_Member	GO Biological Processes	GO:1901699	cellular response to nitrogen compound	-2.38952	-0.507871	11443,12389,12390,12550,12671,12833,15361,27273,54611,78781,110454,226781,228139	Chrnb1,Cav1,Cav2,Cdh1,Chrm3,Col6a1,Hmga1,Pdk4,Pde3a,Zc3hav1,Ly6a,Slc30a10,P2rx3	13/694
6_Member	GO Biological Processes	GO:1901652	response to peptide	-2.28734	-0.442127	12389,12390,12833,15361,19662,27273,63873,226781,381677	Cav1,Cav2,Col6a1,Hmga1,Rbp4,Pdk4,Trpv4,Slc30a10,Vgf	9/400
6_Member	GO Biological Processes	GO:0007169	transmembrane receptor protein tyrosine kinase signaling pathway	-2.26664	-0.43453	12390,12833,15361,18213,20296,21687,27273,211323,226781	Cav2,Col6a1,Hmga1,Ntrk3,Ccl2,Tek,Pdk4,Nrg1,Slc30a10	9/403
6_Member	GO Biological Processes	GO:0014904	myotube cell development	-2.24834	-0.427396	12390,12833,18019	Cav2,Col6a1,Nfatc2	3/45
6_Member	GO Biological Processes	GO:0071417	cellular response to organonitrogen compound	-2.18384	-0.381373	11443,12389,12390,12550,12671,12833,15361,27273,54611,110454,226781,228139	Chrnb1,Cav1,Cav2,Cdh1,Chrm3,Col6a1,Hmga1,Pdk4,Pde3a,Ly6a,Slc30a10,P2rx3	12/652
6_Member	GO Biological Processes	GO:0007009	plasma membrane organization	-2.14671	-0.35599	12389,12390,12833,20741,225908	Cav1,Cav2,Col6a1,Sptb,Myrf	5/149
6_Member	GO Biological Processes	GO:0071375	cellular response to peptide hormone stimulus	-2.02641	-0.283064	12389,12390,12833,15361,27273,226781	Cav1,Cav2,Col6a1,Hmga1,Pdk4,Slc30a10	6/223
6_Member	GO Biological Processes	GO:0071709	membrane assembly	-2.00678	-0.269972	12389,12390,12833	Cav1,Cav2,Col6a1	3/55
7_Summary	GO Biological Processes	GO:0050920	regulation of chemotaxis	-5.29249	-1.98488	12554,14063,18133,18213,20296,20306,20355,23892,63873,108151,193385,12389,14283,52118,53791,56312,78781,211323,234311,12652,12833,18761,237716,12390,16403,544817,12156,12310,15361	Cdh13,F2rl1,Ccn3,Ntrk3,Ccl2,Ccl7,Sema4f,Grem1,Trpv4,Sema3d,Ripor2,Cav1,Fosl1,Pvr,Tlr5,Nupr1,Zc3hav1,Nrg1,Ddx60,Chga,Col6a1,Prkcq,Gpr75,Cav2,Itga6,Arhgap27,Bmp2,Calca,Hmga1	29/-
7_Member	GO Biological Processes	GO:0050920	regulation of chemotaxis	-5.29249	-1.98488	12554,14063,18133,18213,20296,20306,20355,23892,63873,108151,193385	Cdh13,F2rl1,Ccn3,Ntrk3,Ccl2,Ccl7,Sema4f,Grem1,Trpv4,Sema3d,Ripor2	11/246
7_Member	GO Biological Processes	GO:0002688	regulation of leukocyte chemotaxis	-3.85399	-1.30969	14063,18133,20296,20306,23892,63873,193385	F2rl1,Ccn3,Ccl2,Ccl7,Grem1,Trpv4,Ripor2	7/140
7_Member	GO Biological Processes	GO:0032103	positive regulation of response to external stimulus	-3.84613	-1.30969	12389,12554,14063,14283,18213,20296,20306,52118,53791,56312,63873,78781,193385,211323,234311	Cav1,Cdh13,F2rl1,Fosl1,Ntrk3,Ccl2,Ccl7,Pvr,Tlr5,Nupr1,Trpv4,Zc3hav1,Ripor2,Nrg1,Ddx60	15/617
7_Member	GO Biological Processes	GO:0050921	positive regulation of chemotaxis	-3.36988	-1.05947	12554,14063,18213,20296,20306,63873,193385	Cdh13,F2rl1,Ntrk3,Ccl2,Ccl7,Trpv4,Ripor2	7/168
7_Member	GO Biological Processes	GO:0040011	locomotion	-3.17244	-0.948008	12652,12833,18133,18761,20296,20306,20355,108151,193385,211323	Chga,Col6a1,Ccn3,Prkcq,Ccl2,Ccl7,Sema4f,Sema3d,Ripor2,Nrg1	10/359
7_Member	GO Biological Processes	GO:0071675	regulation of mononuclear cell migration	-3.15518	-0.941301	18133,20296,20306,23892,63873,193385	Ccn3,Ccl2,Ccl7,Grem1,Trpv4,Ripor2	6/132
7_Member	GO Biological Processes	GO:0006935	chemotaxis	-2.85108	-0.779552	12652,18133,18761,20296,20306,20355,108151,193385,211323	Chga,Ccn3,Prkcq,Ccl2,Ccl7,Sema4f,Sema3d,Ripor2,Nrg1	9/329
7_Member	GO Biological Processes	GO:0042330	taxis	-2.83299	-0.769786	12652,18133,18761,20296,20306,20355,108151,193385,211323	Chga,Ccn3,Prkcq,Ccl2,Ccl7,Sema4f,Sema3d,Ripor2,Nrg1	9/331
7_Member	GO Biological Processes	GO:0002690	positive regulation of leukocyte chemotaxis	-2.64023	-0.648308	14063,20296,20306,63873,193385	F2rl1,Ccl2,Ccl7,Trpv4,Ripor2	5/114
7_Member	GO Biological Processes	GO:1990868	response to chemokine	-2.50342	-0.565842	20296,20306,193385,237716	Ccl2,Ccl7,Ripor2,Gpr75	4/75
7_Member	GO Biological Processes	GO:1990869	cellular response to chemokine	-2.50342	-0.565842	20296,20306,193385,237716	Ccl2,Ccl7,Ripor2,Gpr75	4/75
7_Member	GO Biological Processes	GO:0043087	regulation of GTPase activity	-2.44364	-0.530088	12390,14063,16403,18213,20296,20306,193385,544817	Cav2,F2rl1,Itga6,Ntrk3,Ccl2,Ccl7,Ripor2,Arhgap27	8/309
7_Member	GO Biological Processes	GO:0002685	regulation of leukocyte migration	-2.36143	-0.49227	14063,18133,20296,20306,23892,63873,193385	F2rl1,Ccn3,Ccl2,Ccl7,Grem1,Trpv4,Ripor2	7/252
7_Member	GO Biological Processes	GO:0006954	inflammatory response	-2.28915	-0.442271	12156,12310,12833,14063,14283,15361,18761,20296,20306,53791,56312	Bmp2,Calca,Col6a1,F2rl1,Fosl1,Hmga1,Prkcq,Ccl2,Ccl7,Tlr5,Nupr1	11/552
7_Member	GO Biological Processes	GO:0046888	negative regulation of hormone secretion	-2.07679	-0.307688	12652,14063,18133,211323	Chga,F2rl1,Ccn3,Nrg1	4/99
7_Member	GO Biological Processes	GO:0043547	positive regulation of GTPase activity	-2.00851	-0.269972	12390,14063,16403,18213,20296,20306	Cav2,F2rl1,Itga6,Ntrk3,Ccl2,Ccl7	6/225
8_Summary	GO Biological Processes	GO:0043408	regulation of MAPK cascade	-5.06169	-1.85163	12156,12389,12390,13380,14063,16012,16847,18213,20296,20306,21687,22421,63873,63953,75590,93695,211323,226781,240672,12554,16403,16782,17075,20355,108151,193385,15364,20618,56312	Bmp2,Cav1,Cav2,Dkk1,F2rl1,Igfbp6,Lepr,Ntrk3,Ccl2,Ccl7,Tek,Wnt7a,Trpv4,Dusp10,Dusp9,Gpnmb,Nrg1,Slc30a10,Dusp5,Cdh13,Itga6,Lamc2,Epcam,Sema4f,Sema3d,Ripor2,Hmga2,Sncg,Nupr1	29/-
8_Member	GO Biological Processes	GO:0043408	regulation of MAPK cascade	-5.06169	-1.85163	12156,12389,12390,13380,14063,16012,16847,18213,20296,20306,21687,22421,63873,63953,75590,93695,211323,226781,240672	Bmp2,Cav1,Cav2,Dkk1,F2rl1,Igfbp6,Lepr,Ntrk3,Ccl2,Ccl7,Tek,Wnt7a,Trpv4,Dusp10,Dusp9,Gpnmb,Nrg1,Slc30a10,Dusp5	19/742
8_Member	GO Biological Processes	GO:2000147	positive regulation of cell motility	-4.79593	-1.79825	12156,12389,12554,14063,16403,16782,17075,18213,20296,20306,20355,21687,22421,63873,93695,108151,193385	Bmp2,Cav1,Cdh13,F2rl1,Itga6,Lamc2,Epcam,Ntrk3,Ccl2,Ccl7,Sema4f,Tek,Wnt7a,Trpv4,Gpnmb,Sema3d,Ripor2	17/638
8_Member	GO Biological Processes	GO:0040017	positive regulation of locomotion	-4.65893	-1.73949	12156,12389,12554,14063,16403,16782,17075,18213,20296,20306,20355,21687,22421,63873,93695,108151,193385	Bmp2,Cav1,Cdh13,F2rl1,Itga6,Lamc2,Epcam,Ntrk3,Ccl2,Ccl7,Sema4f,Tek,Wnt7a,Trpv4,Gpnmb,Sema3d,Ripor2	17/654
8_Member	GO Biological Processes	GO:0043410	positive regulation of MAPK cascade	-4.53045	-1.73099	12156,12390,13380,14063,16012,16847,18213,20296,20306,21687,22421,63873,93695,211323,226781	Bmp2,Cav2,Dkk1,F2rl1,Igfbp6,Lepr,Ntrk3,Ccl2,Ccl7,Tek,Wnt7a,Trpv4,Gpnmb,Nrg1,Slc30a10	15/536
8_Member	GO Biological Processes	GO:0030335	positive regulation of cell migration	-4.46802	-1.69752	12156,12389,12554,14063,16403,16782,18213,20296,20306,20355,21687,22421,63873,93695,108151,193385	Bmp2,Cav1,Cdh13,F2rl1,Itga6,Lamc2,Ntrk3,Ccl2,Ccl7,Sema4f,Tek,Wnt7a,Trpv4,Gpnmb,Sema3d,Ripor2	16/609
8_Member	GO Biological Processes	GO:0070372	regulation of ERK1 and ERK2 cascade	-3.96662	-1.386	12156,12389,14063,20296,20306,21687,63873,63953,93695,211323,226781	Bmp2,Cav1,F2rl1,Ccl2,Ccl7,Tek,Trpv4,Dusp10,Gpnmb,Nrg1,Slc30a10	11/343
8_Member	GO Biological Processes	GO:0070374	positive regulation of ERK1 and ERK2 cascade	-3.83916	-1.30969	12156,14063,20296,20306,21687,63873,93695,211323,226781	Bmp2,F2rl1,Ccl2,Ccl7,Tek,Trpv4,Gpnmb,Nrg1,Slc30a10	9/240
8_Member	GO Biological Processes	GO:0032874	positive regulation of stress-activated MAPK cascade	-2.92758	-0.808733	12156,13380,14063,16012,22421,63873	Bmp2,Dkk1,F2rl1,Igfbp6,Wnt7a,Trpv4	6/146
8_Member	GO Biological Processes	GO:0070304	positive regulation of stress-activated protein kinase signaling cascade	-2.8972	-0.804035	12156,13380,14063,16012,22421,63873	Bmp2,Dkk1,F2rl1,Igfbp6,Wnt7a,Trpv4	6/148
8_Member	GO Biological Processes	GO:0032872	regulation of stress-activated MAPK cascade	-2.76692	-0.725167	12156,13380,14063,16012,22421,63873,63953	Bmp2,Dkk1,F2rl1,Igfbp6,Wnt7a,Trpv4,Dusp10	7/213
8_Member	GO Biological Processes	GO:0070302	regulation of stress-activated protein kinase signaling cascade	-2.7211	-0.694772	12156,13380,14063,16012,22421,63873,63953	Bmp2,Dkk1,F2rl1,Igfbp6,Wnt7a,Trpv4,Dusp10	7/217
8_Member	GO Biological Processes	GO:0080135	regulation of cellular response to stress	-2.41575	-0.513728	12156,12389,13380,14063,15364,16012,18213,20618,22421,56312,63873,63953,211323	Bmp2,Cav1,Dkk1,F2rl1,Hmga2,Igfbp6,Ntrk3,Sncg,Wnt7a,Nupr1,Trpv4,Dusp10,Nrg1	13/689
8_Member	GO Biological Processes	GO:0046328	regulation of JNK cascade	-2.0314	-0.283953	13380,14063,22421,63873,63953	Dkk1,F2rl1,Wnt7a,Trpv4,Dusp10	5/159
9_Summary	GO Biological Processes	GO:0050678	regulation of epithelial cell proliferation	-5.02898	-1.85163	12389,12390,12550,12554,15364,19275,20296,21687,22421,56312,63953,223650,228852,235505,12224,16404,16847,18133,20897,23892,57875,12156,14283,18096	Cav1,Cav2,Cdh1,Cdh13,Hmga2,Ptprn,Ccl2,Tek,Wnt7a,Nupr1,Dusp10,Eppk1,Ppp1r16b,Cd109,Klf5,Itga7,Lepr,Ccn3,Stra6,Grem1,Angptl4,Bmp2,Fosl1,Nkx6-1	24/-
9_Member	GO Biological Processes	GO:0050678	regulation of epithelial cell proliferation	-5.02898	-1.85163	12389,12390,12550,12554,15364,19275,20296,21687,22421,56312,63953,223650,228852,235505	Cav1,Cav2,Cdh1,Cdh13,Hmga2,Ptprn,Ccl2,Tek,Wnt7a,Nupr1,Dusp10,Eppk1,Ppp1r16b,Cd109	14/426
9_Member	GO Biological Processes	GO:0050679	positive regulation of epithelial cell proliferation	-3.90807	-1.34518	12389,12390,12554,15364,19275,20296,22421,223650,228852	Cav1,Cav2,Cdh13,Hmga2,Ptprn,Ccl2,Wnt7a,Eppk1,Ppp1r16b	9/235
9_Member	GO Biological Processes	GO:0048514	blood vessel morphogenesis	-3.43866	-1.0725	12224,12389,12554,16404,16847,18133,20296,20897,21687,22421,23892,57875	Klf5,Cav1,Cdh13,Itga7,Lepr,Ccn3,Ccl2,Stra6,Tek,Wnt7a,Grem1,Angptl4	12/461
9_Member	GO Biological Processes	GO:0001944	vasculature development	-3.32889	-1.0593	12156,12224,12389,12554,14283,16404,16847,18133,20296,20897,21687,22421,23892,57875	Bmp2,Klf5,Cav1,Cdh13,Fosl1,Itga7,Lepr,Ccn3,Ccl2,Stra6,Tek,Wnt7a,Grem1,Angptl4	14/616
9_Member	GO Biological Processes	GO:0001525	angiogenesis	-3.32553	-1.0593	12224,12389,12554,16847,18133,20296,21687,22421,23892,57875	Klf5,Cav1,Cdh13,Lepr,Ccn3,Ccl2,Tek,Wnt7a,Grem1,Angptl4	10/343
9_Member	GO Biological Processes	GO:0001568	blood vessel development	-3.08474	-0.902064	12224,12389,12554,14283,16404,16847,18133,20296,20897,21687,22421,23892,57875	Klf5,Cav1,Cdh13,Fosl1,Itga7,Lepr,Ccn3,Ccl2,Stra6,Tek,Wnt7a,Grem1,Angptl4	13/578
9_Member	GO Biological Processes	GO:0035239	tube morphogenesis	-2.89314	-0.804035	12156,12224,12389,12550,12554,15364,16404,16847,18133,20296,20897,21687,22421,23892,57875	Bmp2,Klf5,Cav1,Cdh1,Cdh13,Hmga2,Itga7,Lepr,Ccn3,Ccl2,Stra6,Tek,Wnt7a,Grem1,Angptl4	15/762
9_Member	GO Biological Processes	GO:0001936	regulation of endothelial cell proliferation	-2.82339	-0.76836	12389,12390,12554,20296,21687,228852	Cav1,Cav2,Cdh13,Ccl2,Tek,Ppp1r16b	6/153
9_Member	GO Biological Processes	GO:0001938	positive regulation of endothelial cell proliferation	-2.81551	-0.763168	12389,12390,12554,20296,228852	Cav1,Cav2,Cdh13,Ccl2,Ppp1r16b	5/104
9_Member	GO Biological Processes	GO:0050673	epithelial cell proliferation	-2.70981	-0.686003	12389,12390,12554,18096,18133,21687,235505	Cav1,Cav2,Cdh13,Nkx6-1,Ccn3,Tek,Cd109	7/218
10_Summary	GO Biological Processes	GO:1900084	regulation of peptidyl-tyrosine autophosphorylation	-4.99954	-1.85163	12389,23892,211323,93695,16847,27273,12156,12390,12652,15364,16403,18213,21687,69068	Cav1,Grem1,Nrg1,Gpnmb,Lepr,Pdk4,Bmp2,Cav2,Chga,Hmga2,Itga6,Ntrk3,Tek,Tcim	14/-
10_Member	GO Biological Processes	GO:1900084	regulation of peptidyl-tyrosine autophosphorylation	-4.99954	-1.85163	12389,23892,211323	Cav1,Grem1,Nrg1	3/6
10_Member	GO Biological Processes	GO:0031952	regulation of protein autophosphorylation	-3.41042	-1.06764	12389,23892,93695,211323	Cav1,Grem1,Gpnmb,Nrg1	4/43
10_Member	GO Biological Processes	GO:0031954	positive regulation of protein autophosphorylation	-2.98763	-0.84304	23892,93695,211323	Grem1,Gpnmb,Nrg1	3/25
10_Member	GO Biological Processes	GO:0034103	regulation of tissue remodeling	-2.27286	-0.43567	16847,23892,27273,93695	Lepr,Grem1,Pdk4,Gpnmb	4/87
10_Member	GO Biological Processes	GO:0042327	positive regulation of phosphorylation	-2.17097	-0.373519	12156,12389,12390,12652,15364,16403,16847,18213,21687,23892,69068,93695,211323	Bmp2,Cav1,Cav2,Chga,Hmga2,Itga6,Lepr,Ntrk3,Tek,Grem1,Tcim,Gpnmb,Nrg1	13/738
10_Member	GO Biological Processes	GO:0001934	positive regulation of protein phosphorylation	-2.00847	-0.269972	12156,12389,12390,12652,15364,16847,18213,21687,23892,69068,93695,211323	Bmp2,Cav1,Cav2,Chga,Hmga2,Lepr,Ntrk3,Tek,Grem1,Tcim,Gpnmb,Nrg1	12/688
11_Summary	GO Biological Processes	GO:0010817	regulation of hormone levels	-4.84853	-1.79825	11307,12156,12652,12671,14063,15361,15364,16847,18096,18133,18553,19275,19662,63873,107626,211323,381677,12390,12503,12550,18761,20296,21687,232370,20618,22421,75209,11911	Abcg1,Bmp2,Chga,Chrm3,F2rl1,Hmga1,Hmga2,Lepr,Nkx6-1,Ccn3,Pcsk6,Ptprn,Rbp4,Trpv4,Asmt,Nrg1,Vgf,Cav2,Cd247,Cdh1,Prkcq,Ccl2,Tek,Clstn3,Sncg,Wnt7a,Sv2c,Atf4	28/-
11_Member	GO Biological Processes	GO:0010817	regulation of hormone levels	-4.84853	-1.79825	11307,12156,12652,12671,14063,15361,15364,16847,18096,18133,18553,19275,19662,63873,107626,211323,381677	Abcg1,Bmp2,Chga,Chrm3,F2rl1,Hmga1,Hmga2,Lepr,Nkx6-1,Ccn3,Pcsk6,Ptprn,Rbp4,Trpv4,Asmt,Nrg1,Vgf	17/632
11_Member	GO Biological Processes	GO:0090276	regulation of peptide hormone secretion	-3.5195	-1.11586	11307,12652,12671,14063,15364,16847,18096,18133,19662	Abcg1,Chga,Chrm3,F2rl1,Hmga2,Lepr,Nkx6-1,Ccn3,Rbp4	9/265
11_Member	GO Biological Processes	GO:0002791	regulation of peptide secretion	-3.4601	-1.08473	11307,12652,12671,14063,15364,16847,18096,18133,19662	Abcg1,Chga,Chrm3,F2rl1,Hmga2,Lepr,Nkx6-1,Ccn3,Rbp4	9/270
11_Member	GO Biological Processes	GO:0090087	regulation of peptide transport	-3.43673	-1.0725	11307,12652,12671,14063,15364,16847,18096,18133,19662	Abcg1,Chga,Chrm3,F2rl1,Hmga2,Lepr,Nkx6-1,Ccn3,Rbp4	9/272
11_Member	GO Biological Processes	GO:1903829	positive regulation of protein localization	-3.38171	-1.05947	11307,12390,12503,12550,12671,14063,16847,18096,18761,19662,20296,21687,232370	Abcg1,Cav2,Cd247,Cdh1,Chrm3,F2rl1,Lepr,Nkx6-1,Prkcq,Rbp4,Ccl2,Tek,Clstn3	13/537
11_Member	GO Biological Processes	GO:0046883	regulation of hormone secretion	-3.37531	-1.05947	11307,12652,12671,14063,15364,16847,18096,18133,19662,211323	Abcg1,Chga,Chrm3,F2rl1,Hmga2,Lepr,Nkx6-1,Ccn3,Rbp4,Nrg1	10/338
11_Member	GO Biological Processes	GO:0050796	regulation of insulin secretion	-3.35405	-1.05947	11307,12652,12671,14063,16847,18096,18133,19662	Abcg1,Chga,Chrm3,F2rl1,Lepr,Nkx6-1,Ccn3,Rbp4	8/222
11_Member	GO Biological Processes	GO:1903530	regulation of secretion by cell	-3.27125	-1.00939	11307,12156,12652,12671,14063,15364,16847,18096,18133,18761,19662,20618,22421,75209,211323	Abcg1,Bmp2,Chga,Chrm3,F2rl1,Hmga2,Lepr,Nkx6-1,Ccn3,Prkcq,Rbp4,Sncg,Wnt7a,Sv2c,Nrg1	15/699
11_Member	GO Biological Processes	GO:0051046	regulation of secretion	-3.25036	-1.00554	11307,12156,12652,12671,14063,15364,16847,18096,18133,18761,19275,19662,20618,22421,75209,211323	Abcg1,Bmp2,Chga,Chrm3,F2rl1,Hmga2,Lepr,Nkx6-1,Ccn3,Prkcq,Ptprn,Rbp4,Sncg,Wnt7a,Sv2c,Nrg1	16/779
11_Member	GO Biological Processes	GO:1904951	positive regulation of establishment of protein localization	-3.14474	-0.935963	11307,12550,12671,14063,16847,18096,18761,19662,20296,21687	Abcg1,Cdh1,Chrm3,F2rl1,Lepr,Nkx6-1,Prkcq,Rbp4,Ccl2,Tek	10/362
11_Member	GO Biological Processes	GO:0050714	positive regulation of protein secretion	-3.0665	-0.898743	11307,12671,14063,16847,18096,18761,19662	Abcg1,Chrm3,F2rl1,Lepr,Nkx6-1,Prkcq,Rbp4	7/189
11_Member	GO Biological Processes	GO:0051222	positive regulation of protein transport	-3.06023	-0.898743	11307,12550,12671,14063,16847,18096,18761,19662,21687	Abcg1,Cdh1,Chrm3,F2rl1,Lepr,Nkx6-1,Prkcq,Rbp4,Tek	9/307
11_Member	GO Biological Processes	GO:0050708	regulation of protein secretion	-2.82399	-0.76836	11307,12652,12671,14063,16847,18096,18133,18761,19662	Abcg1,Chga,Chrm3,F2rl1,Lepr,Nkx6-1,Ccn3,Prkcq,Rbp4	9/332
11_Member	GO Biological Processes	GO:0032024	positive regulation of insulin secretion	-2.60735	-0.631545	11307,12671,16847,18096,19662	Abcg1,Chrm3,Lepr,Nkx6-1,Rbp4	5/116
11_Member	GO Biological Processes	GO:0051223	regulation of protein transport	-2.40776	-0.509514	11307,12550,12652,12671,14063,16847,18096,18133,18761,19662,21687	Abcg1,Cdh1,Chga,Chrm3,F2rl1,Lepr,Nkx6-1,Ccn3,Prkcq,Rbp4,Tek	11/532
11_Member	GO Biological Processes	GO:0070201	regulation of establishment of protein localization	-2.3808	-0.504298	11307,12550,12652,12671,14063,16847,18096,18133,18761,19662,20296,21687	Abcg1,Cdh1,Chga,Chrm3,F2rl1,Lepr,Nkx6-1,Ccn3,Prkcq,Rbp4,Ccl2,Tek	12/615
11_Member	GO Biological Processes	GO:0090277	positive regulation of peptide hormone secretion	-2.13475	-0.350016	11307,12671,16847,18096,19662	Abcg1,Chrm3,Lepr,Nkx6-1,Rbp4	5/150
11_Member	GO Biological Processes	GO:0006094	gluconeogenesis	-2.12075	-0.343195	11911,16847,19662	Atf4,Lepr,Rbp4	3/50
11_Member	GO Biological Processes	GO:0002793	positive regulation of peptide secretion	-2.08789	-0.31739	11307,12671,16847,18096,19662	Abcg1,Chrm3,Lepr,Nkx6-1,Rbp4	5/154
11_Member	GO Biological Processes	GO:0019319	hexose biosynthetic process	-2.02861	-0.283953	11911,16847,19662	Atf4,Lepr,Rbp4	3/54
12_Summary	GO Biological Processes	GO:1905606	regulation of presynapse assembly	-4.83671	-1.79825	13380,18213,22421,211323,232370,12389,21687,23892,26364,320840,11443,12550,12554,14063,14407,16774,20618,20741,56460,63873,109620,12156,18096,225908,320563,12652,18761,193385	Dkk1,Ntrk3,Wnt7a,Nrg1,Clstn3,Cav1,Tek,Grem1,Adgre5,Negr1,Chrnb1,Cdh1,Cdh13,F2rl1,Gabrg3,Lama3,Sncg,Sptb,Pkp3,Trpv4,Dsp,Bmp2,Nkx6-1,Myrf,Islr2,Chga,Prkcq,Ripor2	28/-
12_Member	GO Biological Processes	GO:1905606	regulation of presynapse assembly	-4.83671	-1.79825	13380,18213,22421,211323,232370	Dkk1,Ntrk3,Wnt7a,Nrg1,Clstn3	5/39
12_Member	GO Biological Processes	GO:0099174	regulation of presynapse organization	-4.62477	-1.73382	13380,18213,22421,211323,232370	Dkk1,Ntrk3,Wnt7a,Nrg1,Clstn3	5/43
12_Member	GO Biological Processes	GO:1901888	regulation of cell junction assembly	-4.48849	-1.70375	12389,13380,18213,21687,22421,23892,26364,211323,232370,320840	Cav1,Dkk1,Ntrk3,Tek,Wnt7a,Grem1,Adgre5,Nrg1,Clstn3,Negr1	10/247
12_Member	GO Biological Processes	GO:0034330	cell junction organization	-4.22699	-1.53109	11443,12550,12554,14063,14407,16774,18213,20618,20741,22421,56460,63873,109620,211323,232370	Chrnb1,Cdh1,Cdh13,F2rl1,Gabrg3,Lama3,Ntrk3,Sncg,Sptb,Wnt7a,Pkp3,Trpv4,Dsp,Nrg1,Clstn3	15/570
12_Member	GO Biological Processes	GO:0034329	cell junction assembly	-3.94449	-1.37283	12550,12554,14407,16774,18213,22421,56460,63873,211323,232370	Cdh1,Cdh13,Gabrg3,Lama3,Ntrk3,Wnt7a,Pkp3,Trpv4,Nrg1,Clstn3	10/287
12_Member	GO Biological Processes	GO:0051963	regulation of synapse assembly	-3.77812	-1.27213	13380,18213,22421,26364,211323,232370,320840	Dkk1,Ntrk3,Wnt7a,Adgre5,Nrg1,Clstn3,Negr1	7/144
12_Member	GO Biological Processes	GO:0007416	synapse assembly	-3.55628	-1.12693	12550,14407,18213,22421,211323,232370	Cdh1,Gabrg3,Ntrk3,Wnt7a,Nrg1,Clstn3	6/111
12_Member	GO Biological Processes	GO:1901890	positive regulation of cell junction assembly	-3.17252	-0.948008	12389,18213,21687,22421,26364,232370	Cav1,Ntrk3,Tek,Wnt7a,Adgre5,Clstn3	6/131
12_Member	GO Biological Processes	GO:0050808	synapse organization	-2.61857	-0.637748	11443,12550,14407,18213,20618,20741,22421,211323,232370	Chrnb1,Cdh1,Gabrg3,Ntrk3,Sncg,Sptb,Wnt7a,Nrg1,Clstn3	9/356
12_Member	GO Biological Processes	GO:0051965	positive regulation of synapse assembly	-2.36415	-0.49227	18213,22421,26364,232370	Ntrk3,Wnt7a,Adgre5,Clstn3	4/82
12_Member	GO Biological Processes	GO:0051962	positive regulation of nervous system development	-2.34366	-0.481479	12156,18096,18213,22421,26364,211323,225908,232370,320563	Bmp2,Nkx6-1,Ntrk3,Wnt7a,Adgre5,Nrg1,Myrf,Clstn3,Islr2	9/392
12_Member	GO Biological Processes	GO:0044089	positive regulation of cellular component biogenesis	-2.26051	-0.430018	12389,12652,14063,18213,18761,21687,22421,26364,193385,211323,232370	Cav1,Chga,F2rl1,Ntrk3,Prkcq,Tek,Wnt7a,Adgre5,Ripor2,Nrg1,Clstn3	11/557
13_Summary	GO Biological Processes	GO:0030855	epithelial cell differentiation	-4.65893	-1.73949	11911,12156,12224,12389,12550,12833,14063,18096,18213,23892,64929,109620,193385,211323,214922,228852,386463	Atf4,Bmp2,Klf5,Cav1,Cdh1,Col6a1,F2rl1,Nkx6-1,Ntrk3,Grem1,Scel,Dsp,Ripor2,Nrg1,Slc39a2,Ppp1r16b,Cdsn	17/-
13_Member	GO Biological Processes	GO:0030855	epithelial cell differentiation	-4.65893	-1.73949	11911,12156,12224,12389,12550,12833,14063,18096,18213,23892,64929,109620,193385,211323,214922,228852,386463	Atf4,Bmp2,Klf5,Cav1,Cdh1,Col6a1,F2rl1,Nkx6-1,Ntrk3,Grem1,Scel,Dsp,Ripor2,Nrg1,Slc39a2,Ppp1r16b,Cdsn	17/654
13_Member	GO Biological Processes	GO:0002064	epithelial cell development	-2.05365	-0.296906	11911,12224,12550,14063,228852,386463	Atf4,Klf5,Cdh1,F2rl1,Ppp1r16b,Cdsn	6/220
14_Summary	GO Biological Processes	GO:0090402	oncogene-induced cell senescence	-4.55754	-1.73099	15361,15364,111241,12389,12156,12833,17263,19662,20897,171211,13599,18096	Hmga1,Hmga2,Hmga1b,Cav1,Bmp2,Col6a1,Meg3,Rbp4,Stra6,Edaradd,Ecel1,Nkx6-1	12/-
14_Member	GO Biological Processes	GO:0090402	oncogene-induced cell senescence	-4.55754	-1.73099	15361,15364,111241	Hmga1,Hmga2,Hmga1b	3/8
14_Member	Reactome Gene Sets	R-MMU-2559584	Formation of Senescence-Associated Heterochromatin Foci (SAHF)	-3.5781	-1.14232	15361,15364,111241	Hmga1,Hmga2,Hmga1b	3/16
14_Member	GO Biological Processes	GO:0090398	cellular senescence	-3.0936	-0.903629	12389,15361,15364,111241	Cav1,Hmga1,Hmga2,Hmga1b	4/52
14_Member	Reactome Gene Sets	R-MMU-2559586	DNA Damage/Telomere Stress Induced Senescence	-2.88834	-0.804035	15361,15364,111241	Hmga1,Hmga2,Hmga1b	3/27
14_Member	GO Biological Processes	GO:0060541	respiratory system development	-2.77433	-0.729955	12156,12833,15361,15364,17263,19662,20897,171211	Bmp2,Col6a1,Hmga1,Hmga2,Meg3,Rbp4,Stra6,Edaradd	8/273
14_Member	GO Biological Processes	GO:0003016	respiratory system process	-2.55898	-0.606753	12833,13599,15361	Col6a1,Ecel1,Hmga1	3/35
14_Member	GO Biological Processes	GO:0030324	lung development	-2.47706	-0.54764	12156,12833,15361,15364,17263,19662,20897	Bmp2,Col6a1,Hmga1,Hmga2,Meg3,Rbp4,Stra6	7/240
14_Member	GO Biological Processes	GO:0030323	respiratory tube development	-2.44745	-0.531951	12156,12833,15361,15364,17263,19662,20897	Bmp2,Col6a1,Hmga1,Hmga2,Meg3,Rbp4,Stra6	7/243
14_Member	GO Biological Processes	GO:0006284	base-excision repair	-2.39286	-0.507871	15361,15364,111241	Hmga1,Hmga2,Hmga1b	3/40
14_Member	GO Biological Processes	GO:0035270	endocrine system development	-2.28519	-0.441633	12156,15361,15364,18096,20897	Bmp2,Hmga1,Hmga2,Nkx6-1,Stra6	5/138
14_Member	GO Biological Processes	GO:0007585	respiratory gaseous exchange by respiratory system	-2.05091	-0.296906	12833,13599,15361	Col6a1,Ecel1,Hmga1	3/53
14_Member	GO Biological Processes	GO:0060428	lung epithelium development	-2.05091	-0.296906	12833,15364,20897	Col6a1,Hmga2,Stra6	3/53
15_Summary	KEGG Pathway	mmu04510	Focal adhesion - Mus musculus (house mouse)	-4.39618	-1.63947	12389,12390,12833,13730,16403,16404,16774,16782,68794,12294,13346,13506,109620,75209,22004,18133	Cav1,Cav2,Col6a1,Emp1,Itga6,Itga7,Lama3,Lamc2,Flnc,Cacna2d3,Des,Dsc2,Dsp,Sv2c,Tpm2,Ccn3	16/-
15_Member	KEGG Pathway	mmu04510	Focal adhesion - Mus musculus (house mouse)	-4.39618	-1.63947	12389,12390,12833,13730,16403,16404,16774,16782,68794	Cav1,Cav2,Col6a1,Emp1,Itga6,Itga7,Lama3,Lamc2,Flnc	9/203
15_Member	KEGG Pathway	mmu05412	Arrhythmogenic right ventricular cardiomyopathy - Mus musculus (house mouse)	-4.22475	-1.53109	12294,13346,13506,16403,16404,109620	Cacna2d3,Des,Dsc2,Itga6,Itga7,Dsp	6/84
15_Member	KEGG Pathway	mmu04512	ECM-receptor interaction - Mus musculus (house mouse)	-4.08389	-1.4555	12833,16403,16404,16774,16782,75209	Col6a1,Itga6,Itga7,Lama3,Lamc2,Sv2c	6/89
15_Member	KEGG Pathway	mmu05410	Hypertrophic cardiomyopathy - Mus musculus (house mouse)	-2.93045	-0.808733	12294,13346,16403,16404,22004	Cacna2d3,Des,Itga6,Itga7,Tpm2	5/98
15_Member	KEGG Pathway	mmu05414	Dilated cardiomyopathy - Mus musculus (house mouse)	-2.87199	-0.794819	12294,13346,16403,16404,22004	Cacna2d3,Des,Itga6,Itga7,Tpm2	5/101
15_Member	WikiPathways	WP488	Alpha 6 beta 4 integrin signaling pathway	-2.70616	-0.684853	16403,16774,16782,109620	Itga6,Lama3,Lamc2,Dsp	4/66
15_Member	WikiPathways	WP85	Focal adhesion	-2.41189	-0.511764	12389,12390,16403,16404,16774,16782	Cav1,Cav2,Itga6,Itga7,Lama3,Lamc2	6/185
15_Member	GO Biological Processes	GO:0033627	cell adhesion mediated by integrin	-2.33276	-0.475741	16403,16404,18133	Itga6,Itga7,Ccn3	3/42
15_Member	WikiPathways	WP6	Integrin mediated cell adhesion	-2.06173	-0.29829	12389,12390,16403,16404	Cav1,Cav2,Itga6,Itga7	4/100
16_Summary	Reactome Gene Sets	R-MMU-6809371	Formation of the cornified envelope	-4.34445	-1.61407	13506,16668,16691,56460,109620,386463,12389,12833,13346,20257,22004,23892,63873,68794,223650,223881,18761,65254	Dsc2,Krt18,Krt8,Pkp3,Dsp,Cdsn,Cav1,Col6a1,Des,Stmn2,Tpm2,Grem1,Trpv4,Flnc,Eppk1,Rnd1,Prkcq,Dpysl5	18/-
16_Member	Reactome Gene Sets	R-MMU-6809371	Formation of the cornified envelope	-4.34445	-1.61407	13506,16668,16691,56460,109620,386463	Dsc2,Krt18,Krt8,Pkp3,Dsp,Cdsn	6/80
16_Member	GO Biological Processes	GO:0097435	supramolecular fiber organization	-3.0642	-0.898743	12389,12833,13346,16691,20257,22004,23892,63873,68794,109620,223650,223881,386463	Cav1,Col6a1,Des,Krt8,Stmn2,Tpm2,Grem1,Trpv4,Flnc,Dsp,Eppk1,Rnd1,Cdsn	13/581
16_Member	Reactome Gene Sets	R-MMU-6805567	Keratinization	-2.91233	-0.804035	13506,16668,16691,56460,109620,386463	Dsc2,Krt18,Krt8,Pkp3,Dsp,Cdsn	6/147
16_Member	Reactome Gene Sets	R-MMU-1266738	Developmental Biology	-2.47005	-0.544653	12833,13506,16668,16691,18761,56460,65254,109620,223881,386463	Col6a1,Dsc2,Krt18,Krt8,Prkcq,Pkp3,Dpysl5,Dsp,Rnd1,Cdsn	10/447
16_Member	GO Biological Processes	GO:0045104	intermediate filament cytoskeleton organization	-2.13888	-0.352187	13346,16668,109620,223650	Des,Krt18,Dsp,Eppk1	4/95
16_Member	GO Biological Processes	GO:0045103	intermediate filament-based process	-2.12307	-0.343195	13346,16668,109620,223650	Des,Krt18,Dsp,Eppk1	4/96
17_Summary	GO Biological Processes	GO:0008285	negative regulation of cell population proliferation	-4.28543	-1.56764	12156,12389,12390,12550,12554,14283,15361,18133,19662,23892,54200,56312,63953,93695,111241,193385,223650,235505,20355,108151,211323	Bmp2,Cav1,Cav2,Cdh1,Cdh13,Fosl1,Hmga1,Ccn3,Rbp4,Grem1,Sult2b1,Nupr1,Dusp10,Gpnmb,Hmga1b,Ripor2,Eppk1,Cd109,Sema4f,Sema3d,Nrg1	21/-
17_Member	GO Biological Processes	GO:0008285	negative regulation of cell population proliferation	-4.28543	-1.56764	12156,12389,12390,12550,12554,14283,15361,18133,19662,23892,54200,56312,63953,93695,111241,193385,223650,235505	Bmp2,Cav1,Cav2,Cdh1,Cdh13,Fosl1,Hmga1,Ccn3,Rbp4,Grem1,Sult2b1,Nupr1,Dusp10,Gpnmb,Hmga1b,Ripor2,Eppk1,Cd109	18/772
17_Member	GO Biological Processes	GO:0050680	negative regulation of epithelial cell proliferation	-3.35441	-1.05947	12389,12390,12550,56312,63953,223650,235505	Cav1,Cav2,Cdh1,Nupr1,Dusp10,Eppk1,Cd109	7/169
17_Member	GO Biological Processes	GO:0040013	negative regulation of locomotion	-3.15394	-0.941301	12389,12550,18133,20355,23892,63953,108151,193385,211323,223650	Cav1,Cdh1,Ccn3,Sema4f,Grem1,Dusp10,Sema3d,Ripor2,Nrg1,Eppk1	10/361
17_Member	GO Biological Processes	GO:0030336	negative regulation of cell migration	-2.3853	-0.505457	12389,12550,18133,23892,63953,193385,211323,223650	Cav1,Cdh1,Ccn3,Grem1,Dusp10,Ripor2,Nrg1,Eppk1	8/316
17_Member	GO Biological Processes	GO:2000146	negative regulation of cell motility	-2.28148	-0.439581	12389,12550,18133,23892,63953,193385,211323,223650	Cav1,Cdh1,Ccn3,Grem1,Dusp10,Ripor2,Nrg1,Eppk1	8/329
18_Summary	GO Biological Processes	GO:0099536	synaptic signaling	-4.20947	-1.52885	11443,12390,12671,14407,18155,20618,22421,75209,110454,211323,228139,232370,381677,12310,14063,16847,116903	Chrnb1,Cav2,Chrm3,Gabrg3,Pnoc,Sncg,Wnt7a,Sv2c,Ly6a,Nrg1,P2rx3,Clstn3,Vgf,Calca,F2rl1,Lepr,Calcb	17/-
18_Member	GO Biological Processes	GO:0099536	synaptic signaling	-4.20947	-1.52885	11443,12390,12671,14407,18155,20618,22421,75209,110454,211323,228139,232370,381677	Chrnb1,Cav2,Chrm3,Gabrg3,Pnoc,Sncg,Wnt7a,Sv2c,Ly6a,Nrg1,P2rx3,Clstn3,Vgf	13/442
18_Member	GO Biological Processes	GO:0007268	chemical synaptic transmission	-3.06346	-0.898743	11443,12390,12671,14407,18155,20618,22421,75209,228139,232370	Chrnb1,Cav2,Chrm3,Gabrg3,Pnoc,Sncg,Wnt7a,Sv2c,P2rx3,Clstn3	10/371
18_Member	GO Biological Processes	GO:0098916	anterograde trans-synaptic signaling	-3.06346	-0.898743	11443,12390,12671,14407,18155,20618,22421,75209,228139,232370	Chrnb1,Cav2,Chrm3,Gabrg3,Pnoc,Sncg,Wnt7a,Sv2c,P2rx3,Clstn3	10/371
18_Member	GO Biological Processes	GO:0099537	trans-synaptic signaling	-2.90028	-0.804035	11443,12390,12671,14407,18155,20618,22421,75209,228139,232370	Chrnb1,Cav2,Chrm3,Gabrg3,Pnoc,Sncg,Wnt7a,Sv2c,P2rx3,Clstn3	10/390
18_Member	KEGG Pathway	mmu04080	Neuroactive ligand-receptor interaction - Mus musculus (house mouse)	-2.89199	-0.804035	11443,12310,12671,14063,14407,16847,18155,116903,228139,381677	Chrnb1,Calca,Chrm3,F2rl1,Gabrg3,Lepr,Pnoc,Calcb,P2rx3,Vgf	10/391
19_Summary	Reactome Gene Sets	R-MMU-1237044	Erythrocytes take up carbon dioxide and release oxygen	-3.97359	-1.386	72017,320635,100503605,11307,16847,54200	Cyb5r1,Cyb5r2,Hbb-bs,Abcg1,Lepr,Sult2b1	6/-
19_Member	Reactome Gene Sets	R-MMU-1237044	Erythrocytes take up carbon dioxide and release oxygen	-3.97359	-1.386	72017,320635,100503605	Cyb5r1,Cyb5r2,Hbb-bs	3/12
19_Member	Reactome Gene Sets	R-MMU-1480926	O2/CO2 exchange in erythrocytes	-3.97359	-1.386	72017,320635,100503605	Cyb5r1,Cyb5r2,Hbb-bs	3/12
19_Member	GO Biological Processes	GO:0016125	sterol metabolic process	-2.23331	-0.417057	11307,16847,54200,72017,320635	Abcg1,Lepr,Sult2b1,Cyb5r1,Cyb5r2	5/142
20_Summary	GO Biological Processes	GO:0098911	regulation of ventricular cardiac muscle cell action potential	-3.97359	-1.386	12389,13506,109620,20257,223881,12652,63873,11443,12833,14407,16527,18213,22421,228139,269356,16404,20355	Cav1,Dsc2,Dsp,Stmn2,Rnd1,Chga,Trpv4,Chrnb1,Col6a1,Gabrg3,Kcnk3,Ntrk3,Wnt7a,P2rx3,Slc4a11,Itga7,Sema4f	17/-
20_Member	GO Biological Processes	GO:0098911	regulation of ventricular cardiac muscle cell action potential	-3.97359	-1.386	12389,13506,109620	Cav1,Dsc2,Dsp	3/12
20_Member	Reactome Gene Sets	R-MMU-9696273	RND1 GTPase cycle	-3.49086	-1.09824	12389,20257,109620,223881	Cav1,Stmn2,Dsp,Rnd1	4/41
20_Member	GO Biological Processes	GO:0006942	regulation of striated muscle contraction	-3.0971	-0.903629	12389,12652,13506,63873,109620	Cav1,Chga,Dsc2,Trpv4,Dsp	5/90
20_Member	GO Biological Processes	GO:0098901	regulation of cardiac muscle cell action potential	-2.88834	-0.804035	12389,13506,109620	Cav1,Dsc2,Dsp	3/27
20_Member	GO Biological Processes	GO:0042391	regulation of membrane potential	-2.6592	-0.652563	11443,12389,12833,13506,14407,16527,18213,22421,109620,228139,269356	Chrnb1,Cav1,Col6a1,Dsc2,Gabrg3,Kcnk3,Ntrk3,Wnt7a,Dsp,P2rx3,Slc4a11	11/493
20_Member	GO Biological Processes	GO:0034113	heterotypic cell-cell adhesion	-2.63292	-0.648308	13506,16404,109620	Dsc2,Itga7,Dsp	3/33
20_Member	GO Biological Processes	GO:0055117	regulation of cardiac muscle contraction	-2.56776	-0.611252	12389,12652,13506,109620	Cav1,Chga,Dsc2,Dsp	4/72
20_Member	GO Biological Processes	GO:0086091	regulation of heart rate by cardiac conduction	-2.45639	-0.53891	12389,13506,109620	Cav1,Dsc2,Dsp	3/38
20_Member	GO Biological Processes	GO:0086004	regulation of cardiac muscle cell contraction	-2.39286	-0.507871	12389,13506,109620	Cav1,Dsc2,Dsp	3/40
20_Member	Reactome Gene Sets	R-MMU-9696264	RND3 GTPase cycle	-2.39286	-0.507871	12389,20355,109620	Cav1,Sema4f,Dsp	3/40
20_Member	GO Biological Processes	GO:1903115	regulation of actin filament-based movement	-2.14509	-0.35599	12389,13506,109620	Cav1,Dsc2,Dsp	3/49
