# Supplementary material for: A Transcriptomics Analysis of the Regulation of Lens Fiber Cell Differentiation in the Absence of FGFRs and PTEN
Source: Cells. 2024 Jul 19;13(14):1222. doi: 10.3390/cells13141222 (PMC11274593; doi:10.3390/cells13141222)
Supplement: Supplementary file 1 [file cells-13-01222-s001.zip › drive-download-20240627T212928Z-001/Table S10.xlsx]

## Sheet: Enrichment
Gene Ontology analysis for Cluster Q5
GroupID	Category	Term	Description	LogP	Log(q-value)	Genes	Symbols	InTerm_InList
1_Summary	GO Biological Processes	GO:0002253	activation of immune response	-11.0517	-6.78985	12260,12266,12267,12268,12274,12362,12628,12630,14468,14747,16019,16822,17260,19264,20963,21898,50908,81897,170743,170744,171285,211550,226691,246177,246746,268973,317677,327957,384059,12363,12801,14131,15000,15284,20375,24099,74131,245945,11689,11690,12458,12978,13058,14728,17948,17969,18436,19200,23887,30955,58861,79221,104759,217303,102635290,11846,13040,232801,232790,15234,15442,15559,16792,1…	C1qb,C3,C3ar1,C4b,C6,Casp1,Cfh,Cfi,Gbp2b,Cmklr1,Ighm,Lcp2,Mef2c,Ptprc,Syk,Tlr4,C1s1,Tlr9,Tlr7,Tlr8,Havcr2,Tifa,Ifi207,Myo1g,Cd300lf,Nlrc4,C1s2,Scimp,Tlr12,Casp4,Cnr1,Fcgr3,H2-DMb2,Hlx,Spi1,Tnfsf13b,Sash3,Rbm47,Alox5,Alox5ap,Ccr6,Csf1r,Cybb,Lilrb4a,Naip2,Ncf1,P2rx1,Pstpip1,Ggt5,Pik3cg,Cysltr1,Hdac9,Pld4,Cd300a,Ttc39aos1,Arg1,Ctss,Lilra5,Oscar,Hgf,Hpse,Htr2b,Laptm5,Pou2f2,Postn,Irak3,C1qtnf3,Pik3r6…	75/-
1_Member	GO Biological Processes	GO:0002253	activation of immune response	-11.0517	-6.78985	12260,12266,12267,12268,12274,12362,12628,12630,14468,14747,16019,16822,17260,19264,20963,21898,50908,81897,170743,170744,171285,211550,226691,246177,246746,268973,317677,327957,384059	C1qb,C3,C3ar1,C4b,C6,Casp1,Cfh,Cfi,Gbp2b,Cmklr1,Ighm,Lcp2,Mef2c,Ptprc,Syk,Tlr4,C1s1,Tlr9,Tlr7,Tlr8,Havcr2,Tifa,Ifi207,Myo1g,Cd300lf,Nlrc4,C1s2,Scimp,Tlr12	29/382
1_Member	GO Biological Processes	GO:0050778	positive regulation of immune response	-10.214	-6.25318	12260,12266,12267,12268,12274,12362,12363,12628,12630,12801,14131,14468,14747,15000,15284,16019,16822,17260,19264,20375,20963,21898,24099,50908,74131,81897,170743,170744,171285,211550,226691,245945,246177,246746,268973,317677,327957,384059	C1qb,C3,C3ar1,C4b,C6,Casp1,Casp4,Cfh,Cfi,Cnr1,Fcgr3,Gbp2b,Cmklr1,H2-DMb2,Hlx,Ighm,Lcp2,Mef2c,Ptprc,Spi1,Syk,Tlr4,Tnfsf13b,C1s1,Sash3,Tlr9,Tlr7,Tlr8,Havcr2,Tifa,Ifi207,Rbm47,Myo1g,Cd300lf,Nlrc4,C1s2,Scimp,Tlr12	38/684
1_Member	GO Biological Processes	GO:0006954	inflammatory response	-9.11558	-5.33085	11689,11690,12266,12267,12362,12363,12458,12628,12978,13058,14131,14728,14747,17948,17969,18436,19200,20963,21898,23887,30955,58861,79221,81897,104759,170743,170744,171285,217303,268973,384059,102635290	Alox5,Alox5ap,C3,C3ar1,Casp1,Casp4,Ccr6,Cfh,Csf1r,Cybb,Fcgr3,Lilrb4a,Cmklr1,Naip2,Ncf1,P2rx1,Pstpip1,Syk,Tlr4,Ggt5,Pik3cg,Cysltr1,Hdac9,Tlr9,Pld4,Tlr7,Tlr8,Havcr2,Cd300a,Nlrc4,Tlr12,Ttc39aos1	32/552
1_Member	GO Biological Processes	GO:0031349	positive regulation of defense response	-7.77982	-4.21694	11690,11846,12266,12362,12363,12801,12978,13040,14131,14468,17260,20375,20963,21898,30955,81897,170743,170744,171285,211550,226691,232801,245945,246746,268973,327957,384059	Alox5ap,Arg1,C3,Casp1,Casp4,Cnr1,Csf1r,Ctss,Fcgr3,Gbp2b,Mef2c,Spi1,Syk,Tlr4,Pik3cg,Tlr9,Tlr7,Tlr8,Havcr2,Tifa,Ifi207,Lilra5,Rbm47,Cd300lf,Nlrc4,Scimp,Tlr12	27/465
1_Member	GO Biological Processes	GO:0002764	immune response-regulating signaling pathway	-7.53069	-4.17626	12266,12267,12362,14728,14747,16019,16822,17260,19264,20963,21898,81897,170743,170744,171285,211550,232790,246177,246746,327957,384059	C3,C3ar1,Casp1,Lilrb4a,Cmklr1,Ighm,Lcp2,Mef2c,Ptprc,Syk,Tlr4,Tlr9,Tlr7,Tlr8,Havcr2,Tifa,Oscar,Myo1g,Cd300lf,Scimp,Tlr12	21/300
1_Member	GO Biological Processes	GO:0001819	positive regulation of cytokine production	-6.70091	-3.68952	12266,12267,12362,12363,12978,13058,14131,15234,15442,15559,16792,18987,19264,20963,21898,50706,73914,74131,81799,81897,170743,170744,171285,226691,232801,245945,268973,327957	C3,C3ar1,Casp1,Casp4,Csf1r,Cybb,Fcgr3,Hgf,Hpse,Htr2b,Laptm5,Pou2f2,Ptprc,Syk,Tlr4,Postn,Irak3,Sash3,C1qtnf3,Tlr9,Tlr7,Tlr8,Havcr2,Ifi207,Lilra5,Rbm47,Nlrc4,Scimp	28/559
1_Member	GO Biological Processes	GO:0002757	immune response-activating signaling pathway	-6.49243	-3.5923	12266,12267,12362,14747,16019,16822,17260,19264,20963,21898,81897,170743,170744,171285,211550,246177,246746,327957,384059	C3,C3ar1,Casp1,Cmklr1,Ighm,Lcp2,Mef2c,Ptprc,Syk,Tlr4,Tlr9,Tlr7,Tlr8,Havcr2,Tifa,Myo1g,Cd300lf,Scimp,Tlr12	19/287
1_Member	GO Biological Processes	GO:0032103	positive regulation of response to external stimulus	-6.34772	-3.47561	11690,11846,12266,12267,12362,12363,12458,12801,12978,13040,14131,14468,14747,20375,20963,21898,30955,81897,170743,170744,171285,211550,226691,232801,245945,246746,268973,327957,384059	Alox5ap,Arg1,C3,C3ar1,Casp1,Casp4,Ccr6,Cnr1,Csf1r,Ctss,Fcgr3,Gbp2b,Cmklr1,Spi1,Syk,Tlr4,Pik3cg,Tlr9,Tlr7,Tlr8,Havcr2,Tifa,Ifi207,Lilra5,Rbm47,Cd300lf,Nlrc4,Scimp,Tlr12	29/617
1_Member	GO Biological Processes	GO:0002218	activation of innate immune response	-5.95384	-3.26018	12362,14468,20963,21898,81897,170743,170744,171285,211550,226691,246746,268973,327957,384059	Casp1,Gbp2b,Syk,Tlr4,Tlr9,Tlr7,Tlr8,Havcr2,Tifa,Ifi207,Cd300lf,Nlrc4,Scimp,Tlr12	14/173
1_Member	GO Biological Processes	GO:0045088	regulation of innate immune response	-5.93281	-3.25172	11846,12362,12363,12628,14468,17969,20375,20963,21898,73914,81897,104709,170743,170744,171285,211550,217303,226691,232345,245945,246746,268973,327957,384059	Arg1,Casp1,Casp4,Cfh,Gbp2b,Ncf1,Spi1,Syk,Tlr4,Irak3,Tlr9,Pik3r6,Tlr7,Tlr8,Havcr2,Tifa,Cd300a,Ifi207,A2m,Rbm47,Cd300lf,Nlrc4,Scimp,Tlr12	24/472
1_Member	GO Biological Processes	GO:0045087	innate immune response	-5.55693	-2.96717	11731,11846,12260,12265,12266,12362,12363,12628,12630,12978,13058,14468,16019,17476,17948,19200,20963,21898,50908,69769,76074,81897,104759,170743,170744,171285,211550,268973,269855,317677,384059	Ang2,Arg1,C1qb,Ciita,C3,Casp1,Casp4,Cfh,Cfi,Csf1r,Cybb,Gbp2b,Ighm,Mpeg1,Naip2,Pstpip1,Syk,Tlr4,C1s1,Tnfaip8l2,Gbp8,Tlr9,Pld4,Tlr7,Tlr8,Havcr2,Tifa,Nlrc4,Ssc5d,C1s2,Tlr12	31/751
1_Member	GO Biological Processes	GO:0002833	positive regulation of response to biotic stimulus	-4.58908	-2.31573	11846,12362,12363,14468,20375,20963,21898,81897,170743,170744,171285,211550,226691,245945,246746,268973,327957,384059	Arg1,Casp1,Casp4,Gbp2b,Spi1,Syk,Tlr4,Tlr9,Tlr7,Tlr8,Havcr2,Tifa,Ifi207,Rbm47,Cd300lf,Nlrc4,Scimp,Tlr12	18/354
1_Member	GO Biological Processes	GO:0002831	regulation of response to biotic stimulus	-4.53182	-2.28699	11846,12362,12363,12628,14468,17969,20375,20963,21898,73914,81897,104709,170743,170744,171285,211550,217303,226691,232345,245945,246746,268973,327957,384059	Arg1,Casp1,Casp4,Cfh,Gbp2b,Ncf1,Spi1,Syk,Tlr4,Irak3,Tlr9,Pik3r6,Tlr7,Tlr8,Havcr2,Tifa,Cd300a,Ifi207,A2m,Rbm47,Cd300lf,Nlrc4,Scimp,Tlr12	24/572
1_Member	GO Biological Processes	GO:0045089	positive regulation of innate immune response	-4.51979	-2.28324	12362,12363,14468,20375,20963,21898,81897,170743,170744,171285,211550,226691,245945,246746,268973,327957,384059	Casp1,Casp4,Gbp2b,Spi1,Syk,Tlr4,Tlr9,Tlr7,Tlr8,Havcr2,Tifa,Ifi207,Rbm47,Cd300lf,Nlrc4,Scimp,Tlr12	17/325
1_Member	GO Biological Processes	GO:0002768	immune response-regulating cell surface receptor signaling pathway	-3.95769	-1.88273	12266,12267,14728,14747,16019,16822,17260,19264,20963,21898,232790,246177,327957	C3,C3ar1,Lilrb4a,Cmklr1,Ighm,Lcp2,Mef2c,Ptprc,Syk,Tlr4,Oscar,Myo1g,Scimp	13/228
1_Member	GO Biological Processes	GO:0002429	immune response-activating cell surface receptor signaling pathway	-3.02574	-1.21567	12266,12267,14747,16019,16822,17260,19264,20963,21898,246177,327957	C3,C3ar1,Cmklr1,Ighm,Lcp2,Mef2c,Ptprc,Syk,Tlr4,Myo1g,Scimp	11/216
2_Summary	KEGG Pathway	mmu04610	Complement and coagulation cascades - Mus musculus (house mouse)	-8.32976	-4.66996	12260,12266,12267,12268,12274,12628,12630,15160,20720,50908,74145,232345,317677,11421,12458,12983,12984,14131,15284,16019,16431,17969,18733,18987,20375,20556,20963,21898,74131,94176,98365,171285,217303,246177,17260,24099,12362,13058,26414,170743,170744,11846,15000,20345,97114,319164,11689,11731,22041,58809,50490	C1qb,C3,C3ar1,C4b,C6,Cfh,Cfi,Serpind1,Serpine2,C1s1,F13a1,A2m,C1s2,Ace,Ccr6,Csf2rb,Csf2rb2,Fcgr3,Hlx,Ighm,Itm2a,Ncf1,Pirb,Pou2f2,Spi1,Slfn2,Syk,Tlr4,Sash3,Dock2,Slamf9,Havcr2,Cd300a,Myo1g,Mef2c,Tnfsf13b,Casp1,Cybb,Mapk10,Tlr7,Tlr8,Arg1,H2-DMb2,Selplg,H3c15,H2ac6,Alox5,Ang2,Trf,Rnase4,Nox4	51/-
2_Member	KEGG Pathway	mmu04610	Complement and coagulation cascades - Mus musculus (house mouse)	-8.32976	-4.66996	12260,12266,12267,12268,12274,12628,12630,15160,20720,50908,74145,232345,317677	C1qb,C3,C3ar1,C4b,C6,Cfh,Cfi,Serpind1,Serpine2,C1s1,F13a1,A2m,C1s2	13/94
2_Member	GO Biological Processes	GO:0002252	immune effector process	-7.48388	-4.17626	11421,12260,12266,12268,12274,12458,12628,12630,12983,12984,14131,15284,16019,16431,17969,18733,18987,20375,20556,20963,21898,50908,74131,94176,98365,171285,217303,246177,317677	Ace,C1qb,C3,C4b,C6,Ccr6,Cfh,Cfi,Csf2rb,Csf2rb2,Fcgr3,Hlx,Ighm,Itm2a,Ncf1,Pirb,Pou2f2,Spi1,Slfn2,Syk,Tlr4,C1s1,Sash3,Dock2,Slamf9,Havcr2,Cd300a,Myo1g,C1s2	29/545
2_Member	GO Biological Processes	GO:0002460	adaptive immune response based on somatic recombination of immune receptors built from immunoglobulin superfamily domains	-6.69611	-3.68952	12260,12266,12267,12268,12458,12628,12630,12983,12984,14131,15284,16019,17260,18733,18987,20556,24099,50908,74131,246177,317677	C1qb,C3,C3ar1,C4b,Ccr6,Cfh,Cfi,Csf2rb,Csf2rb2,Fcgr3,Hlx,Ighm,Mef2c,Pirb,Pou2f2,Slfn2,Tnfsf13b,C1s1,Sash3,Myo1g,C1s2	21/336
2_Member	GO Biological Processes	GO:0006956	complement activation	-6.58618	-3.62536	12260,12266,12268,12274,12628,12630,16019,50908,317677	C1qb,C3,C4b,C6,Cfh,Cfi,Ighm,C1s1,C1s2	9/55
2_Member	GO Biological Processes	GO:0002443	leukocyte mediated immunity	-6.33952	-3.47561	11421,12260,12266,12268,12458,12628,12630,12983,12984,14131,16019,17969,18733,18987,20556,20963,50908,74131,98365,217303,246177,317677	Ace,C1qb,C3,C4b,Ccr6,Cfh,Cfi,Csf2rb,Csf2rb2,Fcgr3,Ighm,Ncf1,Pirb,Pou2f2,Slfn2,Syk,C1s1,Sash3,Slamf9,Cd300a,Myo1g,C1s2	22/384
2_Member	KEGG Pathway	mmu05171	Coronavirus disease - COVID-19 - Mus musculus (house mouse)	-6.05435	-3.30493	11421,12260,12266,12267,12268,12274,12362,13058,14131,20963,21898,26414,50908,74145,170743,170744,317677	Ace,C1qb,C3,C3ar1,C4b,C6,Casp1,Cybb,Fcgr3,Syk,Tlr4,Mapk10,C1s1,F13a1,Tlr7,Tlr8,C1s2	17/249
2_Member	GO Biological Processes	GO:0002250	adaptive immune response	-5.41039	-2.86454	11846,12260,12266,12267,12268,12458,12628,12630,12983,12984,14131,15284,16019,17260,18733,18987,20556,20963,24099,50908,74131,171285,246177,317677	Arg1,C1qb,C3,C3ar1,C4b,Ccr6,Cfh,Cfi,Csf2rb,Csf2rb2,Fcgr3,Hlx,Ighm,Mef2c,Pirb,Pou2f2,Slfn2,Syk,Tnfsf13b,C1s1,Sash3,Havcr2,Myo1g,C1s2	24/506
2_Member	WikiPathways	WP200	Complement activation classical pathway	-5.21122	-2.72751	12260,12266,12268,12274,50908	C1qb,C3,C4b,C6,C1s1	5/17
2_Member	KEGG Pathway	mmu05150	Staphylococcus aureus infection - Mus musculus (house mouse)	-5.04994	-2.63318	12260,12266,12267,12268,12628,12630,14131,15000,20345,50908,317677	C1qb,C3,C3ar1,C4b,Cfh,Cfi,Fcgr3,H2-DMb2,Selplg,C1s1,C1s2	11/128
2_Member	Reactome Gene Sets	R-MMU-977606	Regulation of Complement cascade	-4.61371	-2.3228	12260,12266,12267,12268,12630,317677	C1qb,C3,C3ar1,C4b,Cfi,C1s2	6/36
2_Member	GO Biological Processes	GO:0002449	lymphocyte mediated immunity	-4.58782	-2.31573	12260,12266,12268,12458,12628,12630,12983,12984,14131,16019,18733,18987,20556,50908,74131,246177,317677	C1qb,C3,C4b,Ccr6,Cfh,Cfi,Csf2rb,Csf2rb2,Fcgr3,Ighm,Pirb,Pou2f2,Slfn2,C1s1,Sash3,Myo1g,C1s2	17/321
2_Member	GO Biological Processes	GO:0006958	complement activation, classical pathway	-4.54288	-2.29386	12260,12266,12630,16019,50908,317677	C1qb,C3,Cfi,Ighm,C1s1,C1s2	6/37
2_Member	KEGG Pathway	mmu05133	Pertussis - Mus musculus (house mouse)	-4.41207	-2.19943	12260,12266,12268,12362,21898,26414,50908,317677	C1qb,C3,C4b,Casp1,Tlr4,Mapk10,C1s1,C1s2	8/77
2_Member	GO Biological Processes	GO:0019724	B cell mediated immunity	-4.34557	-2.1556	12260,12266,12268,12458,12628,12630,12983,12984,14131,16019,18733,18987,50908,317677	C1qb,C3,C4b,Ccr6,Cfh,Cfi,Csf2rb,Csf2rb2,Fcgr3,Ighm,Pirb,Pou2f2,C1s1,C1s2	14/239
2_Member	GO Biological Processes	GO:0002455	humoral immune response mediated by circulating immunoglobulin	-4.16022	-2.03825	12260,12266,12630,16019,50908,317677	C1qb,C3,Cfi,Ighm,C1s1,C1s2	6/43
2_Member	Reactome Gene Sets	R-MMU-166658	Complement cascade	-3.9917	-1.90594	12260,12266,12267,12268,12630,317677	C1qb,C3,C3ar1,C4b,Cfi,C1s2	6/46
2_Member	GO Biological Processes	GO:0016064	immunoglobulin mediated immune response	-3.84526	-1.79825	12260,12266,12268,12458,12628,12630,12983,12984,14131,16019,18987,50908,317677	C1qb,C3,C4b,Ccr6,Cfh,Cfi,Csf2rb,Csf2rb2,Fcgr3,Ighm,Pou2f2,C1s1,C1s2	13/234
2_Member	KEGG Pathway	mmu05322	Systemic lupus erythematosus - Mus musculus (house mouse)	-3.73478	-1.7282	12260,12266,12268,12274,14131,15000,50908,97114,317677,319164	C1qb,C3,C4b,C6,Fcgr3,H2-DMb2,C1s1,H3c15,C1s2,H2ac6	10/149
2_Member	Reactome Gene Sets	R-MMU-166663	Initial triggering of complement	-3.54847	-1.61284	12260,12266,12268,317677	C1qb,C3,C4b,C1s2	4/20
2_Member	WikiPathways	WP1496	Oxidative damage response	-3.26862	-1.38697	12260,12267,12268,26414,50908	C1qb,C3ar1,C4b,Mapk10,C1s1	5/41
2_Member	GO Biological Processes	GO:0006959	humoral immune response	-3.26102	-1.38298	11689,11731,12260,12266,12268,12274,12628,12630,16019,17260,22041,50908,58809,317677	Alox5,Ang2,C1qb,C3,C4b,C6,Cfh,Cfi,Ighm,Mef2c,Trf,C1s1,Rnase4,C1s2	14/304
2_Member	KEGG Pathway	mmu04936	Alcoholic liver disease - Mus musculus (house mouse)	-2.05195	-0.524897	12260,12266,12267,12268,21898,26414,50490	C1qb,C3,C3ar1,C4b,Tlr4,Mapk10,Nox4	7/141
3_Summary	GO Biological Processes	GO:0002697	regulation of immune effector process	-7.66396	-4.20198	11846,12266,12274,12362,12363,12628,14131,14728,15000,15284,16019,16792,17969,19264,20375,20963,21898,73914,74048,74131,81897,104709,170743,171285,217303,232345,327957,12458,12506,12978,16431,16822,17260,18733,18987,20345,20556,21949,22410,24099,50498,54485,69769,76088,79221,94176,98365,272382,545030,12335,16000,54167,56193,232801,22041,226691,232790,246746,12983,12984,15234,245945,12801,20720,13…	Arg1,C3,C6,Casp1,Casp4,Cfh,Fcgr3,Lilrb4a,H2-DMb2,Hlx,Ighm,Laptm5,Ncf1,Ptprc,Spi1,Syk,Tlr4,Irak3,Vsir,Sash3,Tlr9,Pik3r6,Tlr7,Havcr2,Cd300a,A2m,Scimp,Ccr6,Cd48,Csf1r,Itm2a,Lcp2,Mef2c,Pirb,Pou2f2,Selplg,Slfn2,Tnfsf8,Wnt10b,Tnfsf13b,Ebi3,Dll4,Tnfaip8l2,Dock8,Hdac9,Dock2,Slamf9,Spib,Wdfy4,Capn3,Igf1,Icos,Plek,Lilra5,Trf,Ifi207,Oscar,Cd300lf,Csf2rb,Csf2rb2,Hgf,Rbm47,Cnr1,Serpine2,Cybb,Cd300ld,Alox5,Has…	80/-
3_Member	GO Biological Processes	GO:0002697	regulation of immune effector process	-7.66396	-4.20198	11846,12266,12274,12362,12363,12628,14131,14728,15000,15284,16019,16792,17969,19264,20375,20963,21898,73914,74048,74131,81897,104709,170743,171285,217303,232345,327957	Arg1,C3,C6,Casp1,Casp4,Cfh,Fcgr3,Lilrb4a,H2-DMb2,Hlx,Ighm,Laptm5,Ncf1,Ptprc,Spi1,Syk,Tlr4,Irak3,Vsir,Sash3,Tlr9,Pik3r6,Tlr7,Havcr2,Cd300a,A2m,Scimp	27/471
3_Member	GO Biological Processes	GO:0045321	leukocyte activation	-7.61874	-4.20198	12362,12458,12506,12978,14131,14728,15284,16019,16431,16822,17260,18733,18987,19264,20345,20375,20556,20963,21898,21949,22410,24099,50498,54485,69769,74131,76088,79221,81897,94176,98365,171285,217303,272382,545030	Casp1,Ccr6,Cd48,Csf1r,Fcgr3,Lilrb4a,Hlx,Ighm,Itm2a,Lcp2,Mef2c,Pirb,Pou2f2,Ptprc,Selplg,Spi1,Slfn2,Syk,Tlr4,Tnfsf8,Wnt10b,Tnfsf13b,Ebi3,Dll4,Tnfaip8l2,Sash3,Dock8,Hdac9,Tlr9,Dock2,Slamf9,Havcr2,Cd300a,Spib,Wdfy4	35/741
3_Member	GO Biological Processes	GO:0050867	positive regulation of cell activation	-6.27707	-3.43595	12335,12978,14728,15000,15284,16000,16019,17260,19264,20375,20963,21898,22410,24099,54167,56193,74048,74131,76088,81897,104709,171285,232801	Capn3,Csf1r,Lilrb4a,H2-DMb2,Hlx,Igf1,Ighm,Mef2c,Ptprc,Spi1,Syk,Tlr4,Wnt10b,Tnfsf13b,Icos,Plek,Vsir,Sash3,Dock8,Tlr9,Pik3r6,Havcr2,Lilra5	23/419
3_Member	GO Biological Processes	GO:0002521	leukocyte differentiation	-6.08803	-3.30493	12458,12978,15284,16019,16431,17260,18733,18987,19264,20375,20963,21898,21949,22041,22410,24099,54485,74131,79221,94176,98365,226691,232790,246746,272382	Ccr6,Csf1r,Hlx,Ighm,Itm2a,Mef2c,Pirb,Pou2f2,Ptprc,Spi1,Syk,Tlr4,Tnfsf8,Trf,Wnt10b,Tnfsf13b,Dll4,Sash3,Hdac9,Dock2,Slamf9,Ifi207,Oscar,Cd300lf,Spib	25/496
3_Member	GO Biological Processes	GO:0070663	regulation of leukocyte proliferation	-6.04827	-3.30493	11846,12978,12983,12984,14728,15000,16000,16019,16792,17260,19264,20963,21898,24099,74048,74131,81897,171285,217303	Arg1,Csf1r,Csf2rb,Csf2rb2,Lilrb4a,H2-DMb2,Igf1,Ighm,Laptm5,Mef2c,Ptprc,Syk,Tlr4,Tnfsf13b,Vsir,Sash3,Tlr9,Havcr2,Cd300a	19/307
3_Member	GO Biological Processes	GO:0032653	regulation of interleukin-10 production	-6.00603	-3.27565	14728,15234,20963,21898,74048,74131,81897,232801,245945	Lilrb4a,Hgf,Syk,Tlr4,Vsir,Sash3,Tlr9,Lilra5,Rbm47	9/64
3_Member	GO Biological Processes	GO:0050865	regulation of cell activation	-5.98897	-3.27118	11846,12335,12801,12978,14728,15000,15284,16000,16019,16792,17260,19264,20375,20720,20963,21898,22410,24099,54167,56193,69769,74048,74131,76088,81897,104709,171285,217303,232801,246746	Arg1,Capn3,Cnr1,Csf1r,Lilrb4a,H2-DMb2,Hlx,Igf1,Ighm,Laptm5,Mef2c,Ptprc,Spi1,Serpine2,Syk,Tlr4,Wnt10b,Tnfsf13b,Icos,Plek,Tnfaip8l2,Vsir,Sash3,Dock8,Tlr9,Pik3r6,Havcr2,Cd300a,Lilra5,Cd300lf	30/679
3_Member	GO Biological Processes	GO:0002699	positive regulation of immune effector process	-5.92251	-3.25172	11846,12266,12274,12362,12363,14131,14728,15000,15284,16792,19264,20375,20963,21898,74131,81897,170743,217303,327957	Arg1,C3,C6,Casp1,Casp4,Fcgr3,Lilrb4a,H2-DMb2,Hlx,Laptm5,Ptprc,Spi1,Syk,Tlr4,Sash3,Tlr9,Tlr7,Cd300a,Scimp	19/313
3_Member	GO Biological Processes	GO:0051251	positive regulation of lymphocyte activation	-5.64681	-3.03816	12978,14728,15000,15284,16000,16019,17260,19264,20375,20963,21898,22410,24099,54167,74048,74131,76088,81897,104709,171285	Csf1r,Lilrb4a,H2-DMb2,Hlx,Igf1,Ighm,Mef2c,Ptprc,Spi1,Syk,Tlr4,Wnt10b,Tnfsf13b,Icos,Vsir,Sash3,Dock8,Tlr9,Pik3r6,Havcr2	20/358
3_Member	GO Biological Processes	GO:0032680	regulation of tumor necrosis factor production	-5.50103	-2.92042	12978,13058,14131,14728,16000,19264,20963,21898,73914,74048,74131,81897,171285,217305,232801	Csf1r,Cybb,Fcgr3,Lilrb4a,Igf1,Ptprc,Syk,Tlr4,Irak3,Vsir,Sash3,Tlr9,Havcr2,Cd300ld,Lilra5	15/216
3_Member	GO Biological Processes	GO:1903555	regulation of tumor necrosis factor superfamily cytokine production	-5.42743	-2.87029	12978,13058,14131,14728,16000,19264,20963,21898,73914,74048,74131,81897,171285,217305,232801	Csf1r,Cybb,Fcgr3,Lilrb4a,Igf1,Ptprc,Syk,Tlr4,Irak3,Vsir,Sash3,Tlr9,Havcr2,Cd300ld,Lilra5	15/219
3_Member	GO Biological Processes	GO:1903037	regulation of leukocyte cell-cell adhesion	-5.42458	-2.87029	11689,11846,14728,15000,15117,15284,16000,16401,16792,19264,20963,22410,24099,54167,69769,74048,74131,76088,104709,171285,217303	Alox5,Arg1,Lilrb4a,H2-DMb2,Has2,Hlx,Igf1,Itga4,Laptm5,Ptprc,Syk,Wnt10b,Tnfsf13b,Icos,Tnfaip8l2,Vsir,Sash3,Dock8,Pik3r6,Havcr2,Cd300a	21/403
3_Member	GO Biological Processes	GO:0050670	regulation of lymphocyte proliferation	-5.36056	-2.82298	11846,12978,14728,15000,16000,16019,16792,17260,19264,20963,21898,24099,74048,74131,81897,171285,217303	Arg1,Csf1r,Lilrb4a,H2-DMb2,Igf1,Ighm,Laptm5,Mef2c,Ptprc,Syk,Tlr4,Tnfsf13b,Vsir,Sash3,Tlr9,Havcr2,Cd300a	17/280
3_Member	GO Biological Processes	GO:0070665	positive regulation of leukocyte proliferation	-5.33996	-2.81342	12978,12983,12984,15000,16000,16019,17260,19264,20963,21898,24099,74131,81897,171285	Csf1r,Csf2rb,Csf2rb2,H2-DMb2,Igf1,Ighm,Mef2c,Ptprc,Syk,Tlr4,Tnfsf13b,Sash3,Tlr9,Havcr2	14/195
3_Member	GO Biological Processes	GO:0032944	regulation of mononuclear cell proliferation	-5.27852	-2.77254	11846,12978,14728,15000,16000,16019,16792,17260,19264,20963,21898,24099,74048,74131,81897,171285,217303	Arg1,Csf1r,Lilrb4a,H2-DMb2,Igf1,Ighm,Laptm5,Mef2c,Ptprc,Syk,Tlr4,Tnfsf13b,Vsir,Sash3,Tlr9,Havcr2,Cd300a	17/284
3_Member	GO Biological Processes	GO:0032733	positive regulation of interleukin-10 production	-5.22667	-2.73088	15234,20963,21898,74131,81897,232801,245945	Hgf,Syk,Tlr4,Sash3,Tlr9,Lilra5,Rbm47	7/43
3_Member	GO Biological Processes	GO:0050864	regulation of B cell activation	-5.19473	-2.7182	14728,16019,16792,17260,19264,20375,20963,21898,24099,74131,81897,217303	Lilrb4a,Ighm,Laptm5,Mef2c,Ptprc,Spi1,Syk,Tlr4,Tnfsf13b,Sash3,Tlr9,Cd300a	12/148
3_Member	GO Biological Processes	GO:0022407	regulation of cell-cell adhesion	-5.16814	-2.69867	11689,11846,14728,15000,15117,15284,16000,16401,16792,19264,20375,20720,20963,22410,24099,54167,69769,74048,74131,76088,104709,108101,171285,217303	Alox5,Arg1,Lilrb4a,H2-DMb2,Has2,Hlx,Igf1,Itga4,Laptm5,Ptprc,Spi1,Serpine2,Syk,Wnt10b,Tnfsf13b,Icos,Tnfaip8l2,Vsir,Sash3,Dock8,Pik3r6,Fermt3,Havcr2,Cd300a	24/523
3_Member	GO Biological Processes	GO:0046649	lymphocyte activation	-5.10941	-2.66438	12458,12506,14728,15284,16019,16431,17260,18987,19264,20375,20556,20963,21898,21949,22410,24099,50498,54485,69769,74131,76088,79221,94176,98365,272382,545030	Ccr6,Cd48,Lilrb4a,Hlx,Ighm,Itm2a,Mef2c,Pou2f2,Ptprc,Spi1,Slfn2,Syk,Tlr4,Tnfsf8,Wnt10b,Tnfsf13b,Ebi3,Dll4,Tnfaip8l2,Sash3,Dock8,Hdac9,Dock2,Slamf9,Spib,Wdfy4	26/600
3_Member	GO Biological Processes	GO:1903039	positive regulation of leukocyte cell-cell adhesion	-5.04155	-2.63095	11689,14728,15000,15117,15284,16000,16401,19264,20963,22410,24099,54167,74048,74131,76088,104709,171285	Alox5,Lilrb4a,H2-DMb2,Has2,Hlx,Igf1,Itga4,Ptprc,Syk,Wnt10b,Tnfsf13b,Icos,Vsir,Sash3,Dock8,Pik3r6,Havcr2	17/296
3_Member	GO Biological Processes	GO:0002696	positive regulation of leukocyte activation	-5.0094	-2.61086	12978,14728,15000,15284,16000,16019,17260,19264,20375,20963,21898,22410,24099,54167,74048,74131,76088,81897,104709,171285	Csf1r,Lilrb4a,H2-DMb2,Hlx,Igf1,Ighm,Mef2c,Ptprc,Spi1,Syk,Tlr4,Wnt10b,Tnfsf13b,Icos,Vsir,Sash3,Dock8,Tlr9,Pik3r6,Havcr2	20/395
3_Member	GO Biological Processes	GO:1903131	mononuclear cell differentiation	-4.96144	-2.5804	12458,15284,16019,16431,17260,18733,18987,19264,20375,20963,21949,22410,24099,54485,74131,79221,94176,98365,226691,272382	Ccr6,Hlx,Ighm,Itm2a,Mef2c,Pirb,Pou2f2,Ptprc,Spi1,Syk,Tnfsf8,Wnt10b,Tnfsf13b,Dll4,Sash3,Hdac9,Dock2,Slamf9,Ifi207,Spib	20/398
3_Member	GO Biological Processes	GO:0030890	positive regulation of B cell proliferation	-4.83759	-2.49239	16019,17260,19264,21898,24099,74131,81897	Ighm,Mef2c,Ptprc,Tlr4,Tnfsf13b,Sash3,Tlr9	7/49
3_Member	GO Biological Processes	GO:0051249	regulation of lymphocyte activation	-4.83259	-2.49239	11846,12978,14728,15000,15284,16000,16019,16792,17260,19264,20375,20963,21898,22410,24099,54167,69769,74048,74131,76088,81897,104709,171285,217303	Arg1,Csf1r,Lilrb4a,H2-DMb2,Hlx,Igf1,Ighm,Laptm5,Mef2c,Ptprc,Spi1,Syk,Tlr4,Wnt10b,Tnfsf13b,Icos,Tnfaip8l2,Vsir,Sash3,Dock8,Tlr9,Pik3r6,Havcr2,Cd300a	24/548
3_Member	GO Biological Processes	GO:0002694	regulation of leukocyte activation	-4.81273	-2.48029	11846,12801,12978,14728,15000,15284,16000,16019,16792,17260,19264,20375,20963,21898,22410,24099,54167,69769,74048,74131,76088,81897,104709,171285,217303,246746	Arg1,Cnr1,Csf1r,Lilrb4a,H2-DMb2,Hlx,Igf1,Ighm,Laptm5,Mef2c,Ptprc,Spi1,Syk,Tlr4,Wnt10b,Tnfsf13b,Icos,Tnfaip8l2,Vsir,Sash3,Dock8,Tlr9,Pik3r6,Havcr2,Cd300a,Cd300lf	26/624
3_Member	GO Biological Processes	GO:0050871	positive regulation of B cell activation	-4.60693	-2.3228	16019,17260,19264,20375,20963,21898,24099,74131,81897	Ighm,Mef2c,Ptprc,Spi1,Syk,Tlr4,Tnfsf13b,Sash3,Tlr9	9/94
3_Member	GO Biological Processes	GO:0030888	regulation of B cell proliferation	-4.58195	-2.31573	16019,17260,19264,21898,24099,74131,81897,217303	Ighm,Mef2c,Ptprc,Tlr4,Tnfsf13b,Sash3,Tlr9,Cd300a	8/73
3_Member	GO Biological Processes	GO:0050671	positive regulation of lymphocyte proliferation	-4.43739	-2.21693	12978,15000,16000,16019,17260,19264,20963,21898,24099,74131,81897,171285	Csf1r,H2-DMb2,Igf1,Ighm,Mef2c,Ptprc,Syk,Tlr4,Tnfsf13b,Sash3,Tlr9,Havcr2	12/176
3_Member	GO Biological Processes	GO:0032946	positive regulation of mononuclear cell proliferation	-4.36551	-2.17184	12978,15000,16000,16019,17260,19264,20963,21898,24099,74131,81897,171285	Csf1r,H2-DMb2,Igf1,Ighm,Mef2c,Ptprc,Syk,Tlr4,Tnfsf13b,Sash3,Tlr9,Havcr2	12/179
3_Member	GO Biological Processes	GO:0022409	positive regulation of cell-cell adhesion	-4.16586	-2.03825	11689,14728,15000,15117,15284,16000,16401,19264,20963,22410,24099,54167,74048,74131,76088,104709,171285	Alox5,Lilrb4a,H2-DMb2,Has2,Hlx,Igf1,Itga4,Ptprc,Syk,Wnt10b,Tnfsf13b,Icos,Vsir,Sash3,Dock8,Pik3r6,Havcr2	17/347
3_Member	GO Biological Processes	GO:0042110	T cell activation	-4.15183	-2.03299	12458,12506,14728,15284,19264,20375,20556,20963,21949,22410,24099,50498,54485,69769,74131,76088,94176,98365,545030	Ccr6,Cd48,Lilrb4a,Hlx,Ptprc,Spi1,Slfn2,Syk,Tnfsf8,Wnt10b,Tnfsf13b,Ebi3,Dll4,Tnfaip8l2,Sash3,Dock8,Dock2,Slamf9,Wdfy4	19/418
3_Member	GO Biological Processes	GO:0070661	leukocyte proliferation	-3.94429	-1.87342	12978,14728,16019,17260,19264,20556,21898,24099,50498,74131,76088,94176	Csf1r,Lilrb4a,Ighm,Mef2c,Ptprc,Slfn2,Tlr4,Tnfsf13b,Ebi3,Sash3,Dock8,Dock2	12/198
3_Member	GO Biological Processes	GO:0032760	positive regulation of tumor necrosis factor production	-3.90664	-1.84344	12978,13058,14131,19264,20963,21898,74131,81897,171285,232801	Csf1r,Cybb,Fcgr3,Ptprc,Syk,Tlr4,Sash3,Tlr9,Havcr2,Lilra5	10/142
3_Member	GO Biological Processes	GO:0042113	B cell activation	-3.90098	-1.84052	12458,16019,16431,17260,18987,19264,20375,20963,21898,24099,74131,79221,272382	Ccr6,Ighm,Itm2a,Mef2c,Pou2f2,Ptprc,Spi1,Syk,Tlr4,Tnfsf13b,Sash3,Hdac9,Spib	13/231
3_Member	GO Biological Processes	GO:1903557	positive regulation of tumor necrosis factor superfamily cytokine production	-3.85644	-1.80677	12978,13058,14131,19264,20963,21898,74131,81897,171285,232801	Csf1r,Cybb,Fcgr3,Ptprc,Syk,Tlr4,Sash3,Tlr9,Havcr2,Lilra5	10/144
3_Member	GO Biological Processes	GO:0050863	regulation of T cell activation	-3.82786	-1.79218	11846,14728,15000,15284,16000,16792,19264,20963,22410,24099,54167,69769,74048,74131,76088,104709,171285,217303	Arg1,Lilrb4a,H2-DMb2,Hlx,Igf1,Laptm5,Ptprc,Syk,Wnt10b,Tnfsf13b,Icos,Tnfaip8l2,Vsir,Sash3,Dock8,Pik3r6,Havcr2,Cd300a	18/406
3_Member	GO Biological Processes	GO:0046651	lymphocyte proliferation	-3.82216	-1.79218	14728,16019,17260,19264,20556,21898,24099,50498,74131,76088,94176	Lilrb4a,Ighm,Mef2c,Ptprc,Slfn2,Tlr4,Tnfsf13b,Ebi3,Sash3,Dock8,Dock2	11/174
3_Member	GO Biological Processes	GO:0050870	positive regulation of T cell activation	-3.78236	-1.76106	14728,15000,15284,16000,19264,20963,22410,24099,54167,74048,74131,76088,104709,171285	Lilrb4a,H2-DMb2,Hlx,Igf1,Ptprc,Syk,Wnt10b,Tnfsf13b,Icos,Vsir,Sash3,Dock8,Pik3r6,Havcr2	14/270
3_Member	GO Biological Processes	GO:0032943	mononuclear cell proliferation	-3.75698	-1.74064	14728,16019,17260,19264,20556,21898,24099,50498,74131,76088,94176	Lilrb4a,Ighm,Mef2c,Ptprc,Slfn2,Tlr4,Tnfsf13b,Ebi3,Sash3,Dock8,Dock2	11/177
3_Member	GO Biological Processes	GO:0030098	lymphocyte differentiation	-3.66797	-1.67328	12458,15284,16019,16431,18987,19264,20375,20963,21949,22410,24099,54485,74131,79221,94176,272382	Ccr6,Hlx,Ighm,Itm2a,Pou2f2,Ptprc,Spi1,Syk,Tnfsf8,Wnt10b,Tnfsf13b,Dll4,Sash3,Hdac9,Dock2,Spib	16/346
3_Member	GO Biological Processes	GO:0002703	regulation of leukocyte mediated immunity	-3.65348	-1.66346	11846,12266,14131,14728,19264,20375,20963,21898,74048,74131,81897,104709,171285,217303,327957	Arg1,C3,Fcgr3,Lilrb4a,Ptprc,Spi1,Syk,Tlr4,Vsir,Sash3,Tlr9,Pik3r6,Havcr2,Cd300a,Scimp	15/312
3_Member	GO Biological Processes	GO:0045785	positive regulation of cell adhesion	-3.63635	-1.66289	11689,13612,14728,15000,15117,15284,16000,16401,19264,20750,20963,22410,24099,29873,54167,68169,74048,74131,76088,104709,171285	Alox5,Edil3,Lilrb4a,H2-DMb2,Has2,Hlx,Igf1,Itga4,Ptprc,Spp1,Syk,Wnt10b,Tnfsf13b,Cspg5,Icos,Ndnf,Vsir,Sash3,Dock8,Pik3r6,Havcr2	21/535
3_Member	GO Biological Processes	GO:1902107	positive regulation of leukocyte differentiation	-3.61081	-1.64781	12978,14728,15284,19264,20375,20963,22410,57816,74048,74131,104709,630146	Csf1r,Lilrb4a,Hlx,Ptprc,Spi1,Syk,Wnt10b,Tesc,Vsir,Sash3,Pik3r6,Cd101	12/215
3_Member	GO Biological Processes	GO:1903708	positive regulation of hemopoiesis	-3.61081	-1.64781	12978,14728,15284,19264,20375,20963,22410,57816,74048,74131,104709,630146	Csf1r,Lilrb4a,Hlx,Ptprc,Spi1,Syk,Wnt10b,Tesc,Vsir,Sash3,Pik3r6,Cd101	12/215
3_Member	GO Biological Processes	GO:0042098	T cell proliferation	-3.54836	-1.61284	14728,19264,20556,24099,50498,74131,76088,94176	Lilrb4a,Ptprc,Slfn2,Tnfsf13b,Ebi3,Sash3,Dock8,Dock2	8/102
3_Member	GO Biological Processes	GO:0045621	positive regulation of lymphocyte differentiation	-3.25623	-1.37998	14728,15284,19264,20375,20963,22410,74048,74131,104709	Lilrb4a,Hlx,Ptprc,Spi1,Syk,Wnt10b,Vsir,Sash3,Pik3r6	9/141
3_Member	GO Biological Processes	GO:1903706	regulation of hemopoiesis	-3.23412	-1.36646	12978,14728,15284,16909,17260,18726,18733,19264,20375,20963,22410,57816,74048,74131,81897,104709,229323,630146	Csf1r,Lilrb4a,Hlx,Lmo2,Mef2c,Lilra6,Pirb,Ptprc,Spi1,Syk,Wnt10b,Tesc,Vsir,Sash3,Tlr9,Pik3r6,Gpr171,Cd101	18/455
3_Member	GO Biological Processes	GO:0001776	leukocyte homeostasis	-2.96016	-1.17214	12628,12978,14728,17260,18733,24099,58801,74131	Cfh,Csf1r,Lilrb4a,Mef2c,Pirb,Tnfsf13b,Pmaip1,Sash3	8/125
3_Member	GO Biological Processes	GO:0045582	positive regulation of T cell differentiation	-2.96016	-1.17214	14728,15284,19264,20963,22410,74048,74131,104709	Lilrb4a,Hlx,Ptprc,Syk,Wnt10b,Vsir,Sash3,Pik3r6	8/125
3_Member	GO Biological Processes	GO:0042129	regulation of T cell proliferation	-2.9452	-1.16191	11846,14728,15000,16000,16792,19264,20963,24099,74048,74131,171285	Arg1,Lilrb4a,H2-DMb2,Igf1,Laptm5,Ptprc,Syk,Tnfsf13b,Vsir,Sash3,Havcr2	11/221
3_Member	GO Biological Processes	GO:1902105	regulation of leukocyte differentiation	-2.92438	-1.14752	12978,14728,15284,18726,18733,19264,20375,20963,22410,57816,74048,74131,81897,104709,630146	Csf1r,Lilrb4a,Hlx,Lilra6,Pirb,Ptprc,Spi1,Syk,Wnt10b,Tesc,Vsir,Sash3,Tlr9,Pik3r6,Cd101	15/367
3_Member	GO Biological Processes	GO:0030183	B cell differentiation	-2.88503	-1.1201	16019,16431,18987,19264,20375,20963,24099,79221,272382	Ighm,Itm2a,Pou2f2,Ptprc,Spi1,Syk,Tnfsf13b,Hdac9,Spib	9/159
3_Member	GO Biological Processes	GO:0042100	B cell proliferation	-2.83245	-1.07574	16019,17260,19264,21898,24099,74131	Ighm,Mef2c,Ptprc,Tlr4,Tnfsf13b,Sash3	6/75
3_Member	GO Biological Processes	GO:0002822	regulation of adaptive immune response based on somatic recombination of immune receptors built from immunoglobulin superfamily domains	-2.71839	-0.990555	11846,12266,14131,14728,15284,17260,19264,24099,74048,74131,171285	Arg1,C3,Fcgr3,Lilrb4a,Hlx,Mef2c,Ptprc,Tnfsf13b,Vsir,Sash3,Havcr2	11/236
3_Member	GO Biological Processes	GO:0046631	alpha-beta T cell activation	-2.53446	-0.859191	14728,15284,19264,20963,21949,74131,94176,545030	Lilrb4a,Hlx,Ptprc,Syk,Tnfsf8,Sash3,Dock2,Wdfy4	8/146
3_Member	GO Biological Processes	GO:0030217	T cell differentiation	-2.52666	-0.854751	12458,15284,19264,20375,20963,21949,22410,54485,74131,94176	Ccr6,Hlx,Ptprc,Spi1,Syk,Tnfsf8,Wnt10b,Dll4,Sash3,Dock2	10/214
3_Member	GO Biological Processes	GO:0002819	regulation of adaptive immune response	-2.49845	-0.83909	11846,12266,14131,14728,15284,17260,19264,24099,74048,74131,171285	Arg1,C3,Fcgr3,Lilrb4a,Hlx,Mef2c,Ptprc,Tnfsf13b,Vsir,Sash3,Havcr2	11/252
3_Member	GO Biological Processes	GO:0001782	B cell homeostasis	-2.38504	-0.754628	17260,18733,24099,74131	Mef2c,Pirb,Tnfsf13b,Sash3	4/40
3_Member	GO Biological Processes	GO:0045619	regulation of lymphocyte differentiation	-2.37261	-0.743206	14728,15284,19264,20375,20963,22410,74048,74131,81897,104709	Lilrb4a,Hlx,Ptprc,Spi1,Syk,Wnt10b,Vsir,Sash3,Tlr9,Pik3r6	10/225
3_Member	GO Biological Processes	GO:0050853	B cell receptor signaling pathway	-2.27131	-0.666504	16019,17260,19264,20963	Ighm,Mef2c,Ptprc,Syk	4/43
3_Member	GO Biological Processes	GO:0042102	positive regulation of T cell proliferation	-2.18566	-0.611333	15000,16000,19264,20963,24099,74131,171285	H2-DMb2,Igf1,Ptprc,Syk,Tnfsf13b,Sash3,Havcr2	7/133
4_Summary	KEGG Pathway	mmu04380	Osteoclast differentiation - Mus musculus (house mouse)	-7.28621	-4.02435	12978,14131,14728,16822,17969,17970,17972,18726,18733,20375,20963,26414,232790,232801,12983,12984,16154,24099,50498,73914,211550,246746,240168,16909,229323,17260,57816,630146	Csf1r,Fcgr3,Lilrb4a,Lcp2,Ncf1,Ncf2,Ncf4,Lilra6,Pirb,Spi1,Syk,Mapk10,Oscar,Lilra5,Csf2rb,Csf2rb2,Il10ra,Tnfsf13b,Ebi3,Irak3,Tifa,Cd300lf,Rasgrp3,Lmo2,Gpr171,Mef2c,Tesc,Cd101	28/-
4_Member	KEGG Pathway	mmu04380	Osteoclast differentiation - Mus musculus (house mouse)	-7.28621	-4.02435	12978,14131,14728,16822,17969,17970,17972,18726,18733,20375,20963,26414,232790,232801	Csf1r,Fcgr3,Lilrb4a,Lcp2,Ncf1,Ncf2,Ncf4,Lilra6,Pirb,Spi1,Syk,Mapk10,Oscar,Lilra5	14/135
4_Member	GO Biological Processes	GO:0019221	cytokine-mediated signaling pathway	-3.0077	-1.20221	12978,12983,12984,14728,16154,18726,18733,20375,20963,24099,50498,73914,211550,232801,246746	Csf1r,Csf2rb,Csf2rb2,Lilrb4a,Il10ra,Lilra6,Pirb,Spi1,Syk,Tnfsf13b,Ebi3,Irak3,Tifa,Lilra5,Cd300lf	15/360
4_Member	KEGG Pathway	mmu04662	B cell receptor signaling pathway - Mus musculus (house mouse)	-2.60704	-0.911035	14728,18726,18733,20963,232801,240168	Lilrb4a,Lilra6,Pirb,Syk,Lilra5,Rasgrp3	6/83
4_Member	GO Biological Processes	GO:0045638	negative regulation of myeloid cell differentiation	-2.20809	-0.625656	12978,14728,16909,18726,18733,229323	Csf1r,Lilrb4a,Lmo2,Lilra6,Pirb,Gpr171	6/100
4_Member	GO Biological Processes	GO:0045637	regulation of myeloid cell differentiation	-2.19188	-0.615767	12978,14728,16909,17260,18726,18733,20375,57816,229323,630146	Csf1r,Lilrb4a,Lmo2,Mef2c,Lilra6,Pirb,Spi1,Tesc,Gpr171,Cd101	10/239
5_Summary	KEGG Pathway	mmu04613	Neutrophil extracellular trap formation - Mus musculus (house mouse)	-7.16719	-3.94672	12266,12362,12363,13058,14131,17969,17970,17972,18796,20345,20963,21898,79221,97114,170743,170744,319164,12260,30955,104709,15000,16401,50490,11689,19224,23887,54486,15511,18987,26414,193740,230459,74096,13040,21826,70719,73341,76088,94176,232201,11421,12825,12842,407790,12176,58801,12274,17968	C3,Casp1,Casp4,Cybb,Fcgr3,Ncf1,Ncf2,Ncf4,Plcb2,Selplg,Syk,Tlr4,Hdac9,H3c15,Tlr7,Tlr8,H2ac6,C1qb,Pik3cg,Pik3r6,H2-DMb2,Itga4,Nox4,Alox5,Ptgs1,Ggt5,Hpgds,Hspa1b,Pou2f2,Mapk10,Hspa1a,Cyp2j13,Hvcn1,Ctss,Thbs2,Arhgap45,Arhgef6,Dock8,Dock2,Arhgap25,Ace,Col3a1,Col1a1,Ndufa4l2,Bnip3,Pmaip1,C6,Ncam2	48/-
5_Member	KEGG Pathway	mmu04613	Neutrophil extracellular trap formation - Mus musculus (house mouse)	-7.16719	-3.94672	12266,12362,12363,13058,14131,17969,17970,17972,18796,20345,20963,21898,79221,97114,170743,170744,319164	C3,Casp1,Casp4,Cybb,Fcgr3,Ncf1,Ncf2,Ncf4,Plcb2,Selplg,Syk,Tlr4,Hdac9,H3c15,Tlr7,Tlr8,H2ac6	17/208
5_Member	WikiPathways	WP3626	Microglia pathogen phagocytosis pathway	-6.53166	-3.61223	12260,13058,17969,17970,17972,20963,30955,104709	C1qb,Cybb,Ncf1,Ncf2,Ncf4,Syk,Pik3cg,Pik3r6	8/41
5_Member	KEGG Pathway	mmu05140	Leishmaniasis - Mus musculus (house mouse)	-5.67047	-3.05207	12266,13058,14131,15000,16401,17969,17970,17972,21898	C3,Cybb,Fcgr3,H2-DMb2,Itga4,Ncf1,Ncf2,Ncf4,Tlr4	9/70
5_Member	Reactome Gene Sets	R-MMU-1236973	Cross-presentation of particulate exogenous antigens (phagosomes)	-5.32077	-2.8071	13058,17969,17970,17972	Cybb,Ncf1,Ncf2,Ncf4	4/8
5_Member	GO Biological Processes	GO:0042554	superoxide anion generation	-4.82996	-2.49239	13058,17969,17970,17972,50490	Cybb,Ncf1,Ncf2,Ncf4,Nox4	5/20
5_Member	GO Biological Processes	GO:0045730	respiratory burst	-4.19943	-2.04915	13058,17969,17970,17972	Cybb,Ncf1,Ncf2,Ncf4	4/14
5_Member	WikiPathways	WP4466	Oxidative stress and redox pathway	-3.85892	-1.80677	11689,13058,17969,17970,17972,19224,23887,54486	Alox5,Cybb,Ncf1,Ncf2,Ncf4,Ptgs1,Ggt5,Hpgds	8/92
5_Member	Reactome Gene Sets	R-MMU-3299685	Detoxification of Reactive Oxygen Species	-3.72126	-1.71947	13058,17969,17970,17972,50490	Cybb,Ncf1,Ncf2,Ncf4,Nox4	5/33
5_Member	KEGG Pathway	mmu05417	Lipid and atherosclerosis - Mus musculus (house mouse)	-3.59232	-1.64433	12362,13058,15511,17969,17970,17972,18796,18987,21898,26414,193740,230459	Casp1,Cybb,Hspa1b,Ncf1,Ncf2,Ncf4,Plcb2,Pou2f2,Tlr4,Mapk10,Hspa1a,Cyp2j13	12/216
5_Member	Reactome Gene Sets	R-MMU-1222556	ROS and RNS production in phagocytes	-3.53782	-1.60434	13058,17969,17970,17972,74096	Cybb,Ncf1,Ncf2,Ncf4,Hvcn1	5/36
5_Member	GO Biological Processes	GO:0006801	superoxide metabolic process	-3.42518	-1.50574	13058,17969,17970,17972,50490	Cybb,Ncf1,Ncf2,Ncf4,Nox4	5/38
5_Member	Reactome Gene Sets	R-MMU-5668599	RHO GTPases Activate NADPH Oxidases	-3.22993	-1.36427	13058,17969,17970,17972	Cybb,Ncf1,Ncf2,Ncf4	4/24
5_Member	KEGG Pathway	mmu04145	Phagosome - Mus musculus (house mouse)	-3.06583	-1.24013	12266,13040,13058,14131,15000,17969,17970,17972,21826,21898	C3,Ctss,Cybb,Fcgr3,H2-DMb2,Ncf1,Ncf2,Ncf4,Thbs2,Tlr4	10/181
5_Member	Reactome Gene Sets	R-MMU-9013149	RAC1 GTPase cycle	-2.81013	-1.05659	13058,17969,17970,17972,70719,73341,76088,94176,232201	Cybb,Ncf1,Ncf2,Ncf4,Arhgap45,Arhgef6,Dock8,Dock2,Arhgap25	9/163
5_Member	KEGG Pathway	mmu05415	Diabetic cardiomyopathy - Mus musculus (house mouse)	-2.57068	-0.887325	11421,12825,12842,13058,17969,17970,17972,18796,26414,407790	Ace,Col3a1,Col1a1,Cybb,Ncf1,Ncf2,Ncf4,Plcb2,Mapk10,Ndufa4l2	10/211
5_Member	GO Biological Processes	GO:0072593	reactive oxygen species metabolic process	-2.53073	-0.856583	12176,13058,17969,17970,17972,50490,58801	Bnip3,Cybb,Ncf1,Ncf2,Ncf4,Nox4,Pmaip1	7/115
5_Member	KEGG Pathway	mmu05020	Prion disease - Mus musculus (house mouse)	-2.31036	-0.695887	12260,12274,13058,15511,17968,17969,17970,17972,26414,193740,407790	C1qb,C6,Cybb,Hspa1b,Ncam2,Ncf1,Ncf2,Ncf4,Mapk10,Hspa1a,Ndufa4l2	11/267
5_Member	KEGG Pathway	mmu04933	AGE-RAGE signaling pathway in diabetic complications - Mus musculus (house mouse)	-2.18738	-0.612159	12825,12842,13058,18796,26414,50490	Col3a1,Col1a1,Cybb,Plcb2,Mapk10,Nox4	6/101
6_Summary	GO Biological Processes	GO:0006691	leukotriene metabolic process	-7.07901	-3.92814	11689,11690,17001,17969,20963,21898,23887,19224,54486,23945,230459,12409,16822,26414,12983,30955,98256,103142	Alox5,Alox5ap,Ltc4s,Ncf1,Syk,Tlr4,Ggt5,Ptgs1,Hpgds,Mgll,Cyp2j13,Cbr2,Lcp2,Mapk10,Csf2rb,Pik3cg,Kmo,Rdh9	18/-
6_Member	GO Biological Processes	GO:0006691	leukotriene metabolic process	-7.07901	-3.92814	11689,11690,17001,17969,20963,21898,23887	Alox5,Alox5ap,Ltc4s,Ncf1,Syk,Tlr4,Ggt5	7/24
6_Member	GO Biological Processes	GO:0019370	leukotriene biosynthetic process	-5.86964	-3.20984	11689,11690,17001,20963,23887	Alox5,Alox5ap,Ltc4s,Syk,Ggt5	5/13
6_Member	GO Biological Processes	GO:0046456	icosanoid biosynthetic process	-5.15754	-2.69503	11689,11690,17001,19224,20963,23887,54486	Alox5,Alox5ap,Ltc4s,Ptgs1,Syk,Ggt5,Hpgds	7/44
6_Member	GO Biological Processes	GO:0006690	icosanoid metabolic process	-4.65199	-2.35392	11689,11690,17001,17969,19224,20963,21898,23887,23945,54486,230459	Alox5,Alox5ap,Ltc4s,Ncf1,Ptgs1,Syk,Tlr4,Ggt5,Mgll,Hpgds,Cyp2j13	11/141
6_Member	Reactome Gene Sets	R-MMU-2142700	Synthesis of Lipoxins (LX)	-4.36618	-2.17184	11689,11690,17001	Alox5,Alox5ap,Ltc4s	3/5
6_Member	Reactome Gene Sets	R-MMU-2142688	Synthesis of 5-eicosatetraenoic acids	-4.07049	-1.967	11689,11690,17001	Alox5,Alox5ap,Ltc4s	3/6
6_Member	WikiPathways	WP318	Eicosanoid synthesis	-3.73676	-1.7282	11689,11690,17001,19224	Alox5,Alox5ap,Ltc4s,Ptgs1	4/18
6_Member	Reactome Gene Sets	R-MMU-2142753	Arachidonic acid metabolism	-3.6443	-1.66307	11689,11690,17001,19224,23887,54486	Alox5,Alox5ap,Ltc4s,Ptgs1,Ggt5,Hpgds	6/53
6_Member	Reactome Gene Sets	R-MMU-2142691	Synthesis of Leukotrienes (LT) and Eoxins (EX)	-3.54847	-1.61284	11689,11690,17001,23887	Alox5,Alox5ap,Ltc4s,Ggt5	4/20
6_Member	KEGG Pathway	mmu00590	Arachidonic acid metabolism - Mus musculus (house mouse)	-3.29761	-1.40782	11689,12409,17001,19224,23887,54486,230459	Alox5,Cbr2,Ltc4s,Ptgs1,Ggt5,Hpgds,Cyp2j13	7/85
6_Member	Reactome Gene Sets	R-MMU-9018678	Biosynthesis of specialized proresolving mediators (SPMs)	-2.52352	-0.853842	11689,11690,17001	Alox5,Alox5ap,Ltc4s	3/18
6_Member	KEGG Pathway	mmu04664	Fc epsilon RI signaling pathway - Mus musculus (house mouse)	-2.33713	-0.714761	11689,11690,16822,20963,26414	Alox5,Alox5ap,Lcp2,Syk,Mapk10	5/66
6_Member	WikiPathways	WP151	IL 5 signaling pathway	-2.28181	-0.672202	11689,11690,12983,20963,30955	Alox5,Alox5ap,Csf2rb,Syk,Pik3cg	5/68
6_Member	GO Biological Processes	GO:0046394	carboxylic acid biosynthetic process	-2.02647	-0.510465	11689,11690,17001,19224,20963,23887,23945,54486,98256,103142	Alox5,Alox5ap,Ltc4s,Ptgs1,Syk,Ggt5,Mgll,Hpgds,Kmo,Rdh9	10/253
6_Member	WikiPathways	WP4348	Eicosanoid metabolism via lipoxygenases LOX	-2.01644	-0.503545	11689,17001,23887	Alox5,Ltc4s,Ggt5	3/27
7_Summary	GO Biological Processes	GO:0043410	positive regulation of MAPK cascade	-7.07605	-3.92814	11549,12266,12978,13176,15234,15559,16000,16010,16019,16792,17260,17948,18584,19264,20375,20963,21898,30955,50490,64654,70086,81799,81897,104709,171285,232801,327957,623279,14728,19735,51791,73914,217303,11731,18768,19281,80982,97998,216439,218630,68655,76484,78405,231633,22041	Adra1a,C3,Csf1r,Dcc,Hgf,Htr2b,Igf1,Igfbp4,Ighm,Laptm5,Mef2c,Naip2,Pde8a,Ptprc,Spi1,Syk,Tlr4,Pik3cg,Nox4,Fgf23,Cysltr2,C1qtnf3,Tlr9,Pik3r6,Havcr2,Lilra5,Scimp,Dok6,Lilrb4a,Rgs2,Rgs14,Irak3,Cd300a,Ang2,Pkib,Ptprt,Cemip,Deptor,Agap2,Ccno,Fndc1,Kndc1,Ntf5,Tmem119,Trf	45/-
7_Member	GO Biological Processes	GO:0043410	positive regulation of MAPK cascade	-7.07605	-3.92814	11549,12266,12978,13176,15234,15559,16000,16010,16019,16792,17260,17948,18584,19264,20375,20963,21898,30955,50490,64654,70086,81799,81897,104709,171285,232801,327957,623279	Adra1a,C3,Csf1r,Dcc,Hgf,Htr2b,Igf1,Igfbp4,Ighm,Laptm5,Mef2c,Naip2,Pde8a,Ptprc,Spi1,Syk,Tlr4,Pik3cg,Nox4,Fgf23,Cysltr2,C1qtnf3,Tlr9,Pik3r6,Havcr2,Lilra5,Scimp,Dok6	28/536
7_Member	GO Biological Processes	GO:0043408	regulation of MAPK cascade	-6.60528	-3.62536	11549,12266,12978,13176,14728,15234,15559,16000,16010,16019,16792,17260,17948,18584,19264,19735,20375,20963,21898,30955,50490,51791,64654,70086,73914,81799,81897,104709,171285,217303,232801,327957,623279	Adra1a,C3,Csf1r,Dcc,Lilrb4a,Hgf,Htr2b,Igf1,Igfbp4,Ighm,Laptm5,Mef2c,Naip2,Pde8a,Ptprc,Rgs2,Spi1,Syk,Tlr4,Pik3cg,Nox4,Rgs14,Fgf23,Cysltr2,Irak3,C1qtnf3,Tlr9,Pik3r6,Havcr2,Cd300a,Lilra5,Scimp,Dok6	33/742
7_Member	GO Biological Processes	GO:0045859	regulation of protein kinase activity	-5.01757	-2.61304	11549,11731,12978,14728,15234,15559,16000,18768,19264,19281,19735,20963,21898,30955,50490,51791,73914,80982,97998,104709,216439,217303,218630,232801	Adra1a,Ang2,Csf1r,Lilrb4a,Hgf,Htr2b,Igf1,Pkib,Ptprc,Ptprt,Rgs2,Syk,Tlr4,Pik3cg,Nox4,Rgs14,Irak3,Cemip,Deptor,Pik3r6,Agap2,Cd300a,Ccno,Lilra5	24/534
7_Member	GO Biological Processes	GO:0070374	positive regulation of ERK1 and ERK2 cascade	-4.94675	-2.57139	11549,12266,12978,13176,15559,16000,18584,19264,21898,50490,64654,70086,81799,171285,327957	Adra1a,C3,Csf1r,Dcc,Htr2b,Igf1,Pde8a,Ptprc,Tlr4,Nox4,Fgf23,Cysltr2,C1qtnf3,Havcr2,Scimp	15/240
7_Member	GO Biological Processes	GO:0070372	regulation of ERK1 and ERK2 cascade	-4.77114	-2.44881	11549,12266,12978,13176,15559,16000,18584,19264,20963,21898,50490,51791,64654,70086,81799,81897,171285,327957	Adra1a,C3,Csf1r,Dcc,Htr2b,Igf1,Pde8a,Ptprc,Syk,Tlr4,Nox4,Rgs14,Fgf23,Cysltr2,C1qtnf3,Tlr9,Havcr2,Scimp	18/343
7_Member	GO Biological Processes	GO:0043549	regulation of kinase activity	-4.19374	-2.04915	11549,11731,12978,14728,15234,15559,16000,18768,19264,19281,19735,20963,21898,30955,50490,51791,73914,80982,97998,104709,216439,217303,218630,232801	Adra1a,Ang2,Csf1r,Lilrb4a,Hgf,Htr2b,Igf1,Pkib,Ptprc,Ptprt,Rgs2,Syk,Tlr4,Pik3cg,Nox4,Rgs14,Irak3,Cemip,Deptor,Pik3r6,Agap2,Cd300a,Ccno,Lilra5	24/601
7_Member	GO Biological Processes	GO:0043405	regulation of MAP kinase activity	-3.95706	-1.88273	15559,19264,19735,20963,21898,30955,50490,51791,73914,104709,217303	Htr2b,Ptprc,Rgs2,Syk,Tlr4,Pik3cg,Nox4,Rgs14,Irak3,Pik3r6,Cd300a	11/168
7_Member	GO Biological Processes	GO:0071900	regulation of protein serine/threonine kinase activity	-3.30355	-1.40898	15559,18768,19264,19735,20963,21898,30955,50490,51791,73914,80982,104709,217303,218630	Htr2b,Pkib,Ptprc,Rgs2,Syk,Tlr4,Pik3cg,Nox4,Rgs14,Irak3,Cemip,Pik3r6,Cd300a,Ccno	14/301
7_Member	GO Biological Processes	GO:0061097	regulation of protein tyrosine kinase activity	-3.27031	-1.38697	11549,12978,14728,19264,50490,232801	Adra1a,Csf1r,Lilrb4a,Ptprc,Nox4,Lilra5	6/62
7_Member	GO Biological Processes	GO:0045860	positive regulation of protein kinase activity	-3.15056	-1.30556	11549,11731,12978,15559,16000,19264,20963,21898,30955,50490,80982,104709,216439,232801	Adra1a,Ang2,Csf1r,Htr2b,Igf1,Ptprc,Syk,Tlr4,Pik3cg,Nox4,Cemip,Pik3r6,Agap2,Lilra5	14/312
7_Member	GO Biological Processes	GO:0051338	regulation of transferase activity	-3.14747	-1.30556	11549,11731,12978,14728,15234,15559,16000,18768,19264,19281,19735,20963,21898,30955,50490,51791,73914,80982,97998,104709,216439,217303,218630,232801	Adra1a,Ang2,Csf1r,Lilrb4a,Hgf,Htr2b,Igf1,Pkib,Ptprc,Ptprt,Rgs2,Syk,Tlr4,Pik3cg,Nox4,Rgs14,Irak3,Cemip,Deptor,Pik3r6,Agap2,Cd300a,Ccno,Lilra5	24/708
7_Member	GO Biological Processes	GO:0050731	positive regulation of peptidyl-tyrosine phosphorylation	-3.04752	-1.22971	11549,12978,15234,16000,16019,19264,20963,21898,50490,232801	Adra1a,Csf1r,Hgf,Igf1,Ighm,Ptprc,Syk,Tlr4,Nox4,Lilra5	10/182
7_Member	GO Biological Processes	GO:0050730	regulation of peptidyl-tyrosine phosphorylation	-2.93812	-1.15732	11549,12978,14728,15234,16000,16019,19264,20963,21898,50490,217303,232801	Adra1a,Csf1r,Lilrb4a,Hgf,Igf1,Ighm,Ptprc,Syk,Tlr4,Nox4,Cd300a,Lilra5	12/256
7_Member	GO Biological Processes	GO:0061098	positive regulation of protein tyrosine kinase activity	-2.7454	-1.01374	11549,12978,50490,232801	Adra1a,Csf1r,Nox4,Lilra5	4/32
7_Member	GO Biological Processes	GO:0043406	positive regulation of MAP kinase activity	-2.70787	-0.986342	15559,19264,20963,21898,30955,50490,104709	Htr2b,Ptprc,Syk,Tlr4,Pik3cg,Nox4,Pik3r6	7/107
7_Member	GO Biological Processes	GO:0001934	positive regulation of protein phosphorylation	-2.61416	-0.915783	11549,11731,12266,12978,15234,15559,16000,16019,19264,20963,21898,30955,50490,64654,68655,76484,78405,80982,104709,216439,231633,232801	Adra1a,Ang2,C3,Csf1r,Hgf,Htr2b,Igf1,Ighm,Ptprc,Syk,Tlr4,Pik3cg,Nox4,Fgf23,Fndc1,Kndc1,Ntf5,Cemip,Pik3r6,Agap2,Tmem119,Lilra5	22/688
7_Member	GO Biological Processes	GO:0033674	positive regulation of kinase activity	-2.57879	-0.892937	11549,11731,12978,15559,16000,19264,20963,21898,30955,50490,80982,104709,216439,232801	Adra1a,Ang2,Csf1r,Htr2b,Igf1,Ptprc,Syk,Tlr4,Pik3cg,Nox4,Cemip,Pik3r6,Agap2,Lilra5	14/359
7_Member	GO Biological Processes	GO:0042327	positive regulation of phosphorylation	-2.5694	-0.887325	11549,11731,12266,12978,15234,15559,16000,16019,19264,20963,21898,22041,30955,50490,64654,68655,76484,78405,80982,104709,216439,231633,232801	Adra1a,Ang2,C3,Csf1r,Hgf,Htr2b,Igf1,Ighm,Ptprc,Syk,Tlr4,Trf,Pik3cg,Nox4,Fgf23,Fndc1,Kndc1,Ntf5,Cemip,Pik3r6,Agap2,Tmem119,Lilra5	23/738
7_Member	GO Biological Processes	GO:0051347	positive regulation of transferase activity	-2.23823	-0.642938	11549,11731,12978,15559,16000,18768,19264,20963,21898,30955,50490,80982,104709,216439,232801	Adra1a,Ang2,Csf1r,Htr2b,Igf1,Pkib,Ptprc,Syk,Tlr4,Pik3cg,Nox4,Cemip,Pik3r6,Agap2,Lilra5	15/434
7_Member	GO Biological Processes	GO:0071902	positive regulation of protein serine/threonine kinase activity	-2.1544	-0.590645	15559,19264,20963,21898,30955,50490,80982,104709	Htr2b,Ptprc,Syk,Tlr4,Pik3cg,Nox4,Cemip,Pik3r6	8/169
8_Summary	Reactome Gene Sets	R-MMU-6798695	Neutrophil degranulation	-6.77222	-3.68952	11689,11846,12266,12267,12489,13040,13058,14728,15442,15511,17064,18436,18600,18641,18726,18733,19264,52855,70719,73690,74096,94176,193740,217303,232790,232801,269116	Alox5,Arg1,C3,C3ar1,Cd33,Ctss,Cybb,Lilrb4a,Hpse,Hspa1b,Cd93,P2rx1,Padi2,Pfkl,Lilra6,Pirb,Ptprc,Lair1,Arhgap45,Glipr1,Hvcn1,Dock2,Hspa1a,Cd300a,Oscar,Lilra5,Nfasc	27/-
8_Member	Reactome Gene Sets	R-MMU-6798695	Neutrophil degranulation	-6.77222	-3.68952	11689,11846,12266,12267,12489,13040,13058,14728,15442,15511,17064,18436,18600,18641,18726,18733,19264,52855,70719,73690,74096,94176,193740,217303,232790,232801,269116	Alox5,Arg1,C3,C3ar1,Cd33,Ctss,Cybb,Lilrb4a,Hpse,Hspa1b,Cd93,P2rx1,Padi2,Pfkl,Lilra6,Pirb,Ptprc,Lair1,Arhgap45,Glipr1,Hvcn1,Dock2,Hspa1a,Cd300a,Oscar,Lilra5,Nfasc	27/521
9_Summary	Reactome Gene Sets	R-MMU-1474228	Degradation of the extracellular matrix	-6.74831	-3.68952	12032,12335,12816,12824,12825,12836,12842,13040,13717,20750,232345,329941,12111,12818,16401,23876,241226,57442,232975,15117,50706,68169,77794,271127,15234,16000,21826,30955,107589,26414,271849,12978,20963,21898,64654,78405,104709,13058,17969,17970,17972,81897	Bcan,Capn3,Col12a1,Col2a1,Col3a1,Col7a1,Col1a1,Ctss,Eln,Spp1,A2m,Col8a2,Bgn,Col14a1,Itga4,Fbln5,Itga8,Kcne3,Atp1a3,Has2,Postn,Ndnf,Adamtsl2,Adamts16,Hgf,Igf1,Thbs2,Pik3cg,Mylk,Mapk10,Shc4,Csf1r,Syk,Tlr4,Fgf23,Ntf5,Pik3r6,Cybb,Ncf1,Ncf2,Ncf4,Tlr9	42/-
9_Member	Reactome Gene Sets	R-MMU-1474228	Degradation of the extracellular matrix	-6.74831	-3.68952	12032,12335,12816,12824,12825,12836,12842,13040,13717,20750,232345,329941	Bcan,Capn3,Col12a1,Col2a1,Col3a1,Col7a1,Col1a1,Ctss,Eln,Spp1,A2m,Col8a2	12/106
9_Member	Reactome Gene Sets	R-MMU-1474244	Extracellular matrix organization	-6.53831	-3.61223	12032,12111,12335,12816,12818,12824,12825,12836,12842,13040,13717,16401,20750,23876,232345,241226,329941	Bcan,Bgn,Capn3,Col12a1,Col14a1,Col2a1,Col3a1,Col7a1,Col1a1,Ctss,Eln,Itga4,Spp1,Fbln5,A2m,Itga8,Col8a2	17/230
9_Member	Reactome Gene Sets	R-MMU-2022090	Assembly of collagen fibrils and other multimeric structures	-6.20321	-3.38851	12816,12818,12824,12825,12836,12842,13040,329941	Col12a1,Col14a1,Col2a1,Col3a1,Col7a1,Col1a1,Ctss,Col8a2	8/45
9_Member	Reactome Gene Sets	R-MMU-8948216	Collagen chain trimerization	-5.85814	-3.20906	12816,12818,12824,12825,12836,12842,329941	Col12a1,Col14a1,Col2a1,Col3a1,Col7a1,Col1a1,Col8a2	7/35
9_Member	KEGG Pathway	mmu04974	Protein digestion and absorption - Mus musculus (house mouse)	-4.92731	-2.55755	12816,12818,12824,12825,12836,12842,13717,57442,232975,329941	Col12a1,Col14a1,Col2a1,Col3a1,Col7a1,Col1a1,Eln,Kcne3,Atp1a3,Col8a2	10/108
9_Member	Reactome Gene Sets	R-MMU-216083	Integrin cell surface interactions	-4.9079	-2.54594	12824,12825,12836,12842,16401,20750,241226,329941	Col2a1,Col3a1,Col7a1,Col1a1,Itga4,Spp1,Itga8,Col8a2	8/66
9_Member	Reactome Gene Sets	R-MMU-1474290	Collagen formation	-4.58195	-2.31573	12816,12818,12824,12825,12836,12842,13040,329941	Col12a1,Col14a1,Col2a1,Col3a1,Col7a1,Col1a1,Ctss,Col8a2	8/73
9_Member	Reactome Gene Sets	R-MMU-1650814	Collagen biosynthesis and modifying enzymes	-4.25199	-2.08004	12816,12818,12824,12825,12836,12842,329941	Col12a1,Col14a1,Col2a1,Col3a1,Col7a1,Col1a1,Col8a2	7/60
9_Member	Reactome Gene Sets	R-MMU-3000178	ECM proteoglycans	-4.21949	-2.05105	12032,12111,12824,12825,12842,241226	Bcan,Bgn,Col2a1,Col3a1,Col1a1,Itga8	6/42
9_Member	GO Biological Processes	GO:0030198	extracellular matrix organization	-4.20596	-2.04915	12818,12824,12825,12836,12842,13040,13717,15117,23876,50706,68169,77794,241226,271127,329941	Col14a1,Col2a1,Col3a1,Col7a1,Col1a1,Ctss,Eln,Has2,Fbln5,Postn,Ndnf,Adamtsl2,Itga8,Adamts16,Col8a2	15/278
9_Member	GO Biological Processes	GO:0045229	external encapsulating structure organization	-4.18837	-2.04709	12818,12824,12825,12836,12842,13040,13717,15117,23876,50706,68169,77794,241226,271127,329941	Col14a1,Col2a1,Col3a1,Col7a1,Col1a1,Ctss,Eln,Has2,Fbln5,Postn,Ndnf,Adamtsl2,Itga8,Adamts16,Col8a2	15/279
9_Member	GO Biological Processes	GO:0043062	extracellular structure organization	-4.17086	-2.03825	12818,12824,12825,12836,12842,13040,13717,15117,23876,50706,68169,77794,241226,271127,329941	Col14a1,Col2a1,Col3a1,Col7a1,Col1a1,Ctss,Eln,Has2,Fbln5,Postn,Ndnf,Adamtsl2,Itga8,Adamts16,Col8a2	15/280
9_Member	WikiPathways	WP85	Focal adhesion	-3.59014	-1.64425	12824,12825,12842,15234,16000,16401,20750,21826,30955,107589,241226	Col2a1,Col3a1,Col1a1,Hgf,Igf1,Itga4,Spp1,Thbs2,Pik3cg,Mylk,Itga8	11/185
9_Member	Reactome Gene Sets	R-MMU-1442490	Collagen degradation	-3.55494	-1.61284	12816,12824,12825,12836,12842,329941	Col12a1,Col2a1,Col3a1,Col7a1,Col1a1,Col8a2	6/55
9_Member	Reactome Gene Sets	R-MMU-8874081	MET activates PTK2 signaling	-3.54847	-1.61284	12824,12825,12842,15234	Col2a1,Col3a1,Col1a1,Hgf	4/20
9_Member	KEGG Pathway	mmu04510	Focal adhesion - Mus musculus (house mouse)	-3.24795	-1.37348	12824,12842,15234,16000,16401,20750,21826,26414,107589,241226,271849	Col2a1,Col1a1,Hgf,Igf1,Itga4,Spp1,Thbs2,Mapk10,Mylk,Itga8,Shc4	11/203
9_Member	KEGG Pathway	mmu04151	PI3K-Akt signaling pathway - Mus musculus (house mouse)	-2.95979	-1.17214	12824,12842,12978,15234,16000,16401,20750,20963,21826,21898,30955,64654,78405,104709,241226	Col2a1,Col1a1,Csf1r,Hgf,Igf1,Itga4,Spp1,Syk,Thbs2,Tlr4,Pik3cg,Fgf23,Ntf5,Pik3r6,Itga8	15/364
9_Member	Reactome Gene Sets	R-MMU-8875878	MET promotes cell motility	-2.85218	-1.09411	12824,12825,12842,15234	Col2a1,Col3a1,Col1a1,Hgf	4/30
9_Member	KEGG Pathway	mmu04512	ECM-receptor interaction - Mus musculus (house mouse)	-2.45517	-0.807208	12824,12842,16401,20750,21826,241226	Col2a1,Col1a1,Itga4,Spp1,Thbs2,Itga8	6/89
9_Member	Reactome Gene Sets	R-MMU-9006934	Signaling by Receptor Tyrosine Kinases	-2.16904	-0.597652	12824,12825,12842,13058,15234,16000,17969,17970,17972,20750,21826,64654,78405,81897	Col2a1,Col3a1,Col1a1,Cybb,Hgf,Igf1,Ncf1,Ncf2,Ncf4,Spp1,Thbs2,Fgf23,Ntf5,Tlr9	14/400
9_Member	Reactome Gene Sets	R-MMU-186797	Signaling by PDGF	-2.03925	-0.516174	12824,12825,20750,21826	Col2a1,Col3a1,Spp1,Thbs2	4/50
10_Summary	GO Biological Processes	GO:0032675	regulation of interleukin-6 production	-6.72589	-3.68952	14728,15234,16792,18987,20963,21898,73914,81799,81897,170743,170744,171285,217305,232801,327957,14747,246746,384059,12362,211550,13040,12978,50706,19264,269855,74048,74131,16000,18600,20375,26414,103967,16154,20750	Lilrb4a,Hgf,Laptm5,Pou2f2,Syk,Tlr4,Irak3,C1qtnf3,Tlr9,Tlr7,Tlr8,Havcr2,Cd300ld,Lilra5,Scimp,Cmklr1,Cd300lf,Tlr12,Casp1,Tifa,Ctss,Csf1r,Postn,Ptprc,Ssc5d,Vsir,Sash3,Igf1,Padi2,Spi1,Mapk10,Dnm3,Il10ra,Spp1	34/-
10_Member	GO Biological Processes	GO:0032675	regulation of interleukin-6 production	-6.72589	-3.68952	14728,15234,16792,18987,20963,21898,73914,81799,81897,170743,170744,171285,217305,232801,327957	Lilrb4a,Hgf,Laptm5,Pou2f2,Syk,Tlr4,Irak3,C1qtnf3,Tlr9,Tlr7,Tlr8,Havcr2,Cd300ld,Lilra5,Scimp	15/173
10_Member	GO Biological Processes	GO:0032655	regulation of interleukin-12 production	-6.06557	-3.30493	14747,16792,20963,21898,73914,81897,170744,232801,327957	Cmklr1,Laptm5,Syk,Tlr4,Irak3,Tlr9,Tlr8,Lilra5,Scimp	9/63
10_Member	GO Biological Processes	GO:0002224	toll-like receptor signaling pathway	-5.44594	-2.87427	21898,81897,170743,170744,246746,327957,384059	Tlr4,Tlr9,Tlr7,Tlr8,Cd300lf,Scimp,Tlr12	7/40
10_Member	GO Biological Processes	GO:0002758	innate immune response-activating signaling pathway	-4.98551	-2.59288	12362,20963,21898,81897,170743,170744,171285,211550,246746,327957,384059	Casp1,Syk,Tlr4,Tlr9,Tlr7,Tlr8,Havcr2,Tifa,Cd300lf,Scimp,Tlr12	11/130
10_Member	Reactome Gene Sets	R-MMU-1679131	Trafficking and processing of endosomal TLR	-4.66437	-2.36155	13040,81897,170743,170744	Ctss,Tlr9,Tlr7,Tlr8	4/11
10_Member	GO Biological Processes	GO:0002221	pattern recognition receptor signaling pathway	-4.55758	-2.30432	12362,21898,81897,170743,170744,171285,211550,246746,327957,384059	Casp1,Tlr4,Tlr9,Tlr7,Tlr8,Havcr2,Tifa,Cd300lf,Scimp,Tlr12	10/119
10_Member	GO Biological Processes	GO:0034154	toll-like receptor 7 signaling pathway	-4.36618	-2.17184	170743,171285,327957	Tlr7,Havcr2,Scimp	3/5
10_Member	GO Biological Processes	GO:0140894	endolysosomal toll-like receptor signaling pathway	-3.99856	-1.90989	81897,170743,170744,171285,327957	Tlr9,Tlr7,Tlr8,Havcr2,Scimp	5/29
10_Member	GO Biological Processes	GO:0032755	positive regulation of interleukin-6 production	-3.97627	-1.89625	16792,18987,20963,21898,81897,170743,170744,232801,327957	Laptm5,Pou2f2,Syk,Tlr4,Tlr9,Tlr7,Tlr8,Lilra5,Scimp	9/113
10_Member	GO Biological Processes	GO:0032642	regulation of chemokine production	-3.86023	-1.80677	12978,14728,20963,21898,50706,81799,81897,170743,171285	Csf1r,Lilrb4a,Syk,Tlr4,Postn,C1qtnf3,Tlr9,Tlr7,Havcr2	9/117
10_Member	GO Biological Processes	GO:0002753	cytoplasmic pattern recognition receptor signaling pathway	-3.82104	-1.79218	21898,81897,170743,170744,171285,211550,327957	Tlr4,Tlr9,Tlr7,Tlr8,Havcr2,Tifa,Scimp	7/70
10_Member	GO Biological Processes	GO:0032647	regulation of interferon-alpha production	-3.72126	-1.71947	21898,81897,170743,170744,171285	Tlr4,Tlr9,Tlr7,Tlr8,Havcr2	5/33
10_Member	GO Biological Processes	GO:0032677	regulation of interleukin-8 production	-3.63249	-1.66289	19264,20963,21898,81897,170743,170744,269855	Ptprc,Syk,Tlr4,Tlr9,Tlr7,Tlr8,Ssc5d	7/75
10_Member	GO Biological Processes	GO:0032649	regulation of type II interferon production	-3.39412	-1.48406	14728,16792,21898,74048,74131,81897,170743,170744,171285	Lilrb4a,Laptm5,Tlr4,Vsir,Sash3,Tlr9,Tlr7,Tlr8,Havcr2	9/135
10_Member	GO Biological Processes	GO:0032722	positive regulation of chemokine production	-3.2668	-1.38696	12978,20963,21898,50706,81897,170743,171285	Csf1r,Syk,Tlr4,Postn,Tlr9,Tlr7,Havcr2	7/86
10_Member	GO Biological Processes	GO:0032735	positive regulation of interleukin-12 production	-3.12498	-1.28636	16792,20963,21898,81897,327957	Laptm5,Syk,Tlr4,Tlr9,Scimp	5/44
10_Member	GO Biological Processes	GO:0042116	macrophage activation	-3.02199	-1.21498	12362,12978,20963,21898,81897,171285	Casp1,Csf1r,Syk,Tlr4,Tlr9,Havcr2	6/69
10_Member	GO Biological Processes	GO:0030522	intracellular receptor signaling pathway	-3.00227	-1.19829	16000,18600,21898,81897,170743,170744,171285,211550,327957	Igf1,Padi2,Tlr4,Tlr9,Tlr7,Tlr8,Havcr2,Tifa,Scimp	9/153
10_Member	GO Biological Processes	GO:0032727	positive regulation of interferon-alpha production	-2.96756	-1.17553	21898,81897,170743,170744	Tlr4,Tlr9,Tlr7,Tlr8	4/28
10_Member	GO Biological Processes	GO:1901222	regulation of non-canonical NF-kappaB signal transduction	-2.92877	-1.14979	16792,20375,21898,81799,81897,170743,171285	Laptm5,Spi1,Tlr4,C1qtnf3,Tlr9,Tlr7,Havcr2	7/98
10_Member	Reactome Gene Sets	R-MMU-168898	Toll-like Receptor Cascades	-2.66678	-0.955155	13040,21898,26414,81897,103967,170743,170744,211550	Ctss,Tlr4,Mapk10,Tlr9,Dnm3,Tlr7,Tlr8,Tifa	8/139
10_Member	GO Biological Processes	GO:0001774	microglial cell activation	-2.59902	-0.906532	12362,12978,21898,81897	Casp1,Csf1r,Tlr4,Tlr9	4/35
10_Member	GO Biological Processes	GO:0032757	positive regulation of interleukin-8 production	-2.58102	-0.893197	20963,21898,81897,170743,170744	Syk,Tlr4,Tlr9,Tlr7,Tlr8	5/58
10_Member	GO Biological Processes	GO:0002730	regulation of dendritic cell cytokine production	-2.52352	-0.853842	21898,81897,327957	Tlr4,Tlr9,Scimp	3/18
10_Member	GO Biological Processes	GO:0002269	leukocyte activation involved in inflammatory response	-2.42522	-0.785577	12362,12978,21898,81897	Casp1,Csf1r,Tlr4,Tlr9	4/39
10_Member	GO Biological Processes	GO:0030277	maintenance of gastrointestinal epithelium	-2.32719	-0.709766	16154,21898,81897	Il10ra,Tlr4,Tlr9	3/21
10_Member	GO Biological Processes	GO:0032729	positive regulation of type II interferon production	-2.31581	-0.700361	21898,74131,81897,170743,170744,171285	Tlr4,Sash3,Tlr9,Tlr7,Tlr8,Havcr2	6/95
10_Member	GO Biological Processes	GO:1901224	positive regulation of non-canonical NF-kappaB signal transduction	-2.25491	-0.655806	16792,21898,81897,170743,171285	Laptm5,Tlr4,Tlr9,Tlr7,Havcr2	5/69
10_Member	GO Biological Processes	GO:0061900	glial cell activation	-2.23548	-0.642938	12362,12978,21898,81897	Casp1,Csf1r,Tlr4,Tlr9	4/44
10_Member	GO Biological Processes	GO:0007249	canonical NF-kappaB signal transduction	-2.16666	-0.597652	21898,81897,170743,170744	Tlr4,Tlr9,Tlr7,Tlr8	4/46
10_Member	KEGG Pathway	mmu04620	Toll-like receptor signaling pathway - Mus musculus (house mouse)	-2.12684	-0.572556	20750,21898,26414,81897,170743,170744	Spp1,Tlr4,Mapk10,Tlr9,Tlr7,Tlr8	6/104
11_Summary	GO Biological Processes	GO:0003013	circulatory system process	-6.26645	-3.43595	11421,11482,11549,11689,12267,12801,14247,14652,15559,16401,17970,18436,19224,19735,20537,23945,50490,50706,52150,53419,57442,58861,232975,271127,399548,14805,15234,16000,17260,17969,20665,20750,22041,26875,76469,229323,277328	Ace,Acvrl1,Adra1a,Alox5,C3ar1,Cnr1,Fli1,Glp1r,Htr2b,Itga4,Ncf2,P2rx1,Ptgs1,Rgs2,Slc5a1,Mgll,Nox4,Postn,Kcnk6,Corin,Kcne3,Cysltr1,Atp1a3,Adamts16,Scn4b,Grik1,Hgf,Igf1,Mef2c,Ncf1,Sox10,Spp1,Trf,Pclo,Cmya5,Gpr171,Trpa1	37/-
11_Member	GO Biological Processes	GO:0003013	circulatory system process	-6.26645	-3.43595	11421,11482,11549,11689,12267,12801,14247,14652,15559,16401,17970,18436,19224,19735,20537,23945,50490,50706,52150,53419,57442,58861,232975,271127,399548	Ace,Acvrl1,Adra1a,Alox5,C3ar1,Cnr1,Fli1,Glp1r,Htr2b,Itga4,Ncf2,P2rx1,Ptgs1,Rgs2,Slc5a1,Mgll,Nox4,Postn,Kcnk6,Corin,Kcne3,Cysltr1,Atp1a3,Adamts16,Scn4b	25/485
11_Member	GO Biological Processes	GO:0008015	blood circulation	-5.69753	-3.06914	11421,11482,11549,11689,12267,12801,14247,14652,15559,16401,17970,18436,19224,19735,23945,50706,52150,53419,57442,58861,232975,271127,399548	Ace,Acvrl1,Adra1a,Alox5,C3ar1,Cnr1,Fli1,Glp1r,Htr2b,Itga4,Ncf2,P2rx1,Ptgs1,Rgs2,Mgll,Postn,Kcnk6,Corin,Kcne3,Cysltr1,Atp1a3,Adamts16,Scn4b	23/453
11_Member	GO Biological Processes	GO:0044057	regulation of system process	-4.13878	-2.02305	11421,11549,11689,14652,14805,15234,16000,16401,17260,17969,18436,19224,19735,20665,20750,22041,23945,26875,53419,57442,58861,76469,229323,277328,399548	Ace,Adra1a,Alox5,Glp1r,Grik1,Hgf,Igf1,Itga4,Mef2c,Ncf1,P2rx1,Ptgs1,Rgs2,Sox10,Spp1,Trf,Mgll,Pclo,Corin,Kcne3,Cysltr1,Cmya5,Gpr171,Trpa1,Scn4b	25/645
11_Member	GO Biological Processes	GO:0008217	regulation of blood pressure	-4.01543	-1.92384	11421,11482,11549,12267,12801,14652,17970,18436,19224,50706,52150,53419,271127	Ace,Acvrl1,Adra1a,C3ar1,Cnr1,Glp1r,Ncf2,P2rx1,Ptgs1,Postn,Kcnk6,Corin,Adamts16	13/225
11_Member	GO Biological Processes	GO:0019229	regulation of vasoconstriction	-3.85892	-1.80677	11421,11549,11689,16401,18436,19224,23945,58861	Ace,Adra1a,Alox5,Itga4,P2rx1,Ptgs1,Mgll,Cysltr1	8/92
11_Member	GO Biological Processes	GO:0045907	positive regulation of vasoconstriction	-3.6443	-1.66307	11421,11549,11689,19224,23945,58861	Ace,Adra1a,Alox5,Ptgs1,Mgll,Cysltr1	6/53
11_Member	GO Biological Processes	GO:1903522	regulation of blood circulation	-3.24607	-1.37338	11421,11549,11689,14652,16401,18436,19224,19735,23945,57442,58861,277328,399548	Ace,Adra1a,Alox5,Glp1r,Itga4,P2rx1,Ptgs1,Rgs2,Mgll,Kcne3,Cysltr1,Trpa1,Scn4b	13/270
11_Member	GO Biological Processes	GO:0035296	regulation of tube diameter	-2.9059	-1.134	11421,11549,11689,15559,16401,18436,19224,19735,23945,58861	Ace,Adra1a,Alox5,Htr2b,Itga4,P2rx1,Ptgs1,Rgs2,Mgll,Cysltr1	10/190
11_Member	GO Biological Processes	GO:0097746	blood vessel diameter maintenance	-2.9059	-1.134	11421,11549,11689,15559,16401,18436,19224,19735,23945,58861	Ace,Adra1a,Alox5,Htr2b,Itga4,P2rx1,Ptgs1,Rgs2,Mgll,Cysltr1	10/190
11_Member	GO Biological Processes	GO:0035150	regulation of tube size	-2.88877	-1.12246	11421,11549,11689,15559,16401,18436,19224,19735,23945,58861	Ace,Adra1a,Alox5,Htr2b,Itga4,P2rx1,Ptgs1,Rgs2,Mgll,Cysltr1	10/191
11_Member	GO Biological Processes	GO:0003018	vascular process in circulatory system	-2.51159	-0.84852	11421,11549,11689,15559,16401,18436,19224,19735,20537,23945,58861	Ace,Adra1a,Alox5,Htr2b,Itga4,P2rx1,Ptgs1,Rgs2,Slc5a1,Mgll,Cysltr1	11/251
11_Member	GO Biological Processes	GO:0006940	regulation of smooth muscle contraction	-2.25491	-0.655806	11549,17969,18436,19224,19735	Adra1a,Ncf1,P2rx1,Ptgs1,Rgs2	5/69
12_Summary	GO Biological Processes	GO:0006897	endocytosis	-6.08803	-3.30493	11423,14131,14728,15442,15559,16154,16401,17921,17922,17970,17972,19200,20963,20980,21898,23969,30955,94176,103967,104759,170790,194590,217303,232201,246177,16513,20537,232975	Ache,Fcgr3,Lilrb4a,Hpse,Htr2b,Il10ra,Itga4,Myo7a,Myo7b,Ncf2,Ncf4,Pstpip1,Syk,Syt2,Tlr4,Pacsin1,Pik3cg,Dock2,Dnm3,Pld4,Mlc1,Reps2,Cd300a,Arhgap25,Myo1g,Kcnj10,Slc5a1,Atp1a3	28/-
12_Member	GO Biological Processes	GO:0006897	endocytosis	-6.08803	-3.30493	11423,14131,14728,15442,15559,16154,16401,17921,17922,17970,17972,19200,20963,20980,21898,23969,30955,94176,103967,104759,170790,194590,217303,232201,246177	Ache,Fcgr3,Lilrb4a,Hpse,Htr2b,Il10ra,Itga4,Myo7a,Myo7b,Ncf2,Ncf4,Pstpip1,Syk,Syt2,Tlr4,Pacsin1,Pik3cg,Dock2,Dnm3,Pld4,Mlc1,Reps2,Cd300a,Arhgap25,Myo1g	25/496
12_Member	GO Biological Processes	GO:0098657	import into cell	-5.08326	-2.6489	11423,14131,14728,15442,15559,16154,16401,16513,17921,17922,17970,17972,19200,20537,20963,20980,21898,23969,30955,94176,103967,104759,170790,194590,217303,232201,232975,246177	Ache,Fcgr3,Lilrb4a,Hpse,Htr2b,Il10ra,Itga4,Kcnj10,Myo7a,Myo7b,Ncf2,Ncf4,Pstpip1,Slc5a1,Syk,Syt2,Tlr4,Pacsin1,Pik3cg,Dock2,Dnm3,Pld4,Mlc1,Reps2,Cd300a,Arhgap25,Atp1a3,Myo1g	28/677
12_Member	GO Biological Processes	GO:0006909	phagocytosis	-2.4277	-0.787024	14131,17921,17970,17972,21898,104759,232201,246177	Fcgr3,Myo7a,Ncf2,Ncf4,Tlr4,Pld4,Arhgap25,Myo1g	8/152
13_Summary	KEGG Pathway	mmu04611	Platelet activation - Mus musculus (house mouse)	-5.96621	-3.26066	12825,12842,14131,16822,18436,18796,19224,20963,30955,104709,107589,108101,73341,11549,17260,19735,232975	Col3a1,Col1a1,Fcgr3,Lcp2,P2rx1,Plcb2,Ptgs1,Syk,Pik3cg,Pik3r6,Mylk,Fermt3,Arhgef6,Adra1a,Mef2c,Rgs2,Atp1a3	17/-
13_Member	KEGG Pathway	mmu04611	Platelet activation - Mus musculus (house mouse)	-5.96621	-3.26066	12825,12842,14131,16822,18436,18796,19224,20963,30955,104709,107589,108101	Col3a1,Col1a1,Fcgr3,Lcp2,P2rx1,Plcb2,Ptgs1,Syk,Pik3cg,Pik3r6,Mylk,Fermt3	12/125
13_Member	Reactome Gene Sets	R-MMU-114604	GPVI-mediated activation cascade	-3.65802	-1.66568	12842,16822,20963,30955,104709	Col1a1,Lcp2,Syk,Pik3cg,Pik3r6	5/34
13_Member	Reactome Gene Sets	R-MMU-397795	G-protein beta:gamma signalling	-2.79779	-1.04915	18796,30955,73341,104709	Plcb2,Pik3cg,Arhgef6,Pik3r6	4/31
13_Member	KEGG Pathway	mmu04022	cGMP-PKG signaling pathway - Mus musculus (house mouse)	-2.09567	-0.556378	11549,17260,18796,19735,30955,104709,107589,232975	Adra1a,Mef2c,Plcb2,Rgs2,Pik3cg,Pik3r6,Mylk,Atp1a3	8/173
14_Summary	GO Biological Processes	GO:0002718	regulation of cytokine production involved in immune response	-5.8076	-3.16899	11846,12362,12363,14728,16792,20963,21898,73914,74048,74131,81897,170743,327957,16019,19264,17948,18600,245945,246746,16000,170744,171285,226691,232801,268973,98365,12825,16822,232790,12458,16431,18987,24099,11421,13034,13040,19073,53419,26414,58801	Arg1,Casp1,Casp4,Lilrb4a,Laptm5,Syk,Tlr4,Irak3,Vsir,Sash3,Tlr9,Tlr7,Scimp,Ighm,Ptprc,Naip2,Padi2,Rbm47,Cd300lf,Igf1,Tlr8,Havcr2,Ifi207,Lilra5,Nlrc4,Slamf9,Col3a1,Lcp2,Oscar,Ccr6,Itm2a,Pou2f2,Tnfsf13b,Ace,Ctse,Ctss,Srgn,Corin,Mapk10,Pmaip1	40/-
14_Member	GO Biological Processes	GO:0002718	regulation of cytokine production involved in immune response	-5.8076	-3.16899	11846,12362,12363,14728,16792,20963,21898,73914,74048,74131,81897,170743,327957	Arg1,Casp1,Casp4,Lilrb4a,Laptm5,Syk,Tlr4,Irak3,Vsir,Sash3,Tlr9,Tlr7,Scimp	13/153
14_Member	GO Biological Processes	GO:0002700	regulation of production of molecular mediator of immune response	-5.07824	-2.6489	11846,12362,12363,14728,16019,16792,19264,20963,21898,73914,74048,74131,81897,170743,327957	Arg1,Casp1,Casp4,Lilrb4a,Ighm,Laptm5,Ptprc,Syk,Tlr4,Irak3,Vsir,Sash3,Tlr9,Tlr7,Scimp	15/234
14_Member	GO Biological Processes	GO:0060759	regulation of response to cytokine stimulus	-4.90471	-2.54594	11846,12362,12363,16792,17948,18600,19264,20963,21898,73914,245945,246746	Arg1,Casp1,Casp4,Laptm5,Naip2,Padi2,Ptprc,Syk,Tlr4,Irak3,Rbm47,Cd300lf	12/158
14_Member	GO Biological Processes	GO:0001959	regulation of cytokine-mediated signaling pathway	-4.45637	-2.23194	11846,12362,12363,16792,17948,18600,19264,20963,73914,245945,246746	Arg1,Casp1,Casp4,Laptm5,Naip2,Padi2,Ptprc,Syk,Irak3,Rbm47,Cd300lf	11/148
14_Member	GO Biological Processes	GO:0032652	regulation of interleukin-1 production	-4.28535	-2.10627	12362,12363,14728,16000,21898,170744,171285,226691,232801,268973	Casp1,Casp4,Lilrb4a,Igf1,Tlr4,Tlr8,Havcr2,Ifi207,Lilra5,Nlrc4	10/128
14_Member	GO Biological Processes	GO:0032732	positive regulation of interleukin-1 production	-4.2141	-2.04916	12362,12363,21898,170744,171285,226691,232801,268973	Casp1,Casp4,Tlr4,Tlr8,Havcr2,Ifi207,Lilra5,Nlrc4	8/82
14_Member	GO Biological Processes	GO:0032651	regulation of interleukin-1 beta production	-4.16032	-2.03825	12362,12363,14728,16000,21898,170744,226691,232801,268973	Casp1,Casp4,Lilrb4a,Igf1,Tlr4,Tlr8,Ifi207,Lilra5,Nlrc4	9/107
14_Member	GO Biological Processes	GO:0061081	positive regulation of myeloid leukocyte cytokine production involved in immune response	-4.16022	-2.03825	12362,12363,16792,20963,21898,170743	Casp1,Casp4,Laptm5,Syk,Tlr4,Tlr7	6/43
14_Member	GO Biological Processes	GO:0010935	regulation of macrophage cytokine production	-4.0464	-1.9489	12362,12363,16792,21898,73914,170743	Casp1,Casp4,Laptm5,Tlr4,Irak3,Tlr7	6/45
14_Member	GO Biological Processes	GO:0002367	cytokine production involved in immune response	-3.94216	-1.87342	12362,12363,20963,21898,74131,98365,170743	Casp1,Casp4,Syk,Tlr4,Sash3,Slamf9,Tlr7	7/67
14_Member	GO Biological Processes	GO:0060907	positive regulation of macrophage cytokine production	-3.92523	-1.85928	12362,12363,16792,21898,170743	Casp1,Casp4,Laptm5,Tlr4,Tlr7	5/30
14_Member	GO Biological Processes	GO:0032731	positive regulation of interleukin-1 beta production	-3.82104	-1.79218	12362,12363,21898,170744,226691,232801,268973	Casp1,Casp4,Tlr4,Tlr8,Ifi207,Lilra5,Nlrc4	7/70
14_Member	GO Biological Processes	GO:0002702	positive regulation of production of molecular mediator of immune response	-3.29677	-1.40782	12362,12363,16792,19264,20963,21898,74131,81897,170743,327957	Casp1,Casp4,Laptm5,Ptprc,Syk,Tlr4,Sash3,Tlr9,Tlr7,Scimp	10/169
14_Member	GO Biological Processes	GO:0002720	positive regulation of cytokine production involved in immune response	-3.27373	-1.38697	12362,12363,16792,20963,21898,74131,170743,327957	Casp1,Casp4,Laptm5,Syk,Tlr4,Sash3,Tlr7,Scimp	8/112
14_Member	GO Biological Processes	GO:0060760	positive regulation of response to cytokine stimulus	-3.15992	-1.31258	12362,12363,16792,21898,245945,246746	Casp1,Casp4,Laptm5,Tlr4,Rbm47,Cd300lf	6/65
14_Member	GO Biological Processes	GO:0061082	myeloid leukocyte cytokine production	-3.12498	-1.28636	12362,12363,20963,21898,170743	Casp1,Casp4,Syk,Tlr4,Tlr7	5/44
14_Member	GO Biological Processes	GO:0001816	cytokine production	-3.07533	-1.24645	12362,12363,12825,14728,16822,20963,21898,74131,98365,170743,232790	Casp1,Casp4,Col3a1,Lilrb4a,Lcp2,Syk,Tlr4,Sash3,Slamf9,Tlr7,Oscar	11/213
14_Member	GO Biological Processes	GO:0002440	production of molecular mediator of immune response	-2.92365	-1.14752	12362,12363,12458,16019,16431,18987,20963,21898,24099,74131,98365,170743	Casp1,Casp4,Ccr6,Ighm,Itm2a,Pou2f2,Syk,Tlr4,Tnfsf13b,Sash3,Slamf9,Tlr7	12/257
14_Member	GO Biological Processes	GO:0032611	interleukin-1 beta production	-2.67645	-0.963599	12362,12363,98365	Casp1,Casp4,Slamf9	3/16
14_Member	GO Biological Processes	GO:0032612	interleukin-1 production	-2.67645	-0.963599	12362,12363,98365	Casp1,Casp4,Slamf9	3/16
14_Member	GO Biological Processes	GO:0001961	positive regulation of cytokine-mediated signaling pathway	-2.54835	-0.870827	12362,12363,16792,245945,246746	Casp1,Casp4,Laptm5,Rbm47,Cd300lf	5/59
14_Member	GO Biological Processes	GO:0010934	macrophage cytokine production	-2.50935	-0.84738	12362,12363,21898,170743	Casp1,Casp4,Tlr4,Tlr7	4/37
14_Member	GO Biological Processes	GO:0070269	pyroptosis	-2.46663	-0.814372	12362,12363,17948,268973	Casp1,Casp4,Naip2,Nlrc4	4/38
14_Member	GO Biological Processes	GO:0016485	protein processing	-2.44124	-0.798473	11421,12362,12363,13034,13040,19073,53419,74048,226691,268973	Ace,Casp1,Casp4,Ctse,Ctss,Srgn,Corin,Vsir,Ifi207,Nlrc4	10/220
14_Member	GO Biological Processes	GO:0010803	regulation of tumor necrosis factor-mediated signaling pathway	-2.23548	-0.642938	12362,16792,17948,20963	Casp1,Laptm5,Naip2,Syk	4/44
14_Member	GO Biological Processes	GO:0016540	protein autoprocessing	-2.11035	-0.562818	12362,12363,13034	Casp1,Casp4,Ctse	3/25
14_Member	WikiPathways	WP1254	Apoptosis	-2.03285	-0.514503	12362,12363,16000,26414,58801	Casp1,Casp4,Igf1,Mapk10,Pmaip1	5/78
15_Summary	GO Biological Processes	GO:0010720	positive regulation of cell development	-5.59033	-2.99123	11421,11423,12032,12978,14728,15284,16000,17172,19264,20375,20665,20720,20963,22041,22410,51791,57816,58861,71653,74048,74131,81897,104709,246048,330790,630146,21826,239250,433485,54485,14472,15234,70086	Ace,Ache,Bcan,Csf1r,Lilrb4a,Hlx,Igf1,Ascl1,Ptprc,Spi1,Sox10,Serpine2,Syk,Trf,Wnt10b,Rgs14,Tesc,Cysltr1,Shtn1,Vsir,Sash3,Tlr9,Pik3r6,Chodl,Hapln4,Cd101,Thbs2,Slitrk6,Syndig1,Dll4,Gbx2,Hgf,Cysltr2	33/-
15_Member	GO Biological Processes	GO:0010720	positive regulation of cell development	-5.59033	-2.99123	11421,11423,12032,12978,14728,15284,16000,17172,19264,20375,20665,20720,20963,22041,22410,51791,57816,58861,71653,74048,74131,81897,104709,246048,330790,630146	Ace,Ache,Bcan,Csf1r,Lilrb4a,Hlx,Igf1,Ascl1,Ptprc,Spi1,Sox10,Serpine2,Syk,Trf,Wnt10b,Rgs14,Tesc,Cysltr1,Shtn1,Vsir,Sash3,Tlr9,Pik3r6,Chodl,Hapln4,Cd101	26/564
15_Member	GO Biological Processes	GO:0051962	positive regulation of nervous system development	-3.53465	-1.6032	11421,11423,12032,12978,16000,17172,20665,20720,21826,22041,51791,58861,71653,239250,246048,330790,433485	Ace,Ache,Bcan,Csf1r,Igf1,Ascl1,Sox10,Serpine2,Thbs2,Trf,Rgs14,Cysltr1,Shtn1,Slitrk6,Chodl,Hapln4,Syndig1	17/392
15_Member	GO Biological Processes	GO:2000179	positive regulation of neural precursor cell proliferation	-3.42545	-1.50574	12032,16000,17172,20665,22041,54485,330790	Bcan,Igf1,Ascl1,Sox10,Trf,Dll4,Hapln4	7/81
15_Member	GO Biological Processes	GO:0051960	regulation of nervous system development	-3.02731	-1.2157	11421,11423,12032,12978,14472,15234,16000,17172,20665,20720,21826,22041,51791,54485,58861,70086,71653,239250,246048,330790,433485	Ace,Ache,Bcan,Csf1r,Gbx2,Hgf,Igf1,Ascl1,Sox10,Serpine2,Thbs2,Trf,Rgs14,Dll4,Cysltr1,Cysltr2,Shtn1,Slitrk6,Chodl,Hapln4,Syndig1	21/596
15_Member	GO Biological Processes	GO:0050769	positive regulation of neurogenesis	-2.91685	-1.14213	11421,11423,12032,12978,16000,17172,20665,20720,22041,51791,58861,71653,246048,330790	Ace,Ache,Bcan,Csf1r,Igf1,Ascl1,Sox10,Serpine2,Trf,Rgs14,Cysltr1,Shtn1,Chodl,Hapln4	14/330
15_Member	GO Biological Processes	GO:0014015	positive regulation of gliogenesis	-2.36098	-0.733602	12978,16000,20665,20720,22041,58861	Csf1r,Igf1,Sox10,Serpine2,Trf,Cysltr1	6/93
15_Member	GO Biological Processes	GO:2000177	regulation of neural precursor cell proliferation	-2.15122	-0.590064	12032,16000,17172,20665,22041,54485,330790	Bcan,Igf1,Ascl1,Sox10,Trf,Dll4,Hapln4	7/135
15_Member	GO Biological Processes	GO:0050767	regulation of neurogenesis	-2.09178	-0.554202	11421,11423,12032,12978,16000,17172,20665,20720,22041,51791,54485,58861,70086,71653,246048,330790	Ace,Ache,Bcan,Csf1r,Igf1,Ascl1,Sox10,Serpine2,Trf,Rgs14,Dll4,Cysltr1,Cysltr2,Shtn1,Chodl,Hapln4	16/494
15_Member	GO Biological Processes	GO:0014013	regulation of gliogenesis	-2.02016	-0.504933	12978,16000,20665,20720,22041,58861,70086	Csf1r,Igf1,Sox10,Serpine2,Trf,Cysltr1,Cysltr2	7/143
16_Summary	WikiPathways	WP3625	Tyrobp causal network in microglia	-5.33491	-2.81342	12266,15284,16154,17970,20750,56193,57442,245945,76459	C3,Hlx,Il10ra,Ncf2,Spp1,Plek,Kcne3,Rbm47,Car12	9/-
16_Member	WikiPathways	WP3625	Tyrobp causal network in microglia	-5.33491	-2.81342	12266,15284,16154,17970,20750,56193,57442,245945	C3,Hlx,Il10ra,Ncf2,Spp1,Plek,Kcne3,Rbm47	8/58
16_Member	GO Biological Processes	GO:0055064	chloride ion homeostasis	-2.11035	-0.562818	20750,57442,76459	Spp1,Kcne3,Car12	3/25
17_Summary	KEGG Pathway	mmu05134	Legionellosis - Mus musculus (house mouse)	-5.22188	-2.73088	12176,12266,12362,15511,17948,21898,193740,268973,12363,81897,269855,13058,14468,18796,19200,26414,14131,16401,16822	Bnip3,C3,Casp1,Hspa1b,Naip2,Tlr4,Hspa1a,Nlrc4,Casp4,Tlr9,Ssc5d,Cybb,Gbp2b,Plcb2,Pstpip1,Mapk10,Fcgr3,Itga4,Lcp2	19/-
17_Member	KEGG Pathway	mmu05134	Legionellosis - Mus musculus (house mouse)	-5.22188	-2.73088	12176,12266,12362,15511,17948,21898,193740,268973	Bnip3,C3,Casp1,Hspa1b,Naip2,Tlr4,Hspa1a,Nlrc4	8/60
17_Member	GO Biological Processes	GO:0098581	detection of external biotic stimulus	-4.47426	-2.24582	12363,17948,21898,81897,268973,269855	Casp4,Naip2,Tlr4,Tlr9,Nlrc4,Ssc5d	6/38
17_Member	GO Biological Processes	GO:0032490	detection of molecule of bacterial origin	-4.19943	-2.04915	12363,21898,81897,269855	Casp4,Tlr4,Tlr9,Ssc5d	4/14
17_Member	GO Biological Processes	GO:0009595	detection of biotic stimulus	-3.83565	-1.7939	12363,17948,21898,81897,268973,269855	Casp4,Naip2,Tlr4,Tlr9,Nlrc4,Ssc5d	6/49
17_Member	KEGG Pathway	mmu04621	NOD-like receptor signaling pathway - Mus musculus (house mouse)	-2.4978	-0.83909	12362,12363,13058,14468,17948,18796,19200,21898,26414,268973	Casp1,Casp4,Cybb,Gbp2b,Naip2,Plcb2,Pstpip1,Tlr4,Mapk10,Nlrc4	10/216
17_Member	KEGG Pathway	mmu05135	Yersinia infection - Mus musculus (house mouse)	-2.15122	-0.590064	12362,14131,16401,16822,21898,26414,268973	Casp1,Fcgr3,Itga4,Lcp2,Tlr4,Mapk10,Nlrc4	7/135
17_Member	GO Biological Processes	GO:0016045	detection of bacterium	-2.06235	-0.533688	17948,268973,269855	Naip2,Nlrc4,Ssc5d	3/26
18_Summary	GO Biological Processes	GO:0051345	positive regulation of hydrolase activity	-5.14836	-2.69269	11731,11813,12362,13040,15559,16792,17260,18436,19264,20963,51791,56193,58801,70719,74048,76088,102075,216439,217303,226691,232201,240168,268973,12836,15160,15511,17948,20720,232345,100038417	Ang2,Apoc2,Casp1,Ctss,Htr2b,Laptm5,Mef2c,P2rx1,Ptprc,Syk,Rgs14,Plek,Pmaip1,Arhgap45,Vsir,Dock8,Plekhg4,Agap2,Cd300a,Ifi207,Arhgap25,Rasgrp3,Nlrc4,Col7a1,Serpind1,Hspa1b,Naip2,Serpine2,A2m,Spink13	30/-
18_Member	GO Biological Processes	GO:0051345	positive regulation of hydrolase activity	-5.14836	-2.69269	11731,11813,12362,13040,15559,16792,17260,18436,19264,20963,51791,56193,58801,70719,74048,76088,102075,216439,217303,226691,232201,240168,268973	Ang2,Apoc2,Casp1,Ctss,Htr2b,Laptm5,Mef2c,P2rx1,Ptprc,Syk,Rgs14,Plek,Pmaip1,Arhgap45,Vsir,Dock8,Plekhg4,Agap2,Cd300a,Ifi207,Arhgap25,Rasgrp3,Nlrc4	23/489
18_Member	GO Biological Processes	GO:0052547	regulation of peptidase activity	-2.6247	-0.921552	12362,12836,13040,15160,15511,16792,17948,18436,20720,20963,58801,74048,226691,232345,268973,100038417	Casp1,Col7a1,Ctss,Serpind1,Hspa1b,Laptm5,Naip2,P2rx1,Serpine2,Syk,Pmaip1,Vsir,Ifi207,A2m,Nlrc4,Spink13	16/434
18_Member	GO Biological Processes	GO:0010952	positive regulation of peptidase activity	-2.39331	-0.758821	12362,13040,16792,18436,20963,58801,74048,226691,268973	Casp1,Ctss,Laptm5,P2rx1,Syk,Pmaip1,Vsir,Ifi207,Nlrc4	9/188
18_Member	GO Biological Processes	GO:0010950	positive regulation of endopeptidase activity	-2.23065	-0.641148	12362,16792,18436,20963,58801,74048,226691,268973	Casp1,Laptm5,P2rx1,Syk,Pmaip1,Vsir,Ifi207,Nlrc4	8/164
18_Member	GO Biological Processes	GO:2001056	positive regulation of cysteine-type endopeptidase activity	-2.00449	-0.497744	12362,16792,18436,20963,58801,226691,268973	Casp1,Laptm5,P2rx1,Syk,Pmaip1,Ifi207,Nlrc4	7/144
19_Summary	GO Biological Processes	GO:0002274	myeloid leukocyte activation	-5.1067	-2.66438	12362,12506,12978,14131,16822,18733,20375,20963,21898,81897,94176,171285,217303,18436,11689,11690,56193,12266,19264,246746,12458,15284,16431,20556,11846,11421,17969	Casp1,Cd48,Csf1r,Fcgr3,Lcp2,Pirb,Spi1,Syk,Tlr4,Tlr9,Dock2,Havcr2,Cd300a,P2rx1,Alox5,Alox5ap,Plek,C3,Ptprc,Cd300lf,Ccr6,Hlx,Itm2a,Slfn2,Arg1,Ace,Ncf1	27/-
19_Member	GO Biological Processes	GO:0002274	myeloid leukocyte activation	-5.1067	-2.66438	12362,12506,12978,14131,16822,18733,20375,20963,21898,81897,94176,171285,217303	Casp1,Cd48,Csf1r,Fcgr3,Lcp2,Pirb,Spi1,Syk,Tlr4,Tlr9,Dock2,Havcr2,Cd300a	13/177
19_Member	GO Biological Processes	GO:0001820	serotonin secretion	-5.07117	-2.64816	14131,18436,20963,217303	Fcgr3,P2rx1,Syk,Cd300a	4/9
19_Member	GO Biological Processes	GO:0002532	production of molecular mediator involved in inflammatory response	-4.47426	-2.24582	11689,11690,18436,20963,21898,217303	Alox5,Alox5ap,P2rx1,Syk,Tlr4,Cd300a	6/38
19_Member	GO Biological Processes	GO:0002351	serotonin production involved in inflammatory response	-4.36618	-2.17184	18436,20963,217303	P2rx1,Syk,Cd300a	3/5
19_Member	GO Biological Processes	GO:0002442	serotonin secretion involved in inflammatory response	-4.36618	-2.17184	18436,20963,217303	P2rx1,Syk,Cd300a	3/5
19_Member	GO Biological Processes	GO:0045576	mast cell activation	-3.83565	-1.7939	12506,14131,16822,20963,21898,217303	Cd48,Fcgr3,Lcp2,Syk,Tlr4,Cd300a	6/49
19_Member	GO Biological Processes	GO:0002576	platelet degranulation	-3.83278	-1.79364	18436,20963,56193	P2rx1,Syk,Plek	3/7
19_Member	GO Biological Processes	GO:0006837	serotonin transport	-3.73676	-1.7282	14131,18436,20963,217303	Fcgr3,P2rx1,Syk,Cd300a	4/18
19_Member	GO Biological Processes	GO:0050764	regulation of phagocytosis	-2.36905	-0.740661	12266,14131,19264,20963,94176,217303,246746	C3,Fcgr3,Ptprc,Syk,Dock2,Cd300a,Cd300lf	7/123
19_Member	GO Biological Processes	GO:0002366	leukocyte activation involved in immune response	-2.35915	-0.732774	12458,15284,16431,20375,20556,20963,21898,94176,171285,217303	Ccr6,Hlx,Itm2a,Spi1,Slfn2,Syk,Tlr4,Dock2,Havcr2,Cd300a	10/226
19_Member	GO Biological Processes	GO:0015844	monoamine transport	-2.34603	-0.721667	14131,18436,20963,217303	Fcgr3,P2rx1,Syk,Cd300a	4/41
19_Member	GO Biological Processes	GO:0002263	cell activation involved in immune response	-2.30618	-0.693662	12458,15284,16431,20375,20556,20963,21898,94176,171285,217303	Ccr6,Hlx,Itm2a,Spi1,Slfn2,Syk,Tlr4,Dock2,Havcr2,Cd300a	10/230
19_Member	GO Biological Processes	GO:0002886	regulation of myeloid leukocyte mediated immunity	-2.22906	-0.641148	11846,12266,14131,20375,20963,217303	Arg1,C3,Fcgr3,Spi1,Syk,Cd300a	6/99
19_Member	GO Biological Processes	GO:0002444	myeloid leukocyte mediated immunity	-2.0793	-0.543354	11421,14131,17969,20963,217303	Ace,Fcgr3,Ncf1,Syk,Cd300a	5/76
20_Summary	GO Biological Processes	GO:0000165	MAPK cascade	-4.97584	-2.58904	11549,15559,16010,16019,17260,19264,21898,22041,26414,64654,81799,170743,381836	Adra1a,Htr2b,Igfbp4,Ighm,Mef2c,Ptprc,Tlr4,Trf,Mapk10,Fgf23,C1qtnf3,Tlr7,Sbk2	13/-
20_Member	GO Biological Processes	GO:0000165	MAPK cascade	-4.97584	-2.58904	11549,15559,16010,16019,17260,19264,21898,22041,26414,64654,81799,170743,381836	Adra1a,Htr2b,Igfbp4,Ighm,Mef2c,Ptprc,Tlr4,Trf,Mapk10,Fgf23,C1qtnf3,Tlr7,Sbk2	13/182
20_Member	GO Biological Processes	GO:0070371	ERK1 and ERK2 cascade	-2.68329	-0.965498	15559,21898,22041,64654,81799	Htr2b,Tlr4,Trf,Fgf23,C1qtnf3	5/55
