# Supplementary material for: A Transcriptomics Analysis of the Regulation of Lens Fiber Cell Differentiation in the Absence of FGFRs and PTEN
Source: Cells. 2024 Jul 19;13(14):1222. doi: 10.3390/cells13141222 (PMC11274593; doi:10.3390/cells13141222)
Supplement: Supplementary file 1 [file cells-13-01222-s001.zip › drive-download-20240627T212928Z-001/Table S11.xlsx]

## Sheet: Enrichment
Gene Ontology analysis for Cluster P1
GroupID	Category	Term	Description	LogP	Log(q-value)	Genes	Symbols	InTerm_InList
1_Summary	Reactome Gene Sets	R-MMU-212300	PRC2 methylates histones and DNA	-21.8338	-17.5719	68024,69386,97114,319149,319150,319158,319160,319164,319165,319168,319178,319179,319181,319182,319183,319184,319185,319187,319188,326619,665596,665622,319186,14709,216148,70673,21853,16592,20183,29870,12575,15451,22145,22151,53857,227613,12450,53376,57913,74747	H2bc4,H4c8,H3c15,H3c4,H3c2,H4c9,H4c12,H2ac6,H2ac7,H2ac12,H2bc3,H2bc6,H2bc8,H2bc9,H2bc11,H2bc12,H2bc13,H2bc15,H2bc22,H4c1,H2bc23,H2bc24,H2bc14,Gng8,Shc2,Prdm16,Timeless,Fabp5,Rxrg,Gtse1,Cdkn1a,Hpn,Tuba4a,Tubb2a,Tuba8,Tubb4b,Ccng1,Usp2,Pidd1,Ddit4	40/-
1_Member	Reactome Gene Sets	R-MMU-212300	PRC2 methylates histones and DNA	-21.8338	-17.5719	68024,69386,97114,319149,319150,319158,319160,319164,319165,319168,319178,319179,319181,319182,319183,319184,319185,319187,319188,326619,665596,665622	H2bc4,H4c8,H3c15,H3c4,H3c2,H4c9,H4c12,H2ac6,H2ac7,H2ac12,H2bc3,H2bc6,H2bc8,H2bc9,H2bc11,H2bc12,H2bc13,H2bc15,H2bc22,H4c1,H2bc23,H2bc24	22/79
1_Member	Reactome Gene Sets	R-MMU-8936459	RUNX1 regulates genes involved in megakaryocyte differentiation and platelet function	-21.4377	-17.4769	68024,69386,97114,319149,319150,319158,319160,319164,319165,319168,319178,319179,319181,319182,319183,319184,319185,319187,319188,326619,665596,665622	H2bc4,H4c8,H3c15,H3c4,H3c2,H4c9,H4c12,H2ac6,H2ac7,H2ac12,H2bc3,H2bc6,H2bc8,H2bc9,H2bc11,H2bc12,H2bc13,H2bc15,H2bc22,H4c1,H2bc23,H2bc24	22/82
1_Member	Reactome Gene Sets	R-MMU-3214847	HATs acetylate histones	-19.8663	-16.0816	68024,69386,97114,319149,319150,319158,319160,319178,319179,319181,319182,319183,319184,319185,319186,319187,319188,326619,665596,665622	H2bc4,H4c8,H3c15,H3c4,H3c2,H4c9,H4c12,H2bc3,H2bc6,H2bc8,H2bc9,H2bc11,H2bc12,H2bc13,H2bc14,H2bc15,H2bc22,H4c1,H2bc23,H2bc24	20/72
1_Member	Reactome Gene Sets	R-MMU-2299718	Condensation of Prophase Chromosomes	-19.6609	-16.0011	68024,69386,319158,319160,319164,319165,319168,319178,319179,319181,319182,319183,319184,319185,319187,319188,326619,665596,665622	H2bc4,H4c8,H4c9,H4c12,H2ac6,H2ac7,H2ac12,H2bc3,H2bc6,H2bc8,H2bc9,H2bc11,H2bc12,H2bc13,H2bc15,H2bc22,H4c1,H2bc23,H2bc24	19/63
1_Member	Reactome Gene Sets	R-MMU-606279	Deposition of new CENPA-containing nucleosomes at the centromere	-17.5923	-14.1086	68024,69386,319158,319160,319164,319165,319168,319178,319179,319181,319182,319183,319184,319185,319187,319188,326619,665596,665622	H2bc4,H4c8,H4c9,H4c12,H2ac6,H2ac7,H2ac12,H2bc3,H2bc6,H2bc8,H2bc9,H2bc11,H2bc12,H2bc13,H2bc15,H2bc22,H4c1,H2bc23,H2bc24	19/79
1_Member	Reactome Gene Sets	R-MMU-774815	Nucleosome assembly	-17.5923	-14.1086	68024,69386,319158,319160,319164,319165,319168,319178,319179,319181,319182,319183,319184,319185,319187,319188,326619,665596,665622	H2bc4,H4c8,H4c9,H4c12,H2ac6,H2ac7,H2ac12,H2bc3,H2bc6,H2bc8,H2bc9,H2bc11,H2bc12,H2bc13,H2bc15,H2bc22,H4c1,H2bc23,H2bc24	19/79
1_Member	KEGG Pathway	mmu05322	Systemic lupus erythematosus - Mus musculus (house mouse)	-16.5928	-13.1821	68024,69386,97114,319149,319150,319158,319160,319164,319165,319168,319178,319179,319181,319182,319183,319184,319185,319186,319187,319188,326619,665596,665622	H2bc4,H4c8,H3c15,H3c4,H3c2,H4c9,H4c12,H2ac6,H2ac7,H2ac12,H2bc3,H2bc6,H2bc8,H2bc9,H2bc11,H2bc12,H2bc13,H2bc14,H2bc15,H2bc22,H4c1,H2bc23,H2bc24	23/149
1_Member	Reactome Gene Sets	R-MMU-9018519	Estrogen-dependent gene expression	-16.5409	-13.1821	68024,69386,97114,319149,319150,319158,319160,319178,319179,319181,319182,319183,319184,319185,319187,319188,326619,665596,665622	H2bc4,H4c8,H3c15,H3c4,H3c2,H4c9,H4c12,H2bc3,H2bc6,H2bc8,H2bc9,H2bc11,H2bc12,H2bc13,H2bc15,H2bc22,H4c1,H2bc23,H2bc24	19/89
1_Member	Reactome Gene Sets	R-MMU-212165	Epigenetic regulation of gene expression	-15.927	-12.6194	68024,69386,97114,319149,319150,319158,319160,319164,319165,319168,319178,319179,319181,319182,319183,319184,319185,319187,319188,326619,665596,665622	H2bc4,H4c8,H3c15,H3c4,H3c2,H4c9,H4c12,H2ac6,H2ac7,H2ac12,H2bc3,H2bc6,H2bc8,H2bc9,H2bc11,H2bc12,H2bc13,H2bc15,H2bc22,H4c1,H2bc23,H2bc24	22/142
1_Member	KEGG Pathway	mmu05034	Alcoholism - Mus musculus (house mouse)	-15.4937	-12.2319	14709,68024,69386,97114,216148,319149,319150,319158,319160,319164,319165,319168,319178,319179,319181,319182,319183,319184,319185,319186,319187,319188,326619,665596,665622	Gng8,H2bc4,H4c8,H3c15,Shc2,H3c4,H3c2,H4c9,H4c12,H2ac6,H2ac7,H2ac12,H2bc3,H2bc6,H2bc8,H2bc9,H2bc11,H2bc12,H2bc13,H2bc14,H2bc15,H2bc22,H4c1,H2bc23,H2bc24	25/205
1_Member	Reactome Gene Sets	R-MMU-5693571	Nonhomologous End-Joining (NHEJ)	-15.3088	-12.0883	68024,69386,319158,319160,319178,319179,319181,319182,319183,319184,319185,319187,319188,326619,665596,665622	H2bc4,H4c8,H4c9,H4c12,H2bc3,H2bc6,H2bc8,H2bc9,H2bc11,H2bc12,H2bc13,H2bc15,H2bc22,H4c1,H2bc23,H2bc24	16/63
1_Member	Reactome Gene Sets	R-MMU-3247509	Chromatin modifying enzymes	-15.0351	-11.8872	68024,69386,70673,97114,319149,319150,319158,319160,319164,319165,319168,319178,319179,319181,319182,319183,319184,319185,319186,319187,319188,326619,665596,665622	H2bc4,H4c8,Prdm16,H3c15,H3c4,H3c2,H4c9,H4c12,H2ac6,H2ac7,H2ac12,H2bc3,H2bc6,H2bc8,H2bc9,H2bc11,H2bc12,H2bc13,H2bc14,H2bc15,H2bc22,H4c1,H2bc23,H2bc24	24/194
1_Member	Reactome Gene Sets	R-MMU-4839726	Chromatin organization	-15.0351	-11.8872	68024,69386,70673,97114,319149,319150,319158,319160,319164,319165,319168,319178,319179,319181,319182,319183,319184,319185,319186,319187,319188,326619,665596,665622	H2bc4,H4c8,Prdm16,H3c15,H3c4,H3c2,H4c9,H4c12,H2ac6,H2ac7,H2ac12,H2bc3,H2bc6,H2bc8,H2bc9,H2bc11,H2bc12,H2bc13,H2bc14,H2bc15,H2bc22,H4c1,H2bc23,H2bc24	24/194
1_Member	Reactome Gene Sets	R-MMU-5693565	Recruitment and ATM-mediated phosphorylation of repair and signaling proteins at DNA double strand breaks	-14.4125	-11.2967	68024,69386,319158,319160,319178,319179,319181,319182,319183,319184,319185,319187,319188,326619,665596,665622	H2bc4,H4c8,H4c9,H4c12,H2bc3,H2bc6,H2bc8,H2bc9,H2bc11,H2bc12,H2bc13,H2bc15,H2bc22,H4c1,H2bc23,H2bc24	16/71
1_Member	Reactome Gene Sets	R-MMU-5693607	Processing of DNA double-strand break ends	-14.3498	-11.264	21853,68024,69386,319158,319160,319178,319179,319181,319182,319183,319184,319185,319187,319188,326619,665596,665622	Timeless,H2bc4,H4c8,H4c9,H4c12,H2bc3,H2bc6,H2bc8,H2bc9,H2bc11,H2bc12,H2bc13,H2bc15,H2bc22,H4c1,H2bc23,H2bc24	17/85
1_Member	Reactome Gene Sets	R-MMU-5693606	DNA Double Strand Break Response	-14.309	-11.2512	68024,69386,319158,319160,319178,319179,319181,319182,319183,319184,319185,319187,319188,326619,665596,665622	H2bc4,H4c8,H4c9,H4c12,H2bc3,H2bc6,H2bc8,H2bc9,H2bc11,H2bc12,H2bc13,H2bc15,H2bc22,H4c1,H2bc23,H2bc24	16/72
1_Member	Reactome Gene Sets	R-MMU-68875	Mitotic Prophase	-14.0733	-11.0418	68024,69386,319158,319160,319164,319165,319168,319178,319179,319181,319182,319183,319184,319185,319187,319188,326619,665596,665622	H2bc4,H4c8,H4c9,H4c12,H2ac6,H2ac7,H2ac12,H2bc3,H2bc6,H2bc8,H2bc9,H2bc11,H2bc12,H2bc13,H2bc15,H2bc22,H4c1,H2bc23,H2bc24	19/119
1_Member	Reactome Gene Sets	R-MMU-73886	Chromosome Maintenance	-13.6025	-10.5959	68024,69386,319158,319160,319164,319165,319168,319178,319179,319181,319182,319183,319184,319185,319187,319188,326619,665596,665622	H2bc4,H4c8,H4c9,H4c12,H2ac6,H2ac7,H2ac12,H2bc3,H2bc6,H2bc8,H2bc9,H2bc11,H2bc12,H2bc13,H2bc15,H2bc22,H4c1,H2bc23,H2bc24	19/126
1_Member	KEGG Pathway	mmu04613	Neutrophil extracellular trap formation - Mus musculus (house mouse)	-13.3633	-10.3802	68024,69386,97114,319149,319150,319158,319160,319164,319165,319168,319178,319179,319181,319182,319183,319184,319185,319186,319187,319188,326619,665596,665622	H2bc4,H4c8,H3c15,H3c4,H3c2,H4c9,H4c12,H2ac6,H2ac7,H2ac12,H2bc3,H2bc6,H2bc8,H2bc9,H2bc11,H2bc12,H2bc13,H2bc14,H2bc15,H2bc22,H4c1,H2bc23,H2bc24	23/208
1_Member	Reactome Gene Sets	R-MMU-8878171	Transcriptional regulation by RUNX1	-13.2191	-10.2583	68024,69386,97114,319149,319150,319158,319160,319164,319165,319168,319178,319179,319181,319182,319183,319184,319185,319187,319188,326619,665596,665622	H2bc4,H4c8,H3c15,H3c4,H3c2,H4c9,H4c12,H2ac6,H2ac7,H2ac12,H2bc3,H2bc6,H2bc8,H2bc9,H2bc11,H2bc12,H2bc13,H2bc15,H2bc22,H4c1,H2bc23,H2bc24	22/190
1_Member	Reactome Gene Sets	R-MMU-69473	G2/M DNA damage checkpoint	-12.9346	-9.99493	68024,69386,319158,319160,319178,319179,319181,319182,319183,319184,319185,319187,319188,326619,665596,665622	H2bc4,H4c8,H4c9,H4c12,H2bc3,H2bc6,H2bc8,H2bc9,H2bc11,H2bc12,H2bc13,H2bc15,H2bc22,H4c1,H2bc23,H2bc24	16/87
1_Member	Reactome Gene Sets	R-MMU-8939211	ESR-mediated signaling	-12.7509	-9.8315	14709,68024,69386,97114,319149,319150,319158,319160,319178,319179,319181,319182,319183,319184,319185,319187,319188,326619,665596,665622	Gng8,H2bc4,H4c8,H3c15,H3c4,H3c2,H4c9,H4c12,H2bc3,H2bc6,H2bc8,H2bc9,H2bc11,H2bc12,H2bc13,H2bc15,H2bc22,H4c1,H2bc23,H2bc24	20/159
1_Member	Reactome Gene Sets	R-MMU-9006931	Signaling by Nuclear Receptors	-12.3638	-9.46365	14709,16592,20183,68024,69386,97114,319149,319150,319158,319160,319178,319179,319181,319182,319183,319184,319185,319187,319188,326619,665596,665622	Gng8,Fabp5,Rxrg,H2bc4,H4c8,H3c15,H3c4,H3c2,H4c9,H4c12,H2bc3,H2bc6,H2bc8,H2bc9,H2bc11,H2bc12,H2bc13,H2bc15,H2bc22,H4c1,H2bc23,H2bc24	22/209
1_Member	Reactome Gene Sets	R-MMU-5693567	HDR through Homologous Recombination (HRR) or Single Strand Annealing (SSA)	-11.773	-8.89138	21853,68024,69386,319158,319160,319178,319179,319181,319182,319183,319184,319185,319187,319188,326619,665596,665622	Timeless,H2bc4,H4c8,H4c9,H4c12,H2bc3,H2bc6,H2bc8,H2bc9,H2bc11,H2bc12,H2bc13,H2bc15,H2bc22,H4c1,H2bc23,H2bc24	17/120
1_Member	Reactome Gene Sets	R-MMU-5693538	Homology Directed Repair	-11.5944	-8.73052	21853,68024,69386,319158,319160,319178,319179,319181,319182,319183,319184,319185,319187,319188,326619,665596,665622	Timeless,H2bc4,H4c8,H4c9,H4c12,H2bc3,H2bc6,H2bc8,H2bc9,H2bc11,H2bc12,H2bc13,H2bc15,H2bc22,H4c1,H2bc23,H2bc24	17/123
1_Member	Reactome Gene Sets	R-MMU-8866654	E3 ubiquitin ligases ubiquitinate target proteins	-10.9747	-8.12781	68024,319178,319179,319181,319182,319183,319184,319185,319187,319188,665596,665622	H2bc4,H2bc3,H2bc6,H2bc8,H2bc9,H2bc11,H2bc12,H2bc13,H2bc15,H2bc22,H2bc23,H2bc24	12/53
1_Member	Reactome Gene Sets	R-MMU-5693532	DNA Double-Strand Break Repair	-10.1875	-7.37276	21853,68024,69386,319158,319160,319178,319179,319181,319182,319183,319184,319185,319187,319188,326619,665596,665622	Timeless,H2bc4,H4c8,H4c9,H4c12,H2bc3,H2bc6,H2bc8,H2bc9,H2bc11,H2bc12,H2bc13,H2bc15,H2bc22,H4c1,H2bc23,H2bc24	17/150
1_Member	Reactome Gene Sets	R-MMU-69481	G2/M Checkpoints	-9.78404	-6.98458	29870,68024,69386,319158,319160,319178,319179,319181,319182,319183,319184,319185,319187,319188,326619,665596,665622	Gtse1,H2bc4,H4c8,H4c9,H4c12,H2bc3,H2bc6,H2bc8,H2bc9,H2bc11,H2bc12,H2bc13,H2bc15,H2bc22,H4c1,H2bc23,H2bc24	17/159
1_Member	Reactome Gene Sets	R-MMU-8852135	Protein ubiquitination	-9.24835	-6.46362	68024,319178,319179,319181,319182,319183,319184,319185,319187,319188,665596,665622	H2bc4,H2bc3,H2bc6,H2bc8,H2bc9,H2bc11,H2bc12,H2bc13,H2bc15,H2bc22,H2bc23,H2bc24	12/73
1_Member	KEGG Pathway	mmu05203	Viral carcinogenesis - Mus musculus (house mouse)	-8.9989	-6.22841	12575,15451,68024,69386,319158,319160,319178,319179,319181,319182,319183,319184,319185,319186,319187,319188,326619,665596,665622	Cdkn1a,Hpn,H2bc4,H4c8,H4c9,H4c12,H2bc3,H2bc6,H2bc8,H2bc9,H2bc11,H2bc12,H2bc13,H2bc14,H2bc15,H2bc22,H4c1,H2bc23,H2bc24	19/228
1_Member	Reactome Gene Sets	R-MMU-68886	M Phase	-8.0173	-5.27396	22145,22151,53857,68024,69386,227613,319158,319160,319164,319165,319168,319178,319179,319181,319182,319183,319184,319185,319187,319188,326619,665596,665622	Tuba4a,Tubb2a,Tuba8,H2bc4,H4c8,Tubb4b,H4c9,H4c12,H2ac6,H2ac7,H2ac12,H2bc3,H2bc6,H2bc8,H2bc9,H2bc11,H2bc12,H2bc13,H2bc15,H2bc22,H4c1,H2bc23,H2bc24	23/382
1_Member	Reactome Gene Sets	R-MMU-69278	Cell Cycle, Mitotic	-7.10967	-4.40411	12575,22145,22151,29870,53857,68024,69386,227613,319158,319160,319164,319165,319168,319178,319179,319181,319182,319183,319184,319185,319187,319188,326619,665596,665622	Cdkn1a,Tuba4a,Tubb2a,Gtse1,Tuba8,H2bc4,H4c8,Tubb4b,H4c9,H4c12,H2ac6,H2ac7,H2ac12,H2bc3,H2bc6,H2bc8,H2bc9,H2bc11,H2bc12,H2bc13,H2bc15,H2bc22,H4c1,H2bc23,H2bc24	25/498
1_Member	Reactome Gene Sets	R-MMU-69620	Cell Cycle Checkpoints	-6.88317	-4.18951	12575,29870,68024,69386,319158,319160,319178,319179,319181,319182,319183,319184,319185,319187,319188,326619,665596,665622	Cdkn1a,Gtse1,H2bc4,H4c8,H4c9,H4c12,H2bc3,H2bc6,H2bc8,H2bc9,H2bc11,H2bc12,H2bc13,H2bc15,H2bc22,H4c1,H2bc23,H2bc24	18/277
1_Member	Reactome Gene Sets	R-MMU-73894	DNA Repair	-6.07592	-3.39384	21853,68024,69386,319158,319160,319178,319179,319181,319182,319183,319184,319185,319187,319188,326619,665596,665622	Timeless,H2bc4,H4c8,H4c9,H4c12,H2bc3,H2bc6,H2bc8,H2bc9,H2bc11,H2bc12,H2bc13,H2bc15,H2bc22,H4c1,H2bc23,H2bc24	17/282
1_Member	Reactome Gene Sets	R-MMU-1640170	Cell Cycle	-5.83924	-3.16844	12575,22145,22151,29870,53857,68024,69386,227613,319158,319160,319164,319165,319168,319178,319179,319181,319182,319183,319184,319185,319187,319188,326619,665596,665622	Cdkn1a,Tuba4a,Tubb2a,Gtse1,Tuba8,H2bc4,H4c8,Tubb4b,H4c9,H4c12,H2ac6,H2ac7,H2ac12,H2bc3,H2bc6,H2bc8,H2bc9,H2bc11,H2bc12,H2bc13,H2bc15,H2bc22,H4c1,H2bc23,H2bc24	25/583
1_Member	Reactome Gene Sets	R-MMU-212436	Generic Transcription Pathway	-4.80385	-2.21409	12450,12575,20183,53376,57913,68024,69386,74747,97114,319149,319150,319158,319160,319164,319165,319168,319178,319179,319181,319182,319183,319184,319185,319187,319188,326619,665596,665622	Ccng1,Cdkn1a,Rxrg,Usp2,Pidd1,H2bc4,H4c8,Ddit4,H3c15,H3c4,H3c2,H4c9,H4c12,H2ac6,H2ac7,H2ac12,H2bc3,H2bc6,H2bc8,H2bc9,H2bc11,H2bc12,H2bc13,H2bc15,H2bc22,H4c1,H2bc23,H2bc24	28/799
2_Summary	GO Biological Processes	GO:0002088	lens development in camera-type eye	-10.9271	-8.09657	12954,12957,12958,12959,12960,12961,12962,12966,12970,17339,21916,76743,233187,235435,11304,14913,73750,236690,333329,11830,12161,14234,16324,22160,14709,15451,22410,70673	Cryaa,Cryba1,Cryba2,Cryba4,Crybb1,Crybb2,Crybb3,Crygc,Crygs,Mip,Tmod1,Gje1,Lim2,Lctl,Abca4,Guca1a,Whrn,Nyx,Cngb1,Aqp5,Bmp6,Foxc2,Inhbb,Twist1,Gng8,Hpn,Wnt10b,Prdm16	28/-
2_Member	GO Biological Processes	GO:0002088	lens development in camera-type eye	-10.9271	-8.09657	12954,12957,12958,12959,12960,12961,12962,12966,12970,17339,21916,76743,233187,235435	Cryaa,Cryba1,Cryba2,Cryba4,Crybb1,Crybb2,Crybb3,Crygc,Crygs,Mip,Tmod1,Gje1,Lim2,Lctl	14/82
2_Member	GO Biological Processes	GO:0050953	sensory perception of light stimulus	-8.73194	-5.97524	11304,12954,12957,12958,12959,12960,12961,12962,12966,12970,14913,17339,73750,235435,236690,333329	Abca4,Cryaa,Cryba1,Cryba2,Cryba4,Crybb1,Crybb2,Crybb3,Crygc,Crygs,Guca1a,Mip,Whrn,Lctl,Nyx,Cngb1	16/162
2_Member	GO Biological Processes	GO:0007601	visual perception	-7.98657	-5.25619	11304,12954,12957,12958,12959,12960,12961,12962,12966,12970,14913,17339,235435,236690,333329	Abca4,Cryaa,Cryba1,Cryba2,Cryba4,Crybb1,Crybb2,Crybb3,Crygc,Crygs,Guca1a,Mip,Lctl,Nyx,Cngb1	15/158
2_Member	GO Biological Processes	GO:0001654	eye development	-4.97383	-2.33522	11830,12161,12954,12957,12958,12959,12960,12961,12962,12966,12970,14234,16324,17339,21916,22160,76743,233187,235435	Aqp5,Bmp6,Cryaa,Cryba1,Cryba2,Cryba4,Crybb1,Crybb2,Crybb3,Crygc,Crygs,Foxc2,Inhbb,Mip,Tmod1,Twist1,Gje1,Lim2,Lctl	19/414
2_Member	GO Biological Processes	GO:0150063	visual system development	-4.92984	-2.31758	11830,12161,12954,12957,12958,12959,12960,12961,12962,12966,12970,14234,16324,17339,21916,22160,76743,233187,235435	Aqp5,Bmp6,Cryaa,Cryba1,Cryba2,Cryba4,Crybb1,Crybb2,Crybb3,Crygc,Crygs,Foxc2,Inhbb,Mip,Tmod1,Twist1,Gje1,Lim2,Lctl	19/417
2_Member	GO Biological Processes	GO:0048880	sensory system development	-4.87189	-2.27279	11830,12161,12954,12957,12958,12959,12960,12961,12962,12966,12970,14234,16324,17339,21916,22160,76743,233187,235435	Aqp5,Bmp6,Cryaa,Cryba1,Cryba2,Cryba4,Crybb1,Crybb2,Crybb3,Crygc,Crygs,Foxc2,Inhbb,Mip,Tmod1,Twist1,Gje1,Lim2,Lctl	19/421
2_Member	GO Biological Processes	GO:0007423	sensory organ development	-4.56802	-1.98741	11830,12161,12954,12957,12958,12959,12960,12961,12962,12966,12970,14234,14709,15451,16324,17339,21916,22160,22410,70673,73750,76743,233187,235435	Aqp5,Bmp6,Cryaa,Cryba1,Cryba2,Cryba4,Crybb1,Crybb2,Crybb3,Crygc,Crygs,Foxc2,Gng8,Hpn,Inhbb,Mip,Tmod1,Twist1,Wnt10b,Prdm16,Whrn,Gje1,Lim2,Lctl	24/648
2_Member	GO Biological Processes	GO:0043010	camera-type eye development	-4.52951	-1.96663	11830,12954,12957,12958,12959,12960,12961,12962,12966,12970,14234,17339,21916,22160,76743,233187,235435	Aqp5,Cryaa,Cryba1,Cryba2,Cryba4,Crybb1,Crybb2,Crybb3,Crygc,Crygs,Foxc2,Mip,Tmod1,Twist1,Gje1,Lim2,Lctl	17/369
3_Summary	Reactome Gene Sets	R-MMU-3214858	RMTs methylate histone arginines	-7.25748	-4.53969	69386,97114,319149,319150,319158,319160,319164,319165,319168,326619,70673,14957,50708,50709	H4c8,H3c15,H3c4,H3c2,H4c9,H4c12,H2ac6,H2ac7,H2ac12,H4c1,Prdm16,H1f3,H1f2,H1f4	14/-
3_Member	Reactome Gene Sets	R-MMU-3214858	RMTs methylate histone arginines	-7.25748	-4.53969	69386,97114,319149,319150,319158,319160,319164,319165,319168,326619	H4c8,H3c15,H3c4,H3c2,H4c9,H4c12,H2ac6,H2ac7,H2ac12,H4c1	10/69
3_Member	Reactome Gene Sets	R-MMU-3214841	PKMTs methylate histone lysines	-5.63355	-2.97375	69386,70673,97114,319149,319150,319158,319160,326619	H4c8,Prdm16,H3c15,H3c4,H3c2,H4c9,H4c12,H4c1	8/60
3_Member	Reactome Gene Sets	R-MMU-3214842	HDMs demethylate histones	-5.38973	-2.74066	69386,97114,319149,319150,319158,319160,326619	H4c8,H3c15,H3c4,H3c2,H4c9,H4c12,H4c1	7/46
3_Member	GO Biological Processes	GO:0006334	nucleosome assembly	-3.27969	-0.947294	14957,50708,50709,97114,319149,319150	H1f3,H1f2,H1f4,H3c15,H3c4,H3c2	6/70
3_Member	GO Biological Processes	GO:0034728	nucleosome organization	-2.73224	-0.57075	14957,50708,50709,97114,319149,319150	H1f3,H1f2,H1f4,H3c15,H3c4,H3c2	6/89
3_Member	Reactome Gene Sets	R-MMU-1266695	Interleukin-7 signaling	-2.21565	-0.257367	97114,319149,319150	H3c15,H3c4,H3c2	3/26
4_Summary	GO Biological Processes	GO:1901685	glutathione derivative metabolic process	-4.92622	-2.31758	14869,14870,100042625,22160,231699,12575,13491,18160,57320,234593,69065,107869,11555,12450,22223,24063,56742,118449,228775,674895,15376,12495,13829,15451,74747,227733,14778,110175,105349,14526,74748,12957,20359	Gstp2,Gstp1,Gstp-ps,Twist1,Oas1e,Cdkn1a,Drd4,Npr1,Park7,Ndrg4,Chac1,Cth,Adrb2,Ccng1,Uchl1,Spry1,Psrc1,Synpo2,Trib3,Nek10,Foxa2,Entpd1,Dmtn,Hpn,Ddit4,Pip5kl1,Gpx3,Ggct,Akr1c18,Gcg,Slamf8,Cryba1,Sema6b	33/-
4_Member	GO Biological Processes	GO:1901685	glutathione derivative metabolic process	-4.92622	-2.31758	14869,14870,100042625	Gstp2,Gstp1,Gstp-ps	3/4
4_Member	GO Biological Processes	GO:1901687	glutathione derivative biosynthetic process	-4.92622	-2.31758	14869,14870,100042625	Gstp2,Gstp1,Gstp-ps	3/4
4_Member	GO Biological Processes	GO:0071637	regulation of monocyte chemotactic protein-1 production	-4.04832	-1.54989	14869,14870,22160,231699,100042625	Gstp2,Gstp1,Twist1,Oas1e,Gstp-ps	5/32
4_Member	GO Biological Processes	GO:0048662	negative regulation of smooth muscle cell proliferation	-4.01309	-1.52209	12575,13491,14869,14870,18160,57320,234593	Cdkn1a,Drd4,Gstp2,Gstp1,Npr1,Park7,Ndrg4	7/74
4_Member	GO Biological Processes	GO:1904706	negative regulation of vascular associated smooth muscle cell proliferation	-3.91815	-1.44162	12575,13491,14869,14870,57320	Cdkn1a,Drd4,Gstp2,Gstp1,Park7	5/34
4_Member	GO Biological Processes	GO:0014912	negative regulation of smooth muscle cell migration	-3.73861	-1.29629	13491,14869,14870,57320,234593	Drd4,Gstp2,Gstp1,Park7,Ndrg4	5/37
4_Member	GO Biological Processes	GO:0051771	negative regulation of nitric-oxide synthase biosynthetic process	-3.6274	-1.20908	14869,14870,100042625	Gstp2,Gstp1,Gstp-ps	3/9
4_Member	GO Biological Processes	GO:0006749	glutathione metabolic process	-3.60572	-1.19512	14869,14870,57320,69065,107869,100042625	Gstp2,Gstp1,Park7,Chac1,Cth,Gstp-ps	6/61
4_Member	GO Biological Processes	GO:0071638	negative regulation of monocyte chemotactic protein-1 production	-3.47717	-1.07864	14869,14870,100042625	Gstp2,Gstp1,Gstp-ps	3/10
4_Member	GO Biological Processes	GO:0071900	regulation of protein serine/threonine kinase activity	-3.32637	-0.973	11555,12450,12575,13491,14869,14870,22223,24063,56742,118449,228775,674895,100042625	Adrb2,Ccng1,Cdkn1a,Drd4,Gstp2,Gstp1,Uchl1,Spry1,Psrc1,Synpo2,Trib3,Nek10,Gstp-ps	13/301
4_Member	GO Biological Processes	GO:0051121	hepoxilin metabolic process	-3.22326	-0.915646	14869,14870,100042625	Gstp2,Gstp1,Gstp-ps	3/12
4_Member	GO Biological Processes	GO:0051122	hepoxilin biosynthetic process	-3.22326	-0.915646	14869,14870,100042625	Gstp2,Gstp1,Gstp-ps	3/12
4_Member	GO Biological Processes	GO:0043407	negative regulation of MAP kinase activity	-2.96488	-0.7149	14869,14870,22223,24063,100042625	Gstp2,Gstp1,Uchl1,Spry1,Gstp-ps	5/54
4_Member	GO Biological Processes	GO:0043508	negative regulation of JUN kinase activity	-2.92164	-0.680976	14869,14870,100042625	Gstp2,Gstp1,Gstp-ps	3/15
4_Member	GO Biological Processes	GO:0032682	negative regulation of chemokine production	-2.80217	-0.604775	14869,14870,231699,100042625	Gstp2,Gstp1,Oas1e,Gstp-ps	4/35
4_Member	GO Biological Processes	GO:0033673	negative regulation of kinase activity	-2.59771	-0.478865	12575,14869,14870,15376,22223,24063,57320,228775,100042625	Cdkn1a,Gstp2,Gstp1,Foxa2,Uchl1,Spry1,Park7,Trib3,Gstp-ps	9/199
4_Member	GO Biological Processes	GO:0043405	regulation of MAP kinase activity	-2.5005	-0.430309	13491,14869,14870,22223,24063,228775,674895,100042625	Drd4,Gstp2,Gstp1,Uchl1,Spry1,Trib3,Nek10,Gstp-ps	8/168
4_Member	GO Biological Processes	GO:0071901	negative regulation of protein serine/threonine kinase activity	-2.49904	-0.430309	12575,14869,14870,22223,24063,100042625	Cdkn1a,Gstp2,Gstp1,Uchl1,Spry1,Gstp-ps	6/99
4_Member	GO Biological Processes	GO:0010563	negative regulation of phosphorus metabolic process	-2.47892	-0.426582	12495,12575,13829,14869,14870,15376,15451,22223,24063,57320,74747,227733,228775,100042625	Entpd1,Cdkn1a,Dmtn,Gstp2,Gstp1,Foxa2,Hpn,Uchl1,Spry1,Park7,Ddit4,Pip5kl1,Trib3,Gstp-ps	14/419
4_Member	GO Biological Processes	GO:0045936	negative regulation of phosphate metabolic process	-2.47892	-0.426582	12495,12575,13829,14869,14870,15376,15451,22223,24063,57320,74747,227733,228775,100042625	Entpd1,Cdkn1a,Dmtn,Gstp2,Gstp1,Foxa2,Hpn,Uchl1,Spry1,Park7,Ddit4,Pip5kl1,Trib3,Gstp-ps	14/419
4_Member	KEGG Pathway	mmu00480	Glutathione metabolism - Mus musculus (house mouse)	-2.41052	-0.371379	14778,14869,14870,69065,110175	Gpx3,Gstp2,Gstp1,Chac1,Ggct	5/72
4_Member	GO Biological Processes	GO:0042759	long-chain fatty acid biosynthetic process	-2.31518	-0.308595	14869,14870,100042625	Gstp2,Gstp1,Gstp-ps	3/24
4_Member	GO Biological Processes	GO:1904705	regulation of vascular associated smooth muscle cell proliferation	-2.28595	-0.293603	12575,13491,14869,14870,57320	Cdkn1a,Drd4,Gstp2,Gstp1,Park7	5/77
4_Member	GO Biological Processes	GO:0006693	prostaglandin metabolic process	-2.2637	-0.284599	14869,14870,105349,100042625	Gstp2,Gstp1,Akr1c18,Gstp-ps	4/49
4_Member	GO Biological Processes	GO:0006469	negative regulation of protein kinase activity	-2.24944	-0.279843	12575,14869,14870,22223,24063,57320,228775,100042625	Cdkn1a,Gstp2,Gstp1,Uchl1,Spry1,Park7,Trib3,Gstp-ps	8/185
4_Member	GO Biological Processes	GO:0006692	prostanoid metabolic process	-2.23237	-0.269364	14869,14870,105349,100042625	Gstp2,Gstp1,Akr1c18,Gstp-ps	4/50
4_Member	GO Biological Processes	GO:0043549	regulation of kinase activity	-2.16498	-0.234705	11555,12450,12575,13491,14526,14869,14870,15376,22223,24063,56742,57320,74748,118449,228775,674895,100042625	Adrb2,Ccng1,Cdkn1a,Drd4,Gcg,Gstp2,Gstp1,Foxa2,Uchl1,Spry1,Psrc1,Park7,Slamf8,Synpo2,Trib3,Nek10,Gstp-ps	17/601
4_Member	GO Biological Processes	GO:0070373	negative regulation of ERK1 and ERK2 cascade	-2.14907	-0.221666	12957,14869,14870,24063,100042625	Cryba1,Gstp2,Gstp1,Spry1,Gstp-ps	5/83
4_Member	GO Biological Processes	GO:0051348	negative regulation of transferase activity	-2.14088	-0.217477	12575,14869,14870,15376,22223,24063,57320,228775,100042625	Cdkn1a,Gstp2,Gstp1,Foxa2,Uchl1,Spry1,Park7,Trib3,Gstp-ps	9/234
4_Member	GO Biological Processes	GO:0051769	regulation of nitric-oxide synthase biosynthetic process	-2.08169	-0.17394	14869,14870,100042625	Gstp2,Gstp1,Gstp-ps	3/29
4_Member	GO Biological Processes	GO:0050922	negative regulation of chemotaxis	-2.00598	-0.124338	14869,14870,20359,74748	Gstp2,Gstp1,Sema6b,Slamf8	4/58
5_Summary	GO Biological Processes	GO:0120255	olefinic compound biosynthetic process	-4.55811	-1.98645	15485,58226,94224,105349,13116,14555,57320,11304,14869,14870,100042625,12286,14526,56012,59012,107869,100039229,100042427	Hsd17b1,Cacna1h,Srd5a2,Akr1c18,Cyp46a1,Gpd1,Park7,Abca4,Gstp2,Gstp1,Gstp-ps,Cacna1a,Gcg,Pgam2,Moxd1,Cth,Gapdhrt2,Gapdhrt	18/-
5_Member	GO Biological Processes	GO:0120255	olefinic compound biosynthetic process	-4.55811	-1.98645	15485,58226,94224,105349	Hsd17b1,Cacna1h,Srd5a2,Akr1c18	4/13
5_Member	GO Biological Processes	GO:0061370	testosterone biosynthetic process	-3.79882	-1.3363	15485,94224,105349	Hsd17b1,Srd5a2,Akr1c18	3/8
5_Member	GO Biological Processes	GO:0042180	cellular ketone metabolic process	-3.48021	-1.07864	13116,14555,15485,57320,58226,94224,105349	Cyp46a1,Gpd1,Hsd17b1,Park7,Cacna1h,Srd5a2,Akr1c18	7/90
5_Member	GO Biological Processes	GO:0120254	olefinic compound metabolic process	-3.40029	-1.01925	11304,13116,14869,14870,15485,58226,94224,105349,100042625	Abca4,Cyp46a1,Gstp2,Gstp1,Hsd17b1,Cacna1h,Srd5a2,Akr1c18,Gstp-ps	9/153
5_Member	GO Biological Processes	GO:0042181	ketone biosynthetic process	-3.00366	-0.7418	15485,58226,94224,105349	Hsd17b1,Cacna1h,Srd5a2,Akr1c18	4/31
5_Member	GO Biological Processes	GO:0042446	hormone biosynthetic process	-2.84996	-0.641183	12286,15485,58226,94224	Cacna1a,Hsd17b1,Cacna1h,Srd5a2	4/34
5_Member	GO Biological Processes	GO:0044283	small molecule biosynthetic process	-2.59978	-0.478865	14526,14555,14869,14870,15485,56012,57320,58226,59012,94224,105349,107869,100039229,100042427,100042625	Gcg,Gpd1,Gstp2,Gstp1,Hsd17b1,Pgam2,Park7,Cacna1h,Moxd1,Srd5a2,Akr1c18,Cth,Gapdhrt2,Gapdhrt,Gstp-ps	15/451
5_Member	GO Biological Processes	GO:0006081	cellular aldehyde metabolic process	-2.35945	-0.335638	11304,14555,57320,58226,105349	Abca4,Gpd1,Park7,Cacna1h,Akr1c18	5/74
5_Member	GO Biological Processes	GO:0006706	steroid catabolic process	-2.31518	-0.308595	13116,94224,105349	Cyp46a1,Srd5a2,Akr1c18	3/24
5_Member	GO Biological Processes	GO:0120178	steroid hormone biosynthetic process	-2.31518	-0.308595	15485,58226,94224	Hsd17b1,Cacna1h,Srd5a2	3/24
6_Summary	GO Biological Processes	GO:0050881	musculoskeletal movement	-4.29981	-1.74553	11449,11555,12286,13400,71960,233335,12386,14167,22223,21916,56012,72043,228139,14465	Chrng,Adrb2,Cacna1a,Dmpk,Myh14,Synm,Ctnna2,Fgf12,Uchl1,Tmod1,Pgam2,Sulf2,P2rx3,Gata6	14/-
6_Member	GO Biological Processes	GO:0050881	musculoskeletal movement	-4.29981	-1.74553	11449,11555,12286,13400,71960,233335	Chrng,Adrb2,Cacna1a,Dmpk,Myh14,Synm	6/46
6_Member	GO Biological Processes	GO:0003009	skeletal muscle contraction	-4.26226	-1.7164	11449,11555,13400,71960,233335	Chrng,Adrb2,Dmpk,Myh14,Synm	5/29
6_Member	GO Biological Processes	GO:0050879	multicellular organismal movement	-4.09131	-1.56981	11449,11555,12286,13400,71960,233335	Chrng,Adrb2,Cacna1a,Dmpk,Myh14,Synm	6/50
6_Member	GO Biological Processes	GO:0050905	neuromuscular process	-2.73379	-0.57075	11449,11555,12286,12386,13400,14167,22223,71960,233335	Chrng,Adrb2,Cacna1a,Ctnna2,Dmpk,Fgf12,Uchl1,Myh14,Synm	9/190
6_Member	GO Biological Processes	GO:0006936	muscle contraction	-2.55422	-0.456484	11449,11555,13400,21916,56012,71960,72043,228139,233335	Chrng,Adrb2,Dmpk,Tmod1,Pgam2,Myh14,Sulf2,P2rx3,Synm	9/202
6_Member	GO Biological Processes	GO:0006941	striated muscle contraction	-2.29386	-0.296818	11449,11555,13400,56012,71960,233335	Chrng,Adrb2,Dmpk,Pgam2,Myh14,Synm	6/109
6_Member	GO Biological Processes	GO:0003012	muscle system process	-2.25491	-0.280857	11449,11555,13400,14465,21916,56012,71960,72043,228139,233335	Chrng,Adrb2,Dmpk,Gata6,Tmod1,Pgam2,Myh14,Sulf2,P2rx3,Synm	10/266
7_Summary	Reactome Gene Sets	R-MMU-190840	Microtubule-dependent trafficking of connexons from Golgi to the plasma membrane	-4.16724	-1.62966	22145,22151,53857,227613,14465,97114,217837,319149,319150,57320,12575,29870,20742,11602,14709,15160,21824,223601,228139,432530	Tuba4a,Tubb2a,Tuba8,Tubb4b,Gata6,H3c15,Itpk1,H3c4,H3c2,Park7,Cdkn1a,Gtse1,Sptbn1,Angpt4,Gng8,Serpind1,Thbd,Cyrib,P2rx3,Adcy1	20/-
7_Member	Reactome Gene Sets	R-MMU-190840	Microtubule-dependent trafficking of connexons from Golgi to the plasma membrane	-4.16724	-1.62966	22145,22151,53857,227613	Tuba4a,Tubb2a,Tuba8,Tubb4b	4/16
7_Member	Reactome Gene Sets	R-MMU-983231	Factors involved in megakaryocyte development and platelet production	-4.14348	-1.61401	14465,22145,22151,53857,97114,217837,227613,319149,319150	Gata6,Tuba4a,Tubb2a,Tuba8,H3c15,Itpk1,Tubb4b,H3c4,H3c2	9/122
7_Member	Reactome Gene Sets	R-MMU-190872	Transport of connexons to the plasma membrane	-4.0557	-1.54989	22145,22151,53857,227613	Tuba4a,Tubb2a,Tuba8,Tubb4b	4/17
7_Member	Reactome Gene Sets	R-MMU-9646399	Aggrephagy	-3.73861	-1.29629	22145,22151,53857,57320,227613	Tuba4a,Tubb2a,Tuba8,Park7,Tubb4b	5/37
7_Member	Reactome Gene Sets	R-MMU-9668328	Sealing of the nuclear envelope (NE) by ESCRT-III	-3.30218	-0.959399	22145,22151,53857,227613	Tuba4a,Tubb2a,Tuba8,Tubb4b	4/26
7_Member	Reactome Gene Sets	R-MMU-8955332	Carboxyterminal post-translational modifications of tubulin	-3.23748	-0.920105	22145,22151,53857,227613	Tuba4a,Tubb2a,Tuba8,Tubb4b	4/27
7_Member	Reactome Gene Sets	R-MMU-8852276	The role of GTSE1 in G2/M progression after G2 checkpoint	-3.11952	-0.829698	12575,22145,22151,29870,53857,227613	Cdkn1a,Tuba4a,Tubb2a,Gtse1,Tuba8,Tubb4b	6/75
7_Member	Reactome Gene Sets	R-MMU-5626467	RHO GTPases activate IQGAPs	-3.05873	-0.77914	22145,22151,53857,227613	Tuba4a,Tubb2a,Tuba8,Tubb4b	4/30
7_Member	Reactome Gene Sets	R-MMU-190861	Gap junction assembly	-2.95059	-0.705767	22145,22151,53857,227613	Tuba4a,Tubb2a,Tuba8,Tubb4b	4/32
7_Member	Reactome Gene Sets	R-MMU-437239	Recycling pathway of L1	-2.80217	-0.604775	22145,22151,53857,227613	Tuba4a,Tubb2a,Tuba8,Tubb4b	4/35
7_Member	Reactome Gene Sets	R-MMU-373760	L1CAM interactions	-2.66384	-0.515928	20742,22145,22151,53857,227613	Sptbn1,Tuba4a,Tubb2a,Tuba8,Tubb4b	5/63
7_Member	Reactome Gene Sets	R-MMU-9663891	Selective autophagy	-2.60391	-0.478865	22145,22151,53857,57320,227613	Tuba4a,Tubb2a,Tuba8,Park7,Tubb4b	5/65
7_Member	Reactome Gene Sets	R-MMU-190828	Gap junction trafficking	-2.54516	-0.456484	22145,22151,53857,227613	Tuba4a,Tubb2a,Tuba8,Tubb4b	4/41
7_Member	Reactome Gene Sets	R-MMU-157858	Gap junction trafficking and regulation	-2.46909	-0.419417	22145,22151,53857,227613	Tuba4a,Tubb2a,Tuba8,Tubb4b	4/43
7_Member	Reactome Gene Sets	R-MMU-6811436	COPI-independent Golgi-to-ER retrograde traffic	-2.2958	-0.296818	22145,22151,53857,227613	Tuba4a,Tubb2a,Tuba8,Tubb4b	4/48
7_Member	Reactome Gene Sets	R-MMU-109582	Hemostasis	-2.2522	-0.28038	11602,14465,14709,15160,21824,22145,22151,53857,97114,217837,223601,227613,228139,319149,319150	Angpt4,Gata6,Gng8,Serpind1,Thbd,Tuba4a,Tubb2a,Tuba8,H3c15,Itpk1,Cyrib,Tubb4b,P2rx3,H3c4,H3c2	15/492
7_Member	Reactome Gene Sets	R-MMU-3371497	HSP90 chaperone cycle for steroid hormone receptors (SHR) in the presence of ligand	-2.20178	-0.249548	22145,22151,53857,227613	Tuba4a,Tubb2a,Tuba8,Tubb4b	4/51
7_Member	Reactome Gene Sets	R-MMU-983189	Kinesins	-2.17189	-0.234886	22145,22151,53857,227613	Tuba4a,Tubb2a,Tuba8,Tubb4b	4/52
7_Member	KEGG Pathway	mmu04540	Gap junction - Mus musculus (house mouse)	-2.0852	-0.17394	22145,22151,53857,227613,432530	Tuba4a,Tubb2a,Tuba8,Tubb4b,Adcy1	5/86
8_Summary	GO Biological Processes	GO:0048641	regulation of skeletal muscle tissue development	-4.04832	-1.54989	11555,20429,22160,22410,53376,22421,225743,12161,73121	Adrb2,Shox2,Twist1,Wnt10b,Usp2,Wnt7a,Ark2c,Bmp6,Rflna	9/-
8_Member	GO Biological Processes	GO:0048641	regulation of skeletal muscle tissue development	-4.04832	-1.54989	11555,20429,22160,22410,53376	Adrb2,Shox2,Twist1,Wnt10b,Usp2	5/32
8_Member	GO Biological Processes	GO:1901861	regulation of muscle tissue development	-2.85829	-0.641754	11555,20429,22160,22410,53376	Adrb2,Shox2,Twist1,Wnt10b,Usp2	5/57
8_Member	GO Biological Processes	GO:0035136	forelimb morphogenesis	-2.3287	-0.30988	20429,22160,22421,225743	Shox2,Twist1,Wnt7a,Ark2c	4/47
8_Member	GO Biological Processes	GO:0048643	positive regulation of skeletal muscle tissue development	-2.31518	-0.308595	11555,20429,53376	Adrb2,Shox2,Usp2	3/24
8_Member	GO Biological Processes	GO:1901863	positive regulation of muscle tissue development	-2.08169	-0.17394	11555,20429,53376	Adrb2,Shox2,Usp2	3/29
8_Member	GO Biological Processes	GO:0030500	regulation of bone mineralization	-2.04416	-0.142289	11555,12161,22160,22410,73121	Adrb2,Bmp6,Twist1,Wnt10b,Rflna	5/88
9_Summary	GO Biological Processes	GO:1905460	negative regulation of vascular associated smooth muscle cell apoptotic process	-3.99826	-1.51456	20539,100039229,100042427,14526,14555,16592,56012,56017,103988,231699,12495,14594,15586,19309,226041,235435,216188	Slc7a5,Gapdhrt2,Gapdhrt,Gcg,Gpd1,Fabp5,Pgam2,Slc2a8,Gck,Oas1e,Entpd1,Ggta1,Hyal1,Pygm,Pgm5,Lctl,Aldh1l2	17/-
9_Member	GO Biological Processes	GO:1905460	negative regulation of vascular associated smooth muscle cell apoptotic process	-3.99826	-1.51456	20539,100039229,100042427	Slc7a5,Gapdhrt2,Gapdhrt	3/7
9_Member	GO Biological Processes	GO:0006006	glucose metabolic process	-3.66329	-1.22751	14526,14555,16592,56012,56017,103988,231699,100039229,100042427	Gcg,Gpd1,Fabp5,Pgam2,Slc2a8,Gck,Oas1e,Gapdhrt2,Gapdhrt	9/141
9_Member	GO Biological Processes	GO:0006094	gluconeogenesis	-3.11843	-0.829698	14526,14555,56012,100039229,100042427	Gcg,Gpd1,Pgam2,Gapdhrt2,Gapdhrt	5/50
9_Member	GO Biological Processes	GO:0019319	hexose biosynthetic process	-2.96488	-0.7149	14526,14555,56012,100039229,100042427	Gcg,Gpd1,Pgam2,Gapdhrt2,Gapdhrt	5/54
9_Member	GO Biological Processes	GO:0019318	hexose metabolic process	-2.96392	-0.7149	14526,14555,16592,56012,56017,103988,231699,100039229,100042427	Gcg,Gpd1,Fabp5,Pgam2,Slc2a8,Gck,Oas1e,Gapdhrt2,Gapdhrt	9/176
9_Member	GO Biological Processes	GO:0046032	ADP catabolic process	-2.89307	-0.660593	12495,56012,103988,100039229,100042427	Entpd1,Pgam2,Gck,Gapdhrt2,Gapdhrt	5/56
9_Member	GO Biological Processes	GO:0009137	purine nucleoside diphosphate catabolic process	-2.75816	-0.588009	12495,56012,103988,100039229,100042427	Entpd1,Pgam2,Gck,Gapdhrt2,Gapdhrt	5/60
9_Member	GO Biological Processes	GO:0009181	purine ribonucleoside diphosphate catabolic process	-2.75816	-0.588009	12495,56012,103988,100039229,100042427	Entpd1,Pgam2,Gck,Gapdhrt2,Gapdhrt	5/60
9_Member	GO Biological Processes	GO:0046031	ADP metabolic process	-2.75816	-0.588009	12495,56012,103988,100039229,100042427	Entpd1,Pgam2,Gck,Gapdhrt2,Gapdhrt	5/60
9_Member	GO Biological Processes	GO:0034392	negative regulation of smooth muscle cell apoptotic process	-2.75644	-0.588009	20539,100039229,100042427	Slc7a5,Gapdhrt2,Gapdhrt	3/17
9_Member	GO Biological Processes	GO:1905459	regulation of vascular associated smooth muscle cell apoptotic process	-2.68191	-0.53064	20539,100039229,100042427	Slc7a5,Gapdhrt2,Gapdhrt	3/18
9_Member	GO Biological Processes	GO:0009191	ribonucleoside diphosphate catabolic process	-2.6336	-0.502071	12495,56012,103988,100039229,100042427	Entpd1,Pgam2,Gck,Gapdhrt2,Gapdhrt	5/64
9_Member	GO Biological Processes	GO:0046364	monosaccharide biosynthetic process	-2.60391	-0.478865	14526,14555,56012,100039229,100042427	Gcg,Gpd1,Pgam2,Gapdhrt2,Gapdhrt	5/65
9_Member	GO Biological Processes	GO:0009135	purine nucleoside diphosphate metabolic process	-2.57477	-0.465206	12495,56012,103988,100039229,100042427	Entpd1,Pgam2,Gck,Gapdhrt2,Gapdhrt	5/66
9_Member	GO Biological Processes	GO:0009179	purine ribonucleoside diphosphate metabolic process	-2.57477	-0.465206	12495,56012,103988,100039229,100042427	Entpd1,Pgam2,Gck,Gapdhrt2,Gapdhrt	5/66
9_Member	GO Biological Processes	GO:0009134	nucleoside diphosphate catabolic process	-2.54617	-0.456484	12495,56012,103988,100039229,100042427	Entpd1,Pgam2,Gck,Gapdhrt2,Gapdhrt	5/67
9_Member	GO Biological Processes	GO:0005996	monosaccharide metabolic process	-2.51163	-0.431612	14526,14555,16592,56012,56017,103988,231699,100039229,100042427	Gcg,Gpd1,Fabp5,Pgam2,Slc2a8,Gck,Oas1e,Gapdhrt2,Gapdhrt	9/205
9_Member	GO Biological Processes	GO:0005975	carbohydrate metabolic process	-2.42436	-0.382615	14526,14555,14594,15586,16592,19309,56012,56017,103988,226041,231699,235435,100039229,100042427	Gcg,Gpd1,Ggta1,Hyal1,Fabp5,Pygm,Pgam2,Slc2a8,Gck,Pgm5,Oas1e,Lctl,Gapdhrt2,Gapdhrt	14/425
9_Member	GO Biological Processes	GO:0009185	ribonucleoside diphosphate metabolic process	-2.26223	-0.284599	12495,56012,103988,100039229,100042427	Entpd1,Pgam2,Gck,Gapdhrt2,Gapdhrt	5/78
9_Member	GO Biological Processes	GO:0006096	glycolytic process	-2.17189	-0.234886	56012,103988,100039229,100042427	Pgam2,Gck,Gapdhrt2,Gapdhrt	4/52
9_Member	GO Biological Processes	GO:0009132	nucleoside diphosphate metabolic process	-2.12746	-0.206047	12495,56012,103988,100039229,100042427	Entpd1,Pgam2,Gck,Gapdhrt2,Gapdhrt	5/84
9_Member	GO Biological Processes	GO:0016051	carbohydrate biosynthetic process	-2.01165	-0.127916	14526,14555,56012,103988,100039229,100042427	Gcg,Gpd1,Pgam2,Gck,Gapdhrt2,Gapdhrt	6/125
9_Member	GO Biological Processes	GO:0046496	nicotinamide nucleotide metabolic process	-2.01165	-0.127916	14555,56012,103988,216188,100039229,100042427	Gpd1,Pgam2,Gck,Aldh1l2,Gapdhrt2,Gapdhrt	6/125
10_Summary	GO Biological Processes	GO:0048667	cell morphogenesis involved in neuron differentiation	-3.86954	-1.40007	11876,12286,12386,13638,13842,18053,18187,20359,22223,22421,68802,70083,73750,75770,171171,225743,319504,353237,432530,12954,19143,76743,240025,243300,373864,21916,226041,93842	Artn,Cacna1a,Ctnna2,Efna3,Epha8,Ngfr,Nrp2,Sema6b,Uchl1,Wnt7a,Mypn,Metrn,Whrn,Brsk2,Ntng2,Ark2c,Nrcam,Pcdhac2,Adcy1,Cryaa,St14,Gje1,Dact2,Nyap1,Col27a1,Tmod1,Pgm5,Igsf9	28/-
10_Member	GO Biological Processes	GO:0048667	cell morphogenesis involved in neuron differentiation	-3.86954	-1.40007	11876,12286,12386,13638,13842,18053,18187,20359,22223,22421,68802,70083,73750,75770,171171,225743,319504,353237,432530	Artn,Cacna1a,Ctnna2,Efna3,Epha8,Ngfr,Nrp2,Sema6b,Uchl1,Wnt7a,Mypn,Metrn,Whrn,Brsk2,Ntng2,Ark2c,Nrcam,Pcdhac2,Adcy1	19/500
10_Member	GO Biological Processes	GO:0000902	cell morphogenesis	-3.74264	-1.29629	11876,12286,12386,12954,13638,13842,18053,18187,19143,20359,22223,22421,68802,70083,73750,75770,76743,171171,225743,240025,243300,319504,353237,373864,432530	Artn,Cacna1a,Ctnna2,Cryaa,Efna3,Epha8,Ngfr,Nrp2,St14,Sema6b,Uchl1,Wnt7a,Mypn,Metrn,Whrn,Brsk2,Gje1,Ntng2,Ark2c,Dact2,Nyap1,Nrcam,Pcdhac2,Col27a1,Adcy1	25/779
10_Member	GO Biological Processes	GO:0007409	axonogenesis	-3.62584	-1.20908	11876,12386,13638,13842,18053,18187,20359,22223,68802,70083,75770,171171,225743,319504,353237,432530	Artn,Ctnna2,Efna3,Epha8,Ngfr,Nrp2,Sema6b,Uchl1,Mypn,Metrn,Brsk2,Ntng2,Ark2c,Nrcam,Pcdhac2,Adcy1	16/397
10_Member	GO Biological Processes	GO:0048812	neuron projection morphogenesis	-3.43857	-1.04594	11876,12286,12386,13638,13842,18053,18187,20359,22223,22421,68802,70083,75770,171171,225743,243300,319504,353237,432530	Artn,Cacna1a,Ctnna2,Efna3,Epha8,Ngfr,Nrp2,Sema6b,Uchl1,Wnt7a,Mypn,Metrn,Brsk2,Ntng2,Ark2c,Nyap1,Nrcam,Pcdhac2,Adcy1	19/541
10_Member	GO Biological Processes	GO:0120039	plasma membrane bounded cell projection morphogenesis	-3.37979	-1.01002	11876,12286,12386,13638,13842,18053,18187,20359,22223,22421,68802,70083,75770,171171,225743,243300,319504,353237,432530	Artn,Cacna1a,Ctnna2,Efna3,Epha8,Ngfr,Nrp2,Sema6b,Uchl1,Wnt7a,Mypn,Metrn,Brsk2,Ntng2,Ark2c,Nyap1,Nrcam,Pcdhac2,Adcy1	19/547
10_Member	GO Biological Processes	GO:0048858	cell projection morphogenesis	-3.30299	-0.959399	11876,12286,12386,13638,13842,18053,18187,20359,22223,22421,68802,70083,75770,171171,225743,243300,319504,353237,432530	Artn,Cacna1a,Ctnna2,Efna3,Epha8,Ngfr,Nrp2,Sema6b,Uchl1,Wnt7a,Mypn,Metrn,Brsk2,Ntng2,Ark2c,Nyap1,Nrcam,Pcdhac2,Adcy1	19/555
10_Member	GO Biological Processes	GO:0032989	cellular anatomical entity morphogenesis	-3.12918	-0.831108	11876,12286,12386,13638,13842,18053,18187,20359,21916,22223,22421,68802,70083,75770,171171,225743,226041,243300,319504,353237,432530	Artn,Cacna1a,Ctnna2,Efna3,Epha8,Ngfr,Nrp2,Sema6b,Tmod1,Uchl1,Wnt7a,Mypn,Metrn,Brsk2,Ntng2,Ark2c,Pgm5,Nyap1,Nrcam,Pcdhac2,Adcy1	21/666
10_Member	GO Biological Processes	GO:0061564	axon development	-3.04613	-0.775022	11876,12386,13638,13842,18053,18187,20359,22223,68802,70083,75770,171171,225743,319504,353237,432530	Artn,Ctnna2,Efna3,Epha8,Ngfr,Nrp2,Sema6b,Uchl1,Mypn,Metrn,Brsk2,Ntng2,Ark2c,Nrcam,Pcdhac2,Adcy1	16/449
10_Member	GO Biological Processes	GO:0007411	axon guidance	-2.49192	-0.426582	11876,13638,13842,18053,18187,20359,68802,225743,319504,353237	Artn,Efna3,Epha8,Ngfr,Nrp2,Sema6b,Mypn,Ark2c,Nrcam,Pcdhac2	10/246
10_Member	GO Biological Processes	GO:0097485	neuron projection guidance	-2.47941	-0.426582	11876,13638,13842,18053,18187,20359,68802,225743,319504,353237	Artn,Efna3,Epha8,Ngfr,Nrp2,Sema6b,Mypn,Ark2c,Nrcam,Pcdhac2	10/247
10_Member	GO Biological Processes	GO:0031175	neuron projection development	-2.29081	-0.296127	11876,12286,12386,13638,13842,18053,18187,20359,22223,22421,68802,70083,73750,75770,93842,171171,225743,243300,319504,353237,432530	Artn,Cacna1a,Ctnna2,Efna3,Epha8,Ngfr,Nrp2,Sema6b,Uchl1,Wnt7a,Mypn,Metrn,Whrn,Brsk2,Igsf9,Ntng2,Ark2c,Nyap1,Nrcam,Pcdhac2,Adcy1	21/783
11_Summary	GO Biological Processes	GO:0008344	adult locomotory behavior	-3.6461	-1.21676	12286,13491,14167,15376,21916,22223,57320,100568459,11555,14419,14608,14709,20287,23886,53376,71960,76376,228139,234593,238384,268890,432530	Cacna1a,Drd4,Fgf12,Foxa2,Tmod1,Uchl1,Park7,Bc1,Adrb2,Gal,Gpr83,Gng8,Sct,Gdf15,Usp2,Myh14,Slc24a2,P2rx3,Ndrg4,Slc24a4,Lsamp,Adcy1	22/-
11_Member	GO Biological Processes	GO:0008344	adult locomotory behavior	-3.6461	-1.21676	12286,13491,14167,15376,21916,22223,57320,100568459	Cacna1a,Drd4,Fgf12,Foxa2,Tmod1,Uchl1,Park7,Bc1	8/112
11_Member	GO Biological Processes	GO:0007610	behavior	-2.76138	-0.588009	11555,12286,13491,14167,14419,14608,14709,15376,20287,21916,22223,23886,53376,57320,71960,76376,228139,234593,238384,268890,432530,100568459	Adrb2,Cacna1a,Drd4,Fgf12,Gal,Gpr83,Gng8,Foxa2,Sct,Tmod1,Uchl1,Gdf15,Usp2,Park7,Myh14,Slc24a2,P2rx3,Ndrg4,Slc24a4,Lsamp,Adcy1,Bc1	22/762
11_Member	GO Biological Processes	GO:0007626	locomotory behavior	-2.26613	-0.284599	12286,13491,14167,15376,21916,22223,53376,57320,268890,100568459	Cacna1a,Drd4,Fgf12,Foxa2,Tmod1,Uchl1,Usp2,Park7,Lsamp,Bc1	10/265
11_Member	GO Biological Processes	GO:0030534	adult behavior	-2.16836	-0.234886	12286,13491,14167,15376,21916,22223,57320,100568459	Cacna1a,Drd4,Fgf12,Foxa2,Tmod1,Uchl1,Park7,Bc1	8/191
12_Summary	GO Biological Processes	GO:0010817	regulation of hormone levels	-3.42291	-1.03611	12161,12286,13116,14419,14526,15376,15451,15485,16324,19276,20287,20539,57320,58226,68039,75770,94224,103988,105349,245049,276952	Bmp6,Cacna1a,Cyp46a1,Gal,Gcg,Foxa2,Hpn,Hsd17b1,Inhbb,Ptprn2,Sct,Slc7a5,Park7,Cacna1h,Nmb,Brsk2,Srd5a2,Gck,Akr1c18,Myrip,Rasl10b	21/-
12_Member	GO Biological Processes	GO:0010817	regulation of hormone levels	-3.42291	-1.03611	12161,12286,13116,14419,14526,15376,15451,15485,16324,19276,20287,20539,57320,58226,68039,75770,94224,103988,105349,245049,276952	Bmp6,Cacna1a,Cyp46a1,Gal,Gcg,Foxa2,Hpn,Hsd17b1,Inhbb,Ptprn2,Sct,Slc7a5,Park7,Cacna1h,Nmb,Brsk2,Srd5a2,Gck,Akr1c18,Myrip,Rasl10b	21/632
12_Member	GO Biological Processes	GO:0046887	positive regulation of hormone secretion	-2.65712	-0.515839	12161,14419,14526,16324,20287,68039,103988,245049,276952	Bmp6,Gal,Gcg,Inhbb,Sct,Nmb,Gck,Myrip,Rasl10b	9/195
13_Summary	GO Biological Processes	GO:0052548	regulation of endopeptidase activity	-3.38367	-1.01002	12954,13638,15160,17314,18053,57320,57913,78688,79201,110595,239739,240690,100039229,100042427,14869,14870,72393,100042625,214639,15451,21922,22410,69065,228775,330863,12575,15376,22223,24063	Cryaa,Efna3,Serpind1,Mgmt,Ngfr,Park7,Pidd1,Nol3,Tnfrsf23,Timp4,Lamp3,St18,Gapdhrt2,Gapdhrt,Gstp2,Gstp1,Faim2,Gstp-ps,4930486L24Rik,Hpn,Clec3b,Wnt10b,Chac1,Trib3,Trim67,Cdkn1a,Foxa2,Uchl1,Spry1	29/-
13_Member	GO Biological Processes	GO:0052548	regulation of endopeptidase activity	-3.38367	-1.01002	12954,13638,15160,17314,18053,57320,57913,78688,79201,110595,239739,240690,100039229,100042427	Cryaa,Efna3,Serpind1,Mgmt,Ngfr,Park7,Pidd1,Nol3,Tnfrsf23,Timp4,Lamp3,St18,Gapdhrt2,Gapdhrt	14/336
13_Member	GO Biological Processes	GO:2001237	negative regulation of extrinsic apoptotic signaling pathway	-3.15104	-0.848224	14869,14870,57320,72393,78688,79201,100042625	Gstp2,Gstp1,Park7,Faim2,Nol3,Tnfrsf23,Gstp-ps	7/102
13_Member	GO Biological Processes	GO:1902042	negative regulation of extrinsic apoptotic signaling pathway via death domain receptors	-3.05873	-0.77914	57320,72393,78688,79201	Park7,Faim2,Nol3,Tnfrsf23	4/30
13_Member	GO Biological Processes	GO:0043281	regulation of cysteine-type endopeptidase activity involved in apoptotic process	-2.78113	-0.588009	12954,17314,18053,57320,57913,78688,79201,239739,240690	Cryaa,Mgmt,Ngfr,Park7,Pidd1,Nol3,Tnfrsf23,Lamp3,St18	9/187
13_Member	GO Biological Processes	GO:0052547	regulation of peptidase activity	-2.75947	-0.588009	12954,13638,15160,17314,18053,57320,57913,78688,79201,110595,214639,239739,240690,100039229,100042427	Cryaa,Efna3,Serpind1,Mgmt,Ngfr,Park7,Pidd1,Nol3,Tnfrsf23,Timp4,4930486L24Rik,Lamp3,St18,Gapdhrt2,Gapdhrt	15/434
13_Member	GO Biological Processes	GO:2001267	regulation of cysteine-type endopeptidase activity involved in apoptotic signaling pathway	-2.75644	-0.588009	57320,79201,240690	Park7,Tnfrsf23,St18	3/17
13_Member	GO Biological Processes	GO:0030162	regulation of proteolysis	-2.53692	-0.451156	12954,13638,15160,15451,17314,18053,21922,22410,57320,57913,69065,78688,79201,110595,214639,228775,239739,240690,330863,100039229,100042427	Cryaa,Efna3,Serpind1,Hpn,Mgmt,Ngfr,Clec3b,Wnt10b,Park7,Pidd1,Chac1,Nol3,Tnfrsf23,Timp4,4930486L24Rik,Trib3,Lamp3,St18,Trim67,Gapdhrt2,Gapdhrt	21/745
13_Member	GO Biological Processes	GO:0010951	negative regulation of endopeptidase activity	-2.36345	-0.33712	12954,15160,57320,78688,110595,239739,100039229,100042427	Cryaa,Serpind1,Park7,Nol3,Timp4,Lamp3,Gapdhrt2,Gapdhrt	8/177
13_Member	GO Biological Processes	GO:2000116	regulation of cysteine-type endopeptidase activity	-2.31111	-0.306926	12954,17314,18053,57320,57913,78688,79201,239739,240690	Cryaa,Mgmt,Ngfr,Park7,Pidd1,Nol3,Tnfrsf23,Lamp3,St18	9/220
13_Member	GO Biological Processes	GO:1902041	regulation of extrinsic apoptotic signaling pathway via death domain receptors	-2.2637	-0.284599	57320,72393,78688,79201	Park7,Faim2,Nol3,Tnfrsf23	4/49
13_Member	GO Biological Processes	GO:0043086	negative regulation of catalytic activity	-2.19265	-0.24466	12575,12954,14869,14870,15160,15376,15451,22223,24063,57320,78688,110595,228775,239739,100039229,100042427,100042625	Cdkn1a,Cryaa,Gstp2,Gstp1,Serpind1,Foxa2,Hpn,Uchl1,Spry1,Park7,Nol3,Timp4,Trib3,Lamp3,Gapdhrt2,Gapdhrt,Gstp-ps	17/597
14_Summary	GO Biological Processes	GO:0070509	calcium ion import	-3.36979	-1.00787	12286,58226,76376,103988,238384,13400,19309,78688,214189,333329,668940	Cacna1a,Cacna1h,Slc24a2,Gck,Slc24a4,Dmpk,Pygm,Nol3,Scgn,Cngb1,Myh7b	11/-
14_Member	GO Biological Processes	GO:0070509	calcium ion import	-3.36979	-1.00787	12286,58226,76376,103988	Cacna1a,Cacna1h,Slc24a2,Gck	4/25
14_Member	GO Biological Processes	GO:0098703	calcium ion import across plasma membrane	-2.36855	-0.33712	12286,76376,238384	Cacna1a,Slc24a2,Slc24a4	3/23
14_Member	GO Biological Processes	GO:0006874	intracellular calcium ion homeostasis	-2.2609	-0.284599	12286,13400,19309,76376,78688,214189,238384,333329,668940	Cacna1a,Dmpk,Pygm,Slc24a2,Nol3,Scgn,Slc24a4,Cngb1,Myh7b	9/224
15_Summary	GO Biological Processes	GO:0048705	skeletal system morphogenesis	-3.36664	-1.00787	12023,12161,12813,14234,15586,18109,20429,22160,22410,22421,73121,373864,15376,15485,72043,21922,216892,330790	Barx2,Bmp6,Col10a1,Foxc2,Hyal1,Mycn,Shox2,Twist1,Wnt10b,Wnt7a,Rflna,Col27a1,Foxa2,Hsd17b1,Sulf2,Clec3b,Spns2,Hapln4	18/-
15_Member	GO Biological Processes	GO:0048705	skeletal system morphogenesis	-3.36664	-1.00787	12023,12161,12813,14234,15586,18109,20429,22160,22410,22421,73121,373864	Barx2,Bmp6,Col10a1,Foxc2,Hyal1,Mycn,Shox2,Twist1,Wnt10b,Wnt7a,Rflna,Col27a1	12/260
15_Member	GO Biological Processes	GO:0061448	connective tissue development	-2.86587	-0.641754	12023,12161,12813,14234,15376,15485,18109,20429,22421,72043,373864	Barx2,Bmp6,Col10a1,Foxc2,Foxa2,Hsd17b1,Mycn,Shox2,Wnt7a,Sulf2,Col27a1	11/257
15_Member	GO Biological Processes	GO:0001502	cartilage condensation	-2.48366	-0.426582	12023,18109,22421	Barx2,Mycn,Wnt7a	3/21
15_Member	GO Biological Processes	GO:0098743	cell aggregation	-2.36855	-0.33712	12023,18109,22421	Barx2,Mycn,Wnt7a	3/23
15_Member	GO Biological Processes	GO:0001501	skeletal system development	-2.3666	-0.33712	12023,12161,12813,14234,15586,18109,20429,21922,22160,22410,22421,72043,73121,216892,330790,373864	Barx2,Bmp6,Col10a1,Foxc2,Hyal1,Mycn,Shox2,Clec3b,Twist1,Wnt10b,Wnt7a,Sulf2,Rflna,Spns2,Hapln4,Col27a1	16/525
15_Member	GO Biological Processes	GO:0051216	cartilage development	-2.18163	-0.237832	12023,12161,12813,18109,20429,22421,72043,373864	Barx2,Bmp6,Col10a1,Mycn,Shox2,Wnt7a,Sulf2,Col27a1	8/190
16_Summary	GO Biological Processes	GO:0007219	Notch signaling pathway	-3.27687	-0.947294	11602,14234,15376,19245,56012,69065,110595,227325	Angpt4,Foxc2,Foxa2,Ptp4a3,Pgam2,Chac1,Timp4,Dner	8/-
16_Member	GO Biological Processes	GO:0007219	Notch signaling pathway	-3.27687	-0.947294	11602,14234,15376,19245,56012,69065,110595,227325	Angpt4,Foxc2,Foxa2,Ptp4a3,Pgam2,Chac1,Timp4,Dner	8/127
17_Summary	GO Biological Processes	GO:0061061	muscle structure development	-3.27465	-0.947294	12023,14234,14465,15485,17681,20429,21916,22160,22223,22410,53376,56504,68802,71960,78688,109620,225743,226041,227325	Barx2,Foxc2,Gata6,Hsd17b1,Msc,Shox2,Tmod1,Twist1,Uchl1,Wnt10b,Usp2,Srpk3,Mypn,Myh14,Nol3,Dsp,Ark2c,Pgm5,Dner	19/-
17_Member	GO Biological Processes	GO:0061061	muscle structure development	-3.27465	-0.947294	12023,14234,14465,15485,17681,20429,21916,22160,22223,22410,53376,56504,68802,71960,78688,109620,225743,226041,227325	Barx2,Foxc2,Gata6,Hsd17b1,Msc,Shox2,Tmod1,Twist1,Uchl1,Wnt10b,Usp2,Srpk3,Mypn,Myh14,Nol3,Dsp,Ark2c,Pgm5,Dner	19/558
17_Member	GO Biological Processes	GO:0007517	muscle organ development	-2.59445	-0.478719	12023,14234,15485,17681,20429,22160,22410,53376,56504,71960,109620,227325	Barx2,Foxc2,Hsd17b1,Msc,Shox2,Twist1,Wnt10b,Usp2,Srpk3,Myh14,Dsp,Dner	12/320
18_Summary	GO Biological Processes	GO:0062012	regulation of small molecule metabolic process	-3.25705	-0.934711	12161,12286,12495,14526,14555,14913,15376,16592,20411,22160,57320,74747,103988,105349,228775,18053,19276,231699,70673	Bmp6,Cacna1a,Entpd1,Gcg,Gpd1,Guca1a,Foxa2,Fabp5,Sorbs1,Twist1,Park7,Ddit4,Gck,Akr1c18,Trib3,Ngfr,Ptprn2,Oas1e,Prdm16	19/-
18_Member	GO Biological Processes	GO:0062012	regulation of small molecule metabolic process	-3.25705	-0.934711	12161,12286,12495,14526,14555,14913,15376,16592,20411,22160,57320,74747,103988,105349,228775	Bmp6,Cacna1a,Entpd1,Gcg,Gpd1,Guca1a,Foxa2,Fabp5,Sorbs1,Twist1,Park7,Ddit4,Gck,Akr1c18,Trib3	15/387
18_Member	GO Biological Processes	GO:0062013	positive regulation of small molecule metabolic process	-2.22201	-0.261184	12161,14526,14555,14913,20411,22160,57320,103988	Bmp6,Gcg,Gpd1,Guca1a,Sorbs1,Twist1,Park7,Gck	8/187
18_Member	GO Biological Processes	GO:0042593	glucose homeostasis	-2.18797	-0.242086	12286,14526,15376,16592,18053,19276,57320,103988,231699	Cacna1a,Gcg,Foxa2,Fabp5,Ngfr,Ptprn2,Park7,Gck,Oas1e	9/230
18_Member	GO Biological Processes	GO:0033500	carbohydrate homeostasis	-2.17609	-0.234886	12286,14526,15376,16592,18053,19276,57320,103988,231699	Cacna1a,Gcg,Foxa2,Fabp5,Ngfr,Ptprn2,Park7,Gck,Oas1e	9/231
18_Member	GO Biological Processes	GO:0043467	regulation of generation of precursor metabolites and energy	-2.04087	-0.142289	14555,20411,57320,70673,74747,103988,231699	Gpd1,Sorbs1,Park7,Prdm16,Ddit4,Gck,Oas1e	7/161
19_Summary	GO Biological Processes	GO:0042391	regulation of membrane potential	-3.04565	-0.775022	11449,11555,12286,13400,13491,14167,18053,22421,57320,58226,71960,109620,227733,228139,238384,319504,333329	Chrng,Adrb2,Cacna1a,Dmpk,Drd4,Fgf12,Ngfr,Wnt7a,Park7,Cacna1h,Myh14,Dsp,Pip5kl1,P2rx3,Slc24a4,Nrcam,Cngb1	17/-
19_Member	GO Biological Processes	GO:0042391	regulation of membrane potential	-3.04565	-0.775022	11449,11555,12286,13400,13491,14167,18053,22421,57320,58226,71960,109620,227733,228139,238384,319504,333329	Chrng,Adrb2,Cacna1a,Dmpk,Drd4,Fgf12,Ngfr,Wnt7a,Park7,Cacna1h,Myh14,Dsp,Pip5kl1,P2rx3,Slc24a4,Nrcam,Cngb1	17/493
19_Member	GO Biological Processes	GO:0051899	membrane depolarization	-2.6336	-0.502071	11449,12286,57320,58226,333329	Chrng,Cacna1a,Park7,Cacna1h,Cngb1	5/64
19_Member	GO Biological Processes	GO:0019226	transmission of nerve impulse	-2.0852	-0.17394	12286,58226,71960,228139,319504	Cacna1a,Cacna1h,Myh14,P2rx3,Nrcam	5/86
20_Summary	GO Biological Processes	GO:0021533	cell differentiation in hindbrain	-3.00366	-0.7418	12286,15376,22421,72393,73750,18053,20287,79201,100039229,100042427	Cacna1a,Foxa2,Wnt7a,Faim2,Whrn,Ngfr,Sct,Tnfrsf23,Gapdhrt2,Gapdhrt	10/-
20_Member	GO Biological Processes	GO:0021533	cell differentiation in hindbrain	-3.00366	-0.7418	12286,15376,22421,72393	Cacna1a,Foxa2,Wnt7a,Faim2	4/31
20_Member	GO Biological Processes	GO:0021697	cerebellar cortex formation	-2.8994	-0.662847	12286,22421,72393,73750	Cacna1a,Wnt7a,Faim2,Whrn	4/33
20_Member	GO Biological Processes	GO:0021694	cerebellar Purkinje cell layer formation	-2.54597	-0.456484	12286,72393,73750	Cacna1a,Faim2,Whrn	3/20
20_Member	GO Biological Processes	GO:0051402	neuron apoptotic process	-2.33064	-0.30988	12286,18053,20287,72393,79201,100039229,100042427	Cacna1a,Ngfr,Sct,Faim2,Tnfrsf23,Gapdhrt2,Gapdhrt	7/142
20_Member	GO Biological Processes	GO:0021696	cerebellar cortex morphogenesis	-2.2958	-0.296818	12286,22421,72393,73750	Cacna1a,Wnt7a,Faim2,Whrn	4/48
20_Member	GO Biological Processes	GO:0021692	cerebellar Purkinje cell layer morphogenesis	-2.26428	-0.284599	12286,72393,73750	Cacna1a,Faim2,Whrn	3/25
