# Supplementary material for: A Transcriptomics Analysis of the Regulation of Lens Fiber Cell Differentiation in the Absence of FGFRs and PTEN
Source: Cells. 2024 Jul 19;13(14):1222. doi: 10.3390/cells13141222 (PMC11274593; doi:10.3390/cells13141222)
Supplement: Supplementary file 1 [file cells-13-01222-s001.zip › drive-download-20240627T212928Z-001/Table S12.xlsx]

## Sheet: Enrichment
Gene Ontology analysis for Cluster P2
GroupID	Category	Term	Description	LogP	Log(q-value)	Genes	Symbols	InTerm_InList
1_Summary	GO Biological Processes	GO:0030198	extracellular matrix organization	-11.2812	-7.42344	12814,12822,12833,12840,12841,12843,13717,14114,16780,17182,17300,17384,17387,17390,18214,21907,21960,50706,64074,68169,77794,81877,101401,237759,239337,246228,269120,11492,14789,16997,18074,232345,246707,268977,18439,12363,12797,16666,17929,19888,21957,22376,76757,80837,218194	Col11a1,Col18a1,Col6a1,Col9a2,Col9a3,Col1a2,Eln,Fbln1,Lamb3,Matn3,Foxc1,Mmp10,Mmp14,Mmp2,Ddr2,Nr2e1,Tnr,Postn,Smoc2,Ndnf,Adamtsl2,Tnxb,Adamts9,Col23a1,Adamts12,Vwa1,Optc,Adam19,P3h3,Ltbp2,Nid2,A2m,Emilin2,Ltbp1,P2rx7,Casp4,Cnn1,Krt16,Myom1,Rp1,Tnnt3,Was,Trdn,Rhoj,Phactr1	45/-
1_Member	GO Biological Processes	GO:0030198	extracellular matrix organization	-11.2812	-7.42344	12814,12822,12833,12840,12841,12843,13717,14114,16780,17182,17300,17384,17387,17390,18214,21907,21960,50706,64074,68169,77794,81877,101401,237759,239337,246228,269120	Col11a1,Col18a1,Col6a1,Col9a2,Col9a3,Col1a2,Eln,Fbln1,Lamb3,Matn3,Foxc1,Mmp10,Mmp14,Mmp2,Ddr2,Nr2e1,Tnr,Postn,Smoc2,Ndnf,Adamtsl2,Tnxb,Adamts9,Col23a1,Adamts12,Vwa1,Optc	27/278
1_Member	GO Biological Processes	GO:0045229	external encapsulating structure organization	-11.2446	-7.42344	12814,12822,12833,12840,12841,12843,13717,14114,16780,17182,17300,17384,17387,17390,18214,21907,21960,50706,64074,68169,77794,81877,101401,237759,239337,246228,269120	Col11a1,Col18a1,Col6a1,Col9a2,Col9a3,Col1a2,Eln,Fbln1,Lamb3,Matn3,Foxc1,Mmp10,Mmp14,Mmp2,Ddr2,Nr2e1,Tnr,Postn,Smoc2,Ndnf,Adamtsl2,Tnxb,Adamts9,Col23a1,Adamts12,Vwa1,Optc	27/279
1_Member	GO Biological Processes	GO:0043062	extracellular structure organization	-11.2082	-7.42344	12814,12822,12833,12840,12841,12843,13717,14114,16780,17182,17300,17384,17387,17390,18214,21907,21960,50706,64074,68169,77794,81877,101401,237759,239337,246228,269120	Col11a1,Col18a1,Col6a1,Col9a2,Col9a3,Col1a2,Eln,Fbln1,Lamb3,Matn3,Foxc1,Mmp10,Mmp14,Mmp2,Ddr2,Nr2e1,Tnr,Postn,Smoc2,Ndnf,Adamtsl2,Tnxb,Adamts9,Col23a1,Adamts12,Vwa1,Optc	27/280
1_Member	Reactome Gene Sets	R-MMU-1474244	Extracellular matrix organization	-9.16865	-5.90679	11492,12814,12822,12833,12841,12843,13717,14789,16997,17182,17384,17387,17390,18074,18214,21960,81877,232345,237759,246707,268977,269120	Adam19,Col11a1,Col18a1,Col6a1,Col9a3,Col1a2,Eln,P3h3,Ltbp2,Matn3,Mmp10,Mmp14,Mmp2,Nid2,Ddr2,Tnr,Tnxb,A2m,Col23a1,Emilin2,Ltbp1,Optc	22/230
1_Member	GO Biological Processes	GO:0030199	collagen fibril organization	-5.89971	-3.19416	12814,12822,12833,12843,17300,18214,81877,239337,269120	Col11a1,Col18a1,Col6a1,Col1a2,Foxc1,Ddr2,Tnxb,Adamts12,Optc	9/57
1_Member	GO Biological Processes	GO:0032963	collagen metabolic process	-4.69048	-2.30369	12833,12843,14789,17384,17387,17390,18439,81877	Col6a1,Col1a2,P3h3,Mmp10,Mmp14,Mmp2,P2rx7,Tnxb	8/61
1_Member	Reactome Gene Sets	R-MMU-1474228	Degradation of the extracellular matrix	-4.43523	-2.15717	12814,12822,12833,12843,13717,17384,17387,17390,232345,269120	Col11a1,Col18a1,Col6a1,Col1a2,Eln,Mmp10,Mmp14,Mmp2,A2m,Optc	10/106
1_Member	Reactome Gene Sets	R-MMU-8948216	Collagen chain trimerization	-4.31823	-2.07756	12814,12822,12833,12841,12843,237759	Col11a1,Col18a1,Col6a1,Col9a3,Col1a2,Col23a1	6/35
1_Member	Reactome Gene Sets	R-MMU-1442490	Collagen degradation	-4.08541	-1.91697	12814,12822,12833,12843,17384,17387,17390	Col11a1,Col18a1,Col6a1,Col1a2,Mmp10,Mmp14,Mmp2	7/55
1_Member	Reactome Gene Sets	R-MMU-3000178	ECM proteoglycans	-3.85782	-1.77206	12833,12841,12843,17182,21960,81877	Col6a1,Col9a3,Col1a2,Matn3,Tnr,Tnxb	6/42
1_Member	Reactome Gene Sets	R-MMU-1650814	Collagen biosynthesis and modifying enzymes	-3.84153	-1.76436	12814,12822,12833,12841,12843,14789,237759	Col11a1,Col18a1,Col6a1,Col9a3,Col1a2,P3h3,Col23a1	7/60
1_Member	GO Biological Processes	GO:0085029	extracellular matrix assembly	-3.4175	-1.47161	12833,12843,13717,16780,81877	Col6a1,Col1a2,Eln,Lamb3,Tnxb	5/33
1_Member	Reactome Gene Sets	R-MMU-1474290	Collagen formation	-3.30867	-1.38527	12814,12822,12833,12841,12843,14789,237759	Col11a1,Col18a1,Col6a1,Col9a3,Col1a2,P3h3,Col23a1	7/73
1_Member	KEGG Pathway	mmu04974	Protein digestion and absorption - Mus musculus (house mouse)	-2.95123	-1.15054	12814,12822,12833,12840,12841,12843,13717,237759	Col11a1,Col18a1,Col6a1,Col9a2,Col9a3,Col1a2,Eln,Col23a1	8/108
1_Member	Reactome Gene Sets	R-MMU-2022090	Assembly of collagen fibrils and other multimeric structures	-2.78741	-1.05293	12814,12822,12833,12841,12843	Col11a1,Col18a1,Col6a1,Col9a3,Col1a2	5/45
1_Member	Reactome Gene Sets	R-MMU-1592389	Activation of Matrix Metalloproteinases	-2.45739	-0.833019	12822,17384,17387,17390	Col18a1,Mmp10,Mmp14,Mmp2	4/33
1_Member	GO Biological Processes	GO:0097435	supramolecular fiber organization	-2.37015	-0.773871	12363,12797,12814,12822,12833,12843,13717,16666,16997,17300,17929,18214,19888,21957,22376,76757,80837,81877,218194,239337,269120	Casp4,Cnn1,Col11a1,Col18a1,Col6a1,Col1a2,Eln,Krt16,Ltbp2,Foxc1,Myom1,Ddr2,Rp1,Tnnt3,Was,Trdn,Rhoj,Tnxb,Phactr1,Adamts12,Optc	21/581
2_Summary	GO Biological Processes	GO:0030335	positive regulation of cell migration	-9.73921	-6.16126	12767,12822,13036,13051,14114,14172,16803,16819,17387,17390,18186,18205,18214,19264,19699,20315,20349,20737,21828,21844,21898,50706,50918,54357,56644,64074,66102,67916,71660,71785,78560,80837,105722,105855,107589,233571,240641,277360,11500	Cxcr4,Col18a1,Ctsh,Cx3cr1,Fbln1,Fgf18,Lbp,Lcn2,Mmp14,Mmp2,Nrp1,Ntf3,Ddr2,Ptprc,Reln,Cxcl12,Sema3e,Spn,Thbs4,Tiam1,Tlr4,Postn,Myadm,Epb41l4b,Clec7a,Smoc2,Cxcl16,Plpp3,Rarres2,Pdgfd,Adgra2,Rhoj,Ano6,Nckap1l,Mylk,P2ry6,Kif20b,Prex1,Adam7	39/-
2_Member	GO Biological Processes	GO:0030335	positive regulation of cell migration	-9.73921	-6.16126	12767,12822,13036,13051,14114,14172,16803,16819,17387,17390,18186,18205,18214,19264,19699,20315,20349,20737,21828,21844,21898,50706,50918,54357,56644,64074,66102,67916,71660,71785,78560,80837,105722,105855,107589,233571,240641,277360	Cxcr4,Col18a1,Ctsh,Cx3cr1,Fbln1,Fgf18,Lbp,Lcn2,Mmp14,Mmp2,Nrp1,Ntf3,Ddr2,Ptprc,Reln,Cxcl12,Sema3e,Spn,Thbs4,Tiam1,Tlr4,Postn,Myadm,Epb41l4b,Clec7a,Smoc2,Cxcl16,Plpp3,Rarres2,Pdgfd,Adgra2,Rhoj,Ano6,Nckap1l,Mylk,P2ry6,Kif20b,Prex1	38/609
2_Member	GO Biological Processes	GO:2000147	positive regulation of cell motility	-9.72415	-6.16126	11500,12767,12822,13036,13051,14114,14172,16803,16819,17387,17390,18186,18205,18214,19264,19699,20315,20349,20737,21828,21844,21898,50706,50918,54357,56644,64074,66102,67916,71660,71785,78560,80837,105722,105855,107589,233571,240641,277360	Adam7,Cxcr4,Col18a1,Ctsh,Cx3cr1,Fbln1,Fgf18,Lbp,Lcn2,Mmp14,Mmp2,Nrp1,Ntf3,Ddr2,Ptprc,Reln,Cxcl12,Sema3e,Spn,Thbs4,Tiam1,Tlr4,Postn,Myadm,Epb41l4b,Clec7a,Smoc2,Cxcl16,Plpp3,Rarres2,Pdgfd,Adgra2,Rhoj,Ano6,Nckap1l,Mylk,P2ry6,Kif20b,Prex1	39/638
2_Member	GO Biological Processes	GO:0040017	positive regulation of locomotion	-9.4125	-6.05127	11500,12767,12822,13036,13051,14114,14172,16803,16819,17387,17390,18186,18205,18214,19264,19699,20315,20349,20737,21828,21844,21898,50706,50918,54357,56644,64074,66102,67916,71660,71785,78560,80837,105722,105855,107589,233571,240641,277360	Adam7,Cxcr4,Col18a1,Ctsh,Cx3cr1,Fbln1,Fgf18,Lbp,Lcn2,Mmp14,Mmp2,Nrp1,Ntf3,Ddr2,Ptprc,Reln,Cxcl12,Sema3e,Spn,Thbs4,Tiam1,Tlr4,Postn,Myadm,Epb41l4b,Clec7a,Smoc2,Cxcl16,Plpp3,Rarres2,Pdgfd,Adgra2,Rhoj,Ano6,Nckap1l,Mylk,P2ry6,Kif20b,Prex1	39/654
3_Summary	GO Biological Processes	GO:0040011	locomotion	-9.43043	-6.05127	11941,12642,12767,12833,13051,13123,14811,16803,16985,17390,18186,20315,20349,20963,22329,54199,56744,66102,71660,94176,105722,105855,211323,237847,252837,277360,319387,668218,11601,11603,14172,18205,21828,21844,64074,71785,78560,11539,20737,17387,77125	Atp2b2,Ch25h,Cxcr4,Col6a1,Cx3cr1,Cyp7b1,Grin2a,Lbp,Lsp1,Mmp2,Nrp1,Cxcl12,Sema3e,Syk,Vcam1,Ccrl2,Pf4,Cxcl16,Rarres2,Dock2,Ano6,Nckap1l,Nrg1,Rtn4rl1,Ackr4,Prex1,Adgrl3,Bin2,Angpt2,Agrn,Fgf18,Ntf3,Thbs4,Tiam1,Smoc2,Pdgfd,Adgra2,Adora1,Spn,Mmp14,Il33	41/-
3_Member	GO Biological Processes	GO:0040011	locomotion	-9.43043	-6.05127	11941,12642,12767,12833,13051,13123,14811,16803,16985,17390,18186,20315,20349,20963,22329,54199,56744,66102,71660,94176,105722,105855,211323,237847,252837,277360,319387,668218	Atp2b2,Ch25h,Cxcr4,Col6a1,Cx3cr1,Cyp7b1,Grin2a,Lbp,Lsp1,Mmp2,Nrp1,Cxcl12,Sema3e,Syk,Vcam1,Ccrl2,Pf4,Cxcl16,Rarres2,Dock2,Ano6,Nckap1l,Nrg1,Rtn4rl1,Ackr4,Prex1,Adgrl3,Bin2	28/359
3_Member	GO Biological Processes	GO:0006935	chemotaxis	-7.59975	-4.46371	12642,12767,13051,13123,16803,16985,17390,18186,20315,20349,20963,22329,54199,56744,66102,71660,94176,105722,105855,211323,237847,252837,277360,668218	Ch25h,Cxcr4,Cx3cr1,Cyp7b1,Lbp,Lsp1,Mmp2,Nrp1,Cxcl12,Sema3e,Syk,Vcam1,Ccrl2,Pf4,Cxcl16,Rarres2,Dock2,Ano6,Nckap1l,Nrg1,Rtn4rl1,Ackr4,Prex1,Bin2	24/329
3_Member	GO Biological Processes	GO:0042330	taxis	-7.54948	-4.46371	12642,12767,13051,13123,16803,16985,17390,18186,20315,20349,20963,22329,54199,56744,66102,71660,94176,105722,105855,211323,237847,252837,277360,668218	Ch25h,Cxcr4,Cx3cr1,Cyp7b1,Lbp,Lsp1,Mmp2,Nrp1,Cxcl12,Sema3e,Syk,Vcam1,Ccrl2,Pf4,Cxcl16,Rarres2,Dock2,Ano6,Nckap1l,Nrg1,Rtn4rl1,Ackr4,Prex1,Bin2	24/331
3_Member	GO Biological Processes	GO:0060326	cell chemotaxis	-6.51608	-3.66919	12642,12767,13051,13123,16803,17390,18186,20315,20963,22329,54199,56744,66102,105722,105855,252837,277360,668218	Ch25h,Cxcr4,Cx3cr1,Cyp7b1,Lbp,Mmp2,Nrp1,Cxcl12,Syk,Vcam1,Ccrl2,Pf4,Cxcl16,Ano6,Nckap1l,Ackr4,Prex1,Bin2	18/222
3_Member	GO Biological Processes	GO:0050920	regulation of chemotaxis	-5.86458	-3.17093	11601,11603,12767,13051,14172,16803,18186,18205,20315,20349,21828,21844,64074,71660,71785,78560,105722,105855	Angpt2,Agrn,Cxcr4,Cx3cr1,Fgf18,Lbp,Nrp1,Ntf3,Cxcl12,Sema3e,Thbs4,Tiam1,Smoc2,Rarres2,Pdgfd,Adgra2,Ano6,Nckap1l	18/246
3_Member	GO Biological Processes	GO:0050921	positive regulation of chemotaxis	-5.33795	-2.78949	12767,13051,14172,16803,18186,18205,20315,21828,21844,64074,71660,71785,105722,105855	Cxcr4,Cx3cr1,Fgf18,Lbp,Nrp1,Ntf3,Cxcl12,Thbs4,Tiam1,Smoc2,Rarres2,Pdgfd,Ano6,Nckap1l	14/168
3_Member	GO Biological Processes	GO:0030595	leukocyte chemotaxis	-4.59871	-2.26113	12642,13051,13123,16803,17390,20315,20963,56744,66102,105722,105855,277360	Ch25h,Cx3cr1,Cyp7b1,Lbp,Mmp2,Cxcl12,Syk,Pf4,Cxcl16,Ano6,Nckap1l,Prex1	12/146
3_Member	GO Biological Processes	GO:0050900	leukocyte migration	-4.04697	-1.89232	11539,12642,13051,13123,16803,17390,20315,20737,20963,22329,56744,66102,105722,105855,277360	Adora1,Ch25h,Cx3cr1,Cyp7b1,Lbp,Mmp2,Cxcl12,Spn,Syk,Vcam1,Pf4,Cxcl16,Ano6,Nckap1l,Prex1	15/247
3_Member	GO Biological Processes	GO:0002687	positive regulation of leukocyte migration	-2.6143	-0.926768	13051,16803,17387,20315,20737,21828,71660,71785,105722,105855	Cx3cr1,Lbp,Mmp14,Cxcl12,Spn,Thbs4,Rarres2,Pdgfd,Ano6,Nckap1l	10/179
3_Member	GO Biological Processes	GO:0002685	regulation of leukocyte migration	-2.45127	-0.8289	11539,13051,16803,17387,20315,20737,21828,71660,71785,77125,105722,105855	Adora1,Cx3cr1,Lbp,Mmp14,Cxcl12,Spn,Thbs4,Rarres2,Pdgfd,Il33,Ano6,Nckap1l	12/252
3_Member	GO Biological Processes	GO:0060100	positive regulation of phagocytosis, engulfment	-2.41157	-0.803886	16803,105722,105855	Lbp,Ano6,Nckap1l	3/17
3_Member	GO Biological Processes	GO:1905155	positive regulation of membrane invagination	-2.41157	-0.803886	16803,105722,105855	Lbp,Ano6,Nckap1l	3/17
3_Member	GO Biological Processes	GO:0060099	regulation of phagocytosis, engulfment	-2.2056	-0.663906	16803,105722,105855	Lbp,Ano6,Nckap1l	3/20
3_Member	GO Biological Processes	GO:0002690	positive regulation of leukocyte chemotaxis	-2.1952	-0.661308	13051,16803,20315,21828,71660,105722,105855	Cx3cr1,Lbp,Cxcl12,Thbs4,Rarres2,Ano6,Nckap1l	7/114
3_Member	GO Biological Processes	GO:1905153	regulation of membrane invagination	-2.14479	-0.629566	16803,105722,105855	Lbp,Ano6,Nckap1l	3/21
4_Summary	GO Biological Processes	GO:0048514	blood vessel morphogenesis	-9.41003	-6.05127	11601,11816,11819,12192,12628,12767,12822,13388,13809,14172,15214,15442,16973,17300,17390,18186,18212,20315,20349,20963,21385,21907,54598,68169,72780,78560,80837,101401,107589,269120,319197,353326,12843,14239,67916,268977,13036,15229,17387,22061,22773,59036,240641,13051,18751,20317,64074,246707,277468,16819,54357	Angpt2,Apoe,Nr2f2,Zfp36l1,Cfh,Cxcr4,Col18a1,Dll1,Enpep,Fgf18,Hey2,Hpse,Lrp5,Foxc1,Mmp2,Nrp1,Ntrk2,Cxcl12,Sema3e,Syk,Tbx2,Nr2e1,Calcrl,Ndnf,Rspo3,Adgra2,Rhoj,Adamts9,Mylk,Optc,Gpr4,Rtl1,Col1a2,Foxs1,Plpp3,Ltbp1,Ctsh,Foxd1,Mmp14,Trp63,Zic3,Dact1,Kif20b,Cx3cr1,Prkcb,Serpinf1,Smoc2,Emilin2,Slc39a12,Lcn2,Epb41l4b	51/-
4_Member	GO Biological Processes	GO:0048514	blood vessel morphogenesis	-9.41003	-6.05127	11601,11816,11819,12192,12628,12767,12822,13388,13809,14172,15214,15442,16973,17300,17390,18186,18212,20315,20349,20963,21385,21907,54598,68169,72780,78560,80837,101401,107589,269120,319197,353326	Angpt2,Apoe,Nr2f2,Zfp36l1,Cfh,Cxcr4,Col18a1,Dll1,Enpep,Fgf18,Hey2,Hpse,Lrp5,Foxc1,Mmp2,Nrp1,Ntrk2,Cxcl12,Sema3e,Syk,Tbx2,Nr2e1,Calcrl,Ndnf,Rspo3,Adgra2,Rhoj,Adamts9,Mylk,Optc,Gpr4,Rtl1	32/461
4_Member	GO Biological Processes	GO:0001568	blood vessel development	-9.22721	-5.9196	11601,11816,11819,12192,12628,12767,12822,12843,13388,13809,14172,14239,15214,15442,16973,17300,17390,18186,18212,20315,20349,20963,21385,21907,54598,67916,68169,72780,78560,80837,101401,107589,268977,269120,319197,353326	Angpt2,Apoe,Nr2f2,Zfp36l1,Cfh,Cxcr4,Col18a1,Col1a2,Dll1,Enpep,Fgf18,Foxs1,Hey2,Hpse,Lrp5,Foxc1,Mmp2,Nrp1,Ntrk2,Cxcl12,Sema3e,Syk,Tbx2,Nr2e1,Calcrl,Plpp3,Ndnf,Rspo3,Adgra2,Rhoj,Adamts9,Mylk,Ltbp1,Optc,Gpr4,Rtl1	36/578
4_Member	GO Biological Processes	GO:0001944	vasculature development	-8.48888	-5.26842	11601,11816,11819,12192,12628,12767,12822,12843,13388,13809,14172,14239,15214,15442,16973,17300,17390,18186,18212,20315,20349,20963,21385,21907,54598,67916,68169,72780,78560,80837,101401,107589,268977,269120,319197,353326	Angpt2,Apoe,Nr2f2,Zfp36l1,Cfh,Cxcr4,Col18a1,Col1a2,Dll1,Enpep,Fgf18,Foxs1,Hey2,Hpse,Lrp5,Foxc1,Mmp2,Nrp1,Ntrk2,Cxcl12,Sema3e,Syk,Tbx2,Nr2e1,Calcrl,Plpp3,Ndnf,Rspo3,Adgra2,Rhoj,Adamts9,Mylk,Ltbp1,Optc,Gpr4,Rtl1	36/616
4_Member	GO Biological Processes	GO:0035239	tube morphogenesis	-7.56761	-4.46371	11601,11816,11819,12192,12628,12767,12822,13036,13388,13809,14172,15214,15229,15442,16973,17300,17387,17390,18186,18212,20315,20349,20963,21385,21907,22061,22773,54598,59036,68169,72780,78560,80837,101401,107589,240641,269120,319197,353326	Angpt2,Apoe,Nr2f2,Zfp36l1,Cfh,Cxcr4,Col18a1,Ctsh,Dll1,Enpep,Fgf18,Hey2,Foxd1,Hpse,Lrp5,Foxc1,Mmp14,Mmp2,Nrp1,Ntrk2,Cxcl12,Sema3e,Syk,Tbx2,Nr2e1,Trp63,Zic3,Calcrl,Dact1,Ndnf,Rspo3,Adgra2,Rhoj,Adamts9,Mylk,Kif20b,Optc,Gpr4,Rtl1	39/762
4_Member	GO Biological Processes	GO:0001525	angiogenesis	-6.64663	-3.6916	11601,12628,12767,12822,13388,13809,14172,15442,17300,17390,18186,20315,20349,20963,21907,54598,68169,72780,78560,80837,269120,319197,353326	Angpt2,Cfh,Cxcr4,Col18a1,Dll1,Enpep,Fgf18,Hpse,Foxc1,Mmp2,Nrp1,Cxcl12,Sema3e,Syk,Nr2e1,Calcrl,Ndnf,Rspo3,Adgra2,Rhoj,Optc,Gpr4,Rtl1	23/343
4_Member	GO Biological Processes	GO:1901342	regulation of vasculature development	-6.05573	-3.29903	11601,12767,13036,13051,13388,14172,17300,18186,18751,20315,20317,20349,21907,64074,78560,80837,101401,246707,269120,277468,319197	Angpt2,Cxcr4,Ctsh,Cx3cr1,Dll1,Fgf18,Foxc1,Nrp1,Prkcb,Cxcl12,Serpinf1,Sema3e,Nr2e1,Smoc2,Adgra2,Rhoj,Adamts9,Emilin2,Optc,Slc39a12,Gpr4	21/316
4_Member	GO Biological Processes	GO:0045765	regulation of angiogenesis	-5.6195	-2.9597	11601,12767,13036,13051,13388,14172,17300,18186,18751,20317,20349,21907,64074,78560,80837,101401,246707,269120,277468,319197	Angpt2,Cxcr4,Ctsh,Cx3cr1,Dll1,Fgf18,Foxc1,Nrp1,Prkcb,Serpinf1,Sema3e,Nr2e1,Smoc2,Adgra2,Rhoj,Adamts9,Emilin2,Optc,Slc39a12,Gpr4	20/309
4_Member	GO Biological Processes	GO:0010594	regulation of endothelial cell migration	-5.04746	-2.57799	11601,11816,11819,12822,14172,16819,18186,20317,21907,64074,67916,78560,80837,101401	Angpt2,Apoe,Nr2f2,Col18a1,Fgf18,Lcn2,Nrp1,Serpinf1,Nr2e1,Smoc2,Plpp3,Adgra2,Rhoj,Adamts9	14/178
4_Member	GO Biological Processes	GO:0010632	regulation of epithelial cell migration	-4.55276	-2.22541	11601,11816,11819,12822,13036,14172,16819,18186,20317,21907,54357,64074,67916,78560,80837,101401	Angpt2,Apoe,Nr2f2,Col18a1,Ctsh,Fgf18,Lcn2,Nrp1,Serpinf1,Nr2e1,Epb41l4b,Smoc2,Plpp3,Adgra2,Rhoj,Adamts9	16/250
4_Member	GO Biological Processes	GO:1904018	positive regulation of vasculature development	-4.21655	-2.00391	11601,12767,13036,13051,13388,14172,18186,18751,20315,21907,64074,246707,277468	Angpt2,Cxcr4,Ctsh,Cx3cr1,Dll1,Fgf18,Nrp1,Prkcb,Cxcl12,Nr2e1,Smoc2,Emilin2,Slc39a12	13/185
4_Member	GO Biological Processes	GO:0045766	positive regulation of angiogenesis	-3.67646	-1.63033	11601,12767,13036,13051,13388,14172,18186,18751,21907,64074,246707,277468	Angpt2,Cxcr4,Ctsh,Cx3cr1,Dll1,Fgf18,Nrp1,Prkcb,Nr2e1,Smoc2,Emilin2,Slc39a12	12/182
4_Member	GO Biological Processes	GO:0010634	positive regulation of epithelial cell migration	-2.91572	-1.13168	12822,13036,14172,16819,18186,54357,64074,67916,78560,80837	Col18a1,Ctsh,Fgf18,Lcn2,Nrp1,Epb41l4b,Smoc2,Plpp3,Adgra2,Rhoj	10/163
4_Member	GO Biological Processes	GO:0010595	positive regulation of endothelial cell migration	-2.87432	-1.11138	12822,14172,16819,18186,64074,67916,78560,80837	Col18a1,Fgf18,Lcn2,Nrp1,Smoc2,Plpp3,Adgra2,Rhoj	8/111
4_Member	GO Biological Processes	GO:0043535	regulation of blood vessel endothelial cell migration	-2.58145	-0.908073	11601,11816,12822,14172,18186,21907,80837	Angpt2,Apoe,Col18a1,Fgf18,Nrp1,Nr2e1,Rhoj	7/97
5_Summary	GO Biological Processes	GO:0002697	regulation of immune effector process	-7.98957	-4.80689	12229,12362,12363,12523,12628,13051,14190,14727,14991,14999,15000,16803,17174,18106,18439,19264,19419,20737,20963,21898,22376,56644,56744,66873,67278,69583,74131,77125,105855,232345,11816,12192,16186,17387,18214,21942,22329,26970,93675,94185,208154,246707,381484,11492,14114,18186,20315,50918,54357,64074,67916,68169,211323,277360,12268,14469,18751,20186,56619,279572,21960,13386,75766,215653,11539,…	Btk,Casp1,Casp4,Cd84,Cfh,Cx3cr1,Fgl2,Lilrb4b,H2-M3,H2-DMb1,H2-DMb2,Lbp,Masp1,Cd244a,P2rx7,Ptprc,Rasgrp1,Spn,Syk,Tlr4,Was,Clec7a,Pf4,Tril,Pagr1a,Tnfsf13,Sash3,Il33,Nckap1l,A2m,Apoe,Zfp36l1,Il2rg,Mmp14,Ddr2,Tnfrsf9,Vcam1,Pla2g2e,Clec2i,Tnfrsf21,Btla,Emilin2,Gm5150,Adam19,Fbln1,Nrp1,Cxcl12,Myadm,Epb41l4b,Smoc2,Plpp3,Ndnf,Nrg1,Prex1,C4b,Gbp2,Prkcb,Nr1h4,Clec4e,Tlr13,Tnr,Dlk1,Dcstamp,Rassf2,Adora1,Dll…	71/-
5_Member	GO Biological Processes	GO:0002697	regulation of immune effector process	-7.98957	-4.80689	12229,12362,12363,12523,12628,13051,14190,14727,14991,14999,15000,16803,17174,18106,18439,19264,19419,20737,20963,21898,22376,56644,56744,66873,67278,69583,74131,77125,105855,232345	Btk,Casp1,Casp4,Cd84,Cfh,Cx3cr1,Fgl2,Lilrb4b,H2-M3,H2-DMb1,H2-DMb2,Lbp,Masp1,Cd244a,P2rx7,Ptprc,Rasgrp1,Spn,Syk,Tlr4,Was,Clec7a,Pf4,Tril,Pagr1a,Tnfsf13,Sash3,Il33,Nckap1l,A2m	30/471
5_Member	GO Biological Processes	GO:0050865	regulation of cell activation	-5.97546	-3.24508	11816,12192,12229,12523,14190,14727,14999,15000,16186,16803,17387,18106,18214,19264,19419,20737,20963,21898,21942,22329,26970,56644,56744,67278,69583,74131,77125,93675,94185,105855,208154,246707,381484	Apoe,Zfp36l1,Btk,Cd84,Fgl2,Lilrb4b,H2-DMb1,H2-DMb2,Il2rg,Lbp,Mmp14,Cd244a,Ddr2,Ptprc,Rasgrp1,Spn,Syk,Tlr4,Tnfrsf9,Vcam1,Pla2g2e,Clec7a,Pf4,Pagr1a,Tnfsf13,Sash3,Il33,Clec2i,Tnfrsf21,Nckap1l,Btla,Emilin2,Gm5150	33/679
5_Member	GO Biological Processes	GO:0002694	regulation of leukocyte activation	-5.38589	-2.81422	12192,12229,12523,14190,14727,14999,15000,16186,16803,17387,18106,19264,19419,20737,20963,21898,21942,22329,26970,56644,56744,67278,69583,74131,77125,93675,94185,105855,208154,381484	Zfp36l1,Btk,Cd84,Fgl2,Lilrb4b,H2-DMb1,H2-DMb2,Il2rg,Lbp,Mmp14,Cd244a,Ptprc,Rasgrp1,Spn,Syk,Tlr4,Tnfrsf9,Vcam1,Pla2g2e,Clec7a,Pf4,Pagr1a,Tnfsf13,Sash3,Il33,Clec2i,Tnfrsf21,Nckap1l,Btla,Gm5150	30/624
5_Member	GO Biological Processes	GO:0050864	regulation of B cell activation	-5.24835	-2.72686	12192,12229,16186,17387,19264,20963,21898,67278,69583,74131,94185,105855,208154	Zfp36l1,Btk,Il2rg,Mmp14,Ptprc,Syk,Tlr4,Pagr1a,Tnfsf13,Sash3,Tnfrsf21,Nckap1l,Btla	13/148
5_Member	GO Biological Processes	GO:0051249	regulation of lymphocyte activation	-5.09225	-2.61572	12192,12229,14190,14727,14999,15000,16186,17387,18106,19264,19419,20737,20963,21898,21942,22329,26970,56644,56744,67278,69583,74131,93675,94185,105855,208154,381484	Zfp36l1,Btk,Fgl2,Lilrb4b,H2-DMb1,H2-DMb2,Il2rg,Mmp14,Cd244a,Ptprc,Rasgrp1,Spn,Syk,Tlr4,Tnfrsf9,Vcam1,Pla2g2e,Clec7a,Pf4,Pagr1a,Tnfsf13,Sash3,Clec2i,Tnfrsf21,Nckap1l,Btla,Gm5150	27/548
5_Member	GO Biological Processes	GO:0050871	positive regulation of B cell activation	-4.89387	-2.45156	12229,16186,17387,19264,20963,21898,67278,69583,74131,105855	Btk,Il2rg,Mmp14,Ptprc,Syk,Tlr4,Pagr1a,Tnfsf13,Sash3,Nckap1l	10/94
5_Member	GO Biological Processes	GO:0050867	positive regulation of cell activation	-4.66706	-2.29716	12229,14727,14999,15000,16186,16803,17387,18106,18214,19264,19419,20737,20963,21898,22329,56644,67278,69583,74131,77125,105855,381484	Btk,Lilrb4b,H2-DMb1,H2-DMb2,Il2rg,Lbp,Mmp14,Cd244a,Ddr2,Ptprc,Rasgrp1,Spn,Syk,Tlr4,Vcam1,Clec7a,Pagr1a,Tnfsf13,Sash3,Il33,Nckap1l,Gm5150	22/419
5_Member	GO Biological Processes	GO:0002702	positive regulation of production of molecular mediator of immune response	-4.6261	-2.27272	12229,12362,12363,18106,18439,19264,20963,21898,56644,67278,69583,74131,77125	Btk,Casp1,Casp4,Cd244a,P2rx7,Ptprc,Syk,Tlr4,Clec7a,Pagr1a,Tnfsf13,Sash3,Il33	13/169
5_Member	GO Biological Processes	GO:0042129	regulation of T cell proliferation	-4.59911	-2.26113	14727,14999,15000,18106,19264,20737,20963,21942,22329,26970,74131,93675,94185,105855,208154	Lilrb4b,H2-DMb1,H2-DMb2,Cd244a,Ptprc,Spn,Syk,Tnfrsf9,Vcam1,Pla2g2e,Sash3,Clec2i,Tnfrsf21,Nckap1l,Btla	15/221
5_Member	GO Biological Processes	GO:0002696	positive regulation of leukocyte activation	-4.55993	-2.22749	12229,14727,14999,15000,16186,16803,17387,18106,19264,19419,20737,20963,21898,22329,56644,67278,69583,74131,77125,105855,381484	Btk,Lilrb4b,H2-DMb1,H2-DMb2,Il2rg,Lbp,Mmp14,Cd244a,Ptprc,Rasgrp1,Spn,Syk,Tlr4,Vcam1,Clec7a,Pagr1a,Tnfsf13,Sash3,Il33,Nckap1l,Gm5150	21/395
5_Member	GO Biological Processes	GO:0070663	regulation of leukocyte proliferation	-4.53811	-2.21577	12229,14727,14999,15000,18106,19264,20737,20963,21898,21942,22329,26970,74131,77125,93675,94185,105855,208154	Btk,Lilrb4b,H2-DMb1,H2-DMb2,Cd244a,Ptprc,Spn,Syk,Tlr4,Tnfrsf9,Vcam1,Pla2g2e,Sash3,Il33,Clec2i,Tnfrsf21,Nckap1l,Btla	18/307
5_Member	GO Biological Processes	GO:0050670	regulation of lymphocyte proliferation	-4.50833	-2.20566	12229,14727,14999,15000,18106,19264,20737,20963,21898,21942,22329,26970,74131,93675,94185,105855,208154	Btk,Lilrb4b,H2-DMb1,H2-DMb2,Cd244a,Ptprc,Spn,Syk,Tlr4,Tnfrsf9,Vcam1,Pla2g2e,Sash3,Clec2i,Tnfrsf21,Nckap1l,Btla	17/280
5_Member	GO Biological Processes	GO:0032944	regulation of mononuclear cell proliferation	-4.43067	-2.15717	12229,14727,14999,15000,18106,19264,20737,20963,21898,21942,22329,26970,74131,93675,94185,105855,208154	Btk,Lilrb4b,H2-DMb1,H2-DMb2,Cd244a,Ptprc,Spn,Syk,Tlr4,Tnfrsf9,Vcam1,Pla2g2e,Sash3,Clec2i,Tnfrsf21,Nckap1l,Btla	17/284
5_Member	GO Biological Processes	GO:0002699	positive regulation of immune effector process	-4.4278	-2.15717	12229,12362,12363,14991,14999,15000,16803,18106,18439,19264,19419,20963,21898,56644,67278,69583,74131,77125	Btk,Casp1,Casp4,H2-M3,H2-DMb1,H2-DMb2,Lbp,Cd244a,P2rx7,Ptprc,Rasgrp1,Syk,Tlr4,Clec7a,Pagr1a,Tnfsf13,Sash3,Il33	18/313
5_Member	GO Biological Processes	GO:0045785	positive regulation of cell adhesion	-4.37717	-2.12815	11492,14114,14727,14999,15000,16186,18106,18186,19264,19419,20315,20737,20963,22329,50918,54357,64074,67916,68169,74131,105855,211323,246707,277360,381484	Adam19,Fbln1,Lilrb4b,H2-DMb1,H2-DMb2,Il2rg,Cd244a,Nrp1,Ptprc,Rasgrp1,Cxcl12,Spn,Syk,Vcam1,Myadm,Epb41l4b,Smoc2,Plpp3,Ndnf,Sash3,Nckap1l,Nrg1,Emilin2,Prex1,Gm5150	25/535
5_Member	GO Biological Processes	GO:0002700	regulation of production of molecular mediator of immune response	-4.31237	-2.07582	12229,12362,12363,14727,18106,18439,19264,20963,21898,56644,66873,67278,69583,74131,77125	Btk,Casp1,Casp4,Lilrb4b,Cd244a,P2rx7,Ptprc,Syk,Tlr4,Clec7a,Tril,Pagr1a,Tnfsf13,Sash3,Il33	15/234
5_Member	GO Biological Processes	GO:0050778	positive regulation of immune response	-4.22014	-2.00391	12229,12268,12362,12363,12628,14469,14991,14999,15000,16803,17174,18439,18751,19264,19419,20186,20963,21898,56619,56644,66873,67278,69583,74131,77125,93675,94185,105855,279572	Btk,C4b,Casp1,Casp4,Cfh,Gbp2,H2-M3,H2-DMb1,H2-DMb2,Lbp,Masp1,P2rx7,Prkcb,Ptprc,Rasgrp1,Nr1h4,Syk,Tlr4,Clec4e,Clec7a,Tril,Pagr1a,Tnfsf13,Sash3,Il33,Clec2i,Tnfrsf21,Nckap1l,Tlr13	29/684
5_Member	GO Biological Processes	GO:0051251	positive regulation of lymphocyte activation	-4.17019	-1.97983	12229,14727,14999,15000,16186,17387,18106,19264,19419,20737,20963,21898,22329,56644,67278,69583,74131,105855,381484	Btk,Lilrb4b,H2-DMb1,H2-DMb2,Il2rg,Mmp14,Cd244a,Ptprc,Rasgrp1,Spn,Syk,Tlr4,Vcam1,Clec7a,Pagr1a,Tnfsf13,Sash3,Nckap1l,Gm5150	19/358
5_Member	GO Biological Processes	GO:0022407	regulation of cell-cell adhesion	-4.10237	-1.93042	11492,14190,14727,14999,15000,16186,18106,19264,19419,20315,20737,20963,21960,22329,26970,50918,56744,67916,74131,94185,105855,208154,246707,381484	Adam19,Fgl2,Lilrb4b,H2-DMb1,H2-DMb2,Il2rg,Cd244a,Ptprc,Rasgrp1,Cxcl12,Spn,Syk,Tnr,Vcam1,Pla2g2e,Myadm,Pf4,Plpp3,Sash3,Tnfrsf21,Nckap1l,Btla,Emilin2,Gm5150	24/523
5_Member	GO Biological Processes	GO:0002703	regulation of leukocyte mediated immunity	-3.928	-1.82047	12229,12523,13051,14727,14991,18439,19264,19419,20737,20963,21898,22376,56644,67278,69583,74131,105855	Btk,Cd84,Cx3cr1,Lilrb4b,H2-M3,P2rx7,Ptprc,Rasgrp1,Spn,Syk,Tlr4,Was,Clec7a,Pagr1a,Tnfsf13,Sash3,Nckap1l	17/312
5_Member	GO Biological Processes	GO:0050863	regulation of T cell activation	-3.91658	-1.81609	14190,14727,14999,15000,16186,18106,19264,19419,20737,20963,21942,22329,26970,56744,74131,93675,94185,105855,208154,381484	Fgl2,Lilrb4b,H2-DMb1,H2-DMb2,Il2rg,Cd244a,Ptprc,Rasgrp1,Spn,Syk,Tnfrsf9,Vcam1,Pla2g2e,Pf4,Sash3,Clec2i,Tnfrsf21,Nckap1l,Btla,Gm5150	20/406
5_Member	GO Biological Processes	GO:0002822	regulation of adaptive immune response based on somatic recombination of immune receptors built from immunoglobulin superfamily domains	-3.70942	-1.65439	12229,14727,14991,18439,19264,20737,22376,56644,56744,67278,69583,74131,77125,105855	Btk,Lilrb4b,H2-M3,P2rx7,Ptprc,Spn,Was,Clec7a,Pf4,Pagr1a,Tnfsf13,Sash3,Il33,Nckap1l	14/236
5_Member	GO Biological Processes	GO:1903037	regulation of leukocyte cell-cell adhesion	-3.509	-1.52136	14190,14727,14999,15000,16186,18106,19264,19419,20315,20737,20963,22329,26970,56744,74131,94185,105855,208154,381484	Fgl2,Lilrb4b,H2-DMb1,H2-DMb2,Il2rg,Cd244a,Ptprc,Rasgrp1,Cxcl12,Spn,Syk,Vcam1,Pla2g2e,Pf4,Sash3,Tnfrsf21,Nckap1l,Btla,Gm5150	19/403
5_Member	GO Biological Processes	GO:0002819	regulation of adaptive immune response	-3.41889	-1.47161	12229,14727,14991,18439,19264,20737,22376,56644,56744,67278,69583,74131,77125,105855	Btk,Lilrb4b,H2-M3,P2rx7,Ptprc,Spn,Was,Clec7a,Pf4,Pagr1a,Tnfsf13,Sash3,Il33,Nckap1l	14/252
5_Member	GO Biological Processes	GO:0002698	negative regulation of immune effector process	-3.39067	-1.45172	12523,13051,14190,14727,17174,19264,20737,56744,77125,105855,232345	Cd84,Cx3cr1,Fgl2,Lilrb4b,Masp1,Ptprc,Spn,Pf4,Il33,Nckap1l,A2m	11/168
5_Member	GO Biological Processes	GO:0045579	positive regulation of B cell differentiation	-3.3893	-1.45172	16186,17387,20963,105855	Il2rg,Mmp14,Syk,Nckap1l	4/19
5_Member	GO Biological Processes	GO:0030888	regulation of B cell proliferation	-3.30867	-1.38527	12229,19264,21898,74131,94185,105855,208154	Btk,Ptprc,Tlr4,Sash3,Tnfrsf21,Nckap1l,Btla	7/73
5_Member	GO Biological Processes	GO:0050671	positive regulation of lymphocyte proliferation	-3.22051	-1.31659	12229,14999,15000,18106,19264,20737,20963,21898,22329,74131,105855	Btk,H2-DMb1,H2-DMb2,Cd244a,Ptprc,Spn,Syk,Tlr4,Vcam1,Sash3,Nckap1l	11/176
5_Member	GO Biological Processes	GO:0002823	negative regulation of adaptive immune response based on somatic recombination of immune receptors built from immunoglobulin superfamily domains	-3.16389	-1.28405	14727,19264,20737,56744,77125,105855	Lilrb4b,Ptprc,Spn,Pf4,Il33,Nckap1l	6/56
5_Member	GO Biological Processes	GO:0032946	positive regulation of mononuclear cell proliferation	-3.15944	-1.2814	12229,14999,15000,18106,19264,20737,20963,21898,22329,74131,105855	Btk,H2-DMb1,H2-DMb2,Cd244a,Ptprc,Spn,Syk,Tlr4,Vcam1,Sash3,Nckap1l	11/179
5_Member	GO Biological Processes	GO:0045577	regulation of B cell differentiation	-3.12624	-1.26376	12192,16186,17387,20963,105855	Zfp36l1,Il2rg,Mmp14,Syk,Nckap1l	5/38
5_Member	GO Biological Processes	GO:0042102	positive regulation of T cell proliferation	-2.97248	-1.16851	14999,15000,18106,19264,20737,20963,22329,74131,105855	H2-DMb1,H2-DMb2,Cd244a,Ptprc,Spn,Syk,Vcam1,Sash3,Nckap1l	9/133
5_Member	GO Biological Processes	GO:0002820	negative regulation of adaptive immune response	-2.96564	-1.16318	14727,19264,20737,56744,77125,105855	Lilrb4b,Ptprc,Spn,Pf4,Il33,Nckap1l	6/61
5_Member	GO Biological Processes	GO:0022409	positive regulation of cell-cell adhesion	-2.94192	-1.14693	11492,14727,14999,15000,16186,18106,19264,19419,20737,20963,22329,67916,74131,105855,246707,381484	Adam19,Lilrb4b,H2-DMb1,H2-DMb2,Il2rg,Cd244a,Ptprc,Rasgrp1,Spn,Syk,Vcam1,Plpp3,Sash3,Nckap1l,Emilin2,Gm5150	16/347
5_Member	GO Biological Processes	GO:0002710	negative regulation of T cell mediated immunity	-2.91497	-1.13168	14727,19264,20737,105855	Lilrb4b,Ptprc,Spn,Nckap1l	4/25
5_Member	GO Biological Processes	GO:0050853	B cell receptor signaling pathway	-2.87739	-1.11138	12229,18751,19264,20963,105855	Btk,Prkcb,Ptprc,Syk,Nckap1l	5/43
5_Member	GO Biological Processes	GO:0045588	positive regulation of gamma-delta T cell differentiation	-2.87081	-1.11138	19264,20963,105855	Ptprc,Syk,Nckap1l	3/12
5_Member	GO Biological Processes	GO:0046645	positive regulation of gamma-delta T cell activation	-2.87081	-1.11138	19264,20963,105855	Ptprc,Syk,Nckap1l	3/12
5_Member	GO Biological Processes	GO:0070665	positive regulation of leukocyte proliferation	-2.85644	-1.1034	12229,14999,15000,18106,19264,20737,20963,21898,22329,74131,105855	Btk,H2-DMb1,H2-DMb2,Cd244a,Ptprc,Spn,Syk,Tlr4,Vcam1,Sash3,Nckap1l	11/195
5_Member	GO Biological Processes	GO:0046634	regulation of alpha-beta T cell activation	-2.71134	-0.998488	14727,16186,18106,19264,20963,56744,74131,105855,208154	Lilrb4b,Il2rg,Cd244a,Ptprc,Syk,Pf4,Sash3,Nckap1l,Btla	9/145
5_Member	GO Biological Processes	GO:0050870	positive regulation of T cell activation	-2.65305	-0.954669	14727,14999,15000,16186,18106,19264,19419,20737,20963,22329,74131,105855,381484	Lilrb4b,H2-DMb1,H2-DMb2,Il2rg,Cd244a,Ptprc,Rasgrp1,Spn,Syk,Vcam1,Sash3,Nckap1l,Gm5150	13/270
5_Member	GO Biological Processes	GO:0002709	regulation of T cell mediated immunity	-2.63658	-0.940573	14727,14991,18439,19264,20737,22376,74131,105855	Lilrb4b,H2-M3,P2rx7,Ptprc,Spn,Was,Sash3,Nckap1l	8/121
5_Member	GO Biological Processes	GO:0002706	regulation of lymphocyte mediated immunity	-2.62327	-0.930991	12229,14727,14991,18439,19264,19419,20737,22376,67278,69583,74131,105855	Btk,Lilrb4b,H2-M3,P2rx7,Ptprc,Rasgrp1,Spn,Was,Pagr1a,Tnfsf13,Sash3,Nckap1l	12/240
5_Member	GO Biological Processes	GO:0030890	positive regulation of B cell proliferation	-2.62114	-0.930991	12229,19264,21898,74131,105855	Btk,Ptprc,Tlr4,Sash3,Nckap1l	5/49
5_Member	GO Biological Processes	GO:0045586	regulation of gamma-delta T cell differentiation	-2.57375	-0.905175	19264,20963,105855	Ptprc,Syk,Nckap1l	3/15
5_Member	GO Biological Processes	GO:0046643	regulation of gamma-delta T cell activation	-2.57375	-0.905175	19264,20963,105855	Ptprc,Syk,Nckap1l	3/15
5_Member	GO Biological Processes	GO:0031341	regulation of cell killing	-2.55321	-0.890146	12628,13051,14991,18439,19264,19419,20963,56644,105855	Cfh,Cx3cr1,H2-M3,P2rx7,Ptprc,Rasgrp1,Syk,Clec7a,Nckap1l	9/153
5_Member	GO Biological Processes	GO:1902107	positive regulation of leukocyte differentiation	-2.52451	-0.869032	12192,13386,14727,16186,17387,19264,19419,20963,74131,75766,105855	Zfp36l1,Dlk1,Lilrb4b,Il2rg,Mmp14,Ptprc,Rasgrp1,Syk,Sash3,Dcstamp,Nckap1l	11/215
5_Member	GO Biological Processes	GO:1903708	positive regulation of hemopoiesis	-2.52451	-0.869032	12192,13386,14727,16186,17387,19264,19419,20963,74131,75766,105855	Zfp36l1,Dlk1,Lilrb4b,Il2rg,Mmp14,Ptprc,Rasgrp1,Syk,Sash3,Dcstamp,Nckap1l	11/215
5_Member	GO Biological Processes	GO:0046635	positive regulation of alpha-beta T cell activation	-2.507	-0.860429	14727,16186,18106,19264,20963,74131,105855	Lilrb4b,Il2rg,Cd244a,Ptprc,Syk,Sash3,Nckap1l	7/100
5_Member	GO Biological Processes	GO:0046637	regulation of alpha-beta T cell differentiation	-2.47439	-0.838906	14727,16186,20963,56744,74131,105855	Lilrb4b,Il2rg,Syk,Pf4,Sash3,Nckap1l	6/76
5_Member	GO Biological Processes	GO:0046638	positive regulation of alpha-beta T cell differentiation	-2.47065	-0.838198	14727,16186,20963,74131,105855	Lilrb4b,Il2rg,Syk,Sash3,Nckap1l	5/53
5_Member	GO Biological Processes	GO:0045619	regulation of lymphocyte differentiation	-2.3752	-0.777982	12192,14190,14727,16186,17387,19264,19419,20963,56744,74131,105855	Zfp36l1,Fgl2,Lilrb4b,Il2rg,Mmp14,Ptprc,Rasgrp1,Syk,Pf4,Sash3,Nckap1l	11/225
5_Member	GO Biological Processes	GO:1903039	positive regulation of leukocyte cell-cell adhesion	-2.31437	-0.735564	14727,14999,15000,16186,18106,19264,19419,20737,20963,22329,74131,105855,381484	Lilrb4b,H2-DMb1,H2-DMb2,Il2rg,Cd244a,Ptprc,Rasgrp1,Spn,Syk,Vcam1,Sash3,Nckap1l,Gm5150	13/296
5_Member	GO Biological Processes	GO:0002639	positive regulation of immunoglobulin production	-2.31121	-0.733302	12229,19264,67278,69583,74131,77125	Btk,Ptprc,Pagr1a,Tnfsf13,Sash3,Il33	6/82
5_Member	GO Biological Processes	GO:1902105	regulation of leukocyte differentiation	-2.30021	-0.728547	12192,13386,14190,14727,16186,17387,19264,19419,20963,56744,74131,75766,93675,105855,215653	Zfp36l1,Dlk1,Fgl2,Lilrb4b,Il2rg,Mmp14,Ptprc,Rasgrp1,Syk,Pf4,Sash3,Dcstamp,Clec2i,Nckap1l,Rassf2	15/367
5_Member	GO Biological Processes	GO:0045621	positive regulation of lymphocyte differentiation	-2.23259	-0.683378	14727,16186,17387,19264,19419,20963,74131,105855	Lilrb4b,Il2rg,Mmp14,Ptprc,Rasgrp1,Syk,Sash3,Nckap1l	8/141
5_Member	GO Biological Processes	GO:0002683	negative regulation of immune system process	-2.08978	-0.590934	11539,12229,12523,13051,13388,14190,14727,17174,19264,20315,20737,26970,56744,77125,93675,94185,105855,208154,232345,268857	Adora1,Btk,Cd84,Cx3cr1,Dll1,Fgl2,Lilrb4b,Masp1,Ptprc,Cxcl12,Spn,Pla2g2e,Pf4,Il33,Clec2i,Tnfrsf21,Nckap1l,Btla,A2m,Nlrc3	20/577
5_Member	GO Biological Processes	GO:0043666	regulation of phosphoprotein phosphatase activity	-2.0429	-0.567082	13003,19049,19264,105855	Vcan,Ppp1r1b,Ptprc,Nckap1l	4/43
5_Member	GO Biological Processes	GO:0002250	adaptive immune response	-2.03903	-0.563919	12229,12268,12523,12628,13036,13051,14190,14999,16068,18106,18439,18751,20737,20963,69583,74131,94185,208154	Btk,C4b,Cd84,Cfh,Ctsh,Cx3cr1,Fgl2,H2-DMb1,Il18bp,Cd244a,P2rx7,Prkcb,Spn,Syk,Tnfsf13,Sash3,Tnfrsf21,Btla	18/506
6_Summary	GO Biological Processes	GO:0000902	cell morphogenesis	-7.31303	-4.25529	11500,11941,12552,12661,12767,12822,12833,13175,14432,15228,15229,15466,16780,18186,18205,18439,19699,20315,20349,20512,21367,21828,21844,21907,21960,50706,59036,59058,68404,105855,109294,117606,210293,211323,218194,234267,237847,238939,240641,11816,17390,22157,81877,94185,98363,11819,18212,56079,68169,319387,17929,21957,545428,12140,22773,13051,13388,17300,17387	Adam7,Atp2b2,Cdh11,Chl1,Cxcr4,Col18a1,Col6a1,Dclk1,Gap43,Foxg1,Foxd1,Hrh2,Lamb3,Nrp1,Ntf3,P2rx7,Reln,Cxcl12,Sema3e,Slc1a3,Cntn2,Thbs4,Tiam1,Nr2e1,Tnr,Postn,Dact1,Bhlhe22,Nrn1,Nckap1l,Prex2,Boc,Dock10,Nrg1,Phactr1,Gpm6a,Rtn4rl1,Cdhr18,Kif20b,Apoe,Mmp2,Tulp1,Tnxb,Tnfrsf21,Efhd1,Nr2f2,Ntrk2,Astn2,Ndnf,Adgrl3,Myom1,Tnnt3,Ccdc141,Fabp7,Zic3,Cx3cr1,Dll1,Foxc1,Mmp14	59/-
6_Member	GO Biological Processes	GO:0000902	cell morphogenesis	-7.31303	-4.25529	11500,11941,12552,12661,12767,12822,12833,13175,14432,15228,15229,15466,16780,18186,18205,18439,19699,20315,20349,20512,21367,21828,21844,21907,21960,50706,59036,59058,68404,105855,109294,117606,210293,211323,218194,234267,237847,238939,240641	Adam7,Atp2b2,Cdh11,Chl1,Cxcr4,Col18a1,Col6a1,Dclk1,Gap43,Foxg1,Foxd1,Hrh2,Lamb3,Nrp1,Ntf3,P2rx7,Reln,Cxcl12,Sema3e,Slc1a3,Cntn2,Thbs4,Tiam1,Nr2e1,Tnr,Postn,Dact1,Bhlhe22,Nrn1,Nckap1l,Prex2,Boc,Dock10,Nrg1,Phactr1,Gpm6a,Rtn4rl1,Cdhr18,Kif20b	39/779
6_Member	GO Biological Processes	GO:0048812	neuron projection morphogenesis	-6.66227	-3.6916	12552,12661,12767,13175,14432,15228,15229,16780,18186,18205,19699,20315,20349,21367,21828,21844,21907,21960,50706,59036,59058,68404,105855,109294,117606,210293,218194,234267,237847,240641	Cdh11,Chl1,Cxcr4,Dclk1,Gap43,Foxg1,Foxd1,Lamb3,Nrp1,Ntf3,Reln,Cxcl12,Sema3e,Cntn2,Thbs4,Tiam1,Nr2e1,Tnr,Postn,Dact1,Bhlhe22,Nrn1,Nckap1l,Prex2,Boc,Dock10,Phactr1,Gpm6a,Rtn4rl1,Kif20b	30/541
6_Member	GO Biological Processes	GO:0120039	plasma membrane bounded cell projection morphogenesis	-6.56022	-3.68535	12552,12661,12767,13175,14432,15228,15229,16780,18186,18205,19699,20315,20349,21367,21828,21844,21907,21960,50706,59036,59058,68404,105855,109294,117606,210293,218194,234267,237847,240641	Cdh11,Chl1,Cxcr4,Dclk1,Gap43,Foxg1,Foxd1,Lamb3,Nrp1,Ntf3,Reln,Cxcl12,Sema3e,Cntn2,Thbs4,Tiam1,Nr2e1,Tnr,Postn,Dact1,Bhlhe22,Nrn1,Nckap1l,Prex2,Boc,Dock10,Phactr1,Gpm6a,Rtn4rl1,Kif20b	30/547
6_Member	GO Biological Processes	GO:0048858	cell projection morphogenesis	-6.42672	-3.59623	12552,12661,12767,13175,14432,15228,15229,16780,18186,18205,19699,20315,20349,21367,21828,21844,21907,21960,50706,59036,59058,68404,105855,109294,117606,210293,218194,234267,237847,240641	Cdh11,Chl1,Cxcr4,Dclk1,Gap43,Foxg1,Foxd1,Lamb3,Nrp1,Ntf3,Reln,Cxcl12,Sema3e,Cntn2,Thbs4,Tiam1,Nr2e1,Tnr,Postn,Dact1,Bhlhe22,Nrn1,Nckap1l,Prex2,Boc,Dock10,Phactr1,Gpm6a,Rtn4rl1,Kif20b	30/555
6_Member	GO Biological Processes	GO:0031175	neuron projection development	-6.34321	-3.52851	11816,11941,12552,12661,12767,13175,14432,15228,15229,16780,17390,18186,18205,19699,20315,20349,21367,21828,21844,21907,21960,22157,50706,59036,59058,68404,81877,94185,98363,105855,109294,117606,210293,218194,234267,237847,240641	Apoe,Atp2b2,Cdh11,Chl1,Cxcr4,Dclk1,Gap43,Foxg1,Foxd1,Lamb3,Mmp2,Nrp1,Ntf3,Reln,Cxcl12,Sema3e,Cntn2,Thbs4,Tiam1,Nr2e1,Tnr,Tulp1,Postn,Dact1,Bhlhe22,Nrn1,Tnxb,Tnfrsf21,Efhd1,Nckap1l,Prex2,Boc,Dock10,Phactr1,Gpm6a,Rtn4rl1,Kif20b	37/783
6_Member	GO Biological Processes	GO:0001764	neuron migration	-6.22332	-3.45282	11819,12661,12767,13175,15228,18186,18212,19699,20315,20349,56079,68169,211323,234267,319387	Nr2f2,Chl1,Cxcr4,Dclk1,Foxg1,Nrp1,Ntrk2,Reln,Cxcl12,Sema3e,Astn2,Ndnf,Nrg1,Gpm6a,Adgrl3	15/163
6_Member	GO Biological Processes	GO:0032989	cellular anatomical entity morphogenesis	-5.7046	-3.03381	12552,12661,12767,13175,14432,15228,15229,16780,17929,18186,18205,19699,20315,20349,21367,21828,21844,21907,21957,21960,50706,59036,59058,68404,105855,109294,117606,210293,218194,234267,237847,240641	Cdh11,Chl1,Cxcr4,Dclk1,Gap43,Foxg1,Foxd1,Lamb3,Myom1,Nrp1,Ntf3,Reln,Cxcl12,Sema3e,Cntn2,Thbs4,Tiam1,Nr2e1,Tnnt3,Tnr,Postn,Dact1,Bhlhe22,Nrn1,Nckap1l,Prex2,Boc,Dock10,Phactr1,Gpm6a,Rtn4rl1,Kif20b	32/666
6_Member	GO Biological Processes	GO:0048667	cell morphogenesis involved in neuron differentiation	-5.33761	-2.78949	11941,12552,12661,12767,13175,14432,15228,15229,16780,18186,18205,19699,20315,20349,20512,21367,21907,21960,59036,59058,68404,109294,117606,210293,218194,237847	Atp2b2,Cdh11,Chl1,Cxcr4,Dclk1,Gap43,Foxg1,Foxd1,Lamb3,Nrp1,Ntf3,Reln,Cxcl12,Sema3e,Slc1a3,Cntn2,Nr2e1,Tnr,Dact1,Bhlhe22,Nrn1,Prex2,Boc,Dock10,Phactr1,Rtn4rl1	26/500
6_Member	GO Biological Processes	GO:0022029	telencephalon cell migration	-4.34139	-2.09656	12767,15228,19699,20315,21907,21960,211323,545428	Cxcr4,Foxg1,Reln,Cxcl12,Nr2e1,Tnr,Nrg1,Ccdc141	8/68
6_Member	GO Biological Processes	GO:0061564	axon development	-4.21737	-2.00391	12552,12661,12767,13175,14432,15228,15229,16780,17390,18186,18205,19699,20315,20349,21367,21907,21960,59058,68404,94185,117606,237847	Cdh11,Chl1,Cxcr4,Dclk1,Gap43,Foxg1,Foxd1,Lamb3,Mmp2,Nrp1,Ntf3,Reln,Cxcl12,Sema3e,Cntn2,Nr2e1,Tnr,Bhlhe22,Nrn1,Tnfrsf21,Boc,Rtn4rl1	22/449
6_Member	GO Biological Processes	GO:0021885	forebrain cell migration	-4.20491	-2.00019	12767,15228,19699,20315,21907,21960,211323,545428	Cxcr4,Foxg1,Reln,Cxcl12,Nr2e1,Tnr,Nrg1,Ccdc141	8/71
6_Member	GO Biological Processes	GO:0007409	axonogenesis	-4.04797	-1.89232	12552,12661,12767,13175,14432,15228,15229,16780,18186,18205,19699,20315,20349,21367,21907,21960,59058,68404,117606,237847	Cdh11,Chl1,Cxcr4,Dclk1,Gap43,Foxg1,Foxd1,Lamb3,Nrp1,Ntf3,Reln,Cxcl12,Sema3e,Cntn2,Nr2e1,Tnr,Bhlhe22,Nrn1,Boc,Rtn4rl1	20/397
6_Member	GO Biological Processes	GO:0007411	axon guidance	-3.52464	-1.53462	12661,12767,14432,15228,15229,16780,18186,18205,19699,20315,20349,21367,117606,237847	Chl1,Cxcr4,Gap43,Foxg1,Foxd1,Lamb3,Nrp1,Ntf3,Reln,Cxcl12,Sema3e,Cntn2,Boc,Rtn4rl1	14/246
6_Member	GO Biological Processes	GO:0097485	neuron projection guidance	-3.50675	-1.52136	12661,12767,14432,15228,15229,16780,18186,18205,19699,20315,20349,21367,117606,237847	Chl1,Cxcr4,Gap43,Foxg1,Foxd1,Lamb3,Nrp1,Ntf3,Reln,Cxcl12,Sema3e,Cntn2,Boc,Rtn4rl1	14/247
6_Member	GO Biological Processes	GO:0030900	forebrain development	-3.23877	-1.32746	11819,12140,12767,13175,15228,18186,18212,19699,20315,20349,21907,21960,22773,59058,68169,211323,218194,237847,545428	Nr2f2,Fabp7,Cxcr4,Dclk1,Foxg1,Nrp1,Ntrk2,Reln,Cxcl12,Sema3e,Nr2e1,Tnr,Zic3,Bhlhe22,Ndnf,Nrg1,Phactr1,Rtn4rl1,Ccdc141	19/424
6_Member	GO Biological Processes	GO:0060322	head development	-2.7088	-0.997176	11819,11941,12140,12767,13051,13175,13388,15228,17300,17387,17390,18186,18205,18212,19699,20315,20349,21367,21907,21960,22773,59058,68169,211323,218194,237847,545428	Nr2f2,Atp2b2,Fabp7,Cxcr4,Cx3cr1,Dclk1,Dll1,Foxg1,Foxc1,Mmp14,Mmp2,Nrp1,Ntf3,Ntrk2,Reln,Cxcl12,Sema3e,Cntn2,Nr2e1,Tnr,Zic3,Bhlhe22,Ndnf,Nrg1,Phactr1,Rtn4rl1,Ccdc141	27/770
6_Member	GO Biological Processes	GO:0007420	brain development	-2.60278	-0.920706	11819,11941,12140,12767,13051,13175,13388,15228,17300,18186,18205,18212,19699,20315,20349,21367,21907,21960,22773,59058,68169,211323,218194,237847,545428	Nr2f2,Atp2b2,Fabp7,Cxcr4,Cx3cr1,Dclk1,Dll1,Foxg1,Foxc1,Nrp1,Ntf3,Ntrk2,Reln,Cxcl12,Sema3e,Cntn2,Nr2e1,Tnr,Zic3,Bhlhe22,Ndnf,Nrg1,Phactr1,Rtn4rl1,Ccdc141	25/706
6_Member	GO Biological Processes	GO:0021537	telencephalon development	-2.50373	-0.860429	12767,15228,18212,19699,20315,21907,21960,22773,59058,211323,218194,237847,545428	Cxcr4,Foxg1,Ntrk2,Reln,Cxcl12,Nr2e1,Tnr,Zic3,Bhlhe22,Nrg1,Phactr1,Rtn4rl1,Ccdc141	13/281
6_Member	GO Biological Processes	GO:0021799	cerebral cortex radially oriented cell migration	-2.15392	-0.630843	15228,19699,21907,545428	Foxg1,Reln,Nr2e1,Ccdc141	4/40
6_Member	GO Biological Processes	GO:0021987	cerebral cortex development	-2.07707	-0.584586	15228,18212,19699,21907,59058,218194,545428	Foxg1,Ntrk2,Reln,Nr2e1,Bhlhe22,Phactr1,Ccdc141	7/120
7_Summary	KEGG Pathway	mmu04020	Calcium signaling pathway - Mus musculus (house mouse)	-6.99336	-3.96195	11941,12291,12767,14172,14675,14811,14812,15466,18212,18430,18439,18573,18575,18751,71785,76757,107589,171166,215303,228785	Atp2b2,Cacna1g,Cxcr4,Fgf18,Gna14,Grin2a,Grin2b,Hrh2,Ntrk2,Oxtr,P2rx7,Pde1a,Pde1c,Prkcb,Pdgfd,Trdn,Mylk,Mcoln3,Camk1g,Mylk2	20/-
7_Member	KEGG Pathway	mmu04020	Calcium signaling pathway - Mus musculus (house mouse)	-6.99336	-3.96195	11941,12291,12767,14172,14675,14811,14812,15466,18212,18430,18439,18573,18575,18751,71785,76757,107589,171166,215303,228785	Atp2b2,Cacna1g,Cxcr4,Fgf18,Gna14,Grin2a,Grin2b,Hrh2,Ntrk2,Oxtr,P2rx7,Pde1a,Pde1c,Prkcb,Pdgfd,Trdn,Mylk,Mcoln3,Camk1g,Mylk2	20/253
8_Summary	GO Biological Processes	GO:0007613	memory	-6.91233	-3.90574	11816,12362,13051,13123,14811,14812,15466,16819,18198,18205,18212,18430,19049,19699,20317,211323,11488,11941,12661,12833,14169,14266,20315,20512,21367,21828,21907,21960,53324,64378,67092,108015,109294,171166,246228,260297,319387,11539,11603,12291,18439,18751,54195,60510,64176,108800,110637,216227,228785,234214,238939,242425,331461,12552,68404,72003,72555,235604,338370	Apoe,Casp1,Cx3cr1,Cyp7b1,Grin2a,Grin2b,Hrh2,Lcn2,Musk,Ntf3,Ntrk2,Oxtr,Ppp1r1b,Reln,Serpinf1,Nrg1,Adam11,Atp2b2,Chl1,Col6a1,Fgf14,Aff2,Cxcl12,Slc1a3,Cntn2,Thbs4,Nr2e1,Tnr,Nptx2,Gpr88,Gatm,Chrnb4,Prex2,Mcoln3,Vwa1,Prrt1,Adgrl3,Adora1,Agrn,Cacna1g,P2rx7,Prkcb,Gucy1b1,Syt9,Sv2b,Ston2,Grik4,Slc17a8,Mylk2,Sorbs2,Cdhr18,Gabbr2,Il1rapl1,Cdh11,Nrn1,Synpr,Shisa9,Camkv,Nalcn	59/-
8_Member	GO Biological Processes	GO:0007613	memory	-6.91233	-3.90574	11816,12362,13051,13123,14811,14812,15466,16819,18198,18205,18212,18430,19049,19699,20317,211323	Apoe,Casp1,Cx3cr1,Cyp7b1,Grin2a,Grin2b,Hrh2,Lcn2,Musk,Ntf3,Ntrk2,Oxtr,Ppp1r1b,Reln,Serpinf1,Nrg1	16/165
8_Member	GO Biological Processes	GO:0007610	behavior	-6.63124	-3.6916	11488,11816,11941,12362,12661,12833,13051,13123,14169,14266,14811,14812,15466,16819,18198,18205,18212,18430,19049,19699,20315,20317,20512,21367,21828,21907,21960,53324,64378,67092,108015,109294,171166,211323,246228,260297,319387	Adam11,Apoe,Atp2b2,Casp1,Chl1,Col6a1,Cx3cr1,Cyp7b1,Fgf14,Aff2,Grin2a,Grin2b,Hrh2,Lcn2,Musk,Ntf3,Ntrk2,Oxtr,Ppp1r1b,Reln,Cxcl12,Serpinf1,Slc1a3,Cntn2,Thbs4,Nr2e1,Tnr,Nptx2,Gpr88,Gatm,Chrnb4,Prex2,Mcoln3,Nrg1,Vwa1,Prrt1,Adgrl3	37/762
8_Member	GO Biological Processes	GO:0050890	cognition	-6.58103	-3.68535	11539,11816,12362,12661,13051,13123,14266,14811,14812,15466,16819,18198,18205,18212,18430,19049,19699,20317,21960,53324,64378,67092,211323,260297	Adora1,Apoe,Casp1,Chl1,Cx3cr1,Cyp7b1,Aff2,Grin2a,Grin2b,Hrh2,Lcn2,Musk,Ntf3,Ntrk2,Oxtr,Ppp1r1b,Reln,Serpinf1,Tnr,Nptx2,Gpr88,Gatm,Nrg1,Prrt1	24/373
8_Member	GO Biological Processes	GO:0007611	learning or memory	-6.29537	-3.49591	11816,12362,13051,13123,14266,14811,14812,15466,16819,18198,18205,18212,18430,19049,19699,20317,21960,53324,64378,67092,211323,260297	Apoe,Casp1,Cx3cr1,Cyp7b1,Aff2,Grin2a,Grin2b,Hrh2,Lcn2,Musk,Ntf3,Ntrk2,Oxtr,Ppp1r1b,Reln,Serpinf1,Tnr,Nptx2,Gpr88,Gatm,Nrg1,Prrt1	22/332
8_Member	GO Biological Processes	GO:0099536	synaptic signaling	-5.79644	-3.11436	11539,11603,12291,14169,14811,14812,15466,18205,18212,18439,18751,21960,54195,60510,64176,108015,108800,110637,211323,216227,228785,234214,238939,242425,331461	Adora1,Agrn,Cacna1g,Fgf14,Grin2a,Grin2b,Hrh2,Ntf3,Ntrk2,P2rx7,Prkcb,Tnr,Gucy1b1,Syt9,Sv2b,Chrnb4,Ston2,Grik4,Nrg1,Slc17a8,Mylk2,Sorbs2,Cdhr18,Gabbr2,Il1rapl1	25/442
8_Member	GO Biological Processes	GO:0099537	trans-synaptic signaling	-5.15069	-2.63956	11539,11603,12291,14169,14811,14812,15466,18205,18212,18439,21960,54195,60510,64176,108015,108800,110637,216227,228785,238939,242425,331461	Adora1,Agrn,Cacna1g,Fgf14,Grin2a,Grin2b,Hrh2,Ntf3,Ntrk2,P2rx7,Tnr,Gucy1b1,Syt9,Sv2b,Chrnb4,Ston2,Grik4,Slc17a8,Mylk2,Cdhr18,Gabbr2,Il1rapl1	22/390
8_Member	GO Biological Processes	GO:0050804	modulation of chemical synaptic transmission	-4.0191	-1.87452	11539,11603,11816,11941,12552,13051,14169,14811,14812,15466,18198,18205,18212,18430,18439,18751,19699,20512,21907,21960,54195,64176,68404,72003,72555,110637,228785,235604,260297,338370	Adora1,Agrn,Apoe,Atp2b2,Cdh11,Cx3cr1,Fgf14,Grin2a,Grin2b,Hrh2,Musk,Ntf3,Ntrk2,Oxtr,P2rx7,Prkcb,Reln,Slc1a3,Nr2e1,Tnr,Gucy1b1,Sv2b,Nrn1,Synpr,Shisa9,Grik4,Mylk2,Camkv,Prrt1,Nalcn	30/738
8_Member	GO Biological Processes	GO:0099177	regulation of trans-synaptic signaling	-4.00872	-1.86743	11539,11603,11816,11941,12552,13051,14169,14811,14812,15466,18198,18205,18212,18430,18439,18751,19699,20512,21907,21960,54195,64176,68404,72003,72555,110637,228785,235604,260297,338370	Adora1,Agrn,Apoe,Atp2b2,Cdh11,Cx3cr1,Fgf14,Grin2a,Grin2b,Hrh2,Musk,Ntf3,Ntrk2,Oxtr,P2rx7,Prkcb,Reln,Slc1a3,Nr2e1,Tnr,Gucy1b1,Sv2b,Nrn1,Synpr,Shisa9,Grik4,Mylk2,Camkv,Prrt1,Nalcn	30/739
8_Member	GO Biological Processes	GO:0007268	chemical synaptic transmission	-3.96656	-1.84458	11539,11603,12291,14169,14811,14812,15466,18205,18439,21960,60510,64176,108015,108800,110637,216227,228785,238939,242425	Adora1,Agrn,Cacna1g,Fgf14,Grin2a,Grin2b,Hrh2,Ntf3,P2rx7,Tnr,Syt9,Sv2b,Chrnb4,Ston2,Grik4,Slc17a8,Mylk2,Cdhr18,Gabbr2	19/371
8_Member	GO Biological Processes	GO:0098916	anterograde trans-synaptic signaling	-3.96656	-1.84458	11539,11603,12291,14169,14811,14812,15466,18205,18439,21960,60510,64176,108015,108800,110637,216227,228785,238939,242425	Adora1,Agrn,Cacna1g,Fgf14,Grin2a,Grin2b,Hrh2,Ntf3,P2rx7,Tnr,Syt9,Sv2b,Chrnb4,Ston2,Grik4,Slc17a8,Mylk2,Cdhr18,Gabbr2	19/371
8_Member	GO Biological Processes	GO:0048167	regulation of synaptic plasticity	-2.38105	-0.781005	11539,11816,11941,13051,14169,14811,14812,15466,18198,18212,19699,21907,21960,72555,228785,260297	Adora1,Apoe,Atp2b2,Cx3cr1,Fgf14,Grin2a,Grin2b,Hrh2,Musk,Ntrk2,Reln,Nr2e1,Tnr,Shisa9,Mylk2,Prrt1	16/395
9_Summary	GO Biological Processes	GO:1903034	regulation of response to wounding	-6.55978	-3.68535	11816,12767,15442,18214,21960,56644,64074,67866,77125,105722,107351,107589,211323,230959,237847,246707	Apoe,Cxcr4,Hpse,Ddr2,Tnr,Clec7a,Smoc2,Wfdc1,Il33,Ano6,Kank1,Mylk,Nrg1,Ajap1,Rtn4rl1,Emilin2	16/-
9_Member	GO Biological Processes	GO:1903034	regulation of response to wounding	-6.55978	-3.68535	11816,12767,15442,18214,21960,56644,64074,67866,77125,105722,107351,107589,211323,230959,237847,246707	Apoe,Cxcr4,Hpse,Ddr2,Tnr,Clec7a,Smoc2,Wfdc1,Il33,Ano6,Kank1,Mylk,Nrg1,Ajap1,Rtn4rl1,Emilin2	16/175
9_Member	GO Biological Processes	GO:1903036	positive regulation of response to wounding	-5.48051	-2.8797	12767,15442,18214,56644,64074,105722,107351,107589,211323,246707	Cxcr4,Hpse,Ddr2,Clec7a,Smoc2,Ano6,Kank1,Mylk,Nrg1,Emilin2	10/81
9_Member	GO Biological Processes	GO:0090303	positive regulation of wound healing	-5.46509	-2.8797	12767,15442,18214,56644,64074,105722,107351,107589,246707	Cxcr4,Hpse,Ddr2,Clec7a,Smoc2,Ano6,Kank1,Mylk,Emilin2	9/64
9_Member	GO Biological Processes	GO:0061041	regulation of wound healing	-5.11016	-2.61916	11816,12767,15442,18214,56644,64074,67866,105722,107351,107589,230959,246707	Apoe,Cxcr4,Hpse,Ddr2,Clec7a,Smoc2,Wfdc1,Ano6,Kank1,Mylk,Ajap1,Emilin2	12/130
10_Summary	GO Biological Processes	GO:0098609	cell-cell adhesion	-6.54927	-3.68535	12192,12552,12628,12738,13051,14012,16973,19264,20315,20737,20963,21367,21828,21960,22329,23963,56079,56644,67916,81877,117606,211323,238939,239857,242274,319387,331461	Zfp36l1,Cdh11,Cfh,Cldn2,Cx3cr1,Mpzl2,Lrp5,Ptprc,Cxcl12,Spn,Syk,Cntn2,Thbs4,Tnr,Vcam1,Tenm1,Astn2,Clec7a,Plpp3,Tnxb,Boc,Nrg1,Cdhr18,Cadm2,Lrrc7,Adgrl3,Il1rapl1	27/-
10_Member	GO Biological Processes	GO:0098609	cell-cell adhesion	-6.54927	-3.68535	12192,12552,12628,12738,13051,14012,16973,19264,20315,20737,20963,21367,21828,21960,22329,23963,56079,56644,67916,81877,117606,211323,238939,239857,242274,319387,331461	Zfp36l1,Cdh11,Cfh,Cldn2,Cx3cr1,Mpzl2,Lrp5,Ptprc,Cxcl12,Spn,Syk,Cntn2,Thbs4,Tnr,Vcam1,Tenm1,Astn2,Clec7a,Plpp3,Tnxb,Boc,Nrg1,Cdhr18,Cadm2,Lrrc7,Adgrl3,Il1rapl1	27/459
11_Summary	GO Biological Processes	GO:0010720	positive regulation of cell development	-6.27995	-3.49521	11500,11816,12192,12767,12904,13003,13051,13386,14727,15228,16186,17387,18186,18205,18212,19264,19419,19699,20315,20317,20963,21844,21907,56644,74131,75766,77125,105855,211323,331461,11603,18198,18430,242384,319387,12677,13388,15214,20349,21960,94185,14432,14812,16819,18214,18439,19762,19888,22376,23963,54670,56013,68169,107351,234267,237847,242274,277360,277468,14239,14955,17300,21385,216233,231…	Adam7,Apoe,Zfp36l1,Cxcr4,Crabp2,Vcan,Cx3cr1,Dlk1,Lilrb4b,Foxg1,Il2rg,Mmp14,Nrp1,Ntf3,Ntrk2,Ptprc,Rasgrp1,Reln,Cxcl12,Serpinf1,Syk,Tiam1,Nr2e1,Clec7a,Sash3,Dcstamp,Il33,Nckap1l,Nrg1,Il1rapl1,Agrn,Musk,Oxtr,Lingo2,Adgrl3,Vsx2,Dll1,Hey2,Sema3e,Tnr,Tnfrsf21,Gap43,Grin2b,Lcn2,Ddr2,P2rx7,Rit2,Rp1,Was,Tenm1,Atp8b1,Srcin1,Ndnf,Kank1,Gpm6a,Rtn4rl1,Lrrc7,Prex1,Slc39a12,Foxs1,H19,Foxc1,Tbx2,Socs2,Plac8,Igfb…	69/-
11_Member	GO Biological Processes	GO:0010720	positive regulation of cell development	-6.27995	-3.49521	11500,11816,12192,12767,12904,13003,13051,13386,14727,15228,16186,17387,18186,18205,18212,19264,19419,19699,20315,20317,20963,21844,21907,56644,74131,75766,77125,105855,211323,331461	Adam7,Apoe,Zfp36l1,Cxcr4,Crabp2,Vcan,Cx3cr1,Dlk1,Lilrb4b,Foxg1,Il2rg,Mmp14,Nrp1,Ntf3,Ntrk2,Ptprc,Rasgrp1,Reln,Cxcl12,Serpinf1,Syk,Tiam1,Nr2e1,Clec7a,Sash3,Dcstamp,Il33,Nckap1l,Nrg1,Il1rapl1	30/564
11_Member	GO Biological Processes	GO:0051962	positive regulation of nervous system development	-5.11564	-2.61916	11603,11816,12767,12904,13003,13051,15228,18186,18198,18205,18212,18430,19699,20315,20317,21844,21907,77125,211323,242384,319387,331461	Agrn,Apoe,Cxcr4,Crabp2,Vcan,Cx3cr1,Foxg1,Nrp1,Musk,Ntf3,Ntrk2,Oxtr,Reln,Cxcl12,Serpinf1,Tiam1,Nr2e1,Il33,Nrg1,Lingo2,Adgrl3,Il1rapl1	22/392
11_Member	GO Biological Processes	GO:0051960	regulation of nervous system development	-4.87875	-2.44297	11603,11816,12677,12767,12904,13003,13051,13388,15214,15228,18186,18198,18205,18212,18430,19699,20315,20317,20349,21844,21907,21960,77125,94185,211323,242384,319387,331461	Agrn,Apoe,Vsx2,Cxcr4,Crabp2,Vcan,Cx3cr1,Dll1,Hey2,Foxg1,Nrp1,Musk,Ntf3,Ntrk2,Oxtr,Reln,Cxcl12,Serpinf1,Sema3e,Tiam1,Nr2e1,Tnr,Il33,Tnfrsf21,Nrg1,Lingo2,Adgrl3,Il1rapl1	28/596
11_Member	GO Biological Processes	GO:0031344	regulation of cell projection organization	-4.50372	-2.20566	11603,11816,12904,14432,14812,16819,18186,18198,18212,18214,18439,19699,19762,19888,20315,20317,20349,21844,21907,21960,22376,23963,54670,56013,68169,107351,211323,234267,237847,242274,277360,277468,331461	Agrn,Apoe,Crabp2,Gap43,Grin2b,Lcn2,Nrp1,Musk,Ntrk2,Ddr2,P2rx7,Reln,Rit2,Rp1,Cxcl12,Serpinf1,Sema3e,Tiam1,Nr2e1,Tnr,Was,Tenm1,Atp8b1,Srcin1,Ndnf,Kank1,Nrg1,Gpm6a,Rtn4rl1,Lrrc7,Prex1,Slc39a12,Il1rapl1	33/799
11_Member	GO Biological Processes	GO:0120035	regulation of plasma membrane bounded cell projection organization	-4.28541	-2.06098	11603,11816,12904,14432,14812,18186,18198,18212,18214,18439,19699,19762,19888,20315,20317,20349,21844,21907,21960,22376,23963,54670,56013,68169,107351,211323,234267,237847,242274,277360,277468,331461	Agrn,Apoe,Crabp2,Gap43,Grin2b,Nrp1,Musk,Ntrk2,Ddr2,P2rx7,Reln,Rit2,Rp1,Cxcl12,Serpinf1,Sema3e,Tiam1,Nr2e1,Tnr,Was,Tenm1,Atp8b1,Srcin1,Ndnf,Kank1,Nrg1,Gpm6a,Rtn4rl1,Lrrc7,Prex1,Slc39a12,Il1rapl1	32/784
11_Member	GO Biological Processes	GO:0050769	positive regulation of neurogenesis	-3.63863	-1.61824	11816,12767,12904,13003,13051,15228,18186,18205,18212,19699,20315,20317,21844,21907,77125,211323,331461	Apoe,Cxcr4,Crabp2,Vcan,Cx3cr1,Foxg1,Nrp1,Ntf3,Ntrk2,Reln,Cxcl12,Serpinf1,Tiam1,Nr2e1,Il33,Nrg1,Il1rapl1	17/330
11_Member	GO Biological Processes	GO:0050767	regulation of neurogenesis	-3.62485	-1.60851	11816,12677,12767,12904,13003,13051,13388,15214,15228,18186,18205,18212,19699,20315,20317,20349,21844,21907,21960,77125,211323,331461	Apoe,Vsx2,Cxcr4,Crabp2,Vcan,Cx3cr1,Dll1,Hey2,Foxg1,Nrp1,Ntf3,Ntrk2,Reln,Cxcl12,Serpinf1,Sema3e,Tiam1,Nr2e1,Tnr,Il33,Nrg1,Il1rapl1	22/494
11_Member	GO Biological Processes	GO:0031346	positive regulation of cell projection organization	-3.54129	-1.54425	11603,11816,12904,16819,18186,18198,18212,18214,18439,19699,19762,19888,20315,20317,21844,23963,68169,211323,234267,242274,331461	Agrn,Apoe,Crabp2,Lcn2,Nrp1,Musk,Ntrk2,Ddr2,P2rx7,Reln,Rit2,Rp1,Cxcl12,Serpinf1,Tiam1,Tenm1,Ndnf,Nrg1,Gpm6a,Lrrc7,Il1rapl1	21/467
11_Member	GO Biological Processes	GO:0048638	regulation of developmental growth	-3.49563	-1.51252	11603,11816,12767,12904,13388,14239,14955,15214,17300,18186,18198,20315,20349,21385,21960,74131,211323,216233,231507	Agrn,Apoe,Cxcr4,Crabp2,Dll1,Foxs1,H19,Hey2,Foxc1,Nrp1,Musk,Cxcl12,Sema3e,Tbx2,Tnr,Sash3,Nrg1,Socs2,Plac8	19/404
11_Member	GO Biological Processes	GO:0048639	positive regulation of developmental growth	-3.44947	-1.48208	11603,11816,12767,12904,13388,14239,15214,18186,18198,20315,21385,74131,211323	Agrn,Apoe,Cxcr4,Crabp2,Dll1,Foxs1,Hey2,Nrp1,Musk,Cxcl12,Tbx2,Sash3,Nrg1	13/221
11_Member	GO Biological Processes	GO:0010975	regulation of neuron projection development	-3.36957	-1.43609	11603,11816,12904,18186,18198,18212,18214,19699,19762,20315,20317,20349,21844,21907,21960,56013,68169,107351,211323,237847,242274,277360,277468,331461	Agrn,Apoe,Crabp2,Nrp1,Musk,Ntrk2,Ddr2,Reln,Rit2,Cxcl12,Serpinf1,Sema3e,Tiam1,Nr2e1,Tnr,Srcin1,Ndnf,Kank1,Nrg1,Rtn4rl1,Lrrc7,Prex1,Slc39a12,Il1rapl1	24/586
11_Member	GO Biological Processes	GO:0040008	regulation of growth	-3.08281	-1.23932	11603,11816,12767,12904,13388,14239,14432,14955,15214,16010,17300,17387,18186,18198,18751,20315,20349,21385,21960,66102,67866,74131,75766,211323,216233,231507	Agrn,Apoe,Cxcr4,Crabp2,Dll1,Foxs1,Gap43,H19,Hey2,Igfbp4,Foxc1,Mmp14,Nrp1,Musk,Prkcb,Cxcl12,Sema3e,Tbx2,Tnr,Cxcl16,Wfdc1,Sash3,Dcstamp,Nrg1,Socs2,Plac8	26/688
11_Member	GO Biological Processes	GO:0045927	positive regulation of growth	-2.82246	-1.0778	11603,11816,12767,12904,13388,14239,15214,17387,18186,18198,20315,21385,66102,74131,211323	Agrn,Apoe,Cxcr4,Crabp2,Dll1,Foxs1,Hey2,Mmp14,Nrp1,Musk,Cxcl12,Tbx2,Cxcl16,Sash3,Nrg1	15/323
11_Member	GO Biological Processes	GO:0010976	positive regulation of neuron projection development	-2.18237	-0.653709	11816,18198,18212,18214,19699,19762,20317,21844,68169,211323,242274	Apoe,Musk,Ntrk2,Ddr2,Reln,Rit2,Serpinf1,Tiam1,Ndnf,Nrg1,Lrrc7	11/239
12_Summary	KEGG Pathway	mmu04512	ECM-receptor interaction - Mus musculus (house mouse)	-5.97605	-3.24508	11603,12833,12840,12841,12843,16780,19699,21828,21960,64176,81877,11796,18751,71785,107589,228785,11601,14172,16186,18205,18212,20963,21898,78134,320207,12814,14169	Agrn,Col6a1,Col9a2,Col9a3,Col1a2,Lamb3,Reln,Thbs4,Tnr,Sv2b,Tnxb,Birc3,Prkcb,Pdgfd,Mylk,Mylk2,Angpt2,Fgf18,Il2rg,Ntf3,Ntrk2,Syk,Tlr4,Lpar4,Pik3r5,Col11a1,Fgf14	27/-
12_Member	KEGG Pathway	mmu04512	ECM-receptor interaction - Mus musculus (house mouse)	-5.97605	-3.24508	11603,12833,12840,12841,12843,16780,19699,21828,21960,64176,81877	Agrn,Col6a1,Col9a2,Col9a3,Col1a2,Lamb3,Reln,Thbs4,Tnr,Sv2b,Tnxb	11/89
12_Member	KEGG Pathway	mmu04510	Focal adhesion - Mus musculus (house mouse)	-4.40697	-2.14665	11796,12833,12840,12841,12843,16780,18751,19699,21828,21960,71785,81877,107589,228785	Birc3,Col6a1,Col9a2,Col9a3,Col1a2,Lamb3,Prkcb,Reln,Thbs4,Tnr,Pdgfd,Tnxb,Mylk,Mylk2	14/203
12_Member	KEGG Pathway	mmu04151	PI3K-Akt signaling pathway - Mus musculus (house mouse)	-4.07484	-1.90989	11601,12833,12840,12841,12843,14172,16186,16780,18205,18212,19699,20963,21828,21898,21960,71785,78134,81877,320207	Angpt2,Col6a1,Col9a2,Col9a3,Col1a2,Fgf18,Il2rg,Lamb3,Ntf3,Ntrk2,Reln,Syk,Thbs4,Tlr4,Tnr,Pdgfd,Lpar4,Tnxb,Pik3r5	19/364
12_Member	WikiPathways	WP85	Focal adhesion	-3.61081	-1.60422	11796,12814,12843,16780,19699,21828,21960,71785,81877,107589,228785,320207	Birc3,Col11a1,Col1a2,Lamb3,Reln,Thbs4,Tnr,Pdgfd,Tnxb,Mylk,Mylk2,Pik3r5	12/185
12_Member	WikiPathways	WP2841	Focal adhesion PI3K Akt mTOR signaling pathway	-2.4734	-0.838906	11601,12814,12843,14169,14172,16186,16780,19699,21828,21960,71785,78134,81877,320207	Angpt2,Col11a1,Col1a2,Fgf14,Fgf18,Il2rg,Lamb3,Reln,Thbs4,Tnr,Pdgfd,Lpar4,Tnxb,Pik3r5	14/317
13_Summary	GO Biological Processes	GO:0032103	positive regulation of response to external stimulus	-5.94433	-3.22654	12229,12362,12363,12767,13051,14172,14469,14991,16803,18186,18205,19419,20186,20315,20963,21828,21844,21898,56619,56644,64074,66873,71660,71785,77125,105722,105855,211323,246707,279572,319197,12523,14727,19264,20737,74131,268857,13036,18751,93675,94185,208154,17948,269855,50706,81799,12268,12628,17174,18106,75766,94176,11816,14190,17472,232345,13386,15442,18439	Btk,Casp1,Casp4,Cxcr4,Cx3cr1,Fgf18,Gbp2,H2-M3,Lbp,Nrp1,Ntf3,Rasgrp1,Nr1h4,Cxcl12,Syk,Thbs4,Tiam1,Tlr4,Clec4e,Clec7a,Smoc2,Tril,Rarres2,Pdgfd,Il33,Ano6,Nckap1l,Nrg1,Emilin2,Tlr13,Gpr4,Cd84,Lilrb4b,Ptprc,Spn,Sash3,Nlrc3,Ctsh,Prkcb,Clec2i,Tnfrsf21,Btla,Naip2,Ssc5d,Postn,C1qtnf3,C4b,Cfh,Masp1,Cd244a,Dcstamp,Dock2,Apoe,Fgl2,Gbp4,A2m,Dlk1,Hpse,P2rx7	59/-
13_Member	GO Biological Processes	GO:0032103	positive regulation of response to external stimulus	-5.94433	-3.22654	12229,12362,12363,12767,13051,14172,14469,14991,16803,18186,18205,19419,20186,20315,20963,21828,21844,21898,56619,56644,64074,66873,71660,71785,77125,105722,105855,211323,246707,279572,319197	Btk,Casp1,Casp4,Cxcr4,Cx3cr1,Fgf18,Gbp2,H2-M3,Lbp,Nrp1,Ntf3,Rasgrp1,Nr1h4,Cxcl12,Syk,Thbs4,Tiam1,Tlr4,Clec4e,Clec7a,Smoc2,Tril,Rarres2,Pdgfd,Il33,Ano6,Nckap1l,Nrg1,Emilin2,Tlr13,Gpr4	31/617
13_Member	GO Biological Processes	GO:0032680	regulation of tumor necrosis factor production	-4.71564	-2.31111	12229,12523,13051,14727,16803,19264,19419,20186,20737,20963,21898,56644,74131,77125,268857	Btk,Cd84,Cx3cr1,Lilrb4b,Lbp,Ptprc,Rasgrp1,Nr1h4,Spn,Syk,Tlr4,Clec7a,Sash3,Il33,Nlrc3	15/216
13_Member	GO Biological Processes	GO:0002764	immune response-regulating signaling pathway	-4.67079	-2.29716	12229,12362,13036,14727,16803,18751,19264,20186,20963,21898,56619,56644,66873,93675,94185,105855,208154,279572	Btk,Casp1,Ctsh,Lilrb4b,Lbp,Prkcb,Ptprc,Nr1h4,Syk,Tlr4,Clec4e,Clec7a,Tril,Clec2i,Tnfrsf21,Nckap1l,Btla,Tlr13	18/300
13_Member	GO Biological Processes	GO:1903555	regulation of tumor necrosis factor superfamily cytokine production	-4.64529	-2.28652	12229,12523,13051,14727,16803,19264,19419,20186,20737,20963,21898,56644,74131,77125,268857	Btk,Cd84,Cx3cr1,Lilrb4b,Lbp,Ptprc,Rasgrp1,Nr1h4,Spn,Syk,Tlr4,Clec7a,Sash3,Il33,Nlrc3	15/219
13_Member	GO Biological Processes	GO:0098581	detection of external biotic stimulus	-4.10861	-1.93311	12363,16803,17948,21898,56644,269855	Casp4,Lbp,Naip2,Tlr4,Clec7a,Ssc5d	6/38
13_Member	GO Biological Processes	GO:0032642	regulation of chemokine production	-4.06883	-1.90735	12523,14727,16803,20186,20963,21898,50706,56644,77125,81799	Cd84,Lilrb4b,Lbp,Nr1h4,Syk,Tlr4,Postn,Clec7a,Il33,C1qtnf3	10/117
13_Member	GO Biological Processes	GO:0032760	positive regulation of tumor necrosis factor production	-4.02958	-1.87831	12229,12523,16803,19264,19419,20737,20963,21898,56644,74131,77125	Btk,Cd84,Lbp,Ptprc,Rasgrp1,Spn,Syk,Tlr4,Clec7a,Sash3,Il33	11/142
13_Member	GO Biological Processes	GO:1903557	positive regulation of tumor necrosis factor superfamily cytokine production	-3.97507	-1.84458	12229,12523,16803,19264,19419,20737,20963,21898,56644,74131,77125	Btk,Cd84,Lbp,Ptprc,Rasgrp1,Spn,Syk,Tlr4,Clec7a,Sash3,Il33	11/144
13_Member	GO Biological Processes	GO:0032490	detection of molecule of bacterial origin	-3.94431	-1.83168	12363,16803,21898,269855	Casp4,Lbp,Tlr4,Ssc5d	4/14
13_Member	GO Biological Processes	GO:0002768	immune response-regulating cell surface receptor signaling pathway	-3.86547	-1.77206	12229,14727,16803,18751,19264,20963,21898,56619,56644,66873,93675,94185,105855,208154	Btk,Lilrb4b,Lbp,Prkcb,Ptprc,Syk,Tlr4,Clec4e,Clec7a,Tril,Clec2i,Tnfrsf21,Nckap1l,Btla	14/228
13_Member	GO Biological Processes	GO:0002253	activation of immune response	-3.80257	-1.72916	12229,12268,12362,12628,14469,16803,17174,18751,19264,20186,20963,21898,56619,56644,66873,93675,94185,105855,279572	Btk,C4b,Casp1,Cfh,Gbp2,Lbp,Masp1,Prkcb,Ptprc,Nr1h4,Syk,Tlr4,Clec4e,Clec7a,Tril,Clec2i,Tnfrsf21,Nckap1l,Tlr13	19/382
13_Member	GO Biological Processes	GO:0002274	myeloid leukocyte activation	-3.78925	-1.72605	12229,12362,13051,14727,16803,18106,19419,20963,21898,75766,77125,94176	Btk,Casp1,Cx3cr1,Lilrb4b,Lbp,Cd244a,Rasgrp1,Syk,Tlr4,Dcstamp,Il33,Dock2	12/177
13_Member	GO Biological Processes	GO:0009595	detection of biotic stimulus	-3.48093	-1.50463	12363,16803,17948,21898,56644,269855	Casp4,Lbp,Naip2,Tlr4,Clec7a,Ssc5d	6/49
13_Member	GO Biological Processes	GO:0002757	immune response-activating signaling pathway	-3.34191	-1.41046	12229,12362,16803,18751,19264,20186,20963,21898,56619,56644,66873,93675,94185,105855,279572	Btk,Casp1,Lbp,Prkcb,Ptprc,Nr1h4,Syk,Tlr4,Clec4e,Clec7a,Tril,Clec2i,Tnfrsf21,Nckap1l,Tlr13	15/287
13_Member	GO Biological Processes	GO:0032677	regulation of interleukin-8 production	-3.23714	-1.32746	16803,18106,19264,20963,21898,56644,269855	Lbp,Cd244a,Ptprc,Syk,Tlr4,Clec7a,Ssc5d	7/75
13_Member	GO Biological Processes	GO:0002831	regulation of response to biotic stimulus	-3.14361	-1.27118	11816,12229,12362,12363,12523,12628,14190,14469,14991,16803,17472,19419,20186,20737,20963,21898,56619,56644,66873,232345,246707,268857,279572	Apoe,Btk,Casp1,Casp4,Cd84,Cfh,Fgl2,Gbp2,H2-M3,Lbp,Gbp4,Rasgrp1,Nr1h4,Spn,Syk,Tlr4,Clec4e,Clec7a,Tril,A2m,Emilin2,Nlrc3,Tlr13	23/572
13_Member	GO Biological Processes	GO:0002758	innate immune response-activating signaling pathway	-3.0428	-1.20799	12362,16803,20186,20963,21898,56619,56644,66873,279572	Casp1,Lbp,Nr1h4,Syk,Tlr4,Clec4e,Clec7a,Tril,Tlr13	9/130
13_Member	GO Biological Processes	GO:0001819	positive regulation of cytokine production	-2.91129	-1.13009	12229,12362,12363,12523,13386,14991,15442,16803,18106,18439,19264,19419,20186,20737,20963,21898,50706,56619,56644,74131,77125,81799	Btk,Casp1,Casp4,Cd84,Dlk1,H2-M3,Hpse,Lbp,Cd244a,P2rx7,Ptprc,Rasgrp1,Nr1h4,Spn,Syk,Tlr4,Postn,Clec4e,Clec7a,Sash3,Il33,C1qtnf3	22/559
13_Member	GO Biological Processes	GO:0032722	positive regulation of chemokine production	-2.88244	-1.11138	12523,16803,20963,21898,50706,56644,77125	Cd84,Lbp,Syk,Tlr4,Postn,Clec7a,Il33	7/86
13_Member	GO Biological Processes	GO:0002218	activation of innate immune response	-2.7227	-1.00739	12362,14469,16803,20186,20963,21898,56619,56644,66873,279572	Casp1,Gbp2,Lbp,Nr1h4,Syk,Tlr4,Clec4e,Clec7a,Tril,Tlr13	10/173
13_Member	GO Biological Processes	GO:0002221	pattern recognition receptor signaling pathway	-2.68198	-0.974007	12362,16803,20186,21898,56619,56644,66873,279572	Casp1,Lbp,Nr1h4,Tlr4,Clec4e,Clec7a,Tril,Tlr13	8/119
13_Member	GO Biological Processes	GO:0045576	mast cell activation	-2.62114	-0.930991	12229,14727,19419,20963,21898	Btk,Lilrb4b,Rasgrp1,Syk,Tlr4	5/49
13_Member	GO Biological Processes	GO:0002429	immune response-activating cell surface receptor signaling pathway	-2.50911	-0.860429	12229,16803,18751,19264,20963,21898,56644,66873,93675,94185,105855	Btk,Lbp,Prkcb,Ptprc,Syk,Tlr4,Clec7a,Tril,Clec2i,Tnfrsf21,Nckap1l	11/216
13_Member	GO Biological Processes	GO:0002833	positive regulation of response to biotic stimulus	-2.44334	-0.821966	12229,12362,12363,14469,14991,16803,19419,20186,20963,21898,56619,56644,66873,246707,279572	Btk,Casp1,Casp4,Gbp2,H2-M3,Lbp,Rasgrp1,Nr1h4,Syk,Tlr4,Clec4e,Clec7a,Tril,Emilin2,Tlr13	15/354
13_Member	GO Biological Processes	GO:0002275	myeloid cell activation involved in immune response	-2.41821	-0.804709	12229,16803,19419,20963,77125,94176	Btk,Lbp,Rasgrp1,Syk,Il33,Dock2	6/78
13_Member	GO Biological Processes	GO:0045089	positive regulation of innate immune response	-2.37791	-0.778811	12229,12362,12363,14469,14991,16803,19419,20186,20963,21898,56619,56644,66873,279572	Btk,Casp1,Casp4,Gbp2,H2-M3,Lbp,Rasgrp1,Nr1h4,Syk,Tlr4,Clec4e,Clec7a,Tril,Tlr13	14/325
13_Member	GO Biological Processes	GO:0002220	innate immune response activating cell surface receptor signaling pathway	-2.36666	-0.771325	16803,20963,21898,56644,66873	Lbp,Syk,Tlr4,Clec7a,Tril	5/56
13_Member	GO Biological Processes	GO:0045088	regulation of innate immune response	-2.33846	-0.752383	11816,12229,12362,12363,12628,14469,14991,16803,19419,20186,20963,21898,56619,56644,66873,232345,268857,279572	Apoe,Btk,Casp1,Casp4,Cfh,Gbp2,H2-M3,Lbp,Rasgrp1,Nr1h4,Syk,Tlr4,Clec4e,Clec7a,Tril,A2m,Nlrc3,Tlr13	18/472
13_Member	GO Biological Processes	GO:0032757	positive regulation of interleukin-8 production	-2.30111	-0.72856	16803,18106,20963,21898,56644	Lbp,Cd244a,Syk,Tlr4,Clec7a	5/58
13_Member	GO Biological Processes	GO:0032755	positive regulation of interleukin-6 production	-2.21573	-0.669035	12229,16803,18439,20963,21898,56644,77125	Btk,Lbp,P2rx7,Syk,Tlr4,Clec7a,Il33	7/113
13_Member	GO Biological Processes	GO:0002281	macrophage activation involved in immune response	-2.14479	-0.629566	16803,20963,77125	Lbp,Syk,Il33	3/21
13_Member	GO Biological Processes	GO:0031349	positive regulation of defense response	-2.06361	-0.578044	12229,12362,12363,14469,14991,16803,19419,20186,20963,21898,56619,56644,66873,77125,246707,279572,319197	Btk,Casp1,Casp4,Gbp2,H2-M3,Lbp,Rasgrp1,Nr1h4,Syk,Tlr4,Clec4e,Clec7a,Tril,Il33,Emilin2,Tlr13,Gpr4	17/465
13_Member	GO Biological Processes	GO:0032733	positive regulation of interleukin-10 production	-2.0429	-0.567082	20963,21898,56644,74131	Syk,Tlr4,Clec7a,Sash3	4/43
13_Member	GO Biological Processes	GO:0002752	cell surface pattern recognition receptor signaling pathway	-2.00797	-0.545456	16803,21898,56644,66873	Lbp,Tlr4,Clec7a,Tril	4/44
14_Summary	GO Biological Processes	GO:0045321	leukocyte activation	-5.58673	-2.93766	12192,12229,12362,12523,12767,13051,13388,14012,14190,14727,14991,16186,16431,16803,18106,18439,18751,19264,19419,20315,20737,20963,21898,22376,56619,56644,74131,75766,77125,94176,210293,268857,272382,277360,12268,12628,13036,17174,69583,22228	Zfp36l1,Btk,Casp1,Cd84,Cxcr4,Cx3cr1,Dll1,Mpzl2,Fgl2,Lilrb4b,H2-M3,Il2rg,Itm2a,Lbp,Cd244a,P2rx7,Prkcb,Ptprc,Rasgrp1,Cxcl12,Spn,Syk,Tlr4,Was,Clec4e,Clec7a,Sash3,Dcstamp,Il33,Dock2,Dock10,Nlrc3,Spib,Prex1,C4b,Cfh,Ctsh,Masp1,Tnfsf13,Ucp2	40/-
14_Member	GO Biological Processes	GO:0045321	leukocyte activation	-5.58673	-2.93766	12192,12229,12362,12523,12767,13051,13388,14012,14190,14727,14991,16186,16431,16803,18106,18439,18751,19264,19419,20315,20737,20963,21898,22376,56619,56644,74131,75766,77125,94176,210293,268857,272382,277360	Zfp36l1,Btk,Casp1,Cd84,Cxcr4,Cx3cr1,Dll1,Mpzl2,Fgl2,Lilrb4b,H2-M3,Il2rg,Itm2a,Lbp,Cd244a,P2rx7,Prkcb,Ptprc,Rasgrp1,Cxcl12,Spn,Syk,Tlr4,Was,Clec4e,Clec7a,Sash3,Dcstamp,Il33,Dock2,Dock10,Nlrc3,Spib,Prex1	34/741
14_Member	GO Biological Processes	GO:0002366	leukocyte activation involved in immune response	-5.09648	-2.61572	12229,13388,14190,14991,16431,16803,18106,19419,20737,20963,21898,56619,56644,77125,94176,210293	Btk,Dll1,Fgl2,H2-M3,Itm2a,Lbp,Cd244a,Rasgrp1,Spn,Syk,Tlr4,Clec4e,Clec7a,Il33,Dock2,Dock10	16/226
14_Member	GO Biological Processes	GO:0002263	cell activation involved in immune response	-5.00051	-2.55156	12229,13388,14190,14991,16431,16803,18106,19419,20737,20963,21898,56619,56644,77125,94176,210293	Btk,Dll1,Fgl2,H2-M3,Itm2a,Lbp,Cd244a,Rasgrp1,Spn,Syk,Tlr4,Clec4e,Clec7a,Il33,Dock2,Dock10	16/230
14_Member	GO Biological Processes	GO:0046649	lymphocyte activation	-4.39991	-2.14665	12192,12229,12523,12767,13388,14012,14190,14991,16186,16431,18106,18439,18751,19264,19419,20315,20737,20963,21898,22376,56619,74131,94176,210293,268857,272382,277360	Zfp36l1,Btk,Cd84,Cxcr4,Dll1,Mpzl2,Fgl2,H2-M3,Il2rg,Itm2a,Cd244a,P2rx7,Prkcb,Ptprc,Rasgrp1,Cxcl12,Spn,Syk,Tlr4,Was,Clec4e,Sash3,Dock2,Dock10,Nlrc3,Spib,Prex1	27/600
14_Member	GO Biological Processes	GO:0002252	immune effector process	-3.43187	-1.47964	12229,12268,12628,13036,13388,14190,14991,16431,16803,17174,18106,18439,19419,20737,20963,21898,56619,56644,69583,74131,77125,94176,210293	Btk,C4b,Cfh,Ctsh,Dll1,Fgl2,H2-M3,Itm2a,Lbp,Masp1,Cd244a,P2rx7,Rasgrp1,Spn,Syk,Tlr4,Clec4e,Clec7a,Tnfsf13,Sash3,Il33,Dock2,Dock10	23/545
14_Member	GO Biological Processes	GO:0042110	T cell activation	-3.31374	-1.38634	12192,12523,12767,14012,14190,14991,16186,18439,19264,19419,20315,20737,20963,22376,56619,74131,94176,268857,277360	Zfp36l1,Cd84,Cxcr4,Mpzl2,Fgl2,H2-M3,Il2rg,P2rx7,Ptprc,Rasgrp1,Cxcl12,Spn,Syk,Was,Clec4e,Sash3,Dock2,Nlrc3,Prex1	19/418
14_Member	GO Biological Processes	GO:0042113	B cell activation	-2.76107	-1.03725	12229,13388,16186,16431,18751,19264,19419,20963,21898,74131,210293,272382	Btk,Dll1,Il2rg,Itm2a,Prkcb,Ptprc,Rasgrp1,Syk,Tlr4,Sash3,Dock10,Spib	12/231
14_Member	GO Biological Processes	GO:0002285	lymphocyte activation involved in immune response	-2.57234	-0.904877	13388,14190,14991,16431,18106,20737,21898,56619,210293	Dll1,Fgl2,H2-M3,Itm2a,Cd244a,Spn,Tlr4,Clec4e,Dock10	9/152
14_Member	GO Biological Processes	GO:0030098	lymphocyte differentiation	-2.53586	-0.876955	12192,12229,13388,14012,16186,16431,19264,20737,20963,56619,74131,94176,210293,272382,277360	Zfp36l1,Btk,Dll1,Mpzl2,Il2rg,Itm2a,Ptprc,Spn,Syk,Clec4e,Sash3,Dock2,Dock10,Spib,Prex1	15/346
14_Member	GO Biological Processes	GO:0002521	leukocyte differentiation	-2.45989	-0.833019	12192,12229,13388,14012,16186,16431,19264,20737,20963,21898,22228,56619,74131,75766,77125,94176,210293,272382,277360	Zfp36l1,Btk,Dll1,Mpzl2,Il2rg,Itm2a,Ptprc,Spn,Syk,Tlr4,Ucp2,Clec4e,Sash3,Dcstamp,Il33,Dock2,Dock10,Spib,Prex1	19/496
14_Member	GO Biological Processes	GO:1903131	mononuclear cell differentiation	-2.34979	-0.758177	12192,12229,13388,14012,16186,16431,19264,20737,20963,56619,74131,75766,94176,210293,272382,277360	Zfp36l1,Btk,Dll1,Mpzl2,Il2rg,Itm2a,Ptprc,Spn,Syk,Clec4e,Sash3,Dcstamp,Dock2,Dock10,Spib,Prex1	16/398
14_Member	GO Biological Processes	GO:0002335	mature B cell differentiation	-2.19319	-0.661308	13388,16186,16431,210293	Dll1,Il2rg,Itm2a,Dock10	4/39
15_Summary	GO Biological Processes	GO:0043408	regulation of MAPK cascade	-5.57397	-2.93536	11539,11816,12523,12767,14114,14172,14727,14812,16010,17948,18186,18205,18212,18439,19264,19419,19762,20315,20963,21844,21898,23963,29820,56644,59036,71785,81799,109042,211323,215653,228785,233571,279572,320207,11603,18198,19699,21828,56013,67916,232431,81877,13051,16429,18214,20737,68655,71660,105855,11819	Adora1,Apoe,Cd84,Cxcr4,Fbln1,Fgf18,Lilrb4b,Grin2b,Igfbp4,Naip2,Nrp1,Ntf3,Ntrk2,P2rx7,Ptprc,Rasgrp1,Rit2,Cxcl12,Syk,Tiam1,Tlr4,Tenm1,Tnfrsf19,Clec7a,Dact1,Pdgfd,C1qtnf3,Cavin3,Nrg1,Rassf2,Mylk2,P2ry6,Tlr13,Pik3r5,Agrn,Musk,Reln,Thbs4,Srcin1,Plpp3,Gprc5a,Tnxb,Cx3cr1,Itln1,Ddr2,Spn,Fndc1,Rarres2,Nckap1l,Nr2f2	50/-
15_Member	GO Biological Processes	GO:0043408	regulation of MAPK cascade	-5.57397	-2.93536	11539,11816,12523,12767,14114,14172,14727,14812,16010,17948,18186,18205,18212,18439,19264,19419,19762,20315,20963,21844,21898,23963,29820,56644,59036,71785,81799,109042,211323,215653,228785,233571,279572,320207	Adora1,Apoe,Cd84,Cxcr4,Fbln1,Fgf18,Lilrb4b,Grin2b,Igfbp4,Naip2,Nrp1,Ntf3,Ntrk2,P2rx7,Ptprc,Rasgrp1,Rit2,Cxcl12,Syk,Tiam1,Tlr4,Tenm1,Tnfrsf19,Clec7a,Dact1,Pdgfd,C1qtnf3,Cavin3,Nrg1,Rassf2,Mylk2,P2ry6,Tlr13,Pik3r5	34/742
15_Member	GO Biological Processes	GO:0043410	positive regulation of MAPK cascade	-5.26702	-2.7314	11539,11816,12523,12767,14172,16010,17948,18186,18205,18212,18439,19264,19419,19762,20315,20963,21898,23963,29820,56644,71785,81799,109042,211323,215653,233571,320207	Adora1,Apoe,Cd84,Cxcr4,Fgf18,Igfbp4,Naip2,Nrp1,Ntf3,Ntrk2,P2rx7,Ptprc,Rasgrp1,Rit2,Cxcl12,Syk,Tlr4,Tenm1,Tnfrsf19,Clec7a,Pdgfd,C1qtnf3,Cavin3,Nrg1,Rassf2,P2ry6,Pik3r5	27/536
15_Member	GO Biological Processes	GO:0050730	regulation of peptidyl-tyrosine phosphorylation	-4.42802	-2.15717	11603,14727,18186,18198,18205,19264,19699,20963,21828,21898,56013,56644,67916,71785,211323,232431	Agrn,Lilrb4b,Nrp1,Musk,Ntf3,Ptprc,Reln,Syk,Thbs4,Tlr4,Srcin1,Clec7a,Plpp3,Pdgfd,Nrg1,Gprc5a	16/256
15_Member	GO Biological Processes	GO:0043406	positive regulation of MAP kinase activity	-4.39997	-2.14665	14172,18205,18439,19264,19419,20963,21898,23963,71785,320207	Fgf18,Ntf3,P2rx7,Ptprc,Rasgrp1,Syk,Tlr4,Tenm1,Pdgfd,Pik3r5	10/107
15_Member	GO Biological Processes	GO:0050731	positive regulation of peptidyl-tyrosine phosphorylation	-4.28965	-2.06122	11603,18186,18198,18205,19264,19699,20963,21828,21898,56013,56644,67916,211323	Agrn,Nrp1,Musk,Ntf3,Ptprc,Reln,Syk,Thbs4,Tlr4,Srcin1,Clec7a,Plpp3,Nrg1	13/182
15_Member	GO Biological Processes	GO:0043405	regulation of MAP kinase activity	-4.00357	-1.86556	11816,14172,18205,18439,19264,19419,20963,21898,23963,71785,81877,320207	Apoe,Fgf18,Ntf3,P2rx7,Ptprc,Rasgrp1,Syk,Tlr4,Tenm1,Pdgfd,Tnxb,Pik3r5	12/168
15_Member	GO Biological Processes	GO:0001934	positive regulation of protein phosphorylation	-3.79512	-1.72916	11603,12767,13051,14172,16429,18186,18198,18205,18212,18214,18439,19264,19419,19699,20737,20963,21828,21898,23963,56013,56644,67916,68655,71660,71785,211323,215653,320207	Agrn,Cxcr4,Cx3cr1,Fgf18,Itln1,Nrp1,Musk,Ntf3,Ntrk2,Ddr2,P2rx7,Ptprc,Rasgrp1,Reln,Spn,Syk,Thbs4,Tlr4,Tenm1,Srcin1,Clec7a,Plpp3,Fndc1,Rarres2,Pdgfd,Nrg1,Rassf2,Pik3r5	28/688
15_Member	GO Biological Processes	GO:0033674	positive regulation of kinase activity	-3.67471	-1.63033	11603,14172,18198,18205,18212,18214,18439,19264,19419,19699,20963,21898,23963,56013,71785,211323,215653,320207	Agrn,Fgf18,Musk,Ntf3,Ntrk2,Ddr2,P2rx7,Ptprc,Rasgrp1,Reln,Syk,Tlr4,Tenm1,Srcin1,Pdgfd,Nrg1,Rassf2,Pik3r5	18/359
15_Member	GO Biological Processes	GO:0042327	positive regulation of phosphorylation	-3.65459	-1.61824	11603,12767,13051,14172,16429,18186,18198,18205,18212,18214,18439,19264,19419,19699,20737,20963,21828,21898,23963,56013,56644,67916,68655,71660,71785,105855,211323,215653,320207	Agrn,Cxcr4,Cx3cr1,Fgf18,Itln1,Nrp1,Musk,Ntf3,Ntrk2,Ddr2,P2rx7,Ptprc,Rasgrp1,Reln,Spn,Syk,Thbs4,Tlr4,Tenm1,Srcin1,Clec7a,Plpp3,Fndc1,Rarres2,Pdgfd,Nckap1l,Nrg1,Rassf2,Pik3r5	29/738
15_Member	GO Biological Processes	GO:0045860	positive regulation of protein kinase activity	-3.43605	-1.47964	11603,14172,18205,18214,18439,19264,19419,19699,20963,21898,23963,56013,71785,211323,215653,320207	Agrn,Fgf18,Ntf3,Ddr2,P2rx7,Ptprc,Rasgrp1,Reln,Syk,Tlr4,Tenm1,Srcin1,Pdgfd,Nrg1,Rassf2,Pik3r5	16/312
15_Member	GO Biological Processes	GO:0051347	positive regulation of transferase activity	-3.11759	-1.26057	11603,11816,14172,18198,18205,18212,18214,18439,19264,19419,19699,20963,21898,23963,56013,71785,211323,215653,320207	Agrn,Apoe,Fgf18,Musk,Ntf3,Ntrk2,Ddr2,P2rx7,Ptprc,Rasgrp1,Reln,Syk,Tlr4,Tenm1,Srcin1,Pdgfd,Nrg1,Rassf2,Pik3r5	19/434
15_Member	GO Biological Processes	GO:0070374	positive regulation of ERK1 and ERK2 cascade	-3.11223	-1.25901	11816,12767,14172,18186,19264,19419,20315,21898,71785,81799,109042,211323,233571	Apoe,Cxcr4,Fgf18,Nrp1,Ptprc,Rasgrp1,Cxcl12,Tlr4,Pdgfd,C1qtnf3,Cavin3,Nrg1,P2ry6	13/240
15_Member	GO Biological Processes	GO:0070372	regulation of ERK1 and ERK2 cascade	-2.99437	-1.17796	11816,12767,14114,14172,18186,19264,19419,20315,20963,21844,21898,71785,81799,109042,211323,233571	Apoe,Cxcr4,Fbln1,Fgf18,Nrp1,Ptprc,Rasgrp1,Cxcl12,Syk,Tiam1,Tlr4,Pdgfd,C1qtnf3,Cavin3,Nrg1,P2ry6	16/343
15_Member	GO Biological Processes	GO:0043549	regulation of kinase activity	-2.85956	-1.10421	11603,11816,11819,14172,14727,18198,18205,18212,18214,18439,19264,19419,19699,20963,21898,23963,56013,71785,81877,211323,215653,232431,320207	Agrn,Apoe,Nr2f2,Fgf18,Lilrb4b,Musk,Ntf3,Ntrk2,Ddr2,P2rx7,Ptprc,Rasgrp1,Reln,Syk,Tlr4,Tenm1,Srcin1,Pdgfd,Tnxb,Nrg1,Rassf2,Gprc5a,Pik3r5	23/601
15_Member	GO Biological Processes	GO:0045859	regulation of protein kinase activity	-2.79953	-1.06011	11603,11816,11819,14172,14727,18205,18214,18439,19264,19419,19699,20963,21898,23963,56013,71785,81877,211323,215653,232431,320207	Agrn,Apoe,Nr2f2,Fgf18,Lilrb4b,Ntf3,Ddr2,P2rx7,Ptprc,Rasgrp1,Reln,Syk,Tlr4,Tenm1,Srcin1,Pdgfd,Tnxb,Nrg1,Rassf2,Gprc5a,Pik3r5	21/534
15_Member	GO Biological Processes	GO:0071902	positive regulation of protein serine/threonine kinase activity	-2.79798	-1.05987	14172,18205,18439,19264,19419,20963,21898,23963,71785,320207	Fgf18,Ntf3,P2rx7,Ptprc,Rasgrp1,Syk,Tlr4,Tenm1,Pdgfd,Pik3r5	10/169
15_Member	GO Biological Processes	GO:0071900	regulation of protein serine/threonine kinase activity	-2.25465	-0.697797	11816,11819,14172,18205,18439,19264,19419,20963,21898,23963,71785,81877,320207	Apoe,Nr2f2,Fgf18,Ntf3,P2rx7,Ptprc,Rasgrp1,Syk,Tlr4,Tenm1,Pdgfd,Tnxb,Pik3r5	13/301
15_Member	GO Biological Processes	GO:0051338	regulation of transferase activity	-2.0021	-0.543697	11603,11816,11819,14172,14727,18198,18205,18212,18214,18439,19264,19419,19699,20963,21898,23963,56013,71785,81877,211323,215653,232431,320207	Agrn,Apoe,Nr2f2,Fgf18,Lilrb4b,Musk,Ntf3,Ntrk2,Ddr2,P2rx7,Ptprc,Rasgrp1,Reln,Syk,Tlr4,Tenm1,Srcin1,Pdgfd,Tnxb,Nrg1,Rassf2,Gprc5a,Pik3r5	23/708
16_Summary	GO Biological Processes	GO:0007162	negative regulation of cell adhesion	-5.50908	-2.88069	11601,14114,14190,14727,17387,17390,19264,20315,20349,20737,21960,26970,50706,50918,56013,56744,68396,94185,107351,208154,230959,18186,277360,64074,68169	Angpt2,Fbln1,Fgl2,Lilrb4b,Mmp14,Mmp2,Ptprc,Cxcl12,Sema3e,Spn,Tnr,Pla2g2e,Postn,Myadm,Srcin1,Pf4,Nat8,Tnfrsf21,Kank1,Btla,Ajap1,Nrp1,Prex1,Smoc2,Ndnf	25/-
16_Member	GO Biological Processes	GO:0007162	negative regulation of cell adhesion	-5.50908	-2.88069	11601,14114,14190,14727,17387,17390,19264,20315,20349,20737,21960,26970,50706,50918,56013,56744,68396,94185,107351,208154,230959	Angpt2,Fbln1,Fgl2,Lilrb4b,Mmp14,Mmp2,Ptprc,Cxcl12,Sema3e,Spn,Tnr,Pla2g2e,Postn,Myadm,Srcin1,Pf4,Nat8,Tnfrsf21,Kank1,Btla,Ajap1	21/342
16_Member	GO Biological Processes	GO:0010812	negative regulation of cell-substrate adhesion	-3.79571	-1.72916	11601,14114,17387,20349,50706,107351,230959	Angpt2,Fbln1,Mmp14,Sema3e,Postn,Kank1,Ajap1	7/61
16_Member	GO Biological Processes	GO:1900024	regulation of substrate adhesion-dependent cell spreading	-3.04246	-1.20799	14114,18186,50706,50918,107351,277360	Fbln1,Nrp1,Postn,Myadm,Kank1,Prex1	6/59
16_Member	GO Biological Processes	GO:0010810	regulation of cell-substrate adhesion	-2.77688	-1.0465	11601,14114,17387,18186,20349,50706,50918,64074,68169,107351,230959,277360	Angpt2,Fbln1,Mmp14,Nrp1,Sema3e,Postn,Myadm,Smoc2,Ndnf,Kank1,Ajap1,Prex1	12/230
16_Member	GO Biological Processes	GO:1900025	negative regulation of substrate adhesion-dependent cell spreading	-2.66449	-0.962537	14114,50706,107351	Fbln1,Postn,Kank1	3/14
16_Member	GO Biological Processes	GO:0001953	negative regulation of cell-matrix adhesion	-2.27551	-0.71175	17387,20349,50706,230959	Mmp14,Sema3e,Postn,Ajap1	4/37
17_Summary	GO Biological Processes	GO:0032653	regulation of interleukin-10 production	-5.46509	-2.8797	12229,12523,13388,14727,20963,21898,56644,74131,94185,208154,77125	Btk,Cd84,Dll1,Lilrb4b,Syk,Tlr4,Clec7a,Sash3,Tnfrsf21,Btla,Il33	11/-
17_Member	GO Biological Processes	GO:0032653	regulation of interleukin-10 production	-5.46509	-2.8797	12229,12523,13388,14727,20963,21898,56644,74131,94185	Btk,Cd84,Dll1,Lilrb4b,Syk,Tlr4,Clec7a,Sash3,Tnfrsf21	9/64
17_Member	GO Biological Processes	GO:0032693	negative regulation of interleukin-10 production	-4.2972	-2.06473	12229,12523,13388,14727,94185	Btk,Cd84,Dll1,Lilrb4b,Tnfrsf21	5/22
17_Member	GO Biological Processes	GO:0030889	negative regulation of B cell proliferation	-2.2056	-0.663906	12229,94185,208154	Btk,Tnfrsf21,Btla	3/20
17_Member	GO Biological Processes	GO:0032674	regulation of interleukin-5 production	-2.14479	-0.629566	14727,77125,94185	Lilrb4b,Il33,Tnfrsf21	3/21
18_Summary	Reactome Gene Sets	R-MMU-109582	Hemostasis	-5.46364	-2.8797	11601,11941,12523,12843,13041,14067,14675,16426,18106,18439,18573,18751,18788,19419,20737,20963,56744,71660,74145,94176,209737,210293,232345,240641,320207,381484	Angpt2,Atp2b2,Cd84,Col1a2,Ctsw,F5,Gna14,Itih3,Cd244a,P2rx7,Pde1a,Prkcb,Serpinb2,Rasgrp1,Spn,Syk,Pf4,Rarres2,F13a1,Dock2,Kif15,Dock10,A2m,Kif20b,Pik3r5,Gm5150	26/-
18_Member	Reactome Gene Sets	R-MMU-109582	Hemostasis	-5.46364	-2.8797	11601,11941,12523,12843,13041,14067,14675,16426,18106,18439,18573,18751,18788,19419,20737,20963,56744,71660,74145,94176,209737,210293,232345,240641,320207,381484	Angpt2,Atp2b2,Cd84,Col1a2,Ctsw,F5,Gna14,Itih3,Cd244a,P2rx7,Pde1a,Prkcb,Serpinb2,Rasgrp1,Spn,Syk,Pf4,Rarres2,F13a1,Dock2,Kif15,Dock10,A2m,Kif20b,Pik3r5,Gm5150	26/492
18_Member	Reactome Gene Sets	R-MMU-202733	Cell surface interactions at the vascular wall	-2.79561	-1.0588	11601,12523,12843,18106,20737,56744,381484	Angpt2,Cd84,Col1a2,Cd244a,Spn,Pf4,Gm5150	7/89
19_Summary	GO Biological Processes	GO:0045087	innate immune response	-5.46032	-2.8797	12229,12362,12363,12523,12628,12642,13051,14302,14469,16666,16803,16819,17174,17472,17948,18106,20186,20963,21898,22376,23962,56619,56644,66102,66141,66873,67701,68713,71660,100702,269855,279572,319278,626578,12833,17312,18439,19419,22329,23887,26970,54199,56744,76969,77125,105722,14991,20737,58809,231507,268857	Btk,Casp1,Casp4,Cd84,Cfh,Ch25h,Cx3cr1,Frk,Gbp2,Krt16,Lbp,Lcn2,Masp1,Gbp4,Naip2,Cd244a,Nr1h4,Syk,Tlr4,Was,Oasl2,Clec4e,Clec7a,Cxcl16,Ifitm3,Tril,Wfdc2,Ifitm1,Rarres2,Gbp6,Ssc5d,Tlr13,Shfl,Gbp10,Col6a1,Clec10a,P2rx7,Rasgrp1,Vcam1,Ggt5,Pla2g2e,Ccrl2,Pf4,Chst1,Il33,Ano6,H2-M3,Spn,Rnase4,Plac8,Nlrc3	51/-
19_Member	GO Biological Processes	GO:0045087	innate immune response	-5.46032	-2.8797	12229,12362,12363,12523,12628,12642,13051,14302,14469,16666,16803,16819,17174,17472,17948,18106,20186,20963,21898,22376,23962,56619,56644,66102,66141,66873,67701,68713,71660,100702,269855,279572,319278,626578	Btk,Casp1,Casp4,Cd84,Cfh,Ch25h,Cx3cr1,Frk,Gbp2,Krt16,Lbp,Lcn2,Masp1,Gbp4,Naip2,Cd244a,Nr1h4,Syk,Tlr4,Was,Oasl2,Clec4e,Clec7a,Cxcl16,Ifitm3,Tril,Wfdc2,Ifitm1,Rarres2,Gbp6,Ssc5d,Tlr13,Shfl,Gbp10	34/751
19_Member	GO Biological Processes	GO:0006954	inflammatory response	-5.03532	-2.5728	12229,12362,12363,12628,12833,13051,16666,16803,17312,17948,18439,19419,20186,20963,21898,22329,23887,26970,54199,56644,56744,66873,71660,76969,77125,105722,279572	Btk,Casp1,Casp4,Cfh,Col6a1,Cx3cr1,Krt16,Lbp,Clec10a,Naip2,P2rx7,Rasgrp1,Nr1h4,Syk,Tlr4,Vcam1,Ggt5,Pla2g2e,Ccrl2,Clec7a,Pf4,Tril,Rarres2,Chst1,Il33,Ano6,Tlr13	27/552
19_Member	GO Biological Processes	GO:0042742	defense response to bacterium	-4.40181	-2.14665	12362,12363,14469,14991,16803,16819,17472,17948,18439,20186,20737,20963,21898,56619,58809,67701,71660,100702,231507,269855,626578	Casp1,Casp4,Gbp2,H2-M3,Lbp,Lcn2,Gbp4,Naip2,P2rx7,Nr1h4,Spn,Syk,Tlr4,Clec4e,Rnase4,Wfdc2,Rarres2,Gbp6,Plac8,Ssc5d,Gbp10	21/405
19_Member	GO Biological Processes	GO:0034341	response to type II interferon	-4.14168	-1.95833	12362,14469,17472,21898,22376,66102,66141,68713,100702,319278,626578	Casp1,Gbp2,Gbp4,Tlr4,Was,Cxcl16,Ifitm3,Ifitm1,Gbp6,Shfl,Gbp10	11/138
19_Member	GO Biological Processes	GO:0001562	response to protozoan	-3.53068	-1.53833	14469,17472,20737,56744,100702,626578	Gbp2,Gbp4,Spn,Pf4,Gbp6,Gbp10	6/48
19_Member	GO Biological Processes	GO:0002237	response to molecule of bacterial origin	-3.08122	-1.23932	12229,12362,12363,12628,12833,13051,14469,14991,16803,18439,20186,21898,56744,66102,100702,268857,269855,626578	Btk,Casp1,Casp4,Cfh,Col6a1,Cx3cr1,Gbp2,H2-M3,Lbp,P2rx7,Nr1h4,Tlr4,Pf4,Cxcl16,Gbp6,Nlrc3,Ssc5d,Gbp10	18/403
19_Member	GO Biological Processes	GO:0042832	defense response to protozoan	-2.87739	-1.11138	14469,17472,56744,100702,626578	Gbp2,Gbp4,Pf4,Gbp6,Gbp10	5/43
19_Member	GO Biological Processes	GO:0032496	response to lipopolysaccharide	-2.51026	-0.860429	12229,12362,12363,12628,12833,13051,14469,16803,18439,20186,21898,56744,66102,100702,268857,626578	Btk,Casp1,Casp4,Cfh,Col6a1,Cx3cr1,Gbp2,Lbp,P2rx7,Nr1h4,Tlr4,Pf4,Cxcl16,Gbp6,Nlrc3,Gbp10	16/383
19_Member	GO Biological Processes	GO:0071216	cellular response to biotic stimulus	-2.34309	-0.753329	12229,12362,12628,13051,14469,16803,20186,20963,21898,56644,56744,66102,100702,626578	Btk,Casp1,Cfh,Cx3cr1,Gbp2,Lbp,Nr1h4,Syk,Tlr4,Clec7a,Pf4,Cxcl16,Gbp6,Gbp10	14/328
19_Member	GO Biological Processes	GO:0071346	cellular response to type II interferon	-2.2788	-0.71175	12362,14469,17472,21898,22376,100702,626578	Casp1,Gbp2,Gbp4,Tlr4,Was,Gbp6,Gbp10	7/110
19_Member	GO Biological Processes	GO:0050830	defense response to Gram-positive bacterium	-2.25794	-0.699813	12363,14469,16803,17472,18439,58809,71660,100702,269855,626578	Casp4,Gbp2,Lbp,Gbp4,P2rx7,Rnase4,Rarres2,Gbp6,Ssc5d,Gbp10	10/201
20_Summary	GO Biological Processes	GO:0019233	sensory perception of pain	-5.33535	-2.78949	11539,12767,14811,14812,16490,18439,20315,21898,64292,211323,11941,12814,20132,22157,64378,107477,20449,21426,22228,231507,329910,12833,17390,20512	Adora1,Cxcr4,Grin2a,Grin2b,Kcna2,P2rx7,Cxcl12,Tlr4,Ptges,Nrg1,Atp2b2,Col11a1,Rrh,Tulp1,Gpr88,Guca1b,St8sia1,Tfec,Ucp2,Plac8,Acot11,Col6a1,Mmp2,Slc1a3	24/-
20_Member	GO Biological Processes	GO:0019233	sensory perception of pain	-5.33535	-2.78949	11539,12767,14811,14812,16490,18439,20315,21898,64292,211323	Adora1,Cxcr4,Grin2a,Grin2b,Kcna2,P2rx7,Cxcl12,Tlr4,Ptges,Nrg1	10/84
20_Member	GO Biological Processes	GO:0009582	detection of abiotic stimulus	-4.75048	-2.32748	11539,11941,12767,12814,14812,20132,20315,21898,22157,64378,107477,211323	Adora1,Atp2b2,Cxcr4,Col11a1,Grin2b,Rrh,Cxcl12,Tlr4,Tulp1,Gpr88,Guca1b,Nrg1	12/141
20_Member	GO Biological Processes	GO:0009581	detection of external stimulus	-4.71958	-2.31111	11539,11941,12767,12814,14812,20132,20315,21898,22157,64378,107477,211323	Adora1,Atp2b2,Cxcr4,Col11a1,Grin2b,Rrh,Cxcl12,Tlr4,Tulp1,Gpr88,Guca1b,Nrg1	12/142
20_Member	GO Biological Processes	GO:0050965	detection of temperature stimulus involved in sensory perception of pain	-3.92699	-1.82047	11539,12767,20315,21898,211323	Adora1,Cxcr4,Cxcl12,Tlr4,Nrg1	5/26
20_Member	GO Biological Processes	GO:0062149	detection of stimulus involved in sensory perception of pain	-3.91777	-1.81609	11539,12767,14812,20315,21898,211323	Adora1,Cxcr4,Grin2b,Cxcl12,Tlr4,Nrg1	6/41
20_Member	GO Biological Processes	GO:0050961	detection of temperature stimulus involved in sensory perception	-3.61857	-1.60615	11539,12767,20315,21898,211323	Adora1,Cxcr4,Cxcl12,Tlr4,Nrg1	5/30
20_Member	GO Biological Processes	GO:0016048	detection of temperature stimulus	-3.4175	-1.47161	11539,12767,20315,21898,211323	Adora1,Cxcr4,Cxcl12,Tlr4,Nrg1	5/33
20_Member	GO Biological Processes	GO:0050974	detection of mechanical stimulus involved in sensory perception	-3.33874	-1.40932	11941,12767,12814,14812,20315,21898	Atp2b2,Cxcr4,Col11a1,Grin2b,Cxcl12,Tlr4	6/52
20_Member	GO Biological Processes	GO:0050951	sensory perception of temperature stimulus	-3.12624	-1.26376	11539,12767,20315,21898,211323	Adora1,Cxcr4,Cxcl12,Tlr4,Nrg1	5/38
20_Member	GO Biological Processes	GO:0050966	detection of mechanical stimulus involved in sensory perception of pain	-3.05676	-1.2174	12767,14812,20315,21898	Cxcr4,Grin2b,Cxcl12,Tlr4	4/23
20_Member	GO Biological Processes	GO:0009266	response to temperature stimulus	-2.89568	-1.11812	11539,12767,20315,20449,21426,21898,22228,211323,231507,329910	Adora1,Cxcr4,Cxcl12,St8sia1,Tfec,Tlr4,Ucp2,Nrg1,Plac8,Acot11	10/164
20_Member	GO Biological Processes	GO:0050982	detection of mechanical stimulus	-2.75267	-1.03154	11941,12767,12814,14812,20315,21898	Atp2b2,Cxcr4,Col11a1,Grin2b,Cxcl12,Tlr4	6/67
20_Member	GO Biological Processes	GO:0009612	response to mechanical stimulus	-2.42855	-0.812119	11941,12767,12814,12833,14812,17390,18439,20315,20512,21898	Atp2b2,Cxcr4,Col11a1,Col6a1,Grin2b,Mmp2,P2rx7,Cxcl12,Slc1a3,Tlr4	10/190
