# Supplementary material for: A Transcriptomics Analysis of the Regulation of Lens Fiber Cell Differentiation in the Absence of FGFRs and PTEN
Source: Cells. 2024 Jul 19;13(14):1222. doi: 10.3390/cells13141222 (PMC11274593; doi:10.3390/cells13141222)
Supplement: Supplementary file 1 [file cells-13-01222-s001.zip › drive-download-20240627T212928Z-001/Table S13.xlsx]

## Sheet: Enrichment
Gene Ontology analysis for Cluster P3
GroupID	Category	Term	Description	LogP	Log(q-value)	Genes	Symbols	InTerm_InList
1_Summary	GO Biological Processes	GO:0090287	regulation of cellular response to growth factor stimulus	-8.87912	-4.61804	13380,13390,14275,14362,15245,15251,17702,18121,20358,20563,21687,21807,27528,30878,52463,66042,66695,114249,214384,214425,240725,268935,320924,13132	Dkk1,Dlx1,Folr1,Fzd1,Hhip,Hif1a,Msx2,Nog,Sema6a,Slit2,Tek,Tsc22d1,Nrep,Apln,Tet1,Sostdc1,Aspn,Npnt,Myocd,Cilp,Sulf1,Scube3,Ccbe1,Dab2	24/-
1_Member	GO Biological Processes	GO:0090287	regulation of cellular response to growth factor stimulus	-8.87912	-4.61804	13380,13390,14275,14362,15245,15251,17702,18121,20358,20563,21687,21807,27528,30878,52463,66042,66695,114249,214384,214425,240725,268935,320924	Dkk1,Dlx1,Folr1,Fzd1,Hhip,Hif1a,Msx2,Nog,Sema6a,Slit2,Tek,Tsc22d1,Nrep,Apln,Tet1,Sostdc1,Aspn,Npnt,Myocd,Cilp,Sulf1,Scube3,Ccbe1	23/326
1_Member	GO Biological Processes	GO:0090092	regulation of transmembrane receptor protein serine/threonine kinase signaling pathway	-6.12575	-2.90841	13132,13380,13390,14275,14362,17702,18121,21807,27528,52463,66042,66695,114249,214384,214425,240725,268935	Dab2,Dkk1,Dlx1,Folr1,Fzd1,Msx2,Nog,Tsc22d1,Nrep,Tet1,Sostdc1,Aspn,Npnt,Myocd,Cilp,Sulf1,Scube3	17/265
1_Member	GO Biological Processes	GO:1903844	regulation of cellular response to transforming growth factor beta stimulus	-3.42306	-1.2554	13390,14275,21807,27528,52463,66695,114249,214384,214425	Dlx1,Folr1,Tsc22d1,Nrep,Tet1,Aspn,Npnt,Myocd,Cilp	9/144
1_Member	GO Biological Processes	GO:0090100	positive regulation of transmembrane receptor protein serine/threonine kinase signaling pathway	-2.96427	-0.96802	13132,17702,21807,114249,214384,240725,268935	Dab2,Msx2,Tsc22d1,Npnt,Myocd,Sulf1,Scube3	7/104
1_Member	GO Biological Processes	GO:0017015	regulation of transforming growth factor beta receptor signaling pathway	-2.82982	-0.863211	14275,21807,27528,52463,66695,114249,214384,214425	Folr1,Tsc22d1,Nrep,Tet1,Aspn,Npnt,Myocd,Cilp	8/141
2_Summary	GO Biological Processes	GO:0045596	negative regulation of cell differentiation	-7.65528	-3.69524	11307,12227,12550,12803,13380,13390,13610,13711,16011,16952,17702,17756,18121,18708,19716,20295,20358,20563,20679,21807,27220,54720,56458,63873,66042,68027,70086,70433,74511,76441,93694,108151,214384,269784,12322,12560,13132,17150,17762,18613,18762,23964,26401,52463,60597,68339,76574,77446,81879,193385,211187,232370,243743,268902,319476,11596,14275,14580,27528,72088,108073,226841,329628,22240,187…	Abcg1,Btg2,Cdh1,Cntf,Dkk1,Dlx1,S1pr3,Elf5,Igfbp5,Anxa1,Msx2,Map2,Nog,Pik3r1,Bex1,Ccl17,Sema6a,Slit2,Sox6,Tsc22d1,Cartpt,Rcan1,Foxo1,Trpv4,Sostdc1,Tmem178,Cysltr2,Draxin,Lrrc17,Daam2,Clec2d,Sema3d,Myocd,Cntn4,Camk2a,Cdh3,Dab2,Mfap2,Mapt,Pecam1,Prkcz,Tenm2,Map3k1,Tet1,Mapk8ip2,Ccdc88c,Mfsd2a,Heg1,Tfcp2l1,Ripor2,Lrtm2,Clstn3,Plxna4,Robo2,Lrtm1,Ager,Folr1,Gfap,Nrep,Ush1c,Grm7,Vash2,Fat4,Dpysl3,Prkcq,…	80/-
2_Member	GO Biological Processes	GO:0045596	negative regulation of cell differentiation	-7.65528	-3.69524	11307,12227,12550,12803,13380,13390,13610,13711,16011,16952,17702,17756,18121,18708,19716,20295,20358,20563,20679,21807,27220,54720,56458,63873,66042,68027,70086,70433,74511,76441,93694,108151,214384,269784	Abcg1,Btg2,Cdh1,Cntf,Dkk1,Dlx1,S1pr3,Elf5,Igfbp5,Anxa1,Msx2,Map2,Nog,Pik3r1,Bex1,Ccl17,Sema6a,Slit2,Sox6,Tsc22d1,Cartpt,Rcan1,Foxo1,Trpv4,Sostdc1,Tmem178,Cysltr2,Draxin,Lrrc17,Daam2,Clec2d,Sema3d,Myocd,Cntn4	34/759
2_Member	GO Biological Processes	GO:0010721	negative regulation of cell development	-6.14235	-2.90841	12227,12550,13390,13610,16952,17756,18121,18708,20358,20563,21807,27220,68027,70086,70433,74511,76441,93694,108151	Btg2,Cdh1,Dlx1,S1pr3,Anxa1,Map2,Nog,Pik3r1,Sema6a,Slit2,Tsc22d1,Cartpt,Tmem178,Cysltr2,Draxin,Lrrc17,Daam2,Clec2d,Sema3d	19/326
2_Member	GO Biological Processes	GO:0000902	cell morphogenesis	-5.44783	-2.46414	12322,12550,12560,13132,13380,17150,17756,17762,18121,18613,18762,20358,20563,20679,23964,26401,52463,60597,68339,70433,76574,77446,81879,108151,193385,211187,232370,243743,268902,319476	Camk2a,Cdh1,Cdh3,Dab2,Dkk1,Mfap2,Map2,Mapt,Nog,Pecam1,Prkcz,Sema6a,Slit2,Sox6,Tenm2,Map3k1,Tet1,Mapk8ip2,Ccdc88c,Draxin,Mfsd2a,Heg1,Tfcp2l1,Sema3d,Ripor2,Lrtm2,Clstn3,Plxna4,Robo2,Lrtm1	30/779
2_Member	GO Biological Processes	GO:0031175	neuron projection development	-5.40374	-2.46414	11596,12227,12322,12803,14275,14580,17756,17762,18121,18762,19716,20358,20563,23964,27528,52463,60597,70433,72088,108073,108151,193385,211187,226841,232370,243743,268902,269784,319476,329628	Ager,Btg2,Camk2a,Cntf,Folr1,Gfap,Map2,Mapt,Nog,Prkcz,Bex1,Sema6a,Slit2,Tenm2,Nrep,Tet1,Mapk8ip2,Draxin,Ush1c,Grm7,Sema3d,Ripor2,Lrtm2,Vash2,Clstn3,Plxna4,Robo2,Cntn4,Lrtm1,Fat4	30/783
2_Member	GO Biological Processes	GO:0051961	negative regulation of nervous system development	-5.29754	-2.40122	12227,12550,13380,13390,17756,18121,20358,20563,70086,70433,76441,108151,232370	Btg2,Cdh1,Dkk1,Dlx1,Map2,Nog,Sema6a,Slit2,Cysltr2,Draxin,Daam2,Sema3d,Clstn3	13/183
2_Member	GO Biological Processes	GO:0050919	negative chemotaxis	-4.39932	-1.87781	20358,20563,108151,211187,243743,319476	Sema6a,Slit2,Sema3d,Lrtm2,Plxna4,Lrtm1	6/42
2_Member	GO Biological Processes	GO:0010977	negative regulation of neuron projection development	-4.26839	-1.78547	12550,13132,13380,14580,17756,20358,20563,22240,63873,70433,108151	Cdh1,Dab2,Dkk1,Gfap,Map2,Sema6a,Slit2,Dpysl3,Trpv4,Draxin,Sema3d	11/167
2_Member	GO Biological Processes	GO:0050768	negative regulation of neurogenesis	-4.08481	-1.64767	12227,12550,13390,17756,18121,20358,20563,70086,70433,76441,108151	Btg2,Cdh1,Dlx1,Map2,Nog,Sema6a,Slit2,Cysltr2,Draxin,Daam2,Sema3d	11/175
2_Member	GO Biological Processes	GO:0030517	negative regulation of axon extension	-4.01243	-1.59645	12550,17756,20358,20563,70433,108151	Cdh1,Map2,Sema6a,Slit2,Draxin,Sema3d	6/49
2_Member	GO Biological Processes	GO:0040011	locomotion	-3.85382	-1.47924	16952,18761,20295,20296,20297,20306,20358,20563,30044,54720,108151,193385,211187,243743,268902,319476	Anxa1,Prkcq,Ccl17,Ccl2,Ccl20,Ccl7,Sema6a,Slit2,Opn4,Rcan1,Sema3d,Ripor2,Lrtm2,Plxna4,Robo2,Lrtm1	16/359
2_Member	GO Biological Processes	GO:0031345	negative regulation of cell projection organization	-3.7615	-1.43492	12550,13132,13380,14580,17756,20358,20563,22240,63873,70433,108151,231532	Cdh1,Dab2,Dkk1,Gfap,Map2,Sema6a,Slit2,Dpysl3,Trpv4,Draxin,Sema3d,Arhgap24	12/223
2_Member	GO Biological Processes	GO:0042330	taxis	-3.72555	-1.41872	16952,18761,20295,20296,20297,20306,20358,20563,30044,108151,193385,211187,243743,268902,319476	Anxa1,Prkcq,Ccl17,Ccl2,Ccl20,Ccl7,Sema6a,Slit2,Opn4,Sema3d,Ripor2,Lrtm2,Plxna4,Robo2,Lrtm1	15/331
2_Member	GO Biological Processes	GO:0061564	axon development	-3.68992	-1.39688	12803,14275,17756,17762,18121,19716,20358,20563,23964,27528,70433,108073,108151,211187,226841,243743,268902,319476	Cntf,Folr1,Map2,Mapt,Nog,Bex1,Sema6a,Slit2,Tenm2,Nrep,Draxin,Grm7,Sema3d,Lrtm2,Vash2,Plxna4,Robo2,Lrtm1	18/449
2_Member	GO Biological Processes	GO:0030516	regulation of axon extension	-3.46207	-1.27917	12550,17756,17762,20358,20563,70433,108151,243743	Cdh1,Map2,Mapt,Sema6a,Slit2,Draxin,Sema3d,Plxna4	8/113
2_Member	GO Biological Processes	GO:0006935	chemotaxis	-3.24164	-1.13966	16952,18761,20295,20296,20297,20306,20358,20563,108151,193385,211187,243743,268902,319476	Anxa1,Prkcq,Ccl17,Ccl2,Ccl20,Ccl7,Sema6a,Slit2,Sema3d,Ripor2,Lrtm2,Plxna4,Robo2,Lrtm1	14/329
2_Member	GO Biological Processes	GO:0045926	negative regulation of growth	-3.14461	-1.07944	12550,13132,15251,16011,17756,17906,18121,19662,20358,20563,70433,108151	Cdh1,Dab2,Hif1a,Igfbp5,Map2,Myl2,Nog,Rbp4,Sema6a,Slit2,Draxin,Sema3d	12/261
2_Member	GO Biological Processes	GO:0050771	negative regulation of axonogenesis	-3.12391	-1.0615	12550,17756,20358,20563,70433,108151	Cdh1,Map2,Sema6a,Slit2,Draxin,Sema3d	6/71
2_Member	GO Biological Processes	GO:0048640	negative regulation of developmental growth	-3.10121	-1.04696	12550,17756,18121,19662,20358,20563,70433,108151	Cdh1,Map2,Nog,Rbp4,Sema6a,Slit2,Draxin,Sema3d	8/128
2_Member	GO Biological Processes	GO:0061387	regulation of extent of cell growth	-3.07909	-1.04332	12550,17756,17762,20358,20563,70433,108151,243743	Cdh1,Map2,Mapt,Sema6a,Slit2,Draxin,Sema3d,Plxna4	8/129
2_Member	GO Biological Processes	GO:0048667	cell morphogenesis involved in neuron differentiation	-2.72772	-0.792987	12322,17756,17762,18121,20358,20563,23964,52463,60597,70433,76574,108151,193385,211187,243743,268902,319476	Camk2a,Map2,Mapt,Nog,Sema6a,Slit2,Tenm2,Tet1,Mapk8ip2,Draxin,Mfsd2a,Sema3d,Ripor2,Lrtm2,Plxna4,Robo2,Lrtm1	17/500
2_Member	KEGG Pathway	mmu04360	Axon guidance - Mus musculus (house mouse)	-2.71834	-0.789806	12322,18708,18762,20358,20563,108151,192198,243743,268902	Camk2a,Pik3r1,Prkcz,Sema6a,Slit2,Sema3d,Lrrc4,Plxna4,Robo2	9/181
2_Member	GO Biological Processes	GO:0050770	regulation of axonogenesis	-2.63801	-0.736772	12550,17756,17762,20358,20563,70433,108151,243743,268902	Cdh1,Map2,Mapt,Sema6a,Slit2,Draxin,Sema3d,Plxna4,Robo2	9/186
2_Member	GO Biological Processes	GO:0032989	cellular anatomical entity morphogenesis	-2.48298	-0.630294	11464,12322,13008,17756,17762,17906,18121,18762,20358,20563,23964,52463,60597,70433,108151,211187,232370,243743,268902,319476	Actc1,Camk2a,Csrp2,Map2,Mapt,Myl2,Nog,Prkcz,Sema6a,Slit2,Tenm2,Tet1,Mapk8ip2,Draxin,Sema3d,Lrtm2,Clstn3,Plxna4,Robo2,Lrtm1	20/666
2_Member	GO Biological Processes	GO:0048812	neuron projection morphogenesis	-2.37916	-0.571408	12322,17756,17762,18121,18762,20358,20563,23964,52463,60597,70433,108151,211187,232370,243743,268902,319476	Camk2a,Map2,Mapt,Nog,Prkcz,Sema6a,Slit2,Tenm2,Tet1,Mapk8ip2,Draxin,Sema3d,Lrtm2,Clstn3,Plxna4,Robo2,Lrtm1	17/541
2_Member	GO Biological Processes	GO:0120039	plasma membrane bounded cell projection morphogenesis	-2.33194	-0.537738	12322,17756,17762,18121,18762,20358,20563,23964,52463,60597,70433,108151,211187,232370,243743,268902,319476	Camk2a,Map2,Mapt,Nog,Prkcz,Sema6a,Slit2,Tenm2,Tet1,Mapk8ip2,Draxin,Sema3d,Lrtm2,Clstn3,Plxna4,Robo2,Lrtm1	17/547
2_Member	GO Biological Processes	GO:0001558	regulation of cell growth	-2.32841	-0.537566	12550,12803,13132,16011,17756,17762,17906,20358,20563,70433,76574,108151,214384,232370,243743	Cdh1,Cntf,Dab2,Igfbp5,Map2,Mapt,Myl2,Sema6a,Slit2,Draxin,Mfsd2a,Sema3d,Myocd,Clstn3,Plxna4	15/457
2_Member	GO Biological Processes	GO:0007411	axon guidance	-2.3274	-0.537566	18121,20358,20563,23964,70433,108151,211187,243743,268902,319476	Nog,Sema6a,Slit2,Tenm2,Draxin,Sema3d,Lrtm2,Plxna4,Robo2,Lrtm1	10/246
2_Member	GO Biological Processes	GO:0040008	regulation of growth	-2.32735	-0.537566	12550,12803,13132,15251,16011,17756,17762,17906,18121,19662,20358,20563,70433,76574,81879,108151,214384,223650,232370,243743	Cdh1,Cntf,Dab2,Hif1a,Igfbp5,Map2,Mapt,Myl2,Nog,Rbp4,Sema6a,Slit2,Draxin,Mfsd2a,Tfcp2l1,Sema3d,Myocd,Eppk1,Clstn3,Plxna4	20/688
2_Member	GO Biological Processes	GO:0097485	neuron projection guidance	-2.31519	-0.534398	18121,20358,20563,23964,70433,108151,211187,243743,268902,319476	Nog,Sema6a,Slit2,Tenm2,Draxin,Sema3d,Lrtm2,Plxna4,Robo2,Lrtm1	10/247
2_Member	GO Biological Processes	GO:0048858	cell projection morphogenesis	-2.27038	-0.503465	12322,17756,17762,18121,18762,20358,20563,23964,52463,60597,70433,108151,211187,232370,243743,268902,319476	Camk2a,Map2,Mapt,Nog,Prkcz,Sema6a,Slit2,Tenm2,Tet1,Mapk8ip2,Draxin,Sema3d,Lrtm2,Clstn3,Plxna4,Robo2,Lrtm1	17/555
2_Member	GO Biological Processes	GO:0008361	regulation of cell size	-2.12522	-0.417118	12550,14695,17756,17762,20358,20563,70433,108151,243743	Cdh1,Gnb3,Map2,Mapt,Sema6a,Slit2,Draxin,Sema3d,Plxna4	9/223
2_Member	GO Biological Processes	GO:0051129	negative regulation of cellular component organization	-2.05721	-0.373067	11567,12550,13132,13380,14580,17756,17762,18613,18708,18762,20358,20563,20741,22240,26401,52463,63873,70433,108151,231532,232370	Avil,Cdh1,Dab2,Dkk1,Gfap,Map2,Mapt,Pecam1,Pik3r1,Prkcz,Sema6a,Slit2,Sptb,Dpysl3,Map3k1,Tet1,Trpv4,Draxin,Sema3d,Arhgap24,Clstn3	21/779
3_Summary	GO Biological Processes	GO:0051960	regulation of nervous system development	-7.35306	-3.56911	12227,12550,13048,13380,13390,14580,15251,17380,17756,17762,18121,18708,18755,19266,19716,20358,20563,67374,70086,70433,76441,108151,211187,216028,232370,242620,243743,268902,319476,11567,12803,13132,14362,18003,18761,22240,26563,63873,72088,76574,193385,227541,231532,237868,320712,327814,11596,12741,16952,18762	Btg2,Cdh1,Cux2,Dkk1,Dlx1,Gfap,Hif1a,Mme,Map2,Mapt,Nog,Pik3r1,Prkch,Ptprd,Bex1,Sema6a,Slit2,Jam2,Cysltr2,Draxin,Daam2,Sema3d,Lrtm2,Lrrtm3,Clstn3,Dmrta2,Plxna4,Robo2,Lrtm1,Avil,Cntf,Dab2,Fzd1,Nedd9,Prkcq,Dpysl3,Ror1,Trpv4,Ush1c,Mfsd2a,Ripor2,Camk1d,Arhgap24,Sarm1,Abi3bp,Ppfia2,Ager,Cldn5,Anxa1,Prkcz	50/-
3_Member	GO Biological Processes	GO:0051960	regulation of nervous system development	-7.35306	-3.56911	12227,12550,13048,13380,13390,14580,15251,17380,17756,17762,18121,18708,18755,19266,19716,20358,20563,67374,70086,70433,76441,108151,211187,216028,232370,242620,243743,268902,319476	Btg2,Cdh1,Cux2,Dkk1,Dlx1,Gfap,Hif1a,Mme,Map2,Mapt,Nog,Pik3r1,Prkch,Ptprd,Bex1,Sema6a,Slit2,Jam2,Cysltr2,Draxin,Daam2,Sema3d,Lrtm2,Lrrtm3,Clstn3,Dmrta2,Plxna4,Robo2,Lrtm1	29/596
3_Member	GO Biological Processes	GO:0120035	regulation of plasma membrane bounded cell projection organization	-6.32393	-2.90841	11567,12550,12803,13048,13132,13380,14362,14580,17756,17762,18003,18708,18761,19266,20358,20563,22240,26563,63873,70433,72088,76441,76574,108151,193385,227541,231532,237868,243743,268902,320712,327814	Avil,Cdh1,Cntf,Cux2,Dab2,Dkk1,Fzd1,Gfap,Map2,Mapt,Nedd9,Pik3r1,Prkcq,Ptprd,Sema6a,Slit2,Dpysl3,Ror1,Trpv4,Draxin,Ush1c,Daam2,Mfsd2a,Sema3d,Ripor2,Camk1d,Arhgap24,Sarm1,Plxna4,Robo2,Abi3bp,Ppfia2	32/784
3_Member	GO Biological Processes	GO:0031344	regulation of cell projection organization	-6.14473	-2.90841	11567,12550,12803,13048,13132,13380,14362,14580,17756,17762,18003,18708,18761,19266,20358,20563,22240,26563,63873,70433,72088,76441,76574,108151,193385,227541,231532,237868,243743,268902,320712,327814	Avil,Cdh1,Cntf,Cux2,Dab2,Dkk1,Fzd1,Gfap,Map2,Mapt,Nedd9,Pik3r1,Prkcq,Ptprd,Sema6a,Slit2,Dpysl3,Ror1,Trpv4,Draxin,Ush1c,Daam2,Mfsd2a,Sema3d,Ripor2,Camk1d,Arhgap24,Sarm1,Plxna4,Robo2,Abi3bp,Ppfia2	32/799
3_Member	GO Biological Processes	GO:0010975	regulation of neuron projection development	-5.37904	-2.46039	11567,12550,12803,13048,13132,13380,14362,14580,17756,17762,19266,20358,20563,22240,26563,63873,70433,76574,108151,227541,237868,243743,268902,320712,327814	Avil,Cdh1,Cntf,Cux2,Dab2,Dkk1,Fzd1,Gfap,Map2,Mapt,Ptprd,Sema6a,Slit2,Dpysl3,Ror1,Trpv4,Draxin,Mfsd2a,Sema3d,Camk1d,Sarm1,Plxna4,Robo2,Abi3bp,Ppfia2	25/586
3_Member	GO Biological Processes	GO:0050767	regulation of neurogenesis	-5.08676	-2.32805	12227,12550,13048,13390,14580,15251,17380,17756,17762,18121,18755,19266,19716,20358,20563,70086,70433,76441,108151,242620,243743,268902	Btg2,Cdh1,Cux2,Dlx1,Gfap,Hif1a,Mme,Map2,Mapt,Nog,Prkch,Ptprd,Bex1,Sema6a,Slit2,Cysltr2,Draxin,Daam2,Sema3d,Dmrta2,Plxna4,Robo2	22/494
3_Member	GO Biological Processes	GO:0051962	positive regulation of nervous system development	-4.43378	-1.87781	13048,14580,15251,17380,17762,18121,18708,18755,19266,19716,20563,211187,216028,232370,242620,243743,268902,319476	Cux2,Gfap,Hif1a,Mme,Mapt,Nog,Pik3r1,Prkch,Ptprd,Bex1,Slit2,Lrtm2,Lrrtm3,Clstn3,Dmrta2,Plxna4,Robo2,Lrtm1	18/392
3_Member	GO Biological Processes	GO:0050769	positive regulation of neurogenesis	-2.30046	-0.527935	13048,14580,15251,17380,17762,18121,18755,19266,19716,242620,243743,268902	Cux2,Gfap,Hif1a,Mme,Mapt,Nog,Prkch,Ptprd,Bex1,Dmrta2,Plxna4,Robo2	12/330
3_Member	GO Biological Processes	GO:0031346	positive regulation of cell projection organization	-2.24393	-0.483919	11567,12803,13048,14362,17762,18003,18708,18761,19266,22240,26563,193385,227541,243743,268902	Avil,Cntf,Cux2,Fzd1,Mapt,Nedd9,Pik3r1,Prkcq,Ptprd,Dpysl3,Ror1,Ripor2,Camk1d,Plxna4,Robo2	15/467
3_Member	GO Biological Processes	GO:0010720	positive regulation of cell development	-2.20299	-0.4581	11596,12741,13048,14580,15251,16952,17380,17762,18003,18121,18755,18762,19266,19716,242620,243743,268902	Ager,Cldn5,Cux2,Gfap,Hif1a,Anxa1,Mme,Mapt,Nedd9,Nog,Prkch,Prkcz,Ptprd,Bex1,Dmrta2,Plxna4,Robo2	17/564
4_Summary	WikiPathways	WP385	Myometrial relaxation and contraction pathways	-7.14395	-3.48494	11464,11514,11910,12310,12322,14695,16011,17906,18755,18761,18762,19737,19739,24012,12287,12326,12671,16500,14362,22420,18708,63873,385643,11596,12879,17702,20679,21929,26563,214384,227541	Actc1,Adcy8,Atf3,Calca,Camk2a,Gnb3,Igfbp5,Myl2,Prkch,Prkcq,Prkcz,Rgs5,Rgs9,Rgs7,Cacna1b,Camk4,Chrm3,Kcnb1,Fzd1,Wnt6,Pik3r1,Trpv4,Kng2,Ager,Cys1,Msx2,Sox6,Tnfaip3,Ror1,Myocd,Camk1d	31/-
4_Member	WikiPathways	WP385	Myometrial relaxation and contraction pathways	-7.14395	-3.48494	11464,11514,11910,12310,12322,14695,16011,17906,18755,18761,18762,19737,19739,24012	Actc1,Adcy8,Atf3,Calca,Camk2a,Gnb3,Igfbp5,Myl2,Prkch,Prkcq,Prkcz,Rgs5,Rgs9,Rgs7	14/149
4_Member	WikiPathways	WP553	Calcium regulation in cardiac cells	-6.47275	-2.94864	11514,12287,12322,12326,12671,14695,16500,18755,18761,18762,19737,19739,24012	Adcy8,Cacna1b,Camk2a,Camk4,Chrm3,Gnb3,Kcnb1,Prkch,Prkcq,Prkcz,Rgs5,Rgs9,Rgs7	13/144
4_Member	WikiPathways	WP403	Wnt signaling pathway	-2.65588	-0.75083	14362,18755,18761,18762,22420	Fzd1,Prkch,Prkcq,Prkcz,Wnt6	5/60
4_Member	KEGG Pathway	mmu04750	Inflammatory mediator regulation of TRP channels - Mus musculus (house mouse)	-2.46896	-0.625394	11514,12322,18708,18755,18761,63873,385643	Adcy8,Camk2a,Pik3r1,Prkch,Prkcq,Trpv4,Kng2	7/127
4_Member	GO Biological Processes	GO:0051090	regulation of DNA-binding transcription factor activity	-2.09529	-0.397701	11514,11596,12322,12879,14362,17702,18755,18761,20679,21929,26563,214384,227541	Adcy8,Ager,Camk2a,Cys1,Fzd1,Msx2,Prkch,Prkcq,Sox6,Tnfaip3,Ror1,Myocd,Camk1d	13/395
5_Summary	GO Biological Processes	GO:0002685	regulation of leukocyte migration	-6.43157	-2.94864	11596,12182,14537,16952,18003,18613,18708,20296,20297,20306,20563,21336,63873,67374,193385,227541,380705,11475,13132,15251,16011,20358,21333,21687,76441,108151,214384,320924,243743,268902	Ager,Bst1,Gcnt1,Anxa1,Nedd9,Pecam1,Pik3r1,Ccl2,Ccl20,Ccl7,Slit2,Tacr1,Trpv4,Jam2,Ripor2,Camk1d,Tmem102,Acta2,Dab2,Hif1a,Igfbp5,Sema6a,Tac1,Tek,Daam2,Sema3d,Myocd,Ccbe1,Plxna4,Robo2	30/-
5_Member	GO Biological Processes	GO:0002685	regulation of leukocyte migration	-6.43157	-2.94864	11596,12182,14537,16952,18003,18613,18708,20296,20297,20306,20563,21336,63873,67374,193385,227541,380705	Ager,Bst1,Gcnt1,Anxa1,Nedd9,Pecam1,Pik3r1,Ccl2,Ccl20,Ccl7,Slit2,Tacr1,Trpv4,Jam2,Ripor2,Camk1d,Tmem102	17/252
5_Member	GO Biological Processes	GO:0002687	positive regulation of leukocyte migration	-5.403	-2.46414	11596,18003,18613,18708,20296,20297,20306,21336,63873,67374,193385,227541,380705	Ager,Nedd9,Pecam1,Pik3r1,Ccl2,Ccl20,Ccl7,Tacr1,Trpv4,Jam2,Ripor2,Camk1d,Tmem102	13/179
5_Member	GO Biological Processes	GO:0030335	positive regulation of cell migration	-5.09008	-2.32805	11475,11596,13132,15251,16011,16952,18003,18613,18708,20296,20297,20306,20358,21333,21336,21687,63873,67374,76441,108151,193385,214384,227541,320924,380705	Acta2,Ager,Dab2,Hif1a,Igfbp5,Anxa1,Nedd9,Pecam1,Pik3r1,Ccl2,Ccl20,Ccl7,Sema6a,Tac1,Tacr1,Tek,Trpv4,Jam2,Daam2,Sema3d,Ripor2,Myocd,Camk1d,Ccbe1,Tmem102	25/609
5_Member	GO Biological Processes	GO:0040017	positive regulation of locomotion	-5.02724	-2.29764	11475,11596,13132,15251,16011,16952,18003,18613,18708,20296,20297,20306,20358,20563,21333,21336,21687,63873,67374,76441,108151,193385,214384,227541,320924,380705	Acta2,Ager,Dab2,Hif1a,Igfbp5,Anxa1,Nedd9,Pecam1,Pik3r1,Ccl2,Ccl20,Ccl7,Sema6a,Slit2,Tac1,Tacr1,Tek,Trpv4,Jam2,Daam2,Sema3d,Ripor2,Myocd,Camk1d,Ccbe1,Tmem102	26/654
5_Member	GO Biological Processes	GO:2000147	positive regulation of cell motility	-4.74861	-2.10032	11475,11596,13132,15251,16011,16952,18003,18613,18708,20296,20297,20306,20358,21333,21336,21687,63873,67374,76441,108151,193385,214384,227541,320924,380705	Acta2,Ager,Dab2,Hif1a,Igfbp5,Anxa1,Nedd9,Pecam1,Pik3r1,Ccl2,Ccl20,Ccl7,Sema6a,Tac1,Tacr1,Tek,Trpv4,Jam2,Daam2,Sema3d,Ripor2,Myocd,Camk1d,Ccbe1,Tmem102	25/638
5_Member	GO Biological Processes	GO:0050920	regulation of chemotaxis	-4.56095	-1.96263	11596,12182,18003,20296,20306,20358,20563,63873,108151,193385,227541,243743,268902,380705	Ager,Bst1,Nedd9,Ccl2,Ccl7,Sema6a,Slit2,Trpv4,Sema3d,Ripor2,Camk1d,Plxna4,Robo2,Tmem102	14/246
5_Member	GO Biological Processes	GO:0071675	regulation of mononuclear cell migration	-4.44322	-1.87781	11596,18003,20296,20297,20306,20563,63873,67374,193385,380705	Ager,Nedd9,Ccl2,Ccl20,Ccl7,Slit2,Trpv4,Jam2,Ripor2,Tmem102	10/132
5_Member	GO Biological Processes	GO:0071677	positive regulation of mononuclear cell migration	-3.52309	-1.31268	11596,18003,20296,20297,20306,67374,380705	Ager,Nedd9,Ccl2,Ccl20,Ccl7,Jam2,Tmem102	7/84
5_Member	GO Biological Processes	GO:0002688	regulation of leukocyte chemotaxis	-3.51339	-1.31268	12182,18003,20296,20306,20563,63873,193385,227541,380705	Bst1,Nedd9,Ccl2,Ccl7,Slit2,Trpv4,Ripor2,Camk1d,Tmem102	9/140
5_Member	GO Biological Processes	GO:2000403	positive regulation of lymphocyte migration	-3.31816	-1.1842	18003,20297,20306,67374,380705	Nedd9,Ccl20,Ccl7,Jam2,Tmem102	5/43
5_Member	GO Biological Processes	GO:2000401	regulation of lymphocyte migration	-3.29392	-1.1754	18003,20297,20306,67374,193385,380705	Nedd9,Ccl20,Ccl7,Jam2,Ripor2,Tmem102	6/66
5_Member	GO Biological Processes	GO:0071622	regulation of granulocyte chemotaxis	-3.22411	-1.13622	12182,20296,20563,63873,193385,227541	Bst1,Ccl2,Slit2,Trpv4,Ripor2,Camk1d	6/68
5_Member	GO Biological Processes	GO:0050921	positive regulation of chemotaxis	-2.94218	-0.950686	11596,18003,20296,20306,20563,63873,193385,227541,380705	Ager,Nedd9,Ccl2,Ccl7,Slit2,Trpv4,Ripor2,Camk1d,Tmem102	9/168
5_Member	GO Biological Processes	GO:0002690	positive regulation of leukocyte chemotaxis	-2.73315	-0.796365	18003,20296,20306,63873,193385,227541,380705	Nedd9,Ccl2,Ccl7,Trpv4,Ripor2,Camk1d,Tmem102	7/114
5_Member	GO Biological Processes	GO:0140131	positive regulation of lymphocyte chemotaxis	-2.61517	-0.727007	18003,20306,380705	Nedd9,Ccl7,Tmem102	3/18
5_Member	GO Biological Processes	GO:1901623	regulation of lymphocyte chemotaxis	-2.41769	-0.598249	18003,20306,380705	Nedd9,Ccl7,Tmem102	3/21
5_Member	GO Biological Processes	GO:0090022	regulation of neutrophil chemotaxis	-2.31403	-0.534398	12182,20563,193385,227541	Bst1,Slit2,Ripor2,Camk1d	4/45
6_Summary	GO Biological Processes	GO:0044057	regulation of system process	-6.11217	-2.90841	11596,12287,12310,12671,13048,13132,14806,15251,16011,17906,18708,18762,20928,21333,21336,21785,27220,30878,56458,56745,58869,60531,63873,67374,78896,114249,214384,241113,11464,11475,12741,20563,76574,77446,330064,385643	Ager,Cacna1b,Calca,Chrm3,Cux2,Dab2,Grik2,Hif1a,Igfbp5,Myl2,Pik3r1,Prkcz,Abcc9,Tac1,Tacr1,Tff2,Cartpt,Apln,Foxo1,C1qtnf1,Pex5l,Npvf,Trpv4,Jam2,Ecrg4,Npnt,Myocd,Prkag3,Actc1,Acta2,Cldn5,Slit2,Mfsd2a,Heg1,Slc5a6,Kng2	36/-
6_Member	GO Biological Processes	GO:0044057	regulation of system process	-6.11217	-2.90841	11596,12287,12310,12671,13048,13132,14806,15251,16011,17906,18708,18762,20928,21333,21336,21785,27220,30878,56458,56745,58869,60531,63873,67374,78896,114249,214384,241113	Ager,Cacna1b,Calca,Chrm3,Cux2,Dab2,Grik2,Hif1a,Igfbp5,Myl2,Pik3r1,Prkcz,Abcc9,Tac1,Tacr1,Tff2,Cartpt,Apln,Foxo1,C1qtnf1,Pex5l,Npvf,Trpv4,Jam2,Ecrg4,Npnt,Myocd,Prkag3	28/645
6_Member	GO Biological Processes	GO:0003013	circulatory system process	-4.69861	-2.06078	11464,11475,11596,12287,12310,12671,12741,15251,17906,18708,20563,20928,21333,21336,27220,30878,63873,76574,77446,330064,385643	Actc1,Acta2,Ager,Cacna1b,Calca,Chrm3,Cldn5,Hif1a,Myl2,Pik3r1,Slit2,Abcc9,Tac1,Tacr1,Cartpt,Apln,Trpv4,Mfsd2a,Heg1,Slc5a6,Kng2	21/485
6_Member	GO Biological Processes	GO:0003018	vascular process in circulatory system	-3.86272	-1.48246	11475,11596,12310,12671,12741,15251,20563,21336,30878,63873,76574,330064,385643	Acta2,Ager,Calca,Chrm3,Cldn5,Hif1a,Slit2,Tacr1,Apln,Trpv4,Mfsd2a,Slc5a6,Kng2	13/251
6_Member	GO Biological Processes	GO:0008015	blood circulation	-3.19055	-1.11509	11464,11475,12287,12310,12671,12741,15251,17906,18708,20563,20928,21333,21336,27220,30878,63873,385643	Actc1,Acta2,Cacna1b,Calca,Chrm3,Cldn5,Hif1a,Myl2,Pik3r1,Slit2,Abcc9,Tac1,Tacr1,Cartpt,Apln,Trpv4,Kng2	17/453
6_Member	GO Biological Processes	GO:1903523	negative regulation of blood circulation	-3.0878	-1.04605	11596,12671,18708,21333	Ager,Chrm3,Pik3r1,Tac1	4/28
6_Member	GO Biological Processes	GO:0010459	negative regulation of heart rate	-2.76886	-0.817417	12671,18708,21333	Chrm3,Pik3r1,Tac1	3/16
6_Member	GO Biological Processes	GO:0008217	regulation of blood pressure	-2.60188	-0.719208	11475,12287,12310,12671,18708,20928,21333,21336,27220,30878	Acta2,Cacna1b,Calca,Chrm3,Pik3r1,Abcc9,Tac1,Tacr1,Cartpt,Apln	10/225
6_Member	GO Biological Processes	GO:0045776	negative regulation of blood pressure	-2.44585	-0.611293	12310,18708,20928,21333,30878	Calca,Pik3r1,Abcc9,Tac1,Apln	5/67
6_Member	GO Biological Processes	GO:0045822	negative regulation of heart contraction	-2.15097	-0.433684	12671,18708,21333	Chrm3,Pik3r1,Tac1	3/26
6_Member	GO Biological Processes	GO:1903522	regulation of blood circulation	-2.0533	-0.373067	11596,12287,12671,15251,17906,18708,20928,21333,21336,30878	Ager,Cacna1b,Chrm3,Hif1a,Myl2,Pik3r1,Abcc9,Tac1,Tacr1,Apln	10/270
7_Summary	GO Biological Processes	GO:0040013	negative regulation of locomotion	-6.0903	-2.90841	11596,12550,12741,16011,18003,18121,20358,20563,22240,52463,53614,74144,108151,114886,193385,214384,223650,240725,242608,268902,12227,13132,17702,18708,19662,19737,21807,21859,21929,22355,30878,54139,69073,70086,78896,269610,320712,12560,20296,21336,21687,226841	Ager,Cdh1,Cldn5,Igfbp5,Nedd9,Nog,Sema6a,Slit2,Dpysl3,Tet1,Reck,Robo4,Sema3d,Cygb,Ripor2,Myocd,Eppk1,Sulf1,Podn,Robo2,Btg2,Dab2,Msx2,Pik3r1,Rbp4,Rgs5,Tsc22d1,Timp3,Tnfaip3,Vipr2,Apln,Irf6,Kdf1,Cysltr2,Ecrg4,Chd5,Abi3bp,Cdh3,Ccl2,Tacr1,Tek,Vash2	42/-
7_Member	GO Biological Processes	GO:0040013	negative regulation of locomotion	-6.0903	-2.90841	11596,12550,12741,16011,18003,18121,20358,20563,22240,52463,53614,74144,108151,114886,193385,214384,223650,240725,242608,268902	Ager,Cdh1,Cldn5,Igfbp5,Nedd9,Nog,Sema6a,Slit2,Dpysl3,Tet1,Reck,Robo4,Sema3d,Cygb,Ripor2,Myocd,Eppk1,Sulf1,Podn,Robo2	20/361
7_Member	GO Biological Processes	GO:0030336	negative regulation of cell migration	-5.09297	-2.32805	11596,12550,12741,16011,18003,18121,20563,22240,52463,53614,74144,114886,193385,214384,223650,240725,242608	Ager,Cdh1,Cldn5,Igfbp5,Nedd9,Nog,Slit2,Dpysl3,Tet1,Reck,Robo4,Cygb,Ripor2,Myocd,Eppk1,Sulf1,Podn	17/316
7_Member	GO Biological Processes	GO:2000146	negative regulation of cell motility	-4.86514	-2.17453	11596,12550,12741,16011,18003,18121,20563,22240,52463,53614,74144,114886,193385,214384,223650,240725,242608	Ager,Cdh1,Cldn5,Igfbp5,Nedd9,Nog,Slit2,Dpysl3,Tet1,Reck,Robo4,Cygb,Ripor2,Myocd,Eppk1,Sulf1,Podn	17/329
7_Member	GO Biological Processes	GO:0008285	negative regulation of cell population proliferation	-4.22666	-1.75092	11596,12227,12550,13132,16011,17702,18121,18708,19662,19737,20563,21807,21859,21929,22355,30878,54139,69073,70086,78896,193385,214384,223650,240725,242608,269610,320712	Ager,Btg2,Cdh1,Dab2,Igfbp5,Msx2,Nog,Pik3r1,Rbp4,Rgs5,Slit2,Tsc22d1,Timp3,Tnfaip3,Vipr2,Apln,Irf6,Kdf1,Cysltr2,Ecrg4,Ripor2,Myocd,Eppk1,Sulf1,Podn,Chd5,Abi3bp	27/772
7_Member	GO Biological Processes	GO:0050678	regulation of epithelial cell proliferation	-2.61116	-0.724835	11596,12550,12560,13132,18121,20296,21336,21687,21929,30878,54139,69073,223650,226841,240725	Ager,Cdh1,Cdh3,Dab2,Nog,Ccl2,Tacr1,Tek,Tnfaip3,Apln,Irf6,Kdf1,Eppk1,Vash2,Sulf1	15/426
8_Summary	GO Biological Processes	GO:0046883	regulation of hormone secretion	-5.90738	-2.76025	11307,11514,12671,12803,13132,15251,16500,16952,19662,21333,21336,26950,27220,30878,56458,56745,58869,60531,78896,12287,18761,320405,12322,75209,108073,217325,327814,14695,17380,63873,77974,103142,107626,21785	Abcg1,Adcy8,Chrm3,Cntf,Dab2,Hif1a,Kcnb1,Anxa1,Rbp4,Tac1,Tacr1,Vsnl1,Cartpt,Apln,Foxo1,C1qtnf1,Pex5l,Npvf,Ecrg4,Cacna1b,Prkcq,Cadps2,Camk2a,Sv2c,Grm7,Llgl2,Ppfia2,Gnb3,Mme,Trpv4,Rdh12,Rdh9,Asmt,Tff2	34/-
8_Member	GO Biological Processes	GO:0046883	regulation of hormone secretion	-5.90738	-2.76025	11307,11514,12671,12803,13132,15251,16500,16952,19662,21333,21336,26950,27220,30878,56458,56745,58869,60531,78896	Abcg1,Adcy8,Chrm3,Cntf,Dab2,Hif1a,Kcnb1,Anxa1,Rbp4,Tac1,Tacr1,Vsnl1,Cartpt,Apln,Foxo1,C1qtnf1,Pex5l,Npvf,Ecrg4	19/338
8_Member	GO Biological Processes	GO:0046887	positive regulation of hormone secretion	-5.71514	-2.60019	11307,11514,12671,12803,13132,15251,19662,21333,21336,26950,30878,56745,58869,78896	Abcg1,Adcy8,Chrm3,Cntf,Dab2,Hif1a,Rbp4,Tac1,Tacr1,Vsnl1,Apln,C1qtnf1,Pex5l,Ecrg4	14/195
8_Member	GO Biological Processes	GO:1903532	positive regulation of secretion by cell	-4.99123	-2.27422	11307,11514,12287,12671,12803,13132,15251,16500,18761,19662,21333,21336,26950,27220,30878,56745,58869,78896,320405	Abcg1,Adcy8,Cacna1b,Chrm3,Cntf,Dab2,Hif1a,Kcnb1,Prkcq,Rbp4,Tac1,Tacr1,Vsnl1,Cartpt,Apln,C1qtnf1,Pex5l,Ecrg4,Cadps2	19/391
8_Member	GO Biological Processes	GO:1903530	regulation of secretion by cell	-4.97552	-2.27075	11307,11514,12287,12322,12671,12803,13132,15251,16500,16952,18761,19662,21333,21336,26950,27220,30878,56458,56745,58869,60531,75209,78896,108073,217325,320405,327814	Abcg1,Adcy8,Cacna1b,Camk2a,Chrm3,Cntf,Dab2,Hif1a,Kcnb1,Anxa1,Prkcq,Rbp4,Tac1,Tacr1,Vsnl1,Cartpt,Apln,Foxo1,C1qtnf1,Pex5l,Npvf,Sv2c,Ecrg4,Grm7,Llgl2,Cadps2,Ppfia2	27/699
8_Member	GO Biological Processes	GO:0010817	regulation of hormone levels	-4.81727	-2.14726	11307,11514,12671,12803,13132,14695,15251,16500,16952,17380,19662,21333,21336,26950,27220,30878,56458,56745,58869,60531,63873,77974,78896,103142,107626	Abcg1,Adcy8,Chrm3,Cntf,Dab2,Gnb3,Hif1a,Kcnb1,Anxa1,Mme,Rbp4,Tac1,Tacr1,Vsnl1,Cartpt,Apln,Foxo1,C1qtnf1,Pex5l,Npvf,Trpv4,Rdh12,Ecrg4,Rdh9,Asmt	25/632
8_Member	GO Biological Processes	GO:0051046	regulation of secretion	-4.57354	-1.96568	11307,11514,12287,12322,12671,12803,13132,15251,16500,16952,18761,19662,21333,21336,21785,26950,27220,30878,56458,56745,58869,60531,75209,78896,108073,217325,320405,327814	Abcg1,Adcy8,Cacna1b,Camk2a,Chrm3,Cntf,Dab2,Hif1a,Kcnb1,Anxa1,Prkcq,Rbp4,Tac1,Tacr1,Tff2,Vsnl1,Cartpt,Apln,Foxo1,C1qtnf1,Pex5l,Npvf,Sv2c,Ecrg4,Grm7,Llgl2,Cadps2,Ppfia2	28/779
8_Member	GO Biological Processes	GO:0051047	positive regulation of secretion	-4.30089	-1.81067	11307,11514,12287,12671,12803,13132,15251,16500,18761,19662,21333,21336,26950,27220,30878,56745,58869,78896,320405	Abcg1,Adcy8,Cacna1b,Chrm3,Cntf,Dab2,Hif1a,Kcnb1,Prkcq,Rbp4,Tac1,Tacr1,Vsnl1,Cartpt,Apln,C1qtnf1,Pex5l,Ecrg4,Cadps2	19/439
8_Member	GO Biological Processes	GO:0090277	positive regulation of peptide hormone secretion	-3.29346	-1.1754	11307,11514,12671,15251,19662,26950,30878,58869,78896	Abcg1,Adcy8,Chrm3,Hif1a,Rbp4,Vsnl1,Apln,Pex5l,Ecrg4	9/150
8_Member	GO Biological Processes	GO:0002793	positive regulation of peptide secretion	-3.21075	-1.12731	11307,11514,12671,15251,19662,26950,30878,58869,78896	Abcg1,Adcy8,Chrm3,Hif1a,Rbp4,Vsnl1,Apln,Pex5l,Ecrg4	9/154
8_Member	GO Biological Processes	GO:0090276	regulation of peptide hormone secretion	-3.08701	-1.04605	11307,11514,12671,15251,16500,19662,26950,27220,30878,56458,58869,78896	Abcg1,Adcy8,Chrm3,Hif1a,Kcnb1,Rbp4,Vsnl1,Cartpt,Apln,Foxo1,Pex5l,Ecrg4	12/265
8_Member	GO Biological Processes	GO:0002791	regulation of peptide secretion	-3.01674	-0.998705	11307,11514,12671,15251,16500,19662,26950,27220,30878,56458,58869,78896	Abcg1,Adcy8,Chrm3,Hif1a,Kcnb1,Rbp4,Vsnl1,Cartpt,Apln,Foxo1,Pex5l,Ecrg4	12/270
8_Member	GO Biological Processes	GO:0090087	regulation of peptide transport	-2.98915	-0.980933	11307,11514,12671,15251,16500,19662,26950,27220,30878,56458,58869,78896	Abcg1,Adcy8,Chrm3,Hif1a,Kcnb1,Rbp4,Vsnl1,Cartpt,Apln,Foxo1,Pex5l,Ecrg4	12/272
8_Member	GO Biological Processes	GO:0050708	regulation of protein secretion	-2.28004	-0.510673	11307,11514,12671,15251,16500,16952,18761,19662,26950,27220,56458,217325	Abcg1,Adcy8,Chrm3,Hif1a,Kcnb1,Anxa1,Prkcq,Rbp4,Vsnl1,Cartpt,Foxo1,Llgl2	12/332
8_Member	GO Biological Processes	GO:0035774	positive regulation of insulin secretion involved in cellular response to glucose stimulus	-2.15069	-0.433684	11307,11514,15251,26950	Abcg1,Adcy8,Hif1a,Vsnl1	4/50
8_Member	GO Biological Processes	GO:0050796	regulation of insulin secretion	-2.13743	-0.426589	11307,11514,12671,15251,16500,19662,26950,27220,56458	Abcg1,Adcy8,Chrm3,Hif1a,Kcnb1,Rbp4,Vsnl1,Cartpt,Foxo1	9/222
8_Member	GO Biological Processes	GO:0032024	positive regulation of insulin secretion	-2.05439	-0.373067	11307,11514,12671,15251,19662,26950	Abcg1,Adcy8,Chrm3,Hif1a,Rbp4,Vsnl1	6/116
9_Summary	GO Biological Processes	GO:0051963	regulation of synapse assembly	-5.64996	-2.56498	13048,13380,14362,18708,19266,20563,211187,216028,232370,269788,319476,320712,12741,18755,21687,18003,327814,11567,17762,18761,21333,21336,22240,26401,171543,193385,666048	Cux2,Dkk1,Fzd1,Pik3r1,Ptprd,Slit2,Lrtm2,Lrrtm3,Clstn3,Lhfpl4,Lrtm1,Abi3bp,Cldn5,Prkch,Tek,Nedd9,Ppfia2,Avil,Mapt,Prkcq,Tac1,Tacr1,Dpysl3,Map3k1,Bmf,Ripor2,Trabd2b	27/-
9_Member	GO Biological Processes	GO:0051963	regulation of synapse assembly	-5.64996	-2.56498	13048,13380,14362,18708,19266,20563,211187,216028,232370,269788,319476,320712	Cux2,Dkk1,Fzd1,Pik3r1,Ptprd,Slit2,Lrtm2,Lrrtm3,Clstn3,Lhfpl4,Lrtm1,Abi3bp	12/144
9_Member	GO Biological Processes	GO:1901888	regulation of cell junction assembly	-5.18284	-2.36892	12741,13048,13380,14362,18708,18755,19266,20563,21687,211187,216028,232370,269788,319476,320712	Cldn5,Cux2,Dkk1,Fzd1,Pik3r1,Prkch,Ptprd,Slit2,Tek,Lrtm2,Lrrtm3,Clstn3,Lhfpl4,Lrtm1,Abi3bp	15/247
9_Member	GO Biological Processes	GO:1901890	positive regulation of cell junction assembly	-4.47162	-1.88264	12741,13048,18708,19266,20563,21687,211187,216028,232370,319476	Cldn5,Cux2,Pik3r1,Ptprd,Slit2,Tek,Lrtm2,Lrrtm3,Clstn3,Lrtm1	10/131
9_Member	GO Biological Processes	GO:0051965	positive regulation of synapse assembly	-4.44206	-1.87781	13048,18708,19266,20563,211187,216028,232370,319476	Cux2,Pik3r1,Ptprd,Slit2,Lrtm2,Lrrtm3,Clstn3,Lrtm1	8/82
9_Member	GO Biological Processes	GO:1905606	regulation of presynapse assembly	-3.51974	-1.31268	13380,14362,216028,232370,319476	Dkk1,Fzd1,Lrrtm3,Clstn3,Lrtm1	5/39
9_Member	GO Biological Processes	GO:0050807	regulation of synapse organization	-3.51306	-1.31268	13048,13380,14362,18003,18708,19266,20563,211187,216028,232370,269788,319476,320712,327814	Cux2,Dkk1,Fzd1,Nedd9,Pik3r1,Ptprd,Slit2,Lrtm2,Lrrtm3,Clstn3,Lhfpl4,Lrtm1,Abi3bp,Ppfia2	14/309
9_Member	GO Biological Processes	GO:0044089	positive regulation of cellular component biogenesis	-3.41118	-1.24765	11567,12741,13048,17762,18708,18761,19266,20563,21333,21336,21687,22240,26401,171543,193385,211187,216028,232370,319476,666048	Avil,Cldn5,Cux2,Mapt,Pik3r1,Prkcq,Ptprd,Slit2,Tac1,Tacr1,Tek,Dpysl3,Map3k1,Bmf,Ripor2,Lrtm2,Lrrtm3,Clstn3,Lrtm1,Trabd2b	20/557
9_Member	GO Biological Processes	GO:0050803	regulation of synapse structure or activity	-3.4015	-1.24424	13048,13380,14362,18003,18708,19266,20563,211187,216028,232370,269788,319476,320712,327814	Cux2,Dkk1,Fzd1,Nedd9,Pik3r1,Ptprd,Slit2,Lrtm2,Lrrtm3,Clstn3,Lhfpl4,Lrtm1,Abi3bp,Ppfia2	14/317
9_Member	GO Biological Processes	GO:0099174	regulation of presynapse organization	-3.31816	-1.1842	13380,14362,216028,232370,319476	Dkk1,Fzd1,Lrrtm3,Clstn3,Lrtm1	5/43
10_Summary	GO Biological Processes	GO:0098609	cell-cell adhesion	-5.59544	-2.54247	12550,12560,12741,13510,14537,17064,18613,19266,19289,20563,21687,23964,67374,69524,74144,94332,114249,192198,224024,232370,268902,329628	Cdh1,Cdh3,Cldn5,Dsg1a,Gcnt1,Cd93,Pecam1,Ptprd,Igdcc3,Slit2,Tek,Tenm2,Jam2,Esam,Robo4,Cadm3,Npnt,Lrrc4,Scarf2,Clstn3,Robo2,Fat4	22/-
10_Member	GO Biological Processes	GO:0098609	cell-cell adhesion	-5.59544	-2.54247	12550,12560,12741,13510,14537,17064,18613,19266,19289,20563,21687,23964,67374,69524,74144,94332,114249,192198,224024,232370,268902,329628	Cdh1,Cdh3,Cldn5,Dsg1a,Gcnt1,Cd93,Pecam1,Ptprd,Igdcc3,Slit2,Tek,Tenm2,Jam2,Esam,Robo4,Cadm3,Npnt,Lrrc4,Scarf2,Clstn3,Robo2,Fat4	22/459
10_Member	GO Biological Processes	GO:0098742	cell-cell adhesion via plasma-membrane adhesion molecules	-5.07061	-2.32805	12550,12560,13510,18613,19266,23964,69524,94332,192198,224024,232370,268902,329628	Cdh1,Cdh3,Dsg1a,Pecam1,Ptprd,Tenm2,Esam,Cadm3,Lrrc4,Scarf2,Clstn3,Robo2,Fat4	13/192
10_Member	GO Biological Processes	GO:0007156	homophilic cell adhesion via plasma membrane adhesion molecules	-4.40995	-1.87781	12550,12560,13510,18613,69524,94332,232370,268902,329628	Cdh1,Cdh3,Dsg1a,Pecam1,Esam,Cadm3,Clstn3,Robo2,Fat4	9/107
10_Member	GO Biological Processes	GO:0007157	heterophilic cell-cell adhesion via plasma membrane cell adhesion molecules	-3.01331	-0.997748	19266,23964,94332,224024,329628	Ptprd,Tenm2,Cadm3,Scarf2,Fat4	5/50
11_Summary	GO Biological Processes	GO:0030111	regulation of Wnt signaling pathway	-5.57309	-2.54247	12550,12560,13132,13380,14275,14362,18121,21929,26401,53614,56458,66042,68339,70433,76441,240725,320343,666048,13390,20358,20563,30878,22420,26563,242939,17702,268935,52463,66695,214425,19698	Cdh1,Cdh3,Dab2,Dkk1,Folr1,Fzd1,Nog,Tnfaip3,Map3k1,Reck,Foxo1,Sostdc1,Ccdc88c,Draxin,Daam2,Sulf1,Lypd6,Trabd2b,Dlx1,Sema6a,Slit2,Apln,Wnt6,Ror1,Cpz,Msx2,Scube3,Tet1,Aspn,Cilp,Relb	31/-
11_Member	GO Biological Processes	GO:0030111	regulation of Wnt signaling pathway	-5.57309	-2.54247	12550,12560,13132,13380,14275,14362,18121,21929,26401,53614,56458,66042,68339,70433,76441,240725,320343,666048	Cdh1,Cdh3,Dab2,Dkk1,Folr1,Fzd1,Nog,Tnfaip3,Map3k1,Reck,Foxo1,Sostdc1,Ccdc88c,Draxin,Daam2,Sulf1,Lypd6,Trabd2b	18/323
11_Member	GO Biological Processes	GO:0060828	regulation of canonical Wnt signaling pathway	-5.07817	-2.32805	12550,12560,13132,13380,14275,14362,18121,26401,53614,56458,66042,68339,70433,76441,320343	Cdh1,Cdh3,Dab2,Dkk1,Folr1,Fzd1,Nog,Map3k1,Reck,Foxo1,Sostdc1,Ccdc88c,Draxin,Daam2,Lypd6	15/252
11_Member	GO Biological Processes	GO:0090288	negative regulation of cellular response to growth factor stimulus	-4.40995	-1.87781	13380,13390,14362,18121,20358,20563,30878,66042,240725	Dkk1,Dlx1,Fzd1,Nog,Sema6a,Slit2,Apln,Sostdc1,Sulf1	9/107
11_Member	GO Biological Processes	GO:0016055	Wnt signaling pathway	-4.34711	-1.84192	12550,12560,13132,13380,14362,22420,26563,53614,56458,66042,68339,70433,76441,242939,666048	Cdh1,Cdh3,Dab2,Dkk1,Fzd1,Wnt6,Ror1,Reck,Foxo1,Sostdc1,Ccdc88c,Draxin,Daam2,Cpz,Trabd2b	15/291
11_Member	GO Biological Processes	GO:0198738	cell-cell signaling by wnt	-4.34711	-1.84192	12550,12560,13132,13380,14362,22420,26563,53614,56458,66042,68339,70433,76441,242939,666048	Cdh1,Cdh3,Dab2,Dkk1,Fzd1,Wnt6,Ror1,Reck,Foxo1,Sostdc1,Ccdc88c,Draxin,Daam2,Cpz,Trabd2b	15/291
11_Member	GO Biological Processes	GO:0030510	regulation of BMP signaling pathway	-3.6518	-1.3775	13380,13390,14362,17702,18121,66042,240725,268935	Dkk1,Dlx1,Fzd1,Msx2,Nog,Sostdc1,Sulf1,Scube3	8/106
11_Member	GO Biological Processes	GO:0090090	negative regulation of canonical Wnt signaling pathway	-3.6071	-1.35463	12550,13132,13380,14362,18121,56458,66042,68339,70433	Cdh1,Dab2,Dkk1,Fzd1,Nog,Foxo1,Sostdc1,Ccdc88c,Draxin	9/136
11_Member	GO Biological Processes	GO:0030178	negative regulation of Wnt signaling pathway	-3.55115	-1.3235	12550,13132,13380,14362,18121,56458,66042,68339,70433,666048	Cdh1,Dab2,Dkk1,Fzd1,Nog,Foxo1,Sostdc1,Ccdc88c,Draxin,Trabd2b	10/169
11_Member	GO Biological Processes	GO:0060070	canonical Wnt signaling pathway	-3.48827	-1.29908	12550,12560,13380,14362,22420,53614,56458,66042	Cdh1,Cdh3,Dkk1,Fzd1,Wnt6,Reck,Foxo1,Sostdc1	8/112
11_Member	GO Biological Processes	GO:0030514	negative regulation of BMP signaling pathway	-2.68829	-0.768526	13380,13390,14362,18121,66042	Dkk1,Dlx1,Fzd1,Nog,Sostdc1	5/59
11_Member	GO Biological Processes	GO:0090101	negative regulation of transmembrane receptor protein serine/threonine kinase signaling pathway	-2.66045	-0.751562	13380,13390,14362,18121,52463,66042,66695,214425	Dkk1,Dlx1,Fzd1,Nog,Tet1,Sostdc1,Aspn,Cilp	8/150
11_Member	WikiPathways	WP3652	EDA signaling in hair follicle development	-2.61517	-0.727007	13380,19698,66042	Dkk1,Relb,Sostdc1	3/18
11_Member	GO Biological Processes	GO:0060392	negative regulation of SMAD protein signal transduction	-2.41769	-0.598249	13380,18121,214425	Dkk1,Nog,Cilp	3/21
12_Summary	GO Biological Processes	GO:0007611	learning or memory	-5.40619	-2.46414	11514,11596,12227,12326,13048,13380,15251,17380,17762,18003,18121,18762,21333,21336,54720,60597,108073,232370,76574,11443,12287,12310,14806,20511,27220,30044,30878,56747,331046,12322,12550,14580,16500,19266,20296,75209,192198,327814	Adcy8,Ager,Btg2,Camk4,Cux2,Dkk1,Hif1a,Mme,Mapt,Nedd9,Nog,Prkcz,Tac1,Tacr1,Rcan1,Mapk8ip2,Grm7,Clstn3,Mfsd2a,Chrnb1,Cacna1b,Calca,Grik2,Slc1a2,Cartpt,Opn4,Apln,Sez6l,Tgm4,Camk2a,Cdh1,Gfap,Kcnb1,Ptprd,Ccl2,Sv2c,Lrrc4,Ppfia2	38/-
12_Member	GO Biological Processes	GO:0007611	learning or memory	-5.40619	-2.46414	11514,11596,12227,12326,13048,13380,15251,17380,17762,18003,18121,18762,21333,21336,54720,60597,108073,232370	Adcy8,Ager,Btg2,Camk4,Cux2,Dkk1,Hif1a,Mme,Mapt,Nedd9,Nog,Prkcz,Tac1,Tacr1,Rcan1,Mapk8ip2,Grm7,Clstn3	18/332
12_Member	GO Biological Processes	GO:0050890	cognition	-5.28208	-2.40122	11514,11596,12227,12326,13048,13380,15251,17380,17762,18003,18121,18762,21333,21336,54720,60597,76574,108073,232370	Adcy8,Ager,Btg2,Camk4,Cux2,Dkk1,Hif1a,Mme,Mapt,Nedd9,Nog,Prkcz,Tac1,Tacr1,Rcan1,Mapk8ip2,Mfsd2a,Grm7,Clstn3	19/373
12_Member	GO Biological Processes	GO:0007610	behavior	-5.18401	-2.36892	11443,11514,11596,12227,12287,12310,12326,13048,13380,14806,15251,17380,17762,18003,18121,18762,20511,21333,21336,27220,30044,30878,54720,56747,60597,76574,108073,232370,331046	Chrnb1,Adcy8,Ager,Btg2,Cacna1b,Calca,Camk4,Cux2,Dkk1,Grik2,Hif1a,Mme,Mapt,Nedd9,Nog,Prkcz,Slc1a2,Tac1,Tacr1,Cartpt,Opn4,Apln,Rcan1,Sez6l,Mapk8ip2,Mfsd2a,Grm7,Clstn3,Tgm4	29/762
12_Member	GO Biological Processes	GO:0050804	modulation of chemical synaptic transmission	-3.73802	-1.41872	11514,11596,12287,12322,12326,12550,13048,13380,14580,14806,16500,17380,17762,18121,18762,19266,20296,21333,21336,60597,75209,108073,192198,232370,327814	Adcy8,Ager,Cacna1b,Camk2a,Camk4,Cdh1,Cux2,Dkk1,Gfap,Grik2,Kcnb1,Mme,Mapt,Nog,Prkcz,Ptprd,Ccl2,Tac1,Tacr1,Mapk8ip2,Sv2c,Grm7,Lrrc4,Clstn3,Ppfia2	25/738
12_Member	GO Biological Processes	GO:0099177	regulation of trans-synaptic signaling	-3.72906	-1.41872	11514,11596,12287,12322,12326,12550,13048,13380,14580,14806,16500,17380,17762,18121,18762,19266,20296,21333,21336,60597,75209,108073,192198,232370,327814	Adcy8,Ager,Cacna1b,Camk2a,Camk4,Cdh1,Cux2,Dkk1,Gfap,Grik2,Kcnb1,Mme,Mapt,Nog,Prkcz,Ptprd,Ccl2,Tac1,Tacr1,Mapk8ip2,Sv2c,Grm7,Lrrc4,Clstn3,Ppfia2	25/739
12_Member	GO Biological Processes	GO:0007613	memory	-3.6349	-1.36946	11514,12326,13048,17762,18121,18762,21333,21336,54720,108073	Adcy8,Camk4,Cux2,Mapt,Nog,Prkcz,Tac1,Tacr1,Rcan1,Grm7	10/165
12_Member	GO Biological Processes	GO:0007616	long-term memory	-3.31816	-1.1842	11514,12326,18762,21333,21336	Adcy8,Camk4,Prkcz,Tac1,Tacr1	5/43
12_Member	GO Biological Processes	GO:0007612	learning	-2.54546	-0.677057	12227,13380,15251,18121,21333,21336,60597,108073,232370	Btg2,Dkk1,Hif1a,Nog,Tac1,Tacr1,Mapk8ip2,Grm7,Clstn3	9/192
12_Member	GO Biological Processes	GO:0050806	positive regulation of synaptic transmission	-2.35237	-0.552191	11514,11596,12287,14580,14806,17380,18121,18762,20296,21333,21336,232370	Adcy8,Ager,Cacna1b,Gfap,Grik2,Mme,Nog,Prkcz,Ccl2,Tac1,Tacr1,Clstn3	12/325
13_Summary	GO Biological Processes	GO:2000848	positive regulation of corticosteroid hormone secretion	-5.19918	-2.36892	13132,21333,56745,78896,30878,58869,60531	Dab2,Tac1,C1qtnf1,Ecrg4,Apln,Pex5l,Npvf	7/-
13_Member	GO Biological Processes	GO:2000848	positive regulation of corticosteroid hormone secretion	-5.19918	-2.36892	13132,21333,56745,78896	Dab2,Tac1,C1qtnf1,Ecrg4	4/9
13_Member	GO Biological Processes	GO:0044060	regulation of endocrine process	-4.60442	-1.9868	13132,21333,30878,56745,58869,60531,78896	Dab2,Tac1,Apln,C1qtnf1,Pex5l,Npvf,Ecrg4	7/57
13_Member	GO Biological Processes	GO:2000833	positive regulation of steroid hormone secretion	-4.07624	-1.64767	13132,21333,56745,78896	Dab2,Tac1,C1qtnf1,Ecrg4	4/16
13_Member	GO Biological Processes	GO:0051461	positive regulation of corticotropin secretion	-3.72947	-1.41872	30878,58869,78896	Apln,Pex5l,Ecrg4	3/8
13_Member	GO Biological Processes	GO:2000846	regulation of corticosteroid hormone secretion	-3.67196	-1.39316	13132,21333,56745,78896	Dab2,Tac1,C1qtnf1,Ecrg4	4/20
13_Member	GO Biological Processes	GO:0051459	regulation of corticotropin secretion	-3.55832	-1.32663	30878,58869,78896	Apln,Pex5l,Ecrg4	3/9
13_Member	GO Biological Processes	GO:2000831	regulation of steroid hormone secretion	-3.02855	-1.00802	13132,21333,56745,78896	Dab2,Tac1,C1qtnf1,Ecrg4	4/29
14_Summary	Reactome Gene Sets	R-MMU-372790	Signaling by GPCR	-5.18869	-2.36892	11514,12310,12671,13610,14695,16952,18155,18708,18755,18761,19737,19739,20295,20297,20306,21333,21336,22355,24012,30044,30878,70086,108073,140795,385643,11443,14397,14806,60531,320343	Adcy8,Calca,Chrm3,S1pr3,Gnb3,Anxa1,Pnoc,Pik3r1,Prkch,Prkcq,Rgs5,Rgs9,Ccl17,Ccl20,Ccl7,Tac1,Tacr1,Vipr2,Rgs7,Opn4,Apln,Cysltr2,Grm7,P2ry14,Kng2,Chrnb1,Gabra4,Grik2,Npvf,Lypd6	30/-
14_Member	Reactome Gene Sets	R-MMU-372790	Signaling by GPCR	-5.18869	-2.36892	11514,12310,12671,13610,14695,16952,18155,18708,18755,18761,19737,19739,20295,20297,20306,21333,21336,22355,24012,30044,30878,70086,108073,140795,385643	Adcy8,Calca,Chrm3,S1pr3,Gnb3,Anxa1,Pnoc,Pik3r1,Prkch,Prkcq,Rgs5,Rgs9,Ccl17,Ccl20,Ccl7,Tac1,Tacr1,Vipr2,Rgs7,Opn4,Apln,Cysltr2,Grm7,P2ry14,Kng2	25/601
14_Member	Reactome Gene Sets	R-MMU-388396	GPCR downstream signalling	-4.64382	-2.01622	11514,12310,12671,13610,14695,16952,18155,18708,18755,18761,19737,19739,20297,21333,21336,22355,24012,30044,30878,70086,108073,140795,385643	Adcy8,Calca,Chrm3,S1pr3,Gnb3,Anxa1,Pnoc,Pik3r1,Prkch,Prkcq,Rgs5,Rgs9,Ccl20,Tac1,Tacr1,Vipr2,Rgs7,Opn4,Apln,Cysltr2,Grm7,P2ry14,Kng2	23/567
14_Member	Reactome Gene Sets	R-MMU-500792	GPCR ligand binding	-4.40504	-1.87781	12310,12671,13610,14695,16952,18155,20295,20297,20306,21333,21336,22355,30044,30878,70086,108073,140795,385643	Calca,Chrm3,S1pr3,Gnb3,Anxa1,Pnoc,Ccl17,Ccl20,Ccl7,Tac1,Tacr1,Vipr2,Opn4,Apln,Cysltr2,Grm7,P2ry14,Kng2	18/394
14_Member	Reactome Gene Sets	R-MMU-416476	G alpha (q) signalling events	-4.20915	-1.74915	12671,14695,16952,18708,18755,18761,19737,21333,21336,30044,70086,385643	Chrm3,Gnb3,Anxa1,Pik3r1,Prkch,Prkcq,Rgs5,Tac1,Tacr1,Opn4,Cysltr2,Kng2	12/200
14_Member	KEGG Pathway	mmu04080	Neuroactive ligand-receptor interaction - Mus musculus (house mouse)	-3.93015	-1.53457	11443,12310,12671,13610,14397,14806,18155,21333,21336,22355,30878,60531,70086,108073,140795,320343,385643	Chrnb1,Calca,Chrm3,S1pr3,Gabra4,Grik2,Pnoc,Tac1,Tacr1,Vipr2,Apln,Npvf,Cysltr2,Grm7,P2ry14,Lypd6,Kng2	17/391
14_Member	Reactome Gene Sets	R-MMU-373076	Class A/1 (Rhodopsin-like receptors)	-3.5416	-1.32192	12671,13610,16952,18155,20295,20297,20306,21333,21336,30044,30878,70086,140795,385643	Chrm3,S1pr3,Anxa1,Pnoc,Ccl17,Ccl20,Ccl7,Tac1,Tacr1,Opn4,Apln,Cysltr2,P2ry14,Kng2	14/307
14_Member	Reactome Gene Sets	R-MMU-418594	G alpha (i) signalling events	-3.49135	-1.29908	11514,13610,14695,16952,18155,19737,19739,20297,24012,30878,108073,140795,385643	Adcy8,S1pr3,Gnb3,Anxa1,Pnoc,Rgs5,Rgs9,Ccl20,Rgs7,Apln,Grm7,P2ry14,Kng2	13/274
14_Member	Reactome Gene Sets	R-MMU-375276	Peptide ligand-binding receptors	-2.63801	-0.736772	16952,18155,20295,20297,20306,21333,21336,30878,385643	Anxa1,Pnoc,Ccl17,Ccl20,Ccl7,Tac1,Tacr1,Apln,Kng2	9/186
15_Summary	GO Biological Processes	GO:0050923	regulation of negative chemotaxis	-4.85582	-2.17453	20563,243743,268902,12227,13390,15251,20511,70433,76574,242620,329628,13380,18121,269610	Slit2,Plxna4,Robo2,Btg2,Dlx1,Hif1a,Slc1a2,Draxin,Mfsd2a,Dmrta2,Fat4,Dkk1,Nog,Chd5	14/-
15_Member	GO Biological Processes	GO:0050923	regulation of negative chemotaxis	-4.85582	-2.17453	20563,243743,268902	Slit2,Plxna4,Robo2	3/4
15_Member	GO Biological Processes	GO:0021537	telencephalon development	-2.38544	-0.575187	12227,13390,15251,20511,20563,70433,76574,242620,243743,268902,329628	Btg2,Dlx1,Hif1a,Slc1a2,Slit2,Draxin,Mfsd2a,Dmrta2,Plxna4,Robo2,Fat4	11/281
15_Member	WikiPathways	WP4820	GDNF RET signaling axis	-2.3031	-0.527935	20563,268902,329628	Slit2,Robo2,Fat4	3/23
15_Member	GO Biological Processes	GO:0030900	forebrain development	-2.22941	-0.474842	12227,13380,13390,15251,18121,20511,20563,70433,76574,242620,243743,268902,269610,329628	Btg2,Dkk1,Dlx1,Hif1a,Nog,Slc1a2,Slit2,Draxin,Mfsd2a,Dmrta2,Plxna4,Robo2,Chd5,Fat4	14/424
16_Summary	GO Biological Processes	GO:0048662	negative regulation of smooth muscle cell proliferation	-4.77001	-2.111	16011,18708,19737,21859,21929,22355,30878,214384,11596,15251,21336	Igfbp5,Pik3r1,Rgs5,Timp3,Tnfaip3,Vipr2,Apln,Myocd,Ager,Hif1a,Tacr1	11/-
16_Member	GO Biological Processes	GO:0048662	negative regulation of smooth muscle cell proliferation	-4.77001	-2.111	16011,18708,19737,21859,21929,22355,30878,214384	Igfbp5,Pik3r1,Rgs5,Timp3,Tnfaip3,Vipr2,Apln,Myocd	8/74
16_Member	GO Biological Processes	GO:0048660	regulation of smooth muscle cell proliferation	-3.68947	-1.39688	11596,15251,16011,18708,19737,21336,21859,21929,22355,30878,214384	Ager,Hif1a,Igfbp5,Pik3r1,Rgs5,Tacr1,Timp3,Tnfaip3,Vipr2,Apln,Myocd	11/194
16_Member	GO Biological Processes	GO:1904706	negative regulation of vascular associated smooth muscle cell proliferation	-2.76394	-0.81462	19737,21859,30878,214384	Rgs5,Timp3,Apln,Myocd	4/34
16_Member	GO Biological Processes	GO:1904705	regulation of vascular associated smooth muscle cell proliferation	-2.18843	-0.453695	16011,19737,21859,30878,214384	Igfbp5,Rgs5,Timp3,Apln,Myocd	5/77
17_Summary	GO Biological Processes	GO:0003007	heart morphogenesis	-4.39852	-1.87781	11464,14275,14362,15251,17702,17906,18121,19662,20563,20928,21687,73713,77446,268902,329628,214384,381157,20672,20679,30878,243743,12550,13380,240725	Actc1,Folr1,Fzd1,Hif1a,Msx2,Myl2,Nog,Rbp4,Slit2,Abcc9,Tek,Rbm20,Heg1,Robo2,Fat4,Myocd,Greb1l,Sox18,Sox6,Apln,Plxna4,Cdh1,Dkk1,Sulf1	24/-
17_Member	GO Biological Processes	GO:0003007	heart morphogenesis	-4.39852	-1.87781	11464,14275,14362,15251,17702,17906,18121,19662,20563,20928,21687,73713,77446,268902,329628	Actc1,Folr1,Fzd1,Hif1a,Msx2,Myl2,Nog,Rbp4,Slit2,Abcc9,Tek,Rbm20,Heg1,Robo2,Fat4	15/288
17_Member	GO Biological Processes	GO:0003205	cardiac chamber development	-4.20915	-1.74915	14362,15251,17702,17906,18121,19662,20563,21687,77446,214384,268902,381157	Fzd1,Hif1a,Msx2,Myl2,Nog,Rbp4,Slit2,Tek,Heg1,Myocd,Robo2,Greb1l	12/200
17_Member	GO Biological Processes	GO:0003206	cardiac chamber morphogenesis	-3.92641	-1.53457	14362,15251,17702,17906,18121,19662,20563,21687,77446,268902	Fzd1,Hif1a,Msx2,Myl2,Nog,Rbp4,Slit2,Tek,Heg1,Robo2	10/152
17_Member	GO Biological Processes	GO:0007507	heart development	-3.26862	-1.15984	11464,14275,14362,15251,17702,17906,18121,19662,20563,20672,20679,20928,21687,30878,73713,77446,214384,243743,268902,329628,381157	Actc1,Folr1,Fzd1,Hif1a,Msx2,Myl2,Nog,Rbp4,Slit2,Sox18,Sox6,Abcc9,Tek,Apln,Rbm20,Heg1,Myocd,Plxna4,Robo2,Fat4,Greb1l	21/615
17_Member	GO Biological Processes	GO:0003231	cardiac ventricle development	-3.23117	-1.13622	14362,15251,17906,18121,20563,77446,214384,268902,381157	Fzd1,Hif1a,Myl2,Nog,Slit2,Heg1,Myocd,Robo2,Greb1l	9/153
17_Member	GO Biological Processes	GO:0061383	trabecula morphogenesis	-2.93537	-0.948452	17702,18121,19662,21687,77446	Msx2,Nog,Rbp4,Tek,Heg1	5/52
17_Member	GO Biological Processes	GO:0003151	outflow tract morphogenesis	-2.66479	-0.753961	14275,14362,15251,17702,18121,268902	Folr1,Fzd1,Hif1a,Msx2,Nog,Robo2	6/87
17_Member	GO Biological Processes	GO:0061384	heart trabecula morphogenesis	-2.62596	-0.732245	18121,19662,21687,77446	Nog,Rbp4,Tek,Heg1	4/37
17_Member	GO Biological Processes	GO:0003272	endocardial cushion formation	-2.19934	-0.4581	17702,18121,268902	Msx2,Nog,Robo2	3/25
17_Member	GO Biological Processes	GO:2000027	regulation of animal organ morphogenesis	-2.16324	-0.436193	12550,13380,14362,18121,240725,268902	Cdh1,Dkk1,Fzd1,Nog,Sulf1,Robo2	6/110
17_Member	GO Biological Processes	GO:0060343	trabecula formation	-2.15097	-0.433684	17702,19662,21687	Msx2,Rbp4,Tek	3/26
17_Member	GO Biological Processes	GO:0060412	ventricular septum morphogenesis	-2.06181	-0.373293	14362,18121,20563,268902	Fzd1,Nog,Slit2,Robo2	4/53
17_Member	GO Biological Processes	GO:0060411	cardiac septum morphogenesis	-2.01087	-0.343082	14362,17702,18121,20563,268902	Fzd1,Msx2,Nog,Slit2,Robo2	5/85
18_Summary	GO Biological Processes	GO:0090066	regulation of anatomical structure size	-4.32052	-1.82288	11475,11567,12310,12550,12671,14695,15251,17756,17762,18613,20358,20563,20741,21336,26401,30878,69524,70433,72088,76441,108151,243743,385643,18708,18761,21333,63873,12182,18003,193385	Acta2,Avil,Calca,Cdh1,Chrm3,Gnb3,Hif1a,Map2,Mapt,Pecam1,Sema6a,Slit2,Sptb,Tacr1,Map3k1,Apln,Esam,Draxin,Ush1c,Daam2,Sema3d,Plxna4,Kng2,Pik3r1,Prkcq,Tac1,Trpv4,Bst1,Nedd9,Ripor2	30/-
18_Member	GO Biological Processes	GO:0090066	regulation of anatomical structure size	-4.32052	-1.82288	11475,11567,12310,12550,12671,14695,15251,17756,17762,18613,20358,20563,20741,21336,26401,30878,69524,70433,72088,76441,108151,243743,385643	Acta2,Avil,Calca,Cdh1,Chrm3,Gnb3,Hif1a,Map2,Mapt,Pecam1,Sema6a,Slit2,Sptb,Tacr1,Map3k1,Apln,Esam,Draxin,Ush1c,Daam2,Sema3d,Plxna4,Kng2	23/595
18_Member	GO Biological Processes	GO:0032535	regulation of cellular component size	-3.15838	-1.09031	11567,12550,14695,17756,17762,18613,20358,20563,20741,26401,69524,70433,72088,76441,108151,243743	Avil,Cdh1,Gnb3,Map2,Mapt,Pecam1,Sema6a,Slit2,Sptb,Map3k1,Esam,Draxin,Ush1c,Daam2,Sema3d,Plxna4	16/415
18_Member	GO Biological Processes	GO:1902903	regulation of supramolecular fiber organization	-2.46817	-0.625394	11567,17756,17762,18613,18708,18761,20563,20741,21333,21336,26401,63873,69524,76441	Avil,Map2,Mapt,Pecam1,Pik3r1,Prkcq,Slit2,Sptb,Tac1,Tacr1,Map3k1,Trpv4,Esam,Daam2	14/398
18_Member	GO Biological Processes	GO:0051493	regulation of cytoskeleton organization	-2.43542	-0.602519	11567,12182,17756,17762,18003,18613,18708,18761,20563,20741,21333,21336,26401,63873,69524,76441,193385	Avil,Bst1,Map2,Mapt,Nedd9,Pecam1,Pik3r1,Prkcq,Slit2,Sptb,Tac1,Tacr1,Map3k1,Trpv4,Esam,Daam2,Ripor2	17/534
18_Member	GO Biological Processes	GO:0032956	regulation of actin cytoskeleton organization	-2.43384	-0.602519	11567,12182,18003,18613,18708,18761,20563,20741,21333,21336,26401,69524,76441	Avil,Bst1,Nedd9,Pecam1,Pik3r1,Prkcq,Slit2,Sptb,Tac1,Tacr1,Map3k1,Esam,Daam2	13/359
18_Member	GO Biological Processes	GO:0032970	regulation of actin filament-based process	-2.36412	-0.56082	11475,11567,12182,18003,18613,18708,18761,20563,20741,21333,21336,26401,69524,76441	Acta2,Avil,Bst1,Nedd9,Pecam1,Pik3r1,Prkcq,Slit2,Sptb,Tac1,Tacr1,Map3k1,Esam,Daam2	14/409
18_Member	GO Biological Processes	GO:0110053	regulation of actin filament organization	-2.3625	-0.56082	11567,18613,18708,18761,20563,20741,21333,21336,26401,69524,76441	Avil,Pecam1,Pik3r1,Prkcq,Slit2,Sptb,Tac1,Tacr1,Map3k1,Esam,Daam2	11/283
18_Member	GO Biological Processes	GO:0032271	regulation of protein polymerization	-2.31734	-0.534398	11567,17756,17762,18613,20563,20741,26401,69524,76441	Avil,Map2,Mapt,Pecam1,Slit2,Sptb,Map3k1,Esam,Daam2	9/208
18_Member	GO Biological Processes	GO:0032272	negative regulation of protein polymerization	-2.16499	-0.43667	11567,17756,18613,20563,20741	Avil,Map2,Pecam1,Slit2,Sptb	5/78
18_Member	GO Biological Processes	GO:0030833	regulation of actin filament polymerization	-2.11	-0.404017	11567,18613,20563,20741,26401,69524,76441	Avil,Pecam1,Slit2,Sptb,Map3k1,Esam,Daam2	7/148
19_Summary	GO Biological Processes	GO:0048729	tissue morphogenesis	-4.20404	-1.74915	11464,13380,14275,14362,14537,15245,15251,16011,17702,17906,18121,20563,21687,22420,26401,66042,69073,77446,114249,217325,231532,268902,329628,381157,12879,19662,214384,240725	Actc1,Dkk1,Folr1,Fzd1,Gcnt1,Hhip,Hif1a,Igfbp5,Msx2,Myl2,Nog,Slit2,Tek,Wnt6,Map3k1,Sostdc1,Kdf1,Heg1,Npnt,Llgl2,Arhgap24,Robo2,Fat4,Greb1l,Cys1,Rbp4,Myocd,Sulf1	28/-
19_Member	GO Biological Processes	GO:0048729	tissue morphogenesis	-4.20404	-1.74915	11464,13380,14275,14362,14537,15245,15251,16011,17702,17906,18121,20563,21687,22420,26401,66042,69073,77446,114249,217325,231532,268902,329628,381157	Actc1,Dkk1,Folr1,Fzd1,Gcnt1,Hhip,Hif1a,Igfbp5,Msx2,Myl2,Nog,Slit2,Tek,Wnt6,Map3k1,Sostdc1,Kdf1,Heg1,Npnt,Llgl2,Arhgap24,Robo2,Fat4,Greb1l	24/647
19_Member	GO Biological Processes	GO:0001657	ureteric bud development	-3.22525	-1.13622	18121,20563,22420,114249,268902,329628,381157	Nog,Slit2,Wnt6,Npnt,Robo2,Fat4,Greb1l	7/94
19_Member	GO Biological Processes	GO:0072163	mesonephric epithelium development	-3.11688	-1.05993	18121,20563,22420,114249,268902,329628,381157	Nog,Slit2,Wnt6,Npnt,Robo2,Fat4,Greb1l	7/98
19_Member	GO Biological Processes	GO:0072164	mesonephric tubule development	-3.11688	-1.05993	18121,20563,22420,114249,268902,329628,381157	Nog,Slit2,Wnt6,Npnt,Robo2,Fat4,Greb1l	7/98
19_Member	GO Biological Processes	GO:0001823	mesonephros development	-3.03916	-1.01108	18121,20563,22420,114249,268902,329628,381157	Nog,Slit2,Wnt6,Npnt,Robo2,Fat4,Greb1l	7/101
19_Member	GO Biological Processes	GO:0061138	morphogenesis of a branching epithelium	-2.98049	-0.974692	15245,17702,18121,20563,21687,22420,114249,217325,329628,381157	Hhip,Msx2,Nog,Slit2,Tek,Wnt6,Npnt,Llgl2,Fat4,Greb1l	10/200
19_Member	GO Biological Processes	GO:0002009	morphogenesis of an epithelium	-2.82464	-0.860229	14275,14362,15245,15251,16011,17702,18121,20563,21687,22420,26401,66042,69073,114249,217325,231532,329628,381157	Folr1,Fzd1,Hhip,Hif1a,Igfbp5,Msx2,Nog,Slit2,Tek,Wnt6,Map3k1,Sostdc1,Kdf1,Npnt,Llgl2,Arhgap24,Fat4,Greb1l	18/533
19_Member	GO Biological Processes	GO:0001763	morphogenesis of a branching structure	-2.80618	-0.850457	15245,17702,18121,20563,21687,22420,114249,217325,329628,381157	Hhip,Msx2,Nog,Slit2,Tek,Wnt6,Npnt,Llgl2,Fat4,Greb1l	10/211
19_Member	GO Biological Processes	GO:0060675	ureteric bud morphogenesis	-2.65588	-0.75083	18121,22420,114249,329628,381157	Nog,Wnt6,Npnt,Fat4,Greb1l	5/60
19_Member	GO Biological Processes	GO:0072001	renal system development	-2.63523	-0.735885	12879,14537,18121,19662,20563,21687,22420,114249,214384,240725,268902,329628,381157	Cys1,Gcnt1,Nog,Rbp4,Slit2,Tek,Wnt6,Npnt,Myocd,Sulf1,Robo2,Fat4,Greb1l	13/340
19_Member	GO Biological Processes	GO:0072171	mesonephric tubule morphogenesis	-2.53244	-0.669307	18121,22420,114249,329628,381157	Nog,Wnt6,Npnt,Fat4,Greb1l	5/64
19_Member	GO Biological Processes	GO:0060993	kidney morphogenesis	-2.42811	-0.600005	14537,18121,22420,114249,329628,381157	Gcnt1,Nog,Wnt6,Npnt,Fat4,Greb1l	6/97
19_Member	GO Biological Processes	GO:0048754	branching morphogenesis of an epithelial tube	-2.37496	-0.56873	15245,17702,20563,21687,22420,114249,329628,381157	Hhip,Msx2,Slit2,Tek,Wnt6,Npnt,Fat4,Greb1l	8/167
19_Member	GO Biological Processes	GO:0060562	epithelial tube morphogenesis	-2.33446	-0.538766	14275,14362,15245,15251,17702,18121,20563,21687,22420,66042,114249,329628,381157	Folr1,Fzd1,Hhip,Hif1a,Msx2,Nog,Slit2,Tek,Wnt6,Sostdc1,Npnt,Fat4,Greb1l	13/369
19_Member	GO Biological Processes	GO:0072078	nephron tubule morphogenesis	-2.23647	-0.480548	18121,22420,114249,329628,381157	Nog,Wnt6,Npnt,Fat4,Greb1l	5/75
19_Member	GO Biological Processes	GO:0072006	nephron development	-2.2052	-0.4581	18121,21687,22420,114249,240725,329628,381157	Nog,Tek,Wnt6,Npnt,Sulf1,Fat4,Greb1l	7/142
19_Member	GO Biological Processes	GO:0072073	kidney epithelium development	-2.18895	-0.453695	18121,20563,22420,114249,268902,329628,381157	Nog,Slit2,Wnt6,Npnt,Robo2,Fat4,Greb1l	7/143
19_Member	GO Biological Processes	GO:0072088	nephron epithelium morphogenesis	-2.18843	-0.453695	18121,22420,114249,329628,381157	Nog,Wnt6,Npnt,Fat4,Greb1l	5/77
19_Member	GO Biological Processes	GO:0001658	branching involved in ureteric bud morphogenesis	-2.18175	-0.451194	22420,114249,329628,381157	Wnt6,Npnt,Fat4,Greb1l	4/49
19_Member	GO Biological Processes	GO:0072028	nephron morphogenesis	-2.14192	-0.429854	18121,22420,114249,329628,381157	Nog,Wnt6,Npnt,Fat4,Greb1l	5/79
19_Member	GO Biological Processes	GO:0061333	renal tubule morphogenesis	-2.09688	-0.397701	18121,22420,114249,329628,381157	Nog,Wnt6,Npnt,Fat4,Greb1l	5/81
20_Summary	GO Biological Processes	GO:0031102	neuron projection regeneration	-4.15111	-1.70295	12803,14275,14580,19716,27528,15251,16621,17702,18121,18613,20296,20511,21929,26401,78896,223650,231532,237868,16952,242050	Cntf,Folr1,Gfap,Bex1,Nrep,Hif1a,Klkb1,Msx2,Nog,Pecam1,Ccl2,Slc1a2,Tnfaip3,Map3k1,Ecrg4,Eppk1,Arhgap24,Sarm1,Anxa1,Igsf10	20/-
20_Member	GO Biological Processes	GO:0031102	neuron projection regeneration	-4.15111	-1.70295	12803,14275,14580,19716,27528	Cntf,Folr1,Gfap,Bex1,Nrep	5/29
20_Member	GO Biological Processes	GO:0009611	response to wounding	-3.83803	-1.47809	12803,14275,15251,16621,17702,18121,18613,19716,20296,20511,21929,26401,27528,78896,223650,231532,237868	Cntf,Folr1,Hif1a,Klkb1,Msx2,Nog,Pecam1,Bex1,Ccl2,Slc1a2,Tnfaip3,Map3k1,Nrep,Ecrg4,Eppk1,Arhgap24,Sarm1	17/398
20_Member	GO Biological Processes	GO:0031103	axon regeneration	-3.58542	-1.34346	12803,14275,19716,27528	Cntf,Folr1,Bex1,Nrep	4/21
20_Member	GO Biological Processes	GO:0048678	response to axon injury	-3.36644	-1.21258	12803,14275,19716,27528,237868	Cntf,Folr1,Bex1,Nrep,Sarm1	5/42
20_Member	GO Biological Processes	GO:0031099	regeneration	-2.5267	-0.665302	12803,14275,14580,16952,19716,27528,242050	Cntf,Folr1,Gfap,Anxa1,Bex1,Nrep,Igsf10	7/124
