# Supplementary material for: A Transcriptomics Analysis of the Regulation of Lens Fiber Cell Differentiation in the Absence of FGFRs and PTEN
Source: Cells. 2024 Jul 19;13(14):1222. doi: 10.3390/cells13141222 (PMC11274593; doi:10.3390/cells13141222)
Supplement: Supplementary file 1 [file cells-13-01222-s001.zip › drive-download-20240627T212928Z-001/Table S14.xlsx]

## Sheet: Enrichment
Gene Ontology analysis for Cluster P4
GroupID	Category	Term	Description	LogP	Log(q-value)	Genes	Symbols	InTerm_InList
1_Summary	GO Biological Processes	GO:0043408	regulation of MAPK cascade	-18.3053	-14.0442	11687,11835,12266,12273,12390,12654,12768,12978,13176,13197,13405,13448,13649,13836,13838,14063,14173,14219,14254,14257,14268,14369,14728,15234,15558,15559,15901,16009,16156,16175,16193,16534,16792,16847,16878,17096,17240,17260,17295,17319,18049,18213,18413,18591,18750,18795,19229,19260,19713,19735,20128,20293,20302,20305,20361,20375,20491,20698,21803,21809,21825,21939,21987,22436,24064,24066,517…	Alox15,Ar,C3,C5ar1,Cav2,Chi3l1,Ccr1,Csf1r,Dcc,Gadd45a,Dmd,Dok1,Egfr,Epha2,Epha4,F2rl1,Fgf2,Ccn2,Flt1,Flt4,Fn1,Fzd7,Lilrb4a,Hgf,Htr2a,Htr2b,Id1,Igfbp3,Il11,Il1a,Il6,Kcnn4,Laptm5,Lepr,Lif,Lyn,Mdfi,Mef2c,Met,Mif,Ngf,Ntrk3,Osm,Pdgfb,Prkca,Plcb1,Ptk2b,Ptpn22,Ret,Rgs2,Trim30a,Ccl12,Ccl3,Ccl6,Sema7a,Spi1,Sla,Sphk1,Tgfb1,Tgfb3,Thbs1,Cd40,Tpd52l1,Xdh,Spry2,Spry4,Rgs14,Pbk,Pdgfc,Ramp3,Ccl24,Fgf21,Lpar3,Ina…	101/-
1_Member	GO Biological Processes	GO:0043408	regulation of MAPK cascade	-18.3053	-14.0442	11687,11835,12266,12273,12390,12654,12768,12978,13176,13197,13405,13448,13649,13836,13838,14063,14173,14219,14254,14257,14268,14369,14728,15234,15558,15559,15901,16009,16156,16175,16193,16534,16792,16847,16878,17096,17240,17260,17295,17319,18049,18213,18413,18591,18750,18795,19229,19260,19713,19735,20128,20293,20302,20305,20361,20375,20491,20698,21803,21809,21825,21939,21987,22436,24064,24066,517…	Alox15,Ar,C3,C5ar1,Cav2,Chi3l1,Ccr1,Csf1r,Dcc,Gadd45a,Dmd,Dok1,Egfr,Epha2,Epha4,F2rl1,Fgf2,Ccn2,Flt1,Flt4,Fn1,Fzd7,Lilrb4a,Hgf,Htr2a,Htr2b,Id1,Igfbp3,Il11,Il1a,Il6,Kcnn4,Laptm5,Lepr,Lif,Lyn,Mdfi,Mef2c,Met,Mif,Ngf,Ntrk3,Osm,Pdgfb,Prkca,Plcb1,Ptk2b,Ptpn22,Ret,Rgs2,Trim30a,Ccl12,Ccl3,Ccl6,Sema7a,Spi1,Sla,Sphk1,Tgfb1,Tgfb3,Thbs1,Cd40,Tpd52l1,Xdh,Spry2,Spry4,Rgs14,Pbk,Pdgfc,Ramp3,Ccl24,Fgf21,Lpar3,Ina…	101/742
1_Member	GO Biological Processes	GO:0043410	positive regulation of MAPK cascade	-17.9527	-13.9927	11687,11835,12266,12273,12390,12654,12768,12978,13176,13197,13448,13649,13838,14063,14173,14219,14254,14257,14369,15234,15558,15559,16009,16156,16175,16193,16534,16792,16847,16878,17260,17295,17319,18049,18213,18413,18591,18750,18795,19229,19260,19713,20128,20293,20302,20305,20361,20375,20698,21803,21809,21825,21939,21987,22436,24064,54635,56089,56221,56636,65086,67313,73230,76527,76589,76829,768…	Alox15,Ar,C3,C5ar1,Cav2,Chi3l1,Ccr1,Csf1r,Dcc,Gadd45a,Dok1,Egfr,Epha4,F2rl1,Fgf2,Ccn2,Flt1,Flt4,Fzd7,Hgf,Htr2a,Htr2b,Igfbp3,Il11,Il1a,Il6,Kcnn4,Laptm5,Lepr,Lif,Mef2c,Met,Mif,Ngf,Ntrk3,Osm,Pdgfb,Prkca,Plcb1,Ptk2b,Ptpn22,Ret,Trim30a,Ccl12,Ccl3,Ccl6,Sema7a,Spi1,Sphk1,Tgfb1,Tgfb3,Thbs1,Cd40,Tpd52l1,Xdh,Spry2,Pdgfc,Ramp3,Ccl24,Fgf21,Lpar3,Inava,Bmper,Il34,Unc5cl,Dok5,Gper1,Akap12,Rell1,Cspg4,Havcr2,Gp…	82/536
1_Member	GO Biological Processes	GO:0070372	regulation of ERK1 and ERK2 cascade	-9.85426	-7.33355	11687,12266,12273,12654,12768,12978,13176,13405,13649,13836,13838,14063,14173,14219,14257,14268,15558,15559,16175,16193,16878,17096,17319,18049,18591,18750,19229,19260,20293,20302,20305,20361,21803,24064,51791,54635,56089,56221,56636,67603,73230,76854,83397,101809,109593,171285,227289,319520,327957	Alox15,C3,C5ar1,Chi3l1,Ccr1,Csf1r,Dcc,Dmd,Egfr,Epha2,Epha4,F2rl1,Fgf2,Ccn2,Flt4,Fn1,Htr2a,Htr2b,Il1a,Il6,Lif,Lyn,Mif,Ngf,Pdgfb,Prkca,Ptk2b,Ptpn22,Ccl12,Ccl3,Ccl6,Sema7a,Tgfb1,Spry2,Rgs14,Pdgfc,Ramp3,Ccl24,Fgf21,Dusp6,Bmper,Gper1,Akap12,Spred3,Lmo3,Havcr2,Gpbar1,Dusp4,Scimp	49/343
1_Member	GO Biological Processes	GO:0070374	positive regulation of ERK1 and ERK2 cascade	-9.05346	-6.60162	11687,12266,12273,12654,12768,12978,13176,13649,14063,14173,14219,14257,15558,15559,16175,16193,17319,18049,18591,18750,19229,19260,20293,20302,20305,20361,21803,24064,54635,56089,56221,56636,73230,76854,83397,171285,227289,327957	Alox15,C3,C5ar1,Chi3l1,Ccr1,Csf1r,Dcc,Egfr,F2rl1,Fgf2,Ccn2,Flt4,Htr2a,Htr2b,Il1a,Il6,Mif,Ngf,Pdgfb,Prkca,Ptk2b,Ptpn22,Ccl12,Ccl3,Ccl6,Sema7a,Tgfb1,Spry2,Pdgfc,Ramp3,Ccl24,Fgf21,Bmper,Gper1,Akap12,Havcr2,Gpbar1,Scimp	38/240
2_Summary	GO Biological Processes	GO:0032103	positive regulation of response to external stimulus	-17.7671	-13.9831	11542,11690,11846,12266,12273,12364,12475,12524,12554,12606,12768,12774,12801,12978,13032,13040,13874,14063,14118,14131,14173,14268,14468,14747,15951,16193,16398,16534,16835,16852,17059,17084,17096,17295,17319,17381,17394,18213,18413,18591,18654,18750,18787,18791,18792,19219,19225,19229,19260,20128,20302,20375,21803,21825,21937,22177,22341,26903,27226,56221,56489,56620,57349,58217,65221,66259,673…	Adora3,Alox5ap,Arg1,C3,C5ar1,Casp12,Cd14,Cd86,Cdh13,Cebpa,Ccr1,Ccr5,Cnr1,Csf1r,Ctsc,Ctss,Ereg,F2rl1,Fbn1,Fcgr3,Fgf2,Fn1,Gbp2b,Cmklr1,Ifi204,Il6,Itga2,Kcnn4,Ldlr,Lgals1,Klrb1c,Ly86,Lyn,Met,Mif,Mmp12,Mmp8,Ntrk3,Osm,Pdgfb,Pgf,Prkca,Serpine1,Plat,Plau,Ptger4,Ptgs2,Ptk2b,Ptpn22,Trim30a,Ccl3,Spi1,Tgfb1,Thbs1,Tnfrsf1a,Tyrobp,Vegfc,Dysf,Pla2g7,Ccl24,Ikbke,Clec4n,Ppbp,Trem1,Slc15a3,Camk2n1,Inava,P2ry12,Al…	158/-
2_Member	GO Biological Processes	GO:0032103	positive regulation of response to external stimulus	-17.7671	-13.9831	11542,11690,11846,12266,12273,12364,12475,12524,12554,12606,12768,12774,12801,12978,13032,13040,13874,14063,14118,14131,14173,14268,14468,14747,15951,16193,16398,16534,16835,16852,17059,17084,17096,17295,17319,17381,17394,18213,18413,18591,18654,18750,18787,18791,18792,19219,19225,19229,19260,20128,20302,20375,21803,21825,21937,22177,22341,26903,27226,56221,56489,56620,57349,58217,65221,66259,673…	Adora3,Alox5ap,Arg1,C3,C5ar1,Casp12,Cd14,Cd86,Cdh13,Cebpa,Ccr1,Ccr5,Cnr1,Csf1r,Ctsc,Ctss,Ereg,F2rl1,Fbn1,Fcgr3,Fgf2,Fn1,Gbp2b,Cmklr1,Ifi204,Il6,Itga2,Kcnn4,Ldlr,Lgals1,Klrb1c,Ly86,Lyn,Met,Mif,Mmp12,Mmp8,Ntrk3,Osm,Pdgfb,Pgf,Prkca,Serpine1,Plat,Plau,Ptger4,Ptgs2,Ptk2b,Ptpn22,Trim30a,Ccl3,Spi1,Tgfb1,Thbs1,Tnfrsf1a,Tyrobp,Vegfc,Dysf,Pla2g7,Ccl24,Ikbke,Clec4n,Ppbp,Trem1,Slc15a3,Camk2n1,Inava,P2ry12,Al…	89/617
2_Member	GO Biological Processes	GO:0031349	positive regulation of defense response	-12.9392	-9.88223	11542,11690,11846,12266,12364,12475,12524,12606,12774,12801,12978,13032,13040,13874,14063,14131,14468,15951,16193,16534,16835,16852,17059,17096,17260,17381,17394,18413,18619,18750,18787,19219,19225,19260,20128,20302,20375,21803,21937,22177,56221,56489,56620,65221,66259,67313,71481,72512,76438,77777,94088,170743,170744,171285,211550,216799,226691,226695,232801,234779,244202,246746,327957,381308,63…	Adora3,Alox5ap,Arg1,C3,Casp12,Cd14,Cd86,Cebpa,Ccr5,Cnr1,Csf1r,Ctsc,Ctss,Ereg,F2rl1,Fcgr3,Gbp2b,Ifi204,Il6,Kcnn4,Ldlr,Lgals1,Klrb1c,Lyn,Mef2c,Mmp12,Mmp8,Osm,Penk,Prkca,Serpine1,Ptger4,Ptgs2,Ptpn22,Trim30a,Ccl3,Spi1,Tgfb1,Tnfrsf1a,Tyrobp,Ccl24,Ikbke,Clec4n,Slc15a3,Camk2n1,Inava,Alpk1,Sting1,Rftn1,Ulbp1,Trim6,Tlr7,Tlr8,Havcr2,Tifa,Nlrp3,Ifi207,Ifi205,Lilra5,Plcg2,Nlrp10,Cd300lf,Scimp,Ifi211,Nlrp1b,M…	66/465
2_Member	GO Biological Processes	GO:0001819	positive regulation of cytokine production	-11.9407	-9.12405	12266,12273,12370,12394,12475,12654,12774,12978,12981,13058,13078,13874,14063,14131,14257,14462,15234,15559,15900,15951,16168,16175,16190,16193,16792,17319,17381,17394,18413,18787,18795,19094,19219,19225,19260,20302,20361,20698,21803,21825,21937,21939,22177,27056,50723,56489,56620,67313,68279,72512,76438,77777,78317,83397,94088,108723,140497,170743,170744,171285,216799,226421,226691,226695,232801…	C3,C5ar1,Casp8,Runx1,Cd14,Chi3l1,Ccr5,Csf1r,Csf2,Cybb,Cyp1b1,Ereg,F2rl1,Fcgr3,Flt4,Gata3,Hgf,Htr2b,Irf8,Ifi204,Il15,Il1a,Il4ra,Il6,Laptm5,Mif,Mmp12,Mmp8,Osm,Serpine1,Plcb1,Mapk11,Ptger4,Ptgs2,Ptpn22,Ccl3,Sema7a,Sphk1,Tgfb1,Thbs1,Tnfrsf1a,Cd40,Tyrobp,Irf5,Icosl,Ikbke,Clec4n,Inava,Mcoln2,Sting1,Rftn1,Ulbp1,Ccdc88b,Akap12,Trim6,Card11,Cd300c2,Tlr7,Tlr8,Havcr2,Nlrp3,Rab7b,Ifi207,Ifi205,Lilra5,Plcg2,F…	72/559
2_Member	GO Biological Processes	GO:0050778	positive regulation of immune response	-8.68907	-6.31449	11486,12047,12259,12260,12262,12266,12273,12475,12494,12524,12801,13874,14063,14131,14462,14468,14747,14960,14961,15216,15284,15951,16168,16190,16193,16409,16414,16534,16822,17059,17060,17096,17260,17319,17381,19260,20128,20375,21803,21939,22177,24099,50723,56489,56554,56620,65221,67313,71481,71693,72512,76438,77777,94088,108723,170743,170744,171285,211550,216799,226691,226695,230738,234779,24075…	Ada,Bcl2a1d,C1qa,C1qb,C1qc,C3,C5ar1,Cd14,Cd38,Cd86,Cnr1,Ereg,F2rl1,Fcgr3,Gata3,Gbp2b,Cmklr1,H2-Aa,H2-Ab1,Hfe,Hlx,Ifi204,Il15,Il4ra,Il6,Itgam,Itgb2,Kcnn4,Lcp2,Klrb1c,Blnk,Lyn,Mef2c,Mif,Mmp12,Ptpn22,Trim30a,Spi1,Tgfb1,Cd40,Tyrobp,Tnfsf13b,Icosl,Ikbke,Raet1d,Clec4n,Slc15a3,Inava,Alpk1,Colec11,Sting1,Rftn1,Ulbp1,Trim6,Card11,Tlr7,Tlr8,Havcr2,Tifa,Nlrp3,Ifi207,Ifi205,Zc3h12a,Plcg2,Lax1,Nlrp10,Cd300lf,…	74/684
2_Member	GO Biological Processes	GO:0002253	activation of immune response	-6.94933	-4.80553	11486,12047,12259,12260,12262,12266,12273,12475,12494,12524,14462,14468,14747,15951,16409,16822,17060,17096,17260,19260,20128,22177,50723,56620,67313,71481,71693,72512,76438,170743,170744,171285,211550,216799,226691,226695,230738,234779,240754,244202,246746,319430,327957,381308,637515,100040462	Ada,Bcl2a1d,C1qa,C1qb,C1qc,C3,C5ar1,Cd14,Cd38,Cd86,Gata3,Gbp2b,Cmklr1,Ifi204,Itgam,Lcp2,Blnk,Lyn,Mef2c,Ptpn22,Trim30a,Tyrobp,Icosl,Clec4n,Inava,Alpk1,Colec11,Sting1,Rftn1,Tlr7,Tlr8,Havcr2,Tifa,Nlrp3,Ifi207,Ifi205,Zc3h12a,Plcg2,Lax1,Nlrp10,Cd300lf,C5ar2,Scimp,Ifi211,Nlrp1b,Mndal	46/382
2_Member	GO Biological Processes	GO:0002218	activation of innate immune response	-5.957	-4.00768	12475,12524,14468,15951,17096,20128,22177,56620,67313,71481,72512,76438,170743,170744,171285,211550,216799,226691,226695,234779,244202,246746,327957,381308,637515,100040462	Cd14,Cd86,Gbp2b,Ifi204,Lyn,Trim30a,Tyrobp,Clec4n,Inava,Alpk1,Sting1,Rftn1,Tlr7,Tlr8,Havcr2,Tifa,Nlrp3,Ifi207,Ifi205,Plcg2,Nlrp10,Cd300lf,Scimp,Ifi211,Nlrp1b,Mndal	26/173
2_Member	GO Biological Processes	GO:0002764	immune response-regulating signaling pathway	-5.54306	-3.6851	11486,12047,12266,12273,12475,12494,12524,14462,14728,14747,16409,16822,17060,17096,17260,19260,21939,22177,50723,56620,67313,71481,72512,76438,170743,170744,171285,211550,216799,230738,234779,240754,246746,319430,327957,637515	Ada,Bcl2a1d,C3,C5ar1,Cd14,Cd38,Cd86,Gata3,Lilrb4a,Cmklr1,Itgam,Lcp2,Blnk,Lyn,Mef2c,Ptpn22,Cd40,Tyrobp,Icosl,Clec4n,Inava,Alpk1,Sting1,Rftn1,Tlr7,Tlr8,Havcr2,Tifa,Nlrp3,Zc3h12a,Plcg2,Lax1,Cd300lf,C5ar2,Scimp,Nlrp1b	36/300
2_Member	GO Biological Processes	GO:0002833	positive regulation of response to biotic stimulus	-5.42963	-3.59017	11846,12475,12524,13874,14063,14468,15951,17059,17084,17096,17319,17381,18750,19260,20128,20375,22177,56489,56620,65221,67313,71481,72512,76438,77777,94088,170743,170744,171285,211550,216799,226691,226695,234779,244202,246746,327957,381308,637515,100040462	Arg1,Cd14,Cd86,Ereg,F2rl1,Gbp2b,Ifi204,Klrb1c,Ly86,Lyn,Mif,Mmp12,Prkca,Ptpn22,Trim30a,Spi1,Tyrobp,Ikbke,Clec4n,Slc15a3,Inava,Alpk1,Sting1,Rftn1,Ulbp1,Trim6,Tlr7,Tlr8,Havcr2,Tifa,Nlrp3,Ifi207,Ifi205,Plcg2,Nlrp10,Cd300lf,Scimp,Ifi211,Nlrp1b,Mndal	40/354
2_Member	GO Biological Processes	GO:0002757	immune response-activating signaling pathway	-5.14897	-3.36211	11486,12047,12266,12273,12475,12494,12524,14462,14747,16409,16822,17060,17096,17260,19260,22177,50723,56620,67313,71481,72512,76438,170743,170744,171285,211550,216799,230738,234779,240754,246746,319430,327957,637515	Ada,Bcl2a1d,C3,C5ar1,Cd14,Cd38,Cd86,Gata3,Cmklr1,Itgam,Lcp2,Blnk,Lyn,Mef2c,Ptpn22,Tyrobp,Icosl,Clec4n,Inava,Alpk1,Sting1,Rftn1,Tlr7,Tlr8,Havcr2,Tifa,Nlrp3,Zc3h12a,Plcg2,Lax1,Cd300lf,C5ar2,Scimp,Nlrp1b	34/287
2_Member	GO Biological Processes	GO:0045089	positive regulation of innate immune response	-4.7607	-3.05593	12475,12524,13874,14063,14468,15951,17059,17096,17381,19260,20128,20375,22177,56489,56620,65221,67313,71481,72512,76438,77777,94088,170743,170744,171285,211550,216799,226691,226695,234779,244202,246746,327957,381308,637515,100040462	Cd14,Cd86,Ereg,F2rl1,Gbp2b,Ifi204,Klrb1c,Lyn,Mmp12,Ptpn22,Trim30a,Spi1,Tyrobp,Ikbke,Clec4n,Slc15a3,Inava,Alpk1,Sting1,Rftn1,Ulbp1,Trim6,Tlr7,Tlr8,Havcr2,Tifa,Nlrp3,Ifi207,Ifi205,Plcg2,Nlrp10,Cd300lf,Scimp,Ifi211,Nlrp1b,Mndal	36/325
2_Member	GO Biological Processes	GO:0045088	regulation of innate immune response	-4.4499	-2.80161	11846,12370,12475,12524,12768,13874,14063,14468,15951,16975,17057,17059,17096,17381,17969,19260,20128,20375,20877,21803,22177,56489,56620,65221,67313,67664,71481,72512,76438,77777,94088,170743,170744,171285,211550,216799,226421,226691,226695,234779,244202,246746,327957,381308,637515,100040462	Arg1,Casp8,Cd14,Cd86,Ccr1,Ereg,F2rl1,Gbp2b,Ifi204,Lrp8,Klrb1a,Klrb1c,Lyn,Mmp12,Ncf1,Ptpn22,Trim30a,Spi1,Aurkb,Tgfb1,Tyrobp,Ikbke,Clec4n,Slc15a3,Inava,Rnf125,Alpk1,Sting1,Rftn1,Ulbp1,Trim6,Tlr7,Tlr8,Havcr2,Tifa,Nlrp3,Rab7b,Ifi207,Ifi205,Plcg2,Nlrp10,Cd300lf,Scimp,Ifi211,Nlrp1b,Mndal	46/472
2_Member	GO Biological Processes	GO:0030522	intracellular receptor signaling pathway	-4.33028	-2.70869	11835,12524,13082,14254,18600,19378,22337,26380,67313,71481,72512,76438,76854,170743,170744,171285,211550,216799,232174,327957,637515	Ar,Cd86,Cyp26a1,Flt1,Padi2,Aldh1a2,Vdr,Esrrb,Inava,Alpk1,Sting1,Rftn1,Gper1,Tlr7,Tlr8,Havcr2,Tifa,Nlrp3,Cyp26b1,Scimp,Nlrp1b	21/153
2_Member	GO Biological Processes	GO:0002831	regulation of response to biotic stimulus	-4.14304	-2.5589	11846,12370,12475,12524,12768,13874,14063,14468,15951,16168,16975,17057,17059,17084,17096,17319,17381,17969,18750,19260,20128,20375,20877,21803,22177,56489,56620,65221,67313,67664,71481,72512,76438,77777,94088,170743,170744,171285,211550,216799,226421,226691,226695,230738,234779,242700,244202,246746,327957,381308,637515,100040462	Arg1,Casp8,Cd14,Cd86,Ccr1,Ereg,F2rl1,Gbp2b,Ifi204,Il15,Lrp8,Klrb1a,Klrb1c,Ly86,Lyn,Mif,Mmp12,Ncf1,Prkca,Ptpn22,Trim30a,Spi1,Aurkb,Tgfb1,Tyrobp,Ikbke,Clec4n,Slc15a3,Inava,Rnf125,Alpk1,Sting1,Rftn1,Ulbp1,Trim6,Tlr7,Tlr8,Havcr2,Tifa,Nlrp3,Rab7b,Ifi207,Ifi205,Zc3h12a,Plcg2,Ifnlr1,Nlrp10,Cd300lf,Scimp,Ifi211,Nlrp1b,Mndal	52/572
2_Member	GO Biological Processes	GO:0002758	innate immune response-activating signaling pathway	-3.84817	-2.33373	12475,12524,17096,22177,56620,67313,71481,72512,76438,170743,170744,171285,211550,216799,234779,246746,327957,637515	Cd14,Cd86,Lyn,Tyrobp,Clec4n,Inava,Alpk1,Sting1,Rftn1,Tlr7,Tlr8,Havcr2,Tifa,Nlrp3,Plcg2,Cd300lf,Scimp,Nlrp1b	18/130
2_Member	GO Biological Processes	GO:0002753	cytoplasmic pattern recognition receptor signaling pathway	-3.61161	-2.14502	12524,67313,71481,72512,76438,170743,170744,171285,211550,216799,327957,637515	Cd86,Inava,Alpk1,Sting1,Rftn1,Tlr7,Tlr8,Havcr2,Tifa,Nlrp3,Scimp,Nlrp1b	12/70
2_Member	GO Biological Processes	GO:0002768	immune response-regulating cell surface receptor signaling pathway	-3.42917	-1.99812	11486,12047,12266,12273,12475,12494,14462,14728,14747,16409,16822,17060,17096,17260,19260,21939,22177,50723,56620,76438,230738,234779,240754,319430,327957	Ada,Bcl2a1d,C3,C5ar1,Cd14,Cd38,Gata3,Lilrb4a,Cmklr1,Itgam,Lcp2,Blnk,Lyn,Mef2c,Ptpn22,Cd40,Tyrobp,Icosl,Clec4n,Rftn1,Zc3h12a,Plcg2,Lax1,C5ar2,Scimp	25/228
2_Member	GO Biological Processes	GO:0002221	pattern recognition receptor signaling pathway	-3.34109	-1.93189	12475,12524,17096,67313,71481,72512,76438,170743,170744,171285,211550,216799,234779,246746,327957,637515	Cd14,Cd86,Lyn,Inava,Alpk1,Sting1,Rftn1,Tlr7,Tlr8,Havcr2,Tifa,Nlrp3,Plcg2,Cd300lf,Scimp,Nlrp1b	16/119
2_Member	GO Biological Processes	GO:0002429	immune response-activating cell surface receptor signaling pathway	-3.02737	-1.69418	11486,12047,12266,12273,12475,12494,14462,14747,16409,16822,17060,17096,17260,19260,22177,50723,56620,76438,230738,234779,240754,319430,327957	Ada,Bcl2a1d,C3,C5ar1,Cd14,Cd38,Gata3,Cmklr1,Itgam,Lcp2,Blnk,Lyn,Mef2c,Ptpn22,Tyrobp,Icosl,Clec4n,Rftn1,Zc3h12a,Plcg2,Lax1,C5ar2,Scimp	23/216
2_Member	GO Biological Processes	GO:0034154	toll-like receptor 7 signaling pathway	-2.88444	-1.59092	170743,171285,327957	Tlr7,Havcr2,Scimp	3/5
2_Member	GO Biological Processes	GO:0140894	endolysosomal toll-like receptor signaling pathway	-2.47565	-1.28902	12524,76438,170743,170744,171285,327957	Cd86,Rftn1,Tlr7,Tlr8,Havcr2,Scimp	6/29
3_Summary	GO Biological Processes	GO:0035239	tube morphogenesis	-16.5443	-12.8852	11535,11835,11839,12370,12554,12837,13078,13601,13649,13713,13797,13836,13838,13839,13874,14089,14173,14219,14254,14257,14260,14268,14462,14472,14573,14766,15117,15200,15205,15208,15213,15242,15284,15902,16371,16372,16404,16449,16790,16835,16842,16847,16948,17260,17295,17986,18191,18576,18591,18612,18654,18750,18787,18792,18799,18811,19219,19225,19227,19229,19263,19378,19713,20204,20293,20375,206…	Adm,Ar,Areg,Casp8,Cdh13,Col8a1,Cyp1b1,Ecm1,Egfr,Elk3,Emx2,Epha2,Epha4,Epha5,Ereg,Fap,Fgf2,Ccn2,Flt1,Flt4,Fmn1,Fn1,Gata3,Gbx2,Gdnf,Adgrg1,Has2,Hbegf,Hes1,Hes5,Hey1,Hhex,Hlx,Id2,Irx1,Irx2,Itga7,Jag1,Anpep,Ldlr,Lef1,Lepr,Lox,Mef2c,Met,Ndp,Nrxn3,Pde3b,Pdgfb,Etv4,Pgf,Prkca,Serpine1,Plau,Plcd1,Prl2c2,Ptger4,Ptgs2,Pthlh,Ptk2b,Ptprb,Aldh1a2,Ret,Prrx2,Ccl12,Spi1,Sox10,Sox11,Sox8,Tcf7,Tgfb1,Tgfbr2,Tgm2,Thb…	168/-
3_Member	GO Biological Processes	GO:0035239	tube morphogenesis	-16.5443	-12.8852	11535,11835,11839,12370,12554,12837,13078,13601,13649,13713,13797,13836,13838,13839,13874,14089,14173,14219,14254,14257,14260,14268,14462,14472,14573,14766,15117,15200,15205,15208,15213,15242,15284,15902,16371,16372,16404,16449,16790,16835,16842,16847,16948,17260,17295,17986,18191,18576,18591,18612,18654,18750,18787,18792,18799,18811,19219,19225,19227,19229,19263,19378,19713,20204,20293,20375,206…	Adm,Ar,Areg,Casp8,Cdh13,Col8a1,Cyp1b1,Ecm1,Egfr,Elk3,Emx2,Epha2,Epha4,Epha5,Ereg,Fap,Fgf2,Ccn2,Flt1,Flt4,Fmn1,Fn1,Gata3,Gbx2,Gdnf,Adgrg1,Has2,Hbegf,Hes1,Hes5,Hey1,Hhex,Hlx,Id2,Irx1,Irx2,Itga7,Jag1,Anpep,Ldlr,Lef1,Lepr,Lox,Mef2c,Met,Ndp,Nrxn3,Pde3b,Pdgfb,Etv4,Pgf,Prkca,Serpine1,Plau,Plcd1,Prl2c2,Ptger4,Ptgs2,Pthlh,Ptk2b,Ptprb,Aldh1a2,Ret,Prrx2,Ccl12,Spi1,Sox10,Sox11,Sox8,Tcf7,Tgfb1,Tgfbr2,Tgm2,Thb…	99/762
3_Member	GO Biological Processes	GO:0030335	positive regulation of cell migration	-13.6874	-10.3805	11433,11542,11684,11745,12273,12554,12740,12768,12842,12978,12981,13078,13345,13488,13649,13836,13838,14063,14173,14254,14257,14268,14345,14462,14747,14810,15117,15200,15234,16175,16398,16411,16842,17096,17295,17392,17395,18213,18591,18606,18654,18750,18787,18792,18811,19219,19225,19229,19241,19713,20293,20361,20375,20613,20620,20698,21803,21813,21825,21939,22341,24064,26903,27226,54635,56221,573…	Acp5,Adora3,Alox12,Anxa3,C5ar1,Cdh13,Cldn4,Ccr1,Col1a1,Csf1r,Csf2,Cyp1b1,Twist2,Drd1,Egfr,Epha2,Epha4,F2rl1,Fgf2,Flt1,Flt4,Fn1,Fut4,Gata3,Cmklr1,Grin1,Has2,Hbegf,Hgf,Il1a,Itga2,Itgax,Lef1,Lyn,Met,Mmp3,Mmp9,Ntrk3,Pdgfb,Enpp2,Pgf,Prkca,Serpine1,Plau,Prl2c2,Ptger4,Ptgs2,Ptk2b,Tmsb4x,Ret,Ccl12,Sema7a,Spi1,Snai1,Plk2,Sphk1,Tgfb1,Tgfbr2,Thbs1,Cd40,Vegfc,Spry2,Dysf,Pla2g7,Pdgfc,Ccl24,Ppbp,Trem1,P2ry12,V…	80/609
3_Member	GO Biological Processes	GO:1901342	regulation of vasculature development	-13.4119	-10.23	11489,11535,11689,11745,12266,12273,12394,12654,13058,13078,13197,13601,13836,14173,14254,15234,15242,15901,16175,16411,16414,16878,17395,18576,18654,18655,18750,18787,18811,19219,19229,19274,20620,20698,21803,21813,21825,21826,21937,21939,22341,24064,56221,58861,67784,73230,109901,192187,209743,223864,230738,241556,381290	Adam12,Adm,Alox5,Anxa3,C3,C5ar1,Runx1,Chi3l1,Cybb,Cyp1b1,Gadd45a,Ecm1,Epha2,Fgf2,Flt1,Hgf,Hhex,Id1,Il1a,Itgax,Itgb2,Lif,Mmp9,Pde3b,Pgf,Pgk1,Prkca,Serpine1,Prl2c2,Ptger4,Ptk2b,Ptprm,Plk2,Sphk1,Tgfb1,Tgfbr2,Thbs1,Thbs2,Tnfrsf1a,Cd40,Vegfc,Spry2,Ccl24,Cysltr1,Plxnd1,Bmper,Cela1,Stab1,Minar1,Rapgef3,Zc3h12a,Tspan18,Atp2b4	53/316
3_Member	GO Biological Processes	GO:2000147	positive regulation of cell motility	-13.0355	-9.95051	11433,11542,11684,11745,12273,12554,12740,12768,12842,12978,12981,13078,13345,13488,13649,13836,13838,14063,14173,14254,14257,14268,14345,14462,14747,14810,15117,15200,15234,16175,16398,16411,16842,17096,17295,17392,17395,18213,18591,18606,18654,18750,18787,18792,18811,19219,19225,19229,19241,19713,20293,20361,20375,20613,20620,20698,21803,21813,21825,21939,22041,22341,24064,26903,27226,54635,562…	Acp5,Adora3,Alox12,Anxa3,C5ar1,Cdh13,Cldn4,Ccr1,Col1a1,Csf1r,Csf2,Cyp1b1,Twist2,Drd1,Egfr,Epha2,Epha4,F2rl1,Fgf2,Flt1,Flt4,Fn1,Fut4,Gata3,Cmklr1,Grin1,Has2,Hbegf,Hgf,Il1a,Itga2,Itgax,Lef1,Lyn,Met,Mmp3,Mmp9,Ntrk3,Pdgfb,Enpp2,Pgf,Prkca,Serpine1,Plau,Prl2c2,Ptger4,Ptgs2,Ptk2b,Tmsb4x,Ret,Ccl12,Sema7a,Spi1,Snai1,Plk2,Sphk1,Tgfb1,Tgfbr2,Thbs1,Cd40,Trf,Vegfc,Spry2,Dysf,Pla2g7,Pdgfc,Ccl24,Ppbp,Trem1,P2ry…	81/638
3_Member	GO Biological Processes	GO:0040017	positive regulation of locomotion	-12.8929	-9.86388	11433,11542,11684,11745,12273,12554,12740,12768,12842,12978,12981,13078,13345,13488,13649,13836,13838,14063,14173,14254,14257,14268,14345,14462,14747,14810,15117,15200,15234,16175,16398,16411,16842,17096,17295,17392,17395,18213,18591,18606,18654,18750,18787,18792,18811,19219,19225,19229,19241,19713,20293,20361,20375,20613,20620,20698,21803,21813,21825,21939,22041,22341,23828,24064,26903,27226,546…	Acp5,Adora3,Alox12,Anxa3,C5ar1,Cdh13,Cldn4,Ccr1,Col1a1,Csf1r,Csf2,Cyp1b1,Twist2,Drd1,Egfr,Epha2,Epha4,F2rl1,Fgf2,Flt1,Flt4,Fn1,Fut4,Gata3,Cmklr1,Grin1,Has2,Hbegf,Hgf,Il1a,Itga2,Itgax,Lef1,Lyn,Met,Mmp3,Mmp9,Ntrk3,Pdgfb,Enpp2,Pgf,Prkca,Serpine1,Plau,Prl2c2,Ptger4,Ptgs2,Ptk2b,Tmsb4x,Ret,Ccl12,Sema7a,Spi1,Snai1,Plk2,Sphk1,Tgfb1,Tgfbr2,Thbs1,Cd40,Trf,Vegfc,Bves,Spry2,Dysf,Pla2g7,Pdgfc,Ccl24,Ppbp,Trem1…	82/654
3_Member	GO Biological Processes	GO:0045765	regulation of angiogenesis	-12.6473	-9.66502	11489,11535,11689,11745,12266,12273,12394,12654,13058,13078,13197,13601,13836,14173,14254,15234,15242,15901,16175,16411,16414,16878,17395,18576,18654,18655,18750,18787,18811,19229,19274,20620,20698,21813,21825,21826,21937,21939,22341,24064,56221,58861,67784,73230,109901,192187,209743,223864,230738,241556,381290	Adam12,Adm,Alox5,Anxa3,C3,C5ar1,Runx1,Chi3l1,Cybb,Cyp1b1,Gadd45a,Ecm1,Epha2,Fgf2,Flt1,Hgf,Hhex,Id1,Il1a,Itgax,Itgb2,Lif,Mmp9,Pde3b,Pgf,Pgk1,Prkca,Serpine1,Prl2c2,Ptk2b,Ptprm,Plk2,Sphk1,Tgfbr2,Thbs1,Thbs2,Tnfrsf1a,Cd40,Vegfc,Spry2,Ccl24,Cysltr1,Plxnd1,Bmper,Cela1,Stab1,Minar1,Rapgef3,Zc3h12a,Tspan18,Atp2b4	51/309
3_Member	GO Biological Processes	GO:0048514	blood vessel morphogenesis	-12.6159	-9.65582	11535,12370,12554,12837,13078,13601,13713,13836,13839,13874,14089,14173,14219,14254,14257,14268,14472,14766,15117,15200,15205,15213,15242,16404,16449,16790,16835,16842,16847,16948,17986,18191,18576,18591,18654,18750,18787,18792,18799,18811,19219,19225,19229,19263,20204,20293,20375,21803,21813,21825,21928,22341,26903,58223,67122,67784,67888,73230,107449,108961,121021,209743,223864,230738,239027	Adm,Casp8,Cdh13,Col8a1,Cyp1b1,Ecm1,Elk3,Epha2,Epha5,Ereg,Fap,Fgf2,Ccn2,Flt1,Flt4,Fn1,Gbx2,Adgrg1,Has2,Hbegf,Hes1,Hey1,Hhex,Itga7,Jag1,Anpep,Ldlr,Lef1,Lepr,Lox,Ndp,Nrxn3,Pde3b,Pdgfb,Pgf,Prkca,Serpine1,Plau,Plcd1,Prl2c2,Ptger4,Ptgs2,Ptk2b,Ptprb,Prrx2,Ccl12,Spi1,Tgfb1,Tgfbr2,Thbs1,Tnfaip2,Vegfc,Dysf,Mmp19,Nrarp,Plxnd1,Tmem100,Bmper,Unc5b,E2f8,Cspg4,Minar1,Rapgef3,Zc3h12a,Arhgap22	65/461
3_Member	GO Biological Processes	GO:0001525	angiogenesis	-11.4097	-8.65373	12370,12554,12837,13078,13601,13713,13836,13839,13874,14089,14173,14219,14254,14257,14268,14472,14766,15200,16790,16842,16847,17986,18191,18576,18654,18750,18787,18792,18799,18811,19225,19229,19263,20293,21803,21813,21825,21928,22341,26903,58223,67122,67784,67888,73230,107449,108961,121021,209743,223864,230738,239027	Casp8,Cdh13,Col8a1,Cyp1b1,Ecm1,Elk3,Epha2,Epha5,Ereg,Fap,Fgf2,Ccn2,Flt1,Flt4,Fn1,Gbx2,Adgrg1,Hbegf,Anpep,Lef1,Lepr,Ndp,Nrxn3,Pde3b,Pgf,Prkca,Serpine1,Plau,Plcd1,Prl2c2,Ptgs2,Ptk2b,Ptprb,Ccl12,Tgfb1,Tgfbr2,Thbs1,Tnfaip2,Vegfc,Dysf,Mmp19,Nrarp,Plxnd1,Tmem100,Bmper,Unc5b,E2f8,Cspg4,Minar1,Rapgef3,Zc3h12a,Arhgap22	52/343
3_Member	GO Biological Processes	GO:0001568	blood vessel development	-10.8048	-8.11198	11535,12370,12554,12837,12842,13078,13601,13713,13836,13839,13874,14089,14173,14219,14254,14257,14268,14472,14766,15117,15200,15205,15213,15242,16404,16449,16790,16835,16842,16847,16948,17260,17986,18191,18576,18591,18654,18750,18787,18792,18799,18811,19219,19225,19229,19263,19378,20204,20293,20375,20698,21803,21813,21825,21928,22341,26903,58182,58223,67122,67784,67888,73230,107449,108961,121021,…	Adm,Casp8,Cdh13,Col8a1,Col1a1,Cyp1b1,Ecm1,Elk3,Epha2,Epha5,Ereg,Fap,Fgf2,Ccn2,Flt1,Flt4,Fn1,Gbx2,Adgrg1,Has2,Hbegf,Hes1,Hey1,Hhex,Itga7,Jag1,Anpep,Ldlr,Lef1,Lepr,Lox,Mef2c,Ndp,Nrxn3,Pde3b,Pdgfb,Pgf,Prkca,Serpine1,Plau,Plcd1,Prl2c2,Ptger4,Ptgs2,Ptk2b,Ptprb,Aldh1a2,Prrx2,Ccl12,Spi1,Sphk1,Tgfb1,Tgfbr2,Thbs1,Tnfaip2,Vegfc,Dysf,Prokr1,Mmp19,Nrarp,Plxnd1,Tmem100,Bmper,Unc5b,E2f8,Cspg4,Slc2a10,Minar1,Ra…	71/578
3_Member	GO Biological Processes	GO:0001944	vasculature development	-10.774	-8.09274	11535,12266,12370,12554,12837,12842,13078,13601,13713,13836,13839,13874,14089,14173,14219,14254,14257,14268,14472,14766,15117,15200,15205,15213,15242,15901,16404,16449,16790,16835,16842,16847,16878,16948,17260,17986,18191,18576,18591,18654,18750,18787,18792,18799,18811,19219,19225,19229,19263,19378,20204,20293,20375,20698,21803,21813,21825,21928,22341,26903,58182,58223,67122,67784,67888,73230,107…	Adm,C3,Casp8,Cdh13,Col8a1,Col1a1,Cyp1b1,Ecm1,Elk3,Epha2,Epha5,Ereg,Fap,Fgf2,Ccn2,Flt1,Flt4,Fn1,Gbx2,Adgrg1,Has2,Hbegf,Hes1,Hey1,Hhex,Id1,Itga7,Jag1,Anpep,Ldlr,Lef1,Lepr,Lif,Lox,Mef2c,Ndp,Nrxn3,Pde3b,Pdgfb,Pgf,Prkca,Serpine1,Plau,Plcd1,Prl2c2,Ptger4,Ptgs2,Ptk2b,Ptprb,Aldh1a2,Prrx2,Ccl12,Spi1,Sphk1,Tgfb1,Tgfbr2,Thbs1,Tnfaip2,Vegfc,Dysf,Prokr1,Mmp19,Nrarp,Plxnd1,Tmem100,Bmper,Unc5b,E2f8,Cspg4,Slc2a1…	74/616
3_Member	GO Biological Processes	GO:1904018	positive regulation of vasculature development	-10.5666	-7.91834	11489,11535,11745,12266,12273,12394,12654,13058,13078,13601,14173,14254,15234,16175,16411,16414,17395,18654,18750,18787,18811,19229,20698,21803,21813,21825,21937,21939,22341,56221,58861,73230,109901,223864,230738	Adam12,Adm,Anxa3,C3,C5ar1,Runx1,Chi3l1,Cybb,Cyp1b1,Ecm1,Fgf2,Flt1,Hgf,Il1a,Itgax,Itgb2,Mmp9,Pgf,Prkca,Serpine1,Prl2c2,Ptk2b,Sphk1,Tgfb1,Tgfbr2,Thbs1,Tnfrsf1a,Cd40,Vegfc,Ccl24,Cysltr1,Bmper,Cela1,Rapgef3,Zc3h12a	35/185
3_Member	GO Biological Processes	GO:0045766	positive regulation of angiogenesis	-10.1277	-7.54783	11489,11535,11745,12266,12273,12394,12654,13058,13078,13601,14173,14254,15234,16175,16411,16414,17395,18654,18750,18787,18811,19229,20698,21813,21825,21937,21939,22341,56221,58861,73230,109901,223864,230738	Adam12,Adm,Anxa3,C3,C5ar1,Runx1,Chi3l1,Cybb,Cyp1b1,Ecm1,Fgf2,Flt1,Hgf,Il1a,Itgax,Itgb2,Mmp9,Pgf,Prkca,Serpine1,Prl2c2,Ptk2b,Sphk1,Tgfbr2,Thbs1,Tnfrsf1a,Cd40,Vegfc,Ccl24,Cysltr1,Bmper,Cela1,Rapgef3,Zc3h12a	34/182
4_Summary	GO Biological Processes	GO:0006954	inflammatory response	-16.1197	-12.5576	11540,11542,11689,11690,12062,12259,12266,12273,12475,12654,12768,12774,12978,13058,13405,13601,13649,13836,14063,14131,14268,14345,14462,14728,14747,15162,16175,16181,16190,16193,16409,16414,16950,17035,17084,17096,17319,17969,17986,19200,19219,19220,20210,20293,20302,20305,20361,20698,21803,21825,21937,21938,22177,27056,27060,27226,54371,56221,57349,58861,69592,70747,76527,76854,80901,104759,10…	Adora2a,Adora3,Alox5,Alox5ap,Bdkrb2,C1qa,C3,C5ar1,Cd14,Chi3l1,Ccr1,Ccr5,Csf1r,Cybb,Dmd,Ecm1,Egfr,Epha2,F2rl1,Fcgr3,Fn1,Fut4,Gata3,Lilrb4a,Cmklr1,Hck,Il1a,Il1rn,Il4ra,Il6,Itgam,Itgb2,Loxl3,Lxn,Ly86,Lyn,Mif,Ncf1,Ndp,Pstpip1,Ptger4,Ptgfr,Saa3,Ccl12,Ccl3,Ccl6,Sema7a,Sphk1,Tgfb1,Thbs1,Tnfrsf1a,Tnfrsf1b,Tyrobp,Irf5,Tcirg1,Pla2g7,Chst2,Ccl24,Ppbp,Cysltr1,Odam,Tspan2,Il34,Gper1,Cxcr6,Pld4,Cela1,Tlr7,Tlr8…	80/-
4_Member	GO Biological Processes	GO:0006954	inflammatory response	-16.1197	-12.5576	11540,11542,11689,11690,12062,12259,12266,12273,12475,12654,12768,12774,12978,13058,13405,13601,13649,13836,14063,14131,14268,14345,14462,14728,14747,15162,16175,16181,16190,16193,16409,16414,16950,17035,17084,17096,17319,17969,17986,19200,19219,19220,20210,20293,20302,20305,20361,20698,21803,21825,21937,21938,22177,27056,27060,27226,54371,56221,57349,58861,69592,70747,76527,76854,80901,104759,10…	Adora2a,Adora3,Alox5,Alox5ap,Bdkrb2,C1qa,C3,C5ar1,Cd14,Chi3l1,Ccr1,Ccr5,Csf1r,Cybb,Dmd,Ecm1,Egfr,Epha2,F2rl1,Fcgr3,Fn1,Fut4,Gata3,Lilrb4a,Cmklr1,Hck,Il1a,Il1rn,Il4ra,Il6,Itgam,Itgb2,Loxl3,Lxn,Ly86,Lyn,Mif,Ncf1,Ndp,Pstpip1,Ptger4,Ptgfr,Saa3,Ccl12,Ccl3,Ccl6,Sema7a,Sphk1,Tgfb1,Thbs1,Tnfrsf1a,Tnfrsf1b,Tyrobp,Irf5,Tcirg1,Pla2g7,Chst2,Ccl24,Ppbp,Cysltr1,Odam,Tspan2,Il34,Gper1,Cxcr6,Pld4,Cela1,Tlr7,Tlr8…	80/552
5_Summary	GO Biological Processes	GO:0042327	positive regulation of phosphorylation	-15.1656	-11.6827	11799,11835,11839,12266,12390,12443,12524,12570,12654,12931,12978,12981,12985,13488,13605,13618,13628,13649,13836,13838,13839,13874,14118,14173,14219,14254,14257,14369,14573,14585,15163,15200,15205,15208,15234,15558,15559,16156,16168,16193,16847,16878,16975,17096,17295,17319,17395,18049,18213,18413,18591,18606,18654,18750,18793,18817,19219,19225,19229,19713,20361,20698,20877,21803,21825,21937,219…	Birc5,Ar,Areg,C3,Cav2,Ccnd1,Cd86,Cdk5r2,Chi3l1,Crlf1,Csf1r,Csf2,Csf3,Drd1,Ect2,Ednrb,Eef1a2,Egfr,Epha2,Epha4,Epha5,Ereg,Fbn1,Fgf2,Ccn2,Flt1,Flt4,Fzd7,Gdnf,Gfra1,Hcls1,Hbegf,Hes1,Hes5,Hgf,Htr2a,Htr2b,Il11,Il15,Il6,Lepr,Lif,Lrp8,Lyn,Met,Mif,Mmp9,Ngf,Ntrk3,Osm,Pdgfb,Enpp2,Pgf,Prkca,Plaur,Plk1,Ptger4,Ptgs2,Ptk2b,Ret,Sema7a,Sphk1,Aurkb,Tgfb1,Thbs1,Tnfrsf1a,Cd40,Tpd52l1,Trf,Trpc6,Vegfc,Spry2,Cdca8,Pdgf…	98/-
5_Member	GO Biological Processes	GO:0042327	positive regulation of phosphorylation	-15.1656	-11.6827	11799,11835,11839,12266,12390,12443,12524,12570,12654,12931,12978,12981,12985,13488,13605,13618,13628,13649,13836,13838,13839,13874,14118,14173,14219,14254,14257,14369,14573,14585,15163,15200,15205,15208,15234,15558,15559,16156,16168,16193,16847,16878,16975,17096,17295,17319,17395,18049,18213,18413,18591,18606,18654,18750,18793,18817,19219,19225,19229,19713,20361,20698,20877,21803,21825,21937,219…	Birc5,Ar,Areg,C3,Cav2,Ccnd1,Cd86,Cdk5r2,Chi3l1,Crlf1,Csf1r,Csf2,Csf3,Drd1,Ect2,Ednrb,Eef1a2,Egfr,Epha2,Epha4,Epha5,Ereg,Fbn1,Fgf2,Ccn2,Flt1,Flt4,Fzd7,Gdnf,Gfra1,Hcls1,Hbegf,Hes1,Hes5,Hgf,Htr2a,Htr2b,Il11,Il15,Il6,Lepr,Lif,Lrp8,Lyn,Met,Mif,Mmp9,Ngf,Ntrk3,Osm,Pdgfb,Enpp2,Pgf,Prkca,Plaur,Plk1,Ptger4,Ptgs2,Ptk2b,Ret,Sema7a,Sphk1,Aurkb,Tgfb1,Thbs1,Tnfrsf1a,Cd40,Tpd52l1,Trf,Trpc6,Vegfc,Spry2,Cdca8,Pdgf…	94/738
5_Member	GO Biological Processes	GO:0001934	positive regulation of protein phosphorylation	-14.3237	-10.9078	11799,11839,12266,12390,12443,12524,12570,12654,12931,12978,12981,12985,13488,13605,13618,13649,13838,13874,14118,14173,14219,14254,14257,14573,14585,15163,15200,15205,15208,15234,15558,15559,16156,16168,16193,16847,16878,16975,17096,17295,17319,17395,18049,18213,18413,18591,18606,18654,18750,18793,18817,19219,19225,19229,19713,20361,20698,20877,21803,21825,21937,21939,21987,22068,22341,24064,522…	Birc5,Areg,C3,Cav2,Ccnd1,Cd86,Cdk5r2,Chi3l1,Crlf1,Csf1r,Csf2,Csf3,Drd1,Ect2,Ednrb,Egfr,Epha4,Ereg,Fbn1,Fgf2,Ccn2,Flt1,Flt4,Gdnf,Gfra1,Hcls1,Hbegf,Hes1,Hes5,Hgf,Htr2a,Htr2b,Il11,Il15,Il6,Lepr,Lif,Lrp8,Lyn,Met,Mif,Mmp9,Ngf,Ntrk3,Osm,Pdgfb,Enpp2,Pgf,Prkca,Plaur,Plk1,Ptger4,Ptgs2,Ptk2b,Ret,Sema7a,Sphk1,Aurkb,Tgfb1,Thbs1,Tnfrsf1a,Cd40,Tpd52l1,Trpc6,Vegfc,Spry2,Cdca8,Pdgfc,Ripk3,Clec4n,Fgf21,Abi3,Tcim,…	88/688
5_Member	GO Biological Processes	GO:0050731	positive regulation of peptidyl-tyrosine phosphorylation	-12.1181	-9.17927	11839,12390,12931,12978,12981,12985,13838,14573,14585,15163,15200,15205,15208,15234,15558,16156,16168,16193,16878,16975,17096,17319,18413,18591,18606,19219,19229,21803,21937,21939,56620,66610,76527,121021,232801,234779,242248	Areg,Cav2,Crlf1,Csf1r,Csf2,Csf3,Epha4,Gdnf,Gfra1,Hcls1,Hbegf,Hes1,Hes5,Hgf,Htr2a,Il11,Il15,Il6,Lif,Lrp8,Lyn,Mif,Osm,Pdgfb,Enpp2,Ptger4,Ptk2b,Tgfb1,Tnfrsf1a,Cd40,Clec4n,Abi3,Il34,Cspg4,Lilra5,Plcg2,Bank1	37/182
5_Member	GO Biological Processes	GO:0050730	regulation of peptidyl-tyrosine phosphorylation	-11.6111	-8.82715	11839,12390,12931,12978,12981,12985,13649,13838,14573,14585,14728,15163,15200,15205,15208,15234,15558,16156,16168,16193,16414,16878,16975,17096,17319,18413,18591,18606,18750,19219,19229,19260,21803,21937,21939,54635,56620,66610,76527,108900,121021,232801,234779,242248	Areg,Cav2,Crlf1,Csf1r,Csf2,Csf3,Egfr,Epha4,Gdnf,Gfra1,Lilrb4a,Hcls1,Hbegf,Hes1,Hes5,Hgf,Htr2a,Il11,Il15,Il6,Itgb2,Lif,Lrp8,Lyn,Mif,Osm,Pdgfb,Enpp2,Prkca,Ptger4,Ptk2b,Ptpn22,Tgfb1,Tnfrsf1a,Cd40,Pdgfc,Clec4n,Abi3,Il34,Fam72a,Cspg4,Lilra5,Plcg2,Bank1	44/256
5_Member	GO Biological Processes	GO:0042531	positive regulation of tyrosine phosphorylation of STAT protein	-6.12623	-4.15519	12931,12978,12981,15163,15205,15208,16168,16193,16878,17096,18413,19219,21937,21939	Crlf1,Csf1r,Csf2,Hcls1,Hes1,Hes5,Il15,Il6,Lif,Lyn,Osm,Ptger4,Tnfrsf1a,Cd40	14/56
5_Member	GO Biological Processes	GO:0042509	regulation of tyrosine phosphorylation of STAT protein	-4.82591	-3.11026	12931,12978,12981,15163,15205,15208,16168,16193,16878,17096,18413,19219,21937,21939	Crlf1,Csf1r,Csf2,Hcls1,Hes1,Hes5,Il15,Il6,Lif,Lyn,Osm,Ptger4,Tnfrsf1a,Cd40	14/71
6_Summary	Reactome Gene Sets	R-MMU-1474244	Extracellular matrix organization	-13.9553	-10.5973	11489,12335,12337,12816,12817,12818,12821,12832,12836,12837,12842,12950,13033,13040,14115,14118,14173,14268,15891,16398,16411,16414,16948,16950,16998,17381,17386,17392,17394,17395,18750,20750,21803,21923,23948,53867,58223,107581,114228,192897,210530,216725,240047,241226,330119,12390,13078,14219,15117,17181,18383,18858,67547,71914,77739,78892,108153,195209,207596,219151,229595,234356,237360,241639…	Adam12,Capn3,Capn5,Col12a1,Col13a1,Col14a1,Col17a1,Col5a2,Col7a1,Col8a1,Col1a1,Hapln1,Ctsd,Ctss,Fbln2,Fbn1,Fgf2,Fn1,Ibsp,Itga2,Itgax,Itgb2,Lox,Loxl3,Ltbp3,Mmp12,Mmp13,Mmp3,Mmp8,Mmp9,Prkca,Spp1,Tgfb1,Tnc,Mmp17,Col5a3,Mmp19,Col16a1,Prss1,Itgb4,P3h2,Adamts2,Mmp25,Itga8,Adamts3,Cav2,Cyp1b1,Ccn2,Has2,Matn2,Tnfrsf11b,Pmp22,Slc39a8,Antxr2,Adamtsl1,Crispld2,Adamts7,Zfp469,Thsd4,Scara3,Adamtsl4,Csgalnact1…	68/-
6_Member	Reactome Gene Sets	R-MMU-1474244	Extracellular matrix organization	-13.9553	-10.5973	11489,12335,12337,12816,12817,12818,12821,12832,12836,12837,12842,12950,13033,13040,14115,14118,14173,14268,15891,16398,16411,16414,16948,16950,16998,17381,17386,17392,17394,17395,18750,20750,21803,21923,23948,53867,58223,107581,114228,192897,210530,216725,240047,241226,330119	Adam12,Capn3,Capn5,Col12a1,Col13a1,Col14a1,Col17a1,Col5a2,Col7a1,Col8a1,Col1a1,Hapln1,Ctsd,Ctss,Fbln2,Fbn1,Fgf2,Fn1,Ibsp,Itga2,Itgax,Itgb2,Lox,Loxl3,Ltbp3,Mmp12,Mmp13,Mmp3,Mmp8,Mmp9,Prkca,Spp1,Tgfb1,Tnc,Mmp17,Col5a3,Mmp19,Col16a1,Prss1,Itgb4,P3h2,Adamts2,Mmp25,Itga8,Adamts3	45/230
6_Member	GO Biological Processes	GO:0030198	extracellular matrix organization	-12.0912	-9.17256	12390,12817,12818,12821,12832,12836,12837,12842,13040,13078,14219,14268,15117,15891,16948,16950,17181,17381,17386,17392,17394,17395,18383,18858,21803,23948,53867,58223,67547,71914,77739,78892,107581,108153,195209,207596,216725,219151,229595,234356,237360,240047,241226,241639,268396,268780,330119	Cav2,Col13a1,Col14a1,Col17a1,Col5a2,Col7a1,Col8a1,Col1a1,Ctss,Cyp1b1,Ccn2,Fn1,Has2,Ibsp,Lox,Loxl3,Matn2,Mmp12,Mmp13,Mmp3,Mmp8,Mmp9,Tnfrsf11b,Pmp22,Tgfb1,Mmp17,Col5a3,Mmp19,Slc39a8,Antxr2,Adamtsl1,Crispld2,Col16a1,Adamts7,Zfp469,Thsd4,Adamts2,Scara3,Adamtsl4,Csgalnact1,Adamts14,Mmp25,Itga8,Fermt1,Sh3pxd2b,Egflam,Adamts3	47/278
6_Member	GO Biological Processes	GO:0045229	external encapsulating structure organization	-12.033	-9.13364	12390,12817,12818,12821,12832,12836,12837,12842,13040,13078,14219,14268,15117,15891,16948,16950,17181,17381,17386,17392,17394,17395,18383,18858,21803,23948,53867,58223,67547,71914,77739,78892,107581,108153,195209,207596,216725,219151,229595,234356,237360,240047,241226,241639,268396,268780,330119	Cav2,Col13a1,Col14a1,Col17a1,Col5a2,Col7a1,Col8a1,Col1a1,Ctss,Cyp1b1,Ccn2,Fn1,Has2,Ibsp,Lox,Loxl3,Matn2,Mmp12,Mmp13,Mmp3,Mmp8,Mmp9,Tnfrsf11b,Pmp22,Tgfb1,Mmp17,Col5a3,Mmp19,Slc39a8,Antxr2,Adamtsl1,Crispld2,Col16a1,Adamts7,Zfp469,Thsd4,Adamts2,Scara3,Adamtsl4,Csgalnact1,Adamts14,Mmp25,Itga8,Fermt1,Sh3pxd2b,Egflam,Adamts3	47/279
6_Member	GO Biological Processes	GO:0043062	extracellular structure organization	-11.9751	-9.12405	12390,12817,12818,12821,12832,12836,12837,12842,13040,13078,14219,14268,15117,15891,16948,16950,17181,17381,17386,17392,17394,17395,18383,18858,21803,23948,53867,58223,67547,71914,77739,78892,107581,108153,195209,207596,216725,219151,229595,234356,237360,240047,241226,241639,268396,268780,330119	Cav2,Col13a1,Col14a1,Col17a1,Col5a2,Col7a1,Col8a1,Col1a1,Ctss,Cyp1b1,Ccn2,Fn1,Has2,Ibsp,Lox,Loxl3,Matn2,Mmp12,Mmp13,Mmp3,Mmp8,Mmp9,Tnfrsf11b,Pmp22,Tgfb1,Mmp17,Col5a3,Mmp19,Slc39a8,Antxr2,Adamtsl1,Crispld2,Col16a1,Adamts7,Zfp469,Thsd4,Adamts2,Scara3,Adamtsl4,Csgalnact1,Adamts14,Mmp25,Itga8,Fermt1,Sh3pxd2b,Egflam,Adamts3	47/280
6_Member	Reactome Gene Sets	R-MMU-1474290	Collagen formation	-8.40627	-6.08472	12816,12817,12818,12821,12832,12836,12837,12842,13040,16948,16950,17386,17392,17395,53867,107581,210530,216725,330119	Col12a1,Col13a1,Col14a1,Col17a1,Col5a2,Col7a1,Col8a1,Col1a1,Ctss,Lox,Loxl3,Mmp13,Mmp3,Mmp9,Col5a3,Col16a1,P3h2,Adamts2,Adamts3	19/73
6_Member	Reactome Gene Sets	R-MMU-1474228	Degradation of the extracellular matrix	-8.35759	-6.05556	12335,12337,12816,12817,12832,12836,12837,12842,13033,13040,14118,14268,17381,17386,17392,17394,17395,20750,23948,53867,58223,114228,240047	Capn3,Capn5,Col12a1,Col13a1,Col5a2,Col7a1,Col8a1,Col1a1,Ctsd,Ctss,Fbn1,Fn1,Mmp12,Mmp13,Mmp3,Mmp8,Mmp9,Spp1,Mmp17,Col5a3,Mmp19,Prss1,Mmp25	23/106
6_Member	Reactome Gene Sets	R-MMU-2022090	Assembly of collagen fibrils and other multimeric structures	-6.5232	-4.45526	12816,12818,12832,12836,12837,12842,13040,16948,16950,17386,17392,17395,53867	Col12a1,Col14a1,Col5a2,Col7a1,Col8a1,Col1a1,Ctss,Lox,Loxl3,Mmp13,Mmp3,Mmp9,Col5a3	13/45
6_Member	Reactome Gene Sets	R-MMU-1442490	Collagen degradation	-6.22996	-4.23134	12816,12817,12832,12836,12837,12842,13033,17381,17386,17392,17394,17395,53867,114228	Col12a1,Col13a1,Col5a2,Col7a1,Col8a1,Col1a1,Ctsd,Mmp12,Mmp13,Mmp3,Mmp8,Mmp9,Col5a3,Prss1	14/55
6_Member	Reactome Gene Sets	R-MMU-8948216	Collagen chain trimerization	-5.10237	-3.33628	12816,12817,12818,12821,12832,12836,12837,12842,53867,107581	Col12a1,Col13a1,Col14a1,Col17a1,Col5a2,Col7a1,Col8a1,Col1a1,Col5a3,Col16a1	10/35
6_Member	Reactome Gene Sets	R-MMU-1650814	Collagen biosynthesis and modifying enzymes	-4.98969	-3.23782	12816,12817,12818,12821,12832,12836,12837,12842,53867,107581,210530,216725,330119	Col12a1,Col13a1,Col14a1,Col17a1,Col5a2,Col7a1,Col8a1,Col1a1,Col5a3,Col16a1,P3h2,Adamts2,Adamts3	13/60
6_Member	KEGG Pathway	mmu04974	Protein digestion and absorption - Mus musculus (house mouse)	-2.3908	-1.22104	12816,12817,12818,12821,12832,12836,12837,12842,16534,53867,107581,114228,232975	Col12a1,Col13a1,Col14a1,Col17a1,Col5a2,Col7a1,Col8a1,Col1a1,Kcnn4,Col5a3,Col16a1,Prss1,Atp1a3	13/108
7_Summary	GO Biological Processes	GO:0010720	positive regulation of cell development	-13.6081	-10.347	11423,11484,11486,12173,12316,12370,12394,12399,12561,12768,12950,12978,13121,13555,13649,13838,14159,14173,14254,14268,14462,14728,14960,15163,15205,15284,15902,15904,16168,16190,16193,16197,16409,16842,16878,16975,17096,17118,17295,18039,18049,18213,18606,18750,18811,18845,19713,20302,20361,20375,20665,20666,20681,20720,21803,21813,21817,21938,22041,22177,22341,30948,51791,57816,58861,65086,677…	Ache,Aspa,Ada,Bnc1,Aspm,Casp8,Runx1,Runx3,Cdh4,Ccr1,Hapln1,Csf1r,Cyp51,E2f1,Egfr,Epha4,Fes,Fgf2,Flt1,Fn1,Gata3,Lilrb4a,H2-Aa,Hcls1,Hes1,Hlx,Id2,Id4,Il15,Il4ra,Il6,Il7r,Itgam,Lef1,Lif,Lrp8,Lyn,Marcks,Met,Nefl,Ngf,Ntrk3,Enpp2,Prkca,Prl2c2,Plxna2,Ret,Ccl3,Sema7a,Spi1,Sox10,Sox11,Sox8,Serpine2,Tgfb1,Tgfbr2,Tgm2,Tnfrsf1b,Trf,Tyrobp,Vegfc,Bin1,Rgs14,Tesc,Cysltr1,Lpar3,Plxnd1,Vsir,Ocstamp,Il34,Gper1,Slc…	103/-
7_Member	GO Biological Processes	GO:0010720	positive regulation of cell development	-13.6081	-10.347	11423,11484,11486,12173,12316,12370,12394,12399,12561,12768,12950,12978,13121,13555,13649,13838,14159,14173,14254,14268,14462,14728,14960,15163,15205,15284,15902,15904,16168,16190,16193,16197,16409,16842,16878,16975,17096,17118,17295,18039,18049,18213,18606,18750,18811,18845,19713,20302,20361,20375,20665,20666,20681,20720,21803,21813,21817,21938,22041,22177,22341,30948,51791,57816,58861,65086,677…	Ache,Aspa,Ada,Bnc1,Aspm,Casp8,Runx1,Runx3,Cdh4,Ccr1,Hapln1,Csf1r,Cyp51,E2f1,Egfr,Epha4,Fes,Fgf2,Flt1,Fn1,Gata3,Lilrb4a,H2-Aa,Hcls1,Hes1,Hlx,Id2,Id4,Il15,Il4ra,Il6,Il7r,Itgam,Lef1,Lif,Lrp8,Lyn,Marcks,Met,Nefl,Ngf,Ntrk3,Enpp2,Prkca,Prl2c2,Plxna2,Ret,Ccl3,Sema7a,Spi1,Sox10,Sox11,Sox8,Serpine2,Tgfb1,Tgfbr2,Tgm2,Tnfrsf1b,Trf,Tyrobp,Vegfc,Bin1,Rgs14,Tesc,Cysltr1,Lpar3,Plxnd1,Vsir,Ocstamp,Il34,Gper1,Slc…	76/564
7_Member	GO Biological Processes	GO:0051960	regulation of nervous system development	-11.468	-8.6983	11423,11484,12316,12561,12579,12704,12774,12950,12978,13032,13392,13555,13649,13838,14173,14254,14268,14472,14804,15205,15208,15213,15234,15901,15902,15904,16193,16411,16835,16842,16878,16975,17096,17118,17295,18039,18049,18213,18606,18750,18811,18845,20203,20361,20665,20666,20681,20720,21803,21817,21826,21938,22041,22068,22341,26364,30948,51791,56198,58861,65086,67784,74762,75409,76527,76854,104…	Ache,Aspa,Aspm,Cdh4,Cdkn2b,Cit,Ccr5,Hapln1,Csf1r,Ctsc,Dlx2,E2f1,Egfr,Epha4,Fgf2,Flt1,Fn1,Gbx2,Grid2,Hes1,Hes5,Hey1,Hgf,Id1,Id2,Id4,Il6,Itgax,Ldlr,Lef1,Lif,Lrp8,Lyn,Marcks,Met,Nefl,Ngf,Ntrk3,Enpp2,Prkca,Prl2c2,Plxna2,S100b,Sema7a,Sox10,Sox11,Sox8,Serpine2,Tgfb1,Tgm2,Thbs2,Tnfrsf1b,Trf,Trpc6,Vegfc,Adgre5,Bin1,Rgs14,Heyl,Cysltr1,Lpar3,Plxnd1,Mdga1,Slitrk5,Il34,Gper1,Etv5,Cip2a,Lingo1,Slitrk6,Slitrk2…	74/596
7_Member	GO Biological Processes	GO:0014013	regulation of gliogenesis	-10.3091	-7.71081	11484,12579,12978,13392,13555,13649,14254,15205,15208,15902,15904,16193,16835,16878,17096,18213,18606,20665,20666,20681,20720,21803,21938,22041,22341,30948,58861,76527,104156,235402	Aspa,Cdkn2b,Csf1r,Dlx2,E2f1,Egfr,Flt1,Hes1,Hes5,Id2,Id4,Il6,Ldlr,Lif,Lyn,Ntrk3,Enpp2,Sox10,Sox11,Sox8,Serpine2,Tgfb1,Tnfrsf1b,Trf,Vegfc,Bin1,Cysltr1,Il34,Etv5,Lingo1	30/143
7_Member	GO Biological Processes	GO:0051962	positive regulation of nervous system development	-10.1864	-7.59741	11423,11484,12316,12561,12950,12978,13555,13649,13838,14173,14254,14268,14804,15205,15902,15904,16193,16878,16975,17096,17118,17295,18039,18049,18213,18606,18750,18811,18845,20361,20665,20666,20681,20720,21803,21817,21826,21938,22041,22341,26364,30948,51791,58861,65086,67784,75409,76527,76854,104156,224171,239250,245450,320747	Ache,Aspa,Aspm,Cdh4,Hapln1,Csf1r,E2f1,Egfr,Epha4,Fgf2,Flt1,Fn1,Grid2,Hes1,Id2,Id4,Il6,Lif,Lrp8,Lyn,Marcks,Met,Nefl,Ngf,Ntrk3,Enpp2,Prkca,Prl2c2,Plxna2,Sema7a,Sox10,Sox11,Sox8,Serpine2,Tgfb1,Tgm2,Thbs2,Tnfrsf1b,Trf,Vegfc,Adgre5,Bin1,Rgs14,Cysltr1,Lpar3,Plxnd1,Slitrk5,Il34,Gper1,Etv5,Cip2a,Slitrk6,Slitrk2,Lingo4	54/392
7_Member	GO Biological Processes	GO:0050769	positive regulation of neurogenesis	-8.93699	-6.50842	11423,11484,12316,12561,12950,12978,13555,13649,13838,14173,14254,14268,15205,15902,15904,16193,16878,16975,17096,17118,17295,18039,18049,18213,18606,18811,18845,20361,20665,20666,20681,20720,21803,21817,21938,22041,22341,30948,51791,58861,65086,67784,76527,76854,104156,224171	Ache,Aspa,Aspm,Cdh4,Hapln1,Csf1r,E2f1,Egfr,Epha4,Fgf2,Flt1,Fn1,Hes1,Id2,Id4,Il6,Lif,Lrp8,Lyn,Marcks,Met,Nefl,Ngf,Ntrk3,Enpp2,Prl2c2,Plxna2,Sema7a,Sox10,Sox11,Sox8,Serpine2,Tgfb1,Tgm2,Tnfrsf1b,Trf,Vegfc,Bin1,Rgs14,Cysltr1,Lpar3,Plxnd1,Il34,Gper1,Etv5,Cip2a	46/330
7_Member	GO Biological Processes	GO:0014015	positive regulation of gliogenesis	-8.77169	-6.38568	11484,12978,13555,13649,14254,15205,15902,16193,16878,17096,18606,20665,20681,20720,21803,21938,22041,22341,30948,58861,76527,104156	Aspa,Csf1r,E2f1,Egfr,Flt1,Hes1,Id2,Il6,Lif,Lyn,Enpp2,Sox10,Sox8,Serpine2,Tgfb1,Tnfrsf1b,Trf,Vegfc,Bin1,Cysltr1,Il34,Etv5	22/93
7_Member	GO Biological Processes	GO:0050767	regulation of neurogenesis	-8.60398	-6.24053	11423,11484,12316,12561,12579,12704,12774,12950,12978,13392,13555,13649,13838,14173,14254,14268,15205,15208,15213,15901,15902,15904,16193,16835,16842,16878,16975,17096,17118,17295,18039,18049,18213,18606,18811,18845,20361,20665,20666,20681,20720,21803,21817,21938,22041,22068,22341,30948,51791,56198,58861,65086,67784,76527,76854,104156,224171,235402,360213	Ache,Aspa,Aspm,Cdh4,Cdkn2b,Cit,Ccr5,Hapln1,Csf1r,Dlx2,E2f1,Egfr,Epha4,Fgf2,Flt1,Fn1,Hes1,Hes5,Hey1,Id1,Id2,Id4,Il6,Ldlr,Lef1,Lif,Lrp8,Lyn,Marcks,Met,Nefl,Ngf,Ntrk3,Enpp2,Prl2c2,Plxna2,Sema7a,Sox10,Sox11,Sox8,Serpine2,Tgfb1,Tgm2,Tnfrsf1b,Trf,Trpc6,Vegfc,Bin1,Rgs14,Heyl,Cysltr1,Lpar3,Plxnd1,Il34,Gper1,Etv5,Cip2a,Lingo1,Trim46	59/494
7_Member	GO Biological Processes	GO:0060251	regulation of glial cell proliferation	-5.34225	-3.52675	12579,13555,13649,14254,15205,16193,17096,18858,20665,20666,22341,58861,104156	Cdkn2b,E2f1,Egfr,Flt1,Hes1,Il6,Lyn,Pmp22,Sox10,Sox11,Vegfc,Cysltr1,Etv5	13/56
7_Member	GO Biological Processes	GO:0060252	positive regulation of glial cell proliferation	-3.95385	-2.42032	13555,13649,14254,16193,17096,22341,58861,104156	E2f1,Egfr,Flt1,Il6,Lyn,Vegfc,Cysltr1,Etv5	8/30
8_Summary	GO Biological Processes	GO:0000278	mitotic cell cycle	-13.4584	-10.2387	11799,12021,12235,12236,12427,12428,12442,12443,12532,12534,12615,12704,12795,13605,13860,14841,15904,15937,16551,16580,17864,17986,18005,18669,18671,18795,18817,19348,20620,20877,21877,21987,22137,24064,26934,51791,51944,52276,54141,54392,66197,66468,66977,67052,67121,67629,68612,68743,70218,71819,72080,72119,73710,73804,73847,74107,76464,77011,80986,105988,108000,108907,108961,110033,208628,215…	Birc5,Bard1,Bub1,Bub1b,Ccna1,Ccna2,Ccnb2,Ccnd1,Cdc25c,Cdk1,Cenpa,Cit,Plk3,Ect2,Eps8,Haspin,Id4,Ier3,Kif11,Kifc5b,Mybl1,Ndp,Nek2,Abcb1b,Abcb1a,Plcb1,Plk1,Kif20a,Plk2,Aurkb,Tk1,Tpd52l1,Ttk,Spry2,Racgap1,Rgs14,Knstrn,Cdca8,Spag5,Ncapg,Cks2,Ska1,Nuf2,Ndc80,Mastl,Spc24,Ube2c,Anln,Kif18b,Kif23,Sapcd2,Tpx2,Tubb2b,Kif2c,Fam110a,Cep55,Knl1,Ticrr,Ckap2,Espl1,Cenpf,Nusap1,E2f8,Kif22,Kntc1,Ncaph,Dlgap5,Ska3,…	172/-
8_Member	GO Biological Processes	GO:0000278	mitotic cell cycle	-13.4584	-10.2387	11799,12021,12235,12236,12427,12428,12442,12443,12532,12534,12615,12704,12795,13605,13860,14841,15904,15937,16551,16580,17864,17986,18005,18669,18671,18795,18817,19348,20620,20877,21877,21987,22137,24064,26934,51791,51944,52276,54141,54392,66197,66468,66977,67052,67121,67629,68612,68743,70218,71819,72080,72119,73710,73804,73847,74107,76464,77011,80986,105988,108000,108907,108961,110033,208628,215…	Birc5,Bard1,Bub1,Bub1b,Ccna1,Ccna2,Ccnb2,Ccnd1,Cdc25c,Cdk1,Cenpa,Cit,Plk3,Ect2,Eps8,Haspin,Id4,Ier3,Kif11,Kifc5b,Mybl1,Ndp,Nek2,Abcb1b,Abcb1a,Plcb1,Plk1,Kif20a,Plk2,Aurkb,Tk1,Tpd52l1,Ttk,Spry2,Racgap1,Rgs14,Knstrn,Cdca8,Spag5,Ncapg,Cks2,Ska1,Nuf2,Ndc80,Mastl,Spc24,Ube2c,Anln,Kif18b,Kif23,Sapcd2,Tpx2,Tubb2b,Kif2c,Fam110a,Cep55,Knl1,Ticrr,Ckap2,Espl1,Cenpf,Nusap1,E2f8,Kif22,Kntc1,Ncaph,Dlgap5,Ska3,…	75/556
8_Member	GO Biological Processes	GO:0000819	sister chromatid segregation	-13.2604	-10.131	11799,12704,16551,16580,18005,18817,20877,21973,26934,51944,52276,54141,54392,66468,66977,67052,70218,71819,72119,73804,76464,105988,108907,110033,208628,215387,219114,229841,233406,268697,381293,434175,100502766	Birc5,Cit,Kif11,Kifc5b,Nek2,Plk1,Aurkb,Top2a,Racgap1,Knstrn,Cdca8,Spag5,Ncapg,Ska1,Nuf2,Ndc80,Kif18b,Kif23,Tpx2,Kif2c,Knl1,Espl1,Nusap1,Kif22,Kntc1,Ncaph,Ska3,Cenpe,Prc1,Ccnb1,Kif14,Ccnb1-ps,Kifc1	33/135
8_Member	GO Biological Processes	GO:1903047	mitotic cell cycle process	-13.246	-10.131	11799,12021,12235,12236,12427,12428,12442,12443,12532,12534,12615,12704,12795,13605,13860,14841,15904,15937,16551,16580,18005,18669,18671,18795,18817,19348,20620,20877,21877,21987,22137,24064,26934,51944,52276,54141,54392,66197,66468,66977,67052,67121,67629,68612,68743,70218,71819,72080,72119,73804,73847,74107,76464,77011,80986,105988,108907,110033,208628,215387,218977,219114,229841,233406,268697…	Birc5,Bard1,Bub1,Bub1b,Ccna1,Ccna2,Ccnb2,Ccnd1,Cdc25c,Cdk1,Cenpa,Cit,Plk3,Ect2,Eps8,Haspin,Id4,Ier3,Kif11,Kifc5b,Nek2,Abcb1b,Abcb1a,Plcb1,Plk1,Kif20a,Plk2,Aurkb,Tk1,Tpd52l1,Ttk,Spry2,Racgap1,Knstrn,Cdca8,Spag5,Ncapg,Cks2,Ska1,Nuf2,Ndc80,Mastl,Spc24,Ube2c,Anln,Kif18b,Kif23,Sapcd2,Tpx2,Kif2c,Fam110a,Cep55,Knl1,Ticrr,Ckap2,Espl1,Nusap1,Kif22,Kntc1,Ncaph,Dlgap5,Ska3,Cenpe,Prc1,Ccnb1,Kif14,Iqgap3,Ccnb…	69/492
8_Member	GO Biological Processes	GO:0000070	mitotic sister chromatid segregation	-12.8697	-9.86388	11799,12704,16551,16580,18005,18817,20877,26934,51944,52276,54141,54392,66468,66977,67052,70218,71819,72119,73804,76464,105988,108907,110033,208628,215387,219114,229841,233406,268697,381293,434175,100502766	Birc5,Cit,Kif11,Kifc5b,Nek2,Plk1,Aurkb,Racgap1,Knstrn,Cdca8,Spag5,Ncapg,Ska1,Nuf2,Ndc80,Kif18b,Kif23,Tpx2,Kif2c,Knl1,Espl1,Nusap1,Kif22,Kntc1,Ncaph,Ska3,Cenpe,Prc1,Ccnb1,Kif14,Ccnb1-ps,Kifc1	32/131
8_Member	GO Biological Processes	GO:0140014	mitotic nuclear division	-12.0091	-9.12828	11799,12704,13860,16551,16580,18005,18817,20877,26934,51944,52276,54141,54392,66468,66977,67052,68612,70218,71819,72119,73804,76464,105988,108907,110033,208628,215387,219114,229841,233406,268697,381293,434175,100502766	Birc5,Cit,Eps8,Kif11,Kifc5b,Nek2,Plk1,Aurkb,Racgap1,Knstrn,Cdca8,Spag5,Ncapg,Ska1,Nuf2,Ndc80,Ube2c,Kif18b,Kif23,Tpx2,Kif2c,Knl1,Espl1,Nusap1,Kif22,Kntc1,Ncaph,Ska3,Cenpe,Prc1,Ccnb1,Kif14,Ccnb1-ps,Kifc1	34/157
8_Member	GO Biological Processes	GO:0000280	nuclear division	-11.938	-9.12405	11799,12316,12442,12704,13860,13874,14841,16551,16580,16878,17864,18005,18413,18817,20877,21973,22137,26934,30939,51944,52276,54141,54392,66197,66468,66977,67052,67121,68549,68612,70218,71819,72119,73804,74691,76464,105988,108907,110033,110958,208628,215387,219114,229841,232174,233406,234396,268697,381293,434175,100502766	Birc5,Aspm,Ccnb2,Cit,Eps8,Ereg,Haspin,Kif11,Kifc5b,Lif,Mybl1,Nek2,Osm,Plk1,Aurkb,Top2a,Ttk,Racgap1,Pttg1,Knstrn,Cdca8,Spag5,Ncapg,Cks2,Ska1,Nuf2,Ndc80,Mastl,Sgo2a,Ube2c,Kif18b,Kif23,Tpx2,Kif2c,Tdrd9,Knl1,Espl1,Nusap1,Kif22,M1ap,Kntc1,Ncaph,Ska3,Cenpe,Cyp26b1,Prc1,Ankle1,Ccnb1,Kif14,Ccnb1-ps,Kifc1	51/322
8_Member	GO Biological Processes	GO:0098813	nuclear chromosome segregation	-11.3256	-8.58306	11799,12316,12442,12704,14841,16551,16580,18005,18817,20877,21973,22137,26934,30939,51944,52276,54141,54392,66468,66977,67052,67629,70218,71819,72119,73804,76464,105988,108000,108907,110033,110958,208628,215387,219114,229841,233406,268697,381293,434175,100502766	Birc5,Aspm,Ccnb2,Cit,Haspin,Kif11,Kifc5b,Nek2,Plk1,Aurkb,Top2a,Ttk,Racgap1,Pttg1,Knstrn,Cdca8,Spag5,Ncapg,Ska1,Nuf2,Ndc80,Spc24,Kif18b,Kif23,Tpx2,Kif2c,Knl1,Espl1,Cenpf,Nusap1,Kif22,M1ap,Kntc1,Ncaph,Ska3,Cenpe,Prc1,Ccnb1,Kif14,Ccnb1-ps,Kifc1	41/231
8_Member	GO Biological Processes	GO:0048285	organelle fission	-10.5975	-7.93845	11799,12316,12442,12704,13860,13874,14841,16551,16580,16878,17864,18005,18413,18817,20877,21973,22137,26934,30939,51944,52276,54141,54392,66197,66468,66977,67052,67121,68549,68612,70218,71819,72119,73804,74691,76464,105988,108907,110033,110958,208628,215387,219114,229841,232174,233406,234396,268697,381293,434175,100502766	Birc5,Aspm,Ccnb2,Cit,Eps8,Ereg,Haspin,Kif11,Kifc5b,Lif,Mybl1,Nek2,Osm,Plk1,Aurkb,Top2a,Ttk,Racgap1,Pttg1,Knstrn,Cdca8,Spag5,Ncapg,Cks2,Ska1,Nuf2,Ndc80,Mastl,Sgo2a,Ube2c,Kif18b,Kif23,Tpx2,Kif2c,Tdrd9,Knl1,Espl1,Nusap1,Kif22,M1ap,Kntc1,Ncaph,Ska3,Cenpe,Cyp26b1,Prc1,Ankle1,Ccnb1,Kif14,Ccnb1-ps,Kifc1	51/349
8_Member	GO Biological Processes	GO:0007059	chromosome segregation	-10.5528	-7.91503	11799,12235,12316,12442,12704,14841,16551,16580,18005,18817,20877,21973,22137,26934,30939,51791,51944,52276,54141,54392,56419,66468,66570,66977,67052,67629,68549,70218,71819,71988,72119,73804,76464,105988,108000,108907,108912,110033,110958,208628,215387,218977,219114,229841,233406,268697,381293,434175,100502766	Birc5,Bub1,Aspm,Ccnb2,Cit,Haspin,Kif11,Kifc5b,Nek2,Plk1,Aurkb,Top2a,Ttk,Racgap1,Pttg1,Rgs14,Knstrn,Cdca8,Spag5,Ncapg,Diaph3,Ska1,Cenpm,Nuf2,Ndc80,Spc24,Sgo2a,Kif18b,Kif23,Esco2,Tpx2,Kif2c,Knl1,Espl1,Cenpf,Nusap1,Cdca2,Kif22,M1ap,Kntc1,Ncaph,Dlgap5,Ska3,Cenpe,Prc1,Ccnb1,Kif14,Ccnb1-ps,Kifc1	49/328
8_Member	GO Biological Processes	GO:0051301	cell division	-10.1118	-7.54096	11799,12235,12236,12316,12427,12428,12442,12443,12532,12534,12578,12615,12704,13605,14369,14793,16551,16842,18005,18817,19200,19348,20877,21973,26380,26934,30939,51791,51944,52276,53860,54141,56419,66197,66468,66977,67052,67121,67629,68549,68612,68743,70218,71819,72080,72119,73804,74107,76464,80986,104156,108907,108912,109212,208628,215387,219114,226419,229776,229841,233406,268697,381293,404710	Birc5,Bub1,Bub1b,Aspm,Ccna1,Ccna2,Ccnb2,Ccnd1,Cdc25c,Cdk1,Cdkn2a,Cenpa,Cit,Ect2,Fzd7,Cdca3,Kif11,Lef1,Nek2,Plk1,Pstpip1,Kif20a,Aurkb,Top2a,Esrrb,Racgap1,Pttg1,Rgs14,Knstrn,Cdca8,Septin9,Spag5,Diaph3,Cks2,Ska1,Nuf2,Ndc80,Mastl,Spc24,Sgo2a,Ube2c,Anln,Kif18b,Kif23,Sapcd2,Tpx2,Kif2c,Cep55,Knl1,Ckap2,Etv5,Nusap1,Cdca2,Pimreg,Kntc1,Ncaph,Ska3,Dyrk3,Cdc14a,Cenpe,Prc1,Ccnb1,Kif14,Iqgap3	64/512
8_Member	GO Biological Processes	GO:0051783	regulation of nuclear division	-9.5469	-7.04925	11799,12223,12235,12236,13874,14748,14841,16175,16878,17295,17345,18413,18591,18795,18817,20698,20877,22137,52276,66977,67052,67629,68612,76464,108907,108912,208628,229841,268697,434175	Birc5,Btc,Bub1,Bub1b,Ereg,Gpr3,Haspin,Il1a,Lif,Met,Mki67,Osm,Pdgfb,Plcb1,Plk1,Sphk1,Aurkb,Ttk,Cdca8,Nuf2,Ndc80,Spc24,Ube2c,Knl1,Nusap1,Cdca2,Kntc1,Cenpe,Ccnb1,Ccnb1-ps	30/153
8_Member	GO Biological Processes	GO:0007088	regulation of mitotic nuclear division	-9.43043	-6.94021	11799,12223,12235,12236,13874,14841,16175,17295,17345,18591,18817,20698,20877,22137,52276,66977,67052,67629,68612,76464,108907,108912,208628,229841,268697,434175	Birc5,Btc,Bub1,Bub1b,Ereg,Haspin,Il1a,Met,Mki67,Pdgfb,Plk1,Sphk1,Aurkb,Ttk,Cdca8,Nuf2,Ndc80,Spc24,Ube2c,Knl1,Nusap1,Cdca2,Kntc1,Cenpe,Ccnb1,Ccnb1-ps	26/119
8_Member	GO Biological Processes	GO:1902850	microtubule cytoskeleton organization involved in mitosis	-8.63006	-6.26109	11799,12534,12615,12795,16551,16580,18005,18817,20620,20877,24064,26934,52276,66977,67052,71819,72080,72119,73847,108907,218977,229841,233406,268697,434175,100502766	Birc5,Cdk1,Cenpa,Plk3,Kif11,Kifc5b,Nek2,Plk1,Plk2,Aurkb,Spry2,Racgap1,Cdca8,Nuf2,Ndc80,Kif23,Sapcd2,Tpx2,Fam110a,Nusap1,Dlgap5,Cenpe,Prc1,Ccnb1,Ccnb1-ps,Kifc1	26/129
8_Member	GO Biological Processes	GO:0033047	regulation of mitotic sister chromatid segregation	-8.44852	-6.11173	11799,12235,12236,12534,14841,18817,20877,22137,52276,66977,67052,67629,76464,208628,229841,268697,434175	Birc5,Bub1,Bub1b,Cdk1,Haspin,Plk1,Aurkb,Ttk,Cdca8,Nuf2,Ndc80,Spc24,Knl1,Kntc1,Cenpe,Ccnb1,Ccnb1-ps	17/58
8_Member	GO Biological Processes	GO:1905818	regulation of chromosome separation	-8.40627	-6.08472	11799,12235,12236,14841,18817,20877,22137,52276,54392,66977,67052,67629,68612,76464,208628,215387,229841,268697,434175	Birc5,Bub1,Bub1b,Haspin,Plk1,Aurkb,Ttk,Cdca8,Ncapg,Nuf2,Ndc80,Spc24,Ube2c,Knl1,Kntc1,Ncaph,Cenpe,Ccnb1,Ccnb1-ps	19/73
8_Member	GO Biological Processes	GO:0010965	regulation of mitotic sister chromatid separation	-8.19919	-5.9066	11799,12235,12236,14841,18817,20877,22137,52276,66977,67052,67629,68612,76464,208628,229841,268697,434175	Birc5,Bub1,Bub1b,Haspin,Plk1,Aurkb,Ttk,Cdca8,Nuf2,Ndc80,Spc24,Ube2c,Knl1,Kntc1,Cenpe,Ccnb1,Ccnb1-ps	17/60
8_Member	GO Biological Processes	GO:0007052	mitotic spindle organization	-7.92673	-5.65243	11799,12795,16551,16580,18005,18817,20620,20877,26934,52276,66977,67052,71819,72119,73847,218977,229841,233406,268697,434175,100502766	Birc5,Plk3,Kif11,Kifc5b,Nek2,Plk1,Plk2,Aurkb,Racgap1,Cdca8,Nuf2,Ndc80,Kif23,Tpx2,Fam110a,Dlgap5,Cenpe,Prc1,Ccnb1,Ccnb1-ps,Kifc1	21/94
8_Member	GO Biological Processes	GO:0051983	regulation of chromosome segregation	-7.88827	-5.62719	11799,12235,12236,12534,12704,14841,17345,18817,20877,22137,52276,54392,66977,67052,67629,68612,70127,73804,76464,108912,208628,215387,229841,268697,434175	Birc5,Bub1,Bub1b,Cdk1,Cit,Haspin,Mki67,Plk1,Aurkb,Ttk,Cdca8,Ncapg,Nuf2,Ndc80,Spc24,Ube2c,Dpf3,Kif2c,Knl1,Cdca2,Kntc1,Ncaph,Cenpe,Ccnb1,Ccnb1-ps	25/130
8_Member	GO Biological Processes	GO:0007051	spindle organization	-7.20895	-5.01982	11799,12316,12442,12795,16551,16580,18005,18817,20620,20877,26934,51791,51944,52276,54141,66977,67052,71819,72119,73847,105988,218977,229841,233406,268697,434175,100502766	Birc5,Aspm,Ccnb2,Plk3,Kif11,Kifc5b,Nek2,Plk1,Plk2,Aurkb,Racgap1,Rgs14,Knstrn,Cdca8,Spag5,Nuf2,Ndc80,Kif23,Tpx2,Fam110a,Espl1,Dlgap5,Cenpe,Prc1,Ccnb1,Ccnb1-ps,Kifc1	27/160
8_Member	GO Biological Processes	GO:0031577	spindle checkpoint signaling	-6.68025	-4.57754	11799,12235,12236,14841,18817,22137,56419,66977,67052,67629,208628,229841	Birc5,Bub1,Bub1b,Haspin,Plk1,Ttk,Diaph3,Nuf2,Ndc80,Spc24,Kntc1,Cenpe	12/37
8_Member	GO Biological Processes	GO:0007094	mitotic spindle assembly checkpoint signaling	-6.30785	-4.28247	11799,12235,12236,14841,18817,22137,66977,67052,67629,208628,229841	Birc5,Bub1,Bub1b,Haspin,Plk1,Ttk,Nuf2,Ndc80,Spc24,Kntc1,Cenpe	11/33
8_Member	GO Biological Processes	GO:0071173	spindle assembly checkpoint signaling	-6.30785	-4.28247	11799,12235,12236,14841,18817,22137,66977,67052,67629,208628,229841	Birc5,Bub1,Bub1b,Haspin,Plk1,Ttk,Nuf2,Ndc80,Spc24,Kntc1,Cenpe	11/33
8_Member	GO Biological Processes	GO:0033045	regulation of sister chromatid segregation	-6.30236	-4.28247	11799,12235,12236,12534,12704,14841,18817,20877,22137,52276,66977,67052,67629,68612,70127,76464,208628,229841,268697,434175	Birc5,Bub1,Bub1b,Cdk1,Cit,Haspin,Plk1,Aurkb,Ttk,Cdca8,Nuf2,Ndc80,Spc24,Ube2c,Dpf3,Knl1,Kntc1,Cenpe,Ccnb1,Ccnb1-ps	20/106
8_Member	GO Biological Processes	GO:0030071	regulation of mitotic metaphase/anaphase transition	-6.12369	-4.15487	11799,12235,12236,14841,18817,20877,22137,52276,66977,67052,67629,68612,70127,76464,208628,229841,268697,434175	Birc5,Bub1,Bub1b,Haspin,Plk1,Aurkb,Ttk,Cdca8,Nuf2,Ndc80,Spc24,Ube2c,Dpf3,Knl1,Kntc1,Cenpe,Ccnb1,Ccnb1-ps	18/90
8_Member	Reactome Gene Sets	R-MMU-195258	RHO GTPase Effectors	-6.06134	-4.09473	11835,12235,12236,12532,12615,12704,13058,17969,18750,18817,19094,20877,52276,55948,56419,57778,66468,66570,66977,67052,67629,68549,73710,73804,108000,208628,215280,229841,233406,263803,381293,404710	Ar,Bub1,Bub1b,Cdc25c,Cenpa,Cit,Cybb,Ncf1,Prkca,Plk1,Mapk11,Aurkb,Cdca8,Sfn,Diaph3,Fmnl1,Ska1,Cenpm,Nuf2,Ndc80,Spc24,Sgo2a,Tubb2b,Kif2c,Cenpf,Kntc1,Wipf1,Cenpe,Prc1,Pkn3,Kif14,Iqgap3	32/238
8_Member	GO Biological Processes	GO:0071174	mitotic spindle checkpoint signaling	-6.01604	-4.05816	11799,12235,12236,14841,18817,22137,66977,67052,67629,208628,229841	Birc5,Bub1,Bub1b,Haspin,Plk1,Ttk,Nuf2,Ndc80,Spc24,Kntc1,Cenpe	11/35
8_Member	GO Biological Processes	GO:1902099	regulation of metaphase/anaphase transition of cell cycle	-5.90431	-3.96546	11799,12235,12236,14841,18817,20877,22137,52276,66977,67052,67629,68612,70127,76464,208628,229841,268697,434175	Birc5,Bub1,Bub1b,Haspin,Plk1,Aurkb,Ttk,Cdca8,Nuf2,Ndc80,Spc24,Ube2c,Dpf3,Knl1,Kntc1,Cenpe,Ccnb1,Ccnb1-ps	18/93
8_Member	GO Biological Processes	GO:0033046	negative regulation of sister chromatid segregation	-5.87856	-3.95595	11799,12235,12236,14841,18817,22137,66977,67052,67629,208628,229841	Birc5,Bub1,Bub1b,Haspin,Plk1,Ttk,Nuf2,Ndc80,Spc24,Kntc1,Cenpe	11/36
8_Member	GO Biological Processes	GO:0033048	negative regulation of mitotic sister chromatid segregation	-5.87856	-3.95595	11799,12235,12236,14841,18817,22137,66977,67052,67629,208628,229841	Birc5,Bub1,Bub1b,Haspin,Plk1,Ttk,Nuf2,Ndc80,Spc24,Kntc1,Cenpe	11/36
8_Member	GO Biological Processes	GO:0045841	negative regulation of mitotic metaphase/anaphase transition	-5.87856	-3.95595	11799,12235,12236,14841,18817,22137,66977,67052,67629,208628,229841	Birc5,Bub1,Bub1b,Haspin,Plk1,Ttk,Nuf2,Ndc80,Spc24,Kntc1,Cenpe	11/36
8_Member	GO Biological Processes	GO:2000816	negative regulation of mitotic sister chromatid separation	-5.87856	-3.95595	11799,12235,12236,14841,18817,22137,66977,67052,67629,208628,229841	Birc5,Bub1,Bub1b,Haspin,Plk1,Ttk,Nuf2,Ndc80,Spc24,Kntc1,Cenpe	11/36
8_Member	GO Biological Processes	GO:0007080	mitotic metaphase chromosome alignment	-5.73158	-3.83412	16580,52276,66468,66977,67052,73804,110033,219114,229841,268697,381293,434175,100502766	Kifc5b,Cdca8,Ska1,Nuf2,Ndc80,Kif2c,Kif22,Ska3,Cenpe,Ccnb1,Kif14,Ccnb1-ps,Kifc1	13/52
8_Member	GO Biological Processes	GO:0051276	chromosome organization	-5.71825	-3.82824	11799,12173,12235,12236,12534,12615,12704,14841,15242,16551,16580,18005,18817,20877,21973,26934,30939,51944,52276,54141,54392,56702,66468,66977,67052,68549,70218,71819,71988,72119,73804,76464,76854,105988,108907,110033,208084,208628,215387,218977,219114,229841,233406,268697,381293,434175,100502766	Birc5,Bnc1,Bub1,Bub1b,Cdk1,Cenpa,Cit,Haspin,Hhex,Kif11,Kifc5b,Nek2,Plk1,Aurkb,Top2a,Racgap1,Pttg1,Knstrn,Cdca8,Spag5,Ncapg,H1f5,Ska1,Nuf2,Ndc80,Sgo2a,Kif18b,Kif23,Esco2,Tpx2,Kif2c,Knl1,Gper1,Espl1,Nusap1,Kif22,Pif1,Kntc1,Ncaph,Dlgap5,Ska3,Cenpe,Prc1,Ccnb1,Kif14,Ccnb1-ps,Kifc1	47/435
8_Member	GO Biological Processes	GO:1902100	negative regulation of metaphase/anaphase transition of cell cycle	-5.61866	-3.74498	11799,12235,12236,14841,18817,22137,66977,67052,67629,208628,229841	Birc5,Bub1,Bub1b,Haspin,Plk1,Ttk,Nuf2,Ndc80,Spc24,Kntc1,Cenpe	11/38
8_Member	GO Biological Processes	GO:1905819	negative regulation of chromosome separation	-5.61866	-3.74498	11799,12235,12236,14841,18817,22137,66977,67052,67629,208628,229841	Birc5,Bub1,Bub1b,Haspin,Plk1,Ttk,Nuf2,Ndc80,Spc24,Kntc1,Cenpe	11/38
8_Member	Reactome Gene Sets	R-MMU-2500257	Resolution of Sister Chromatid Cohesion	-5.59845	-3.73289	12235,12236,12442,12534,12615,18817,20877,52276,66468,66570,66977,67052,67629,68549,73710,73804,108000,208628,229841,268697	Bub1,Bub1b,Ccnb2,Cdk1,Cenpa,Plk1,Aurkb,Cdca8,Ska1,Cenpm,Nuf2,Ndc80,Spc24,Sgo2a,Tubb2b,Kif2c,Cenpf,Kntc1,Cenpe,Ccnb1	20/117
8_Member	GO Biological Processes	GO:0051310	metaphase chromosome alignment	-5.51302	-3.66019	16580,52276,66468,66977,67052,67629,73804,76464,108000,110033,219114,229841,268697,381293,434175,100502766	Kifc5b,Cdca8,Ska1,Nuf2,Ndc80,Spc24,Kif2c,Knl1,Cenpf,Kif22,Ska3,Cenpe,Ccnb1,Kif14,Ccnb1-ps,Kifc1	16/80
8_Member	GO Biological Processes	GO:0051985	negative regulation of chromosome segregation	-5.37681	-3.54941	11799,12235,12236,14841,18817,22137,66977,67052,67629,208628,229841	Birc5,Bub1,Bub1b,Haspin,Plk1,Ttk,Nuf2,Ndc80,Spc24,Kntc1,Cenpe	11/40
8_Member	GO Biological Processes	GO:0051784	negative regulation of nuclear division	-5.34225	-3.52675	11799,12235,12236,14841,16878,18413,18817,22137,66977,67052,67629,208628,229841	Birc5,Bub1,Bub1b,Haspin,Lif,Osm,Plk1,Ttk,Nuf2,Ndc80,Spc24,Kntc1,Cenpe	13/56
8_Member	GO Biological Processes	GO:0051303	establishment of chromosome localization	-5.06414	-3.30276	11799,16580,52276,66468,66977,67052,67629,73804,76464,108000,110033,219114,229841,268697,381293,434175,100502766	Birc5,Kifc5b,Cdca8,Ska1,Nuf2,Ndc80,Spc24,Kif2c,Knl1,Cenpf,Kif22,Ska3,Cenpe,Ccnb1,Kif14,Ccnb1-ps,Kifc1	17/96
8_Member	Reactome Gene Sets	R-MMU-141424	Amplification of signal from the kinetochores	-4.82479	-3.11026	12235,12236,12615,18817,20877,52276,66468,66570,66977,67052,67629,68549,73804,108000,208628,229841	Bub1,Bub1b,Cenpa,Plk1,Aurkb,Cdca8,Ska1,Cenpm,Nuf2,Ndc80,Spc24,Sgo2a,Kif2c,Cenpf,Kntc1,Cenpe	16/90
8_Member	Reactome Gene Sets	R-MMU-141444	Amplification of signal from unattached kinetochores via a MAD2 inhibitory signal	-4.82479	-3.11026	12235,12236,12615,18817,20877,52276,66468,66570,66977,67052,67629,68549,73804,108000,208628,229841	Bub1,Bub1b,Cenpa,Plk1,Aurkb,Cdca8,Ska1,Cenpm,Nuf2,Ndc80,Spc24,Sgo2a,Kif2c,Cenpf,Kntc1,Cenpe	16/90
8_Member	GO Biological Processes	GO:0045839	negative regulation of mitotic nuclear division	-4.74053	-3.03697	11799,12235,12236,14841,18817,22137,66977,67052,67629,208628,229841	Birc5,Bub1,Bub1b,Haspin,Plk1,Ttk,Nuf2,Ndc80,Spc24,Kntc1,Cenpe	11/46
8_Member	GO Biological Processes	GO:0050000	chromosome localization	-4.70369	-3.01111	11799,16580,52276,66468,66977,67052,67629,73804,76464,108000,110033,219114,229841,268697,381293,434175,100502766	Birc5,Kifc5b,Cdca8,Ska1,Nuf2,Ndc80,Spc24,Kif2c,Knl1,Cenpf,Kif22,Ska3,Cenpe,Ccnb1,Kif14,Ccnb1-ps,Kifc1	17/102
8_Member	Reactome Gene Sets	R-MMU-9648025	EML4 and NUDC in mitotic spindle formation	-4.48042	-2.82249	12235,12236,12615,18817,20877,52276,66468,66570,66977,67052,67629,68549,73710,73804,108000,208628,229841	Bub1,Bub1b,Cenpa,Plk1,Aurkb,Cdca8,Ska1,Cenpm,Nuf2,Ndc80,Spc24,Sgo2a,Tubb2b,Kif2c,Cenpf,Kntc1,Cenpe	17/106
8_Member	GO Biological Processes	GO:0033044	regulation of chromosome organization	-4.44597	-2.79874	11799,12235,12236,12534,12704,14528,14841,18005,18768,18817,20877,21973,22137,52276,54392,66977,67052,67629,68549,68612,70127,75329,76464,208084,208628,215387,229841,268697,434175	Birc5,Bub1,Bub1b,Cdk1,Cit,Gch1,Haspin,Nek2,Pkib,Plk1,Aurkb,Top2a,Ttk,Cdca8,Ncapg,Nuf2,Ndc80,Spc24,Sgo2a,Ube2c,Dpf3,Atf7ip2,Knl1,Pif1,Kntc1,Ncaph,Cenpe,Ccnb1,Ccnb1-ps	29/246
8_Member	Reactome Gene Sets	R-MMU-69618	Mitotic Spindle Checkpoint	-4.42657	-2.78354	12235,12236,12615,18817,20877,52276,66468,66570,66977,67052,67629,68549,68612,73804,108000,208628,229841	Bub1,Bub1b,Cenpa,Plk1,Aurkb,Cdca8,Ska1,Cenpm,Nuf2,Ndc80,Spc24,Sgo2a,Ube2c,Kif2c,Cenpf,Kntc1,Cenpe	17/107
8_Member	Reactome Gene Sets	R-MMU-5663220	RHO GTPases Activate Formins	-4.30653	-2.69223	12235,12236,12615,18817,20877,52276,56419,57778,66468,66570,66977,67052,67629,68549,73710,73804,108000,208628,229841	Bub1,Bub1b,Cenpa,Plk1,Aurkb,Cdca8,Diaph3,Fmnl1,Ska1,Cenpm,Nuf2,Ndc80,Spc24,Sgo2a,Tubb2b,Kif2c,Cenpf,Kntc1,Cenpe	19/131
8_Member	GO Biological Processes	GO:0000226	microtubule cytoskeleton organization	-4.23332	-2.63217	11799,12316,12442,12534,12615,12795,13197,14159,14219,16551,16580,18005,18039,18817,19348,20257,20620,20877,24064,26934,51791,51944,52276,54141,56419,66977,67052,68026,70218,71819,72080,72119,73710,73804,73847,74477,78317,105988,108907,218977,229776,229841,233406,235345,237436,242253,268697,329366,360213,434175,100502766	Birc5,Aspm,Ccnb2,Cdk1,Cenpa,Plk3,Gadd45a,Fes,Ccn2,Kif11,Kifc5b,Nek2,Nefl,Plk1,Kif20a,Stmn2,Plk2,Aurkb,Spry2,Racgap1,Rgs14,Knstrn,Cdca8,Spag5,Diaph3,Nuf2,Ndc80,Pclaf,Kif18b,Kif23,Sapcd2,Tpx2,Tubb2b,Kif2c,Fam110a,4933427D14Rik,Ccdc88b,Espl1,Nusap1,Dlgap5,Cdc14a,Cenpe,Prc1,Hoatz,Gas2l3,Dnai3,Ccnb1,Ccdc187,Trim46,Ccnb1-ps,Kifc1	51/553
8_Member	GO Biological Processes	GO:0051315	attachment of mitotic spindle microtubules to kinetochore	-4.18087	-2.59282	66468,66977,67052,73804,219114,229841	Ska1,Nuf2,Ndc80,Kif2c,Ska3,Cenpe	6/15
8_Member	GO Biological Processes	GO:0008608	attachment of spindle microtubules to kinetochore	-3.95385	-2.42032	66468,66977,67052,67629,73804,76464,219114,229841	Ska1,Nuf2,Ndc80,Spc24,Kif2c,Knl1,Ska3,Cenpe	8/30
8_Member	Reactome Gene Sets	R-MMU-68877	Mitotic Prometaphase	-3.93083	-2.40135	12235,12236,12442,12534,12615,18005,18817,20877,52276,54392,66468,66570,66977,67052,67629,68549,73710,73804,108000,208628,215387,229841,268697	Bub1,Bub1b,Ccnb2,Cdk1,Cenpa,Nek2,Plk1,Aurkb,Cdca8,Ncapg,Ska1,Cenpm,Nuf2,Ndc80,Spc24,Sgo2a,Tubb2b,Kif2c,Cenpf,Kntc1,Ncaph,Cenpe,Ccnb1	23/187
8_Member	GO Biological Processes	GO:0045786	negative regulation of cell cycle	-3.57988	-2.11746	11799,12021,12235,12236,12399,12443,12534,12578,12579,12606,12795,13555,13649,14462,14841,15242,15937,16878,18005,18413,18817,19225,21803,22137,50915,56419,66977,67052,67629,76854,77011,108961,208628,229841,244281,100502766	Birc5,Bard1,Bub1,Bub1b,Runx3,Ccnd1,Cdk1,Cdkn2a,Cdkn2b,Cebpa,Plk3,E2f1,Egfr,Gata3,Haspin,Hhex,Ier3,Lif,Nek2,Osm,Plk1,Ptgs2,Tgfb1,Ttk,Grb14,Diaph3,Nuf2,Ndc80,Spc24,Gper1,Ticrr,E2f8,Kntc1,Cenpe,Myo16,Kifc1	36/371
8_Member	GO Biological Processes	GO:0051656	establishment of organelle localization	-3.527	-2.07279	11542,11799,12615,15242,16580,17096,17921,18039,18817,19329,19339,24064,27060,27062,52276,54141,54524,66468,66977,67052,67629,68428,72080,73804,76464,78933,89867,108000,108012,108907,110033,208898,219114,229841,268697,360213,380732,381293,434175,100502766	Adora3,Birc5,Cenpa,Hhex,Kifc5b,Lyn,Myo7a,Nefl,Plk1,Rab17,Rab3a,Spry2,Tcirg1,Cadps,Cdca8,Spag5,Syt6,Ska1,Nuf2,Ndc80,Spc24,Steap3,Sapcd2,Kif2c,Knl1,Agbl4,Sec16b,Cenpf,Ap1s2,Nusap1,Kif22,Unc13c,Ska3,Cenpe,Ccnb1,Trim46,Milr1,Kif14,Ccnb1-ps,Kifc1	40/430
8_Member	GO Biological Processes	GO:2001251	negative regulation of chromosome organization	-3.46166	-2.02341	11799,12235,12236,14841,18817,21973,22137,66977,67052,67629,208084,208628,229841	Birc5,Bub1,Bub1b,Haspin,Plk1,Top2a,Ttk,Nuf2,Ndc80,Spc24,Pif1,Kntc1,Cenpe	13/83
8_Member	Reactome Gene Sets	R-MMU-69278	Cell Cycle, Mitotic	-3.3335	-1.92794	12235,12236,12427,12428,12442,12443,12532,12534,12579,12615,13555,15366,17096,18005,18750,18817,19348,20877,30939,52276,54392,66468,66570,66977,67052,67121,67629,68549,68612,71819,71988,72119,73710,73804,105988,108000,208628,215387,229776,229841,268697,319172,319173,326620	Bub1,Bub1b,Ccna1,Ccna2,Ccnb2,Ccnd1,Cdc25c,Cdk1,Cdkn2b,Cenpa,E2f1,Hmmr,Lyn,Nek2,Prkca,Plk1,Kif20a,Aurkb,Pttg1,Cdca8,Ncapg,Ska1,Cenpm,Nuf2,Ndc80,Mastl,Spc24,Sgo2a,Ube2c,Kif23,Esco2,Tpx2,Tubb2b,Kif2c,Espl1,Cenpf,Kntc1,Ncaph,Cdc14a,Cenpe,Ccnb1,H2ac4,H2ac10,H4c2	44/498
8_Member	GO Biological Processes	GO:0007093	mitotic cell cycle checkpoint signaling	-3.17824	-1.80479	11799,12021,12235,12236,12443,12534,12795,14841,15937,18817,22137,66977,67052,67629,77011,208628,229841	Birc5,Bard1,Bub1,Bub1b,Ccnd1,Cdk1,Plk3,Haspin,Ier3,Plk1,Ttk,Nuf2,Ndc80,Spc24,Ticrr,Kntc1,Cenpe	17/135
8_Member	GO Biological Processes	GO:0010948	negative regulation of cell cycle process	-3.02297	-1.69029	11799,12021,12235,12236,12443,12534,12579,12795,13555,14841,15937,16878,18005,18413,18817,22137,50915,56419,66977,67052,67629,76854,77011,108961,208628,229841,244281,100502766	Birc5,Bard1,Bub1,Bub1b,Ccnd1,Cdk1,Cdkn2b,Plk3,E2f1,Haspin,Ier3,Lif,Nek2,Osm,Plk1,Ttk,Grb14,Diaph3,Nuf2,Ndc80,Spc24,Gper1,Ticrr,E2f8,Kntc1,Cenpe,Myo16,Kifc1	28/284
8_Member	Reactome Gene Sets	R-MMU-68882	Mitotic Anaphase	-2.97307	-1.65052	12235,12236,12442,12534,12615,18817,20877,30939,52276,66468,66570,66977,67052,67629,68549,68612,73710,73804,105988,108000,208628,229841,268697	Bub1,Bub1b,Ccnb2,Cdk1,Cenpa,Plk1,Aurkb,Pttg1,Cdca8,Ska1,Cenpm,Nuf2,Ndc80,Spc24,Sgo2a,Ube2c,Tubb2b,Kif2c,Espl1,Cenpf,Kntc1,Cenpe,Ccnb1	23/218
8_Member	Reactome Gene Sets	R-MMU-2555396	Mitotic Metaphase and Anaphase	-2.94627	-1.62869	12235,12236,12442,12534,12615,18817,20877,30939,52276,66468,66570,66977,67052,67629,68549,68612,73710,73804,105988,108000,208628,229841,268697	Bub1,Bub1b,Ccnb2,Cdk1,Cenpa,Plk1,Aurkb,Pttg1,Cdca8,Ska1,Cenpm,Nuf2,Ndc80,Spc24,Sgo2a,Ube2c,Tubb2b,Kif2c,Espl1,Cenpf,Kntc1,Cenpe,Ccnb1	23/219
8_Member	GO Biological Processes	GO:1901991	negative regulation of mitotic cell cycle phase transition	-2.9363	-1.6202	11799,12021,12235,12236,12443,12534,12579,12795,14841,15937,18817,22137,66977,67052,67629,77011,208628,229841,244281	Birc5,Bard1,Bub1,Bub1b,Ccnd1,Cdk1,Cdkn2b,Plk3,Haspin,Ier3,Plk1,Ttk,Nuf2,Ndc80,Spc24,Ticrr,Kntc1,Cenpe,Myo16	19/167
8_Member	Reactome Gene Sets	R-MMU-2467813	Separation of Sister Chromatids	-2.87339	-1.58452	12235,12236,12615,18817,20877,30939,52276,66468,66570,66977,67052,67629,68549,68612,73710,73804,105988,108000,208628,229841	Bub1,Bub1b,Cenpa,Plk1,Aurkb,Pttg1,Cdca8,Ska1,Cenpm,Nuf2,Ndc80,Spc24,Sgo2a,Ube2c,Tubb2b,Kif2c,Espl1,Cenpf,Kntc1,Cenpe	20/182
8_Member	GO Biological Processes	GO:0000075	cell cycle checkpoint signaling	-2.7556	-1.48972	11799,12021,12235,12236,12443,12534,12795,13555,14841,15937,18817,22137,56419,66977,67052,67629,77011,208628,229841	Birc5,Bard1,Bub1,Bub1b,Ccnd1,Cdk1,Plk3,E2f1,Haspin,Ier3,Plk1,Ttk,Diaph3,Nuf2,Ndc80,Spc24,Ticrr,Kntc1,Cenpe	19/173
8_Member	Reactome Gene Sets	R-MMU-1640170	Cell Cycle	-2.68055	-1.43548	12021,12235,12236,12427,12428,12442,12443,12532,12534,12579,12615,13555,15366,17096,18005,18750,18817,19348,20877,30939,52276,54392,55948,66468,66570,66977,67052,67121,67629,68549,68612,71819,71988,72119,73710,73804,105988,108000,208084,208628,215387,229776,229841,268697,319172,319173,326620	Bard1,Bub1,Bub1b,Ccna1,Ccna2,Ccnb2,Ccnd1,Cdc25c,Cdk1,Cdkn2b,Cenpa,E2f1,Hmmr,Lyn,Nek2,Prkca,Plk1,Kif20a,Aurkb,Pttg1,Cdca8,Ncapg,Sfn,Ska1,Cenpm,Nuf2,Ndc80,Mastl,Spc24,Sgo2a,Ube2c,Kif23,Esco2,Tpx2,Tubb2b,Kif2c,Espl1,Cenpf,Pif1,Kntc1,Ncaph,Cdc14a,Cenpe,Ccnb1,H2ac4,H2ac10,H4c2	47/583
8_Member	GO Biological Processes	GO:0051640	organelle localization	-2.65928	-1.41981	11542,11799,12316,12390,12615,13405,15242,16580,17096,17921,18039,18817,19329,19339,20964,23828,24064,27060,27062,30948,52276,54141,54524,66468,66977,67052,67629,68428,72080,73804,76464,78933,89867,108000,108012,108907,110033,208898,219114,229841,268697,360213,380732,381293,434175,100502766	Adora3,Birc5,Aspm,Cav2,Cenpa,Dmd,Hhex,Kifc5b,Lyn,Myo7a,Nefl,Plk1,Rab17,Rab3a,Syn1,Bves,Spry2,Tcirg1,Cadps,Bin1,Cdca8,Spag5,Syt6,Ska1,Nuf2,Ndc80,Spc24,Steap3,Sapcd2,Kif2c,Knl1,Agbl4,Sec16b,Cenpf,Ap1s2,Nusap1,Kif22,Unc13c,Ska3,Cenpe,Ccnb1,Trim46,Milr1,Kif14,Ccnb1-ps,Kifc1	46/569
8_Member	Reactome Gene Sets	R-MMU-69620	Cell Cycle Checkpoints	-2.55161	-1.34782	12021,12235,12236,12427,12428,12442,12532,12534,12615,18817,20877,52276,55948,66468,66570,66977,67052,67629,68549,68612,73804,108000,208628,229841,268697,326620	Bard1,Bub1,Bub1b,Ccna1,Ccna2,Ccnb2,Cdc25c,Cdk1,Cenpa,Plk1,Aurkb,Cdca8,Sfn,Ska1,Cenpm,Nuf2,Ndc80,Spc24,Sgo2a,Ube2c,Kif2c,Cenpf,Kntc1,Cenpe,Ccnb1,H4c2	26/277
8_Member	Reactome Gene Sets	R-MMU-68886	M Phase	-2.49386	-1.30245	12235,12236,12442,12534,12615,18005,18750,18817,19348,20877,30939,52276,54392,66468,66570,66977,67052,67121,67629,68549,68612,71819,73710,73804,105988,108000,208628,215387,229841,268697,319172,319173,326620	Bub1,Bub1b,Ccnb2,Cdk1,Cenpa,Nek2,Prkca,Plk1,Kif20a,Aurkb,Pttg1,Cdca8,Ncapg,Ska1,Cenpm,Nuf2,Ndc80,Mastl,Spc24,Sgo2a,Ube2c,Kif23,Tubb2b,Kif2c,Espl1,Cenpf,Kntc1,Ncaph,Cenpe,Ccnb1,H2ac4,H2ac10,H4c2	33/382
9_Summary	GO Biological Processes	GO:0045785	positive regulation of cell adhesion	-11.9487	-9.12405	11486,11687,11689,12394,12399,12524,12554,12774,12837,13405,13612,13838,14115,14260,14268,14345,14462,14728,14766,14960,14961,15117,15205,15284,15891,16168,16175,16190,16193,16197,16398,16414,16842,16852,16878,17909,18591,18606,18750,18793,19219,19229,19260,19713,20443,20750,21803,21813,21817,21825,24099,26903,50723,54371,54519,58217,70417,70839,74048,76088,78317,107581,108723,171285,216799,24163…	Ada,Alox15,Alox5,Runx1,Runx3,Cd86,Cdh13,Ccr5,Col8a1,Dmd,Edil3,Epha4,Fbln2,Fmn1,Fn1,Fut4,Gata3,Lilrb4a,Adgrg1,H2-Aa,H2-Ab1,Has2,Hes1,Hlx,Ibsp,Il15,Il1a,Il4ra,Il6,Il7r,Itga2,Itgb2,Lef1,Lgals1,Lif,Myo10,Pdgfb,Enpp2,Prkca,Plaur,Ptger4,Ptk2b,Ptpn22,Ret,St3gal4,Spp1,Tgfb1,Tgfbr2,Tgm2,Thbs1,Tnfsf13b,Dysf,Icosl,Chst2,Apbb1ip,Trem1,Megf10,P2ry12,Vsir,Dock8,Ccdc88b,Col16a1,Card11,Havcr2,Nlrp3,Fermt1,Egflam…	168/-
9_Member	GO Biological Processes	GO:0045785	positive regulation of cell adhesion	-11.9487	-9.12405	11486,11687,11689,12394,12399,12524,12554,12774,12837,13405,13612,13838,14115,14260,14268,14345,14462,14728,14766,14960,14961,15117,15205,15284,15891,16168,16175,16190,16193,16197,16398,16414,16842,16852,16878,17909,18591,18606,18750,18793,19219,19229,19260,19713,20443,20750,21803,21813,21817,21825,24099,26903,50723,54371,54519,58217,70417,70839,74048,76088,78317,107581,108723,171285,216799,24163…	Ada,Alox15,Alox5,Runx1,Runx3,Cd86,Cdh13,Ccr5,Col8a1,Dmd,Edil3,Epha4,Fbln2,Fmn1,Fn1,Fut4,Gata3,Lilrb4a,Adgrg1,H2-Aa,H2-Ab1,Has2,Hes1,Hlx,Ibsp,Il15,Il1a,Il4ra,Il6,Il7r,Itga2,Itgb2,Lef1,Lgals1,Lif,Myo10,Pdgfb,Enpp2,Prkca,Plaur,Ptger4,Ptk2b,Ptpn22,Ret,St3gal4,Spp1,Tgfb1,Tgfbr2,Tgm2,Thbs1,Tnfsf13b,Dysf,Icosl,Chst2,Apbb1ip,Trem1,Megf10,P2ry12,Vsir,Dock8,Ccdc88b,Col16a1,Card11,Havcr2,Nlrp3,Fermt1,Egflam…	70/535
9_Member	GO Biological Processes	GO:0050865	regulation of cell activation	-11.1775	-8.44788	11486,11540,11684,11846,12335,12394,12399,12494,12524,12578,12606,12801,12978,13032,14219,14268,14462,14728,14960,14961,15205,15216,15284,15902,16168,16175,16190,16193,16197,16534,16792,16835,16842,16852,16950,17096,17260,17319,17394,18591,18750,18828,19260,20375,20666,20698,20720,21414,21803,21813,21825,21938,21939,22177,24099,50723,54354,56532,58194,67122,72828,73182,74048,76088,76854,77777,783…	Ada,Adora2a,Alox12,Arg1,Capn3,Runx1,Runx3,Cd38,Cd86,Cdkn2a,Cebpa,Cnr1,Csf1r,Ctsc,Ccn2,Fn1,Gata3,Lilrb4a,H2-Aa,H2-Ab1,Hes1,Hfe,Hlx,Id2,Il15,Il1a,Il4ra,Il6,Il7r,Kcnn4,Laptm5,Ldlr,Lef1,Lgals1,Loxl3,Lyn,Mef2c,Mif,Mmp8,Pdgfb,Prkca,Plscr2,Ptpn22,Spi1,Sox11,Sphk1,Serpine2,Tcf7,Tgfb1,Tgfbr2,Thbs1,Tnfrsf1b,Cd40,Tyrobp,Tnfsf13b,Icosl,Rassf5,Ripk3,Sh3kbp1,Nrarp,Ubash3b,Pear1,Vsir,Dock8,Gper1,Ulbp1,Ccdc88b,C…	80/679
9_Member	GO Biological Processes	GO:0002683	negative regulation of immune system process	-9.99209	-7.44702	11433,11486,11540,11687,11815,11846,12262,12394,12399,12524,12578,12606,12768,12801,13345,14063,14118,14268,14728,14960,15216,15284,15902,15951,16190,16197,16792,16835,16950,17096,17319,17381,18383,18600,18795,19219,19260,20128,20375,20666,20877,21803,21809,21825,22177,54354,57781,67122,67664,69550,72828,74048,76854,170741,171285,226421,226691,226695,227358,230738,234515,240754,242248,246746,3194…	Acp5,Ada,Adora2a,Alox15,Apod,Arg1,C1qc,Runx1,Runx3,Cd86,Cdkn2a,Cebpa,Ccr1,Cnr1,Twist2,F2rl1,Fbn1,Fn1,Lilrb4a,H2-Aa,Hfe,Hlx,Id2,Ifi204,Il4ra,Il7r,Laptm5,Ldlr,Loxl3,Lyn,Mif,Mmp12,Tnfrsf11b,Padi2,Plcb1,Ptger4,Ptpn22,Trim30a,Spi1,Sox11,Aurkb,Tgfb1,Tgfb3,Thbs1,Tyrobp,Rassf5,Cd200r1,Nrarp,Rnf125,Bst2,Ubash3b,Vsir,Gper1,Pilrb1,Havcr2,Rab7b,Ifi207,Ifi205,Erfe,Zc3h12a,Inpp4b,Lax1,Bank1,Cd300lf,C5ar2,Milr1…	69/577
9_Member	GO Biological Processes	GO:0002694	regulation of leukocyte activation	-9.29908	-6.81616	11486,11540,11846,12394,12399,12494,12524,12578,12606,12801,12978,13032,14268,14462,14728,14960,14961,15205,15216,15284,15902,16168,16175,16190,16193,16197,16534,16792,16835,16842,16852,16950,17096,17260,17319,17394,18828,19260,20375,20666,20698,21414,21803,21813,21825,21938,21939,22177,24099,50723,54354,56532,58194,67122,74048,76088,76854,77777,78317,108723,109594,171285,216799,230738,232174,240…	Ada,Adora2a,Arg1,Runx1,Runx3,Cd38,Cd86,Cdkn2a,Cebpa,Cnr1,Csf1r,Ctsc,Fn1,Gata3,Lilrb4a,H2-Aa,H2-Ab1,Hes1,Hfe,Hlx,Id2,Il15,Il1a,Il4ra,Il6,Il7r,Kcnn4,Laptm5,Ldlr,Lef1,Lgals1,Loxl3,Lyn,Mef2c,Mif,Mmp8,Plscr2,Ptpn22,Spi1,Sox11,Sphk1,Tcf7,Tgfb1,Tgfbr2,Thbs1,Tnfrsf1b,Cd40,Tyrobp,Tnfsf13b,Icosl,Rassf5,Ripk3,Sh3kbp1,Nrarp,Vsir,Dock8,Gper1,Ulbp1,Ccdc88b,Card11,Lmo1,Havcr2,Nlrp3,Zc3h12a,Cyp26b1,Lax1,Bank1,Cd…	71/624
9_Member	GO Biological Processes	GO:0022407	regulation of cell-cell adhesion	-8.47653	-6.12927	11486,11540,11684,11687,11689,11846,12394,12399,12524,12578,12774,14345,14462,14728,14960,14961,15117,15205,15216,15284,16168,16175,16181,16190,16193,16197,16414,16449,16792,16842,16852,16950,17096,17909,18530,18750,18793,19260,20375,20443,20720,21803,21813,24099,50723,54371,67122,70417,72828,74048,74762,76088,78317,108723,171285,216799,230738,240754,269152,320404,320484	Ada,Adora2a,Alox12,Alox15,Alox5,Arg1,Runx1,Runx3,Cd86,Cdkn2a,Ccr5,Fut4,Gata3,Lilrb4a,H2-Aa,H2-Ab1,Has2,Hes1,Hfe,Hlx,Il15,Il1a,Il1rn,Il4ra,Il6,Il7r,Itgb2,Jag1,Laptm5,Lef1,Lgals1,Loxl3,Lyn,Myo10,Pcdh8,Prkca,Plaur,Ptpn22,Spi1,St3gal4,Serpine2,Tgfb1,Tgfbr2,Tnfsf13b,Icosl,Chst2,Nrarp,Megf10,Ubash3b,Vsir,Mdga1,Dock8,Ccdc88b,Card11,Havcr2,Nlrp3,Zc3h12a,Lax1,Kif26b,Itpkb,Rasal3	61/523
9_Member	GO Biological Processes	GO:0007162	negative regulation of cell adhesion	-8.43361	-6.10196	11433,11540,11684,11815,11846,11856,12394,12399,12524,12554,12578,12842,13078,13838,13839,14369,14728,14960,15216,15284,16181,16190,16449,16792,16852,16950,17381,18576,18606,18787,18845,19260,20375,20720,20745,21803,21825,21923,24066,67122,67784,72828,74048,171285,230738,240754	Acp5,Adora2a,Alox12,Apod,Arg1,Arhgap6,Runx1,Runx3,Cd86,Cdh13,Cdkn2a,Col1a1,Cyp1b1,Epha4,Epha5,Fzd7,Lilrb4a,H2-Aa,Hfe,Hlx,Il1rn,Il4ra,Jag1,Laptm5,Lgals1,Loxl3,Mmp12,Pde3b,Enpp2,Serpine1,Plxna2,Ptpn22,Spi1,Serpine2,Spock1,Tgfb1,Thbs1,Tnc,Spry4,Nrarp,Plxnd1,Ubash3b,Vsir,Havcr2,Zc3h12a,Lax1	46/342
9_Member	GO Biological Processes	GO:0050866	negative regulation of cell activation	-7.87549	-5.61874	11540,11684,11846,12394,12399,12524,12578,12801,14268,14728,14960,15216,15284,15902,16190,16792,16835,16950,17096,18591,19260,20666,20720,21803,22177,54354,67122,72828,74048,76854,171285,230738,240754,242248,246746,380732	Adora2a,Alox12,Arg1,Runx1,Runx3,Cd86,Cdkn2a,Cnr1,Fn1,Lilrb4a,H2-Aa,Hfe,Hlx,Id2,Il4ra,Laptm5,Ldlr,Loxl3,Lyn,Pdgfb,Ptpn22,Sox11,Serpine2,Tgfb1,Tyrobp,Rassf5,Nrarp,Ubash3b,Vsir,Gper1,Havcr2,Zc3h12a,Lax1,Bank1,Cd300lf,Milr1	36/242
9_Member	GO Biological Processes	GO:0070663	regulation of leukocyte proliferation	-7.49876	-5.27908	11486,11846,12494,12524,12578,12978,12981,12983,12984,14728,14960,15205,15242,16168,16175,16193,16792,17096,17260,17319,19260,20293,20440,20666,21803,21813,21938,21939,22177,24099,50723,54354,56532,74048,74614,76527,78317,108723,109594,171285,320484	Ada,Arg1,Cd38,Cd86,Cdkn2a,Csf1r,Csf2,Csf2rb,Csf2rb2,Lilrb4a,H2-Aa,Hes1,Hhex,Il15,Il1a,Il6,Laptm5,Lyn,Mef2c,Mif,Ptpn22,Ccl12,St6gal1,Sox11,Tgfb1,Tgfbr2,Tnfrsf1b,Cd40,Tyrobp,Tnfsf13b,Icosl,Rassf5,Ripk3,Vsir,Ocstamp,Il34,Ccdc88b,Card11,Lmo1,Havcr2,Rasal3	41/307
9_Member	GO Biological Processes	GO:0050867	positive regulation of cell activation	-6.96389	-4.81676	11486,12335,12394,12399,12494,12524,12606,12978,13032,14219,14462,14728,14960,14961,15205,15284,16168,16175,16190,16193,16197,16534,16842,16852,17260,17319,17394,18591,19260,20375,21803,21813,21825,21939,22177,24099,50723,58194,73182,74048,76088,77777,78317,108723,171285,216799,232801,320404,320484	Ada,Capn3,Runx1,Runx3,Cd38,Cd86,Cebpa,Csf1r,Ctsc,Ccn2,Gata3,Lilrb4a,H2-Aa,H2-Ab1,Hes1,Hlx,Il15,Il1a,Il4ra,Il6,Il7r,Kcnn4,Lef1,Lgals1,Mef2c,Mif,Mmp8,Pdgfb,Ptpn22,Spi1,Tgfb1,Tgfbr2,Thbs1,Cd40,Tyrobp,Tnfsf13b,Icosl,Sh3kbp1,Pear1,Vsir,Dock8,Ulbp1,Ccdc88b,Card11,Havcr2,Nlrp3,Lilra5,Itpkb,Rasal3	49/419
9_Member	GO Biological Processes	GO:0002695	negative regulation of leukocyte activation	-6.75165	-4.6273	11540,11846,12394,12399,12524,12578,12801,14268,14728,14960,15216,15284,15902,16190,16792,16835,16950,17096,19260,20666,21803,22177,54354,67122,74048,76854,171285,230738,240754,242248,246746,380732	Adora2a,Arg1,Runx1,Runx3,Cd86,Cdkn2a,Cnr1,Fn1,Lilrb4a,H2-Aa,Hfe,Hlx,Id2,Il4ra,Laptm5,Ldlr,Loxl3,Lyn,Ptpn22,Sox11,Tgfb1,Tyrobp,Rassf5,Nrarp,Vsir,Gper1,Havcr2,Zc3h12a,Lax1,Bank1,Cd300lf,Milr1	32/222
9_Member	GO Biological Processes	GO:0051249	regulation of lymphocyte activation	-6.60858	-4.52649	11486,11540,11846,12394,12399,12494,12524,12578,12978,14462,14728,14960,14961,15205,15216,15284,15902,16168,16175,16190,16193,16197,16792,16842,16852,16950,17096,17260,17319,19260,20375,20666,21414,21803,21813,21938,21939,22177,24099,50723,54354,56532,58194,67122,74048,76088,77777,78317,108723,109594,171285,216799,230738,232174,240754,242248,320404,320484	Ada,Adora2a,Arg1,Runx1,Runx3,Cd38,Cd86,Cdkn2a,Csf1r,Gata3,Lilrb4a,H2-Aa,H2-Ab1,Hes1,Hfe,Hlx,Id2,Il15,Il1a,Il4ra,Il6,Il7r,Laptm5,Lef1,Lgals1,Loxl3,Lyn,Mef2c,Mif,Ptpn22,Spi1,Sox11,Tcf7,Tgfb1,Tgfbr2,Tnfrsf1b,Cd40,Tyrobp,Tnfsf13b,Icosl,Rassf5,Ripk3,Sh3kbp1,Nrarp,Vsir,Dock8,Ulbp1,Ccdc88b,Card11,Lmo1,Havcr2,Nlrp3,Zc3h12a,Cyp26b1,Lax1,Bank1,Itpkb,Rasal3	58/548
9_Member	GO Biological Processes	GO:0022409	positive regulation of cell-cell adhesion	-6.46102	-4.40678	11486,11687,11689,12394,12399,12524,12774,14345,14462,14728,14960,14961,15117,15205,15284,16168,16175,16190,16193,16197,16414,16842,16852,17909,18793,19260,20443,21803,21813,24099,50723,54371,70417,74048,76088,78317,108723,171285,216799,269152,320404,320484	Ada,Alox15,Alox5,Runx1,Runx3,Cd86,Ccr5,Fut4,Gata3,Lilrb4a,H2-Aa,H2-Ab1,Has2,Hes1,Hlx,Il15,Il1a,Il4ra,Il6,Il7r,Itgb2,Lef1,Lgals1,Myo10,Plaur,Ptpn22,St3gal4,Tgfb1,Tgfbr2,Tnfsf13b,Icosl,Chst2,Megf10,Vsir,Dock8,Ccdc88b,Card11,Havcr2,Nlrp3,Kif26b,Itpkb,Rasal3	42/347
9_Member	GO Biological Processes	GO:1903037	regulation of leukocyte cell-cell adhesion	-5.88729	-3.95595	11486,11540,11689,11846,12394,12399,12524,12578,14345,14462,14728,14960,14961,15117,15205,15216,15284,16168,16175,16190,16193,16197,16414,16792,16842,16852,16950,19260,20443,21803,21813,24099,50723,54371,67122,74048,76088,78317,108723,171285,216799,230738,240754,320404,320484	Ada,Adora2a,Alox5,Arg1,Runx1,Runx3,Cd86,Cdkn2a,Fut4,Gata3,Lilrb4a,H2-Aa,H2-Ab1,Has2,Hes1,Hfe,Hlx,Il15,Il1a,Il4ra,Il6,Il7r,Itgb2,Laptm5,Lef1,Lgals1,Loxl3,Ptpn22,St3gal4,Tgfb1,Tgfbr2,Tnfsf13b,Icosl,Chst2,Nrarp,Vsir,Dock8,Ccdc88b,Card11,Havcr2,Nlrp3,Zc3h12a,Lax1,Itpkb,Rasal3	45/403
9_Member	GO Biological Processes	GO:0002696	positive regulation of leukocyte activation	-5.74242	-3.83928	11486,12394,12399,12494,12524,12606,12978,13032,14462,14728,14960,14961,15205,15284,16168,16175,16190,16193,16197,16534,16842,16852,17260,17319,17394,19260,20375,21803,21813,21825,21939,22177,24099,50723,58194,74048,76088,77777,78317,108723,171285,216799,320404,320484	Ada,Runx1,Runx3,Cd38,Cd86,Cebpa,Csf1r,Ctsc,Gata3,Lilrb4a,H2-Aa,H2-Ab1,Hes1,Hlx,Il15,Il1a,Il4ra,Il6,Il7r,Kcnn4,Lef1,Lgals1,Mef2c,Mif,Mmp8,Ptpn22,Spi1,Tgfb1,Tgfbr2,Thbs1,Cd40,Tyrobp,Tnfsf13b,Icosl,Sh3kbp1,Vsir,Dock8,Ulbp1,Ccdc88b,Card11,Havcr2,Nlrp3,Itpkb,Rasal3	44/395
9_Member	GO Biological Processes	GO:1903039	positive regulation of leukocyte cell-cell adhesion	-5.67905	-3.79456	11486,11689,12394,12399,12524,14345,14462,14728,14960,14961,15117,15205,15284,16168,16175,16190,16193,16197,16414,16842,16852,19260,20443,21803,21813,24099,50723,54371,74048,76088,78317,108723,171285,216799,320404,320484	Ada,Alox5,Runx1,Runx3,Cd86,Fut4,Gata3,Lilrb4a,H2-Aa,H2-Ab1,Has2,Hes1,Hlx,Il15,Il1a,Il4ra,Il6,Il7r,Itgb2,Lef1,Lgals1,Ptpn22,St3gal4,Tgfb1,Tgfbr2,Tnfsf13b,Icosl,Chst2,Vsir,Dock8,Ccdc88b,Card11,Havcr2,Nlrp3,Itpkb,Rasal3	36/296
9_Member	GO Biological Processes	GO:0050863	regulation of T cell activation	-5.42771	-3.58988	11486,11540,11846,12394,12399,12524,12578,14462,14728,14960,14961,15205,15216,15284,16168,16175,16190,16193,16197,16792,16842,16852,16950,19260,21414,21803,21813,21938,24099,50723,56532,67122,74048,76088,78317,108723,109594,171285,216799,230738,232174,240754,320404,320484	Ada,Adora2a,Arg1,Runx1,Runx3,Cd86,Cdkn2a,Gata3,Lilrb4a,H2-Aa,H2-Ab1,Hes1,Hfe,Hlx,Il15,Il1a,Il4ra,Il6,Il7r,Laptm5,Lef1,Lgals1,Loxl3,Ptpn22,Tcf7,Tgfb1,Tgfbr2,Tnfrsf1b,Tnfsf13b,Icosl,Ripk3,Nrarp,Vsir,Dock8,Ccdc88b,Card11,Lmo1,Havcr2,Nlrp3,Zc3h12a,Cyp26b1,Lax1,Itpkb,Rasal3	44/406
9_Member	GO Biological Processes	GO:0032944	regulation of mononuclear cell proliferation	-5.24851	-3.44519	11486,11846,12494,12524,12578,12978,14728,14960,15205,16168,16175,16193,16792,17096,17260,17319,19260,20440,20666,21803,21813,21938,21939,22177,24099,50723,54354,56532,74048,78317,108723,109594,171285,320484	Ada,Arg1,Cd38,Cd86,Cdkn2a,Csf1r,Lilrb4a,H2-Aa,Hes1,Il15,Il1a,Il6,Laptm5,Lyn,Mef2c,Mif,Ptpn22,St6gal1,Sox11,Tgfb1,Tgfbr2,Tnfrsf1b,Cd40,Tyrobp,Tnfsf13b,Icosl,Rassf5,Ripk3,Vsir,Ccdc88b,Card11,Lmo1,Havcr2,Rasal3	34/284
9_Member	GO Biological Processes	GO:0070665	positive regulation of leukocyte proliferation	-4.98042	-3.22989	11486,12494,12524,12978,12981,12983,12984,15205,16168,16175,16193,17096,17260,17319,19260,20440,21813,21939,24099,50723,74614,76527,78317,108723,171285,320484	Ada,Cd38,Cd86,Csf1r,Csf2,Csf2rb,Csf2rb2,Hes1,Il15,Il1a,Il6,Lyn,Mef2c,Mif,Ptpn22,St6gal1,Tgfbr2,Cd40,Tnfsf13b,Icosl,Ocstamp,Il34,Ccdc88b,Card11,Havcr2,Rasal3	26/195
9_Member	GO Biological Processes	GO:0050670	regulation of lymphocyte proliferation	-4.9692	-3.224	11486,11846,12494,12524,12578,12978,14728,14960,15205,16168,16175,16193,16792,17096,17260,17319,19260,20666,21803,21813,21938,21939,22177,24099,50723,54354,56532,74048,78317,108723,109594,171285,320484	Ada,Arg1,Cd38,Cd86,Cdkn2a,Csf1r,Lilrb4a,H2-Aa,Hes1,Il15,Il1a,Il6,Laptm5,Lyn,Mef2c,Mif,Ptpn22,Sox11,Tgfb1,Tgfbr2,Tnfrsf1b,Cd40,Tyrobp,Tnfsf13b,Icosl,Rassf5,Ripk3,Vsir,Ccdc88b,Card11,Lmo1,Havcr2,Rasal3	33/280
9_Member	GO Biological Processes	GO:0051251	positive regulation of lymphocyte activation	-4.93507	-3.19631	11486,12394,12399,12494,12524,12978,14462,14728,14960,14961,15205,15284,16168,16175,16190,16193,16197,16842,16852,17260,17319,19260,20375,21803,21813,21939,22177,24099,50723,58194,74048,76088,77777,78317,108723,171285,216799,320404,320484	Ada,Runx1,Runx3,Cd38,Cd86,Csf1r,Gata3,Lilrb4a,H2-Aa,H2-Ab1,Hes1,Hlx,Il15,Il1a,Il4ra,Il6,Il7r,Lef1,Lgals1,Mef2c,Mif,Ptpn22,Spi1,Tgfb1,Tgfbr2,Cd40,Tyrobp,Tnfsf13b,Icosl,Sh3kbp1,Vsir,Dock8,Ulbp1,Ccdc88b,Card11,Havcr2,Nlrp3,Itpkb,Rasal3	39/358
9_Member	GO Biological Processes	GO:0051250	negative regulation of lymphocyte activation	-4.86094	-3.13389	11540,11846,12394,12399,12524,12578,14728,14960,15216,15284,15902,16190,16792,16950,17096,19260,20666,21803,22177,54354,67122,74048,171285,230738,240754,242248	Adora2a,Arg1,Runx1,Runx3,Cd86,Cdkn2a,Lilrb4a,H2-Aa,Hfe,Hlx,Id2,Il4ra,Laptm5,Loxl3,Lyn,Ptpn22,Sox11,Tgfb1,Tyrobp,Rassf5,Nrarp,Vsir,Havcr2,Zc3h12a,Lax1,Bank1	26/198
9_Member	GO Biological Processes	GO:0050870	positive regulation of T cell activation	-4.09665	-2.52221	11486,12394,12399,12524,14462,14728,14960,14961,15205,15284,16168,16175,16190,16193,16197,16842,16852,19260,21803,21813,24099,50723,74048,76088,78317,108723,171285,216799,320404,320484	Ada,Runx1,Runx3,Cd86,Gata3,Lilrb4a,H2-Aa,H2-Ab1,Hes1,Hlx,Il15,Il1a,Il4ra,Il6,Il7r,Lef1,Lgals1,Ptpn22,Tgfb1,Tgfbr2,Tnfsf13b,Icosl,Vsir,Dock8,Ccdc88b,Card11,Havcr2,Nlrp3,Itpkb,Rasal3	30/270
9_Member	GO Biological Processes	GO:0022408	negative regulation of cell-cell adhesion	-3.57441	-2.11267	11540,11684,11846,12394,12399,12524,12578,14728,14960,15216,15284,16181,16190,16449,16792,16950,19260,20375,20720,21803,67122,72828,74048,171285,230738,240754	Adora2a,Alox12,Arg1,Runx1,Runx3,Cd86,Cdkn2a,Lilrb4a,H2-Aa,Hfe,Hlx,Il1rn,Il4ra,Jag1,Laptm5,Loxl3,Ptpn22,Spi1,Serpine2,Tgfb1,Nrarp,Ubash3b,Vsir,Havcr2,Zc3h12a,Lax1	26/236
9_Member	GO Biological Processes	GO:0050868	negative regulation of T cell activation	-3.51916	-2.06697	11540,11846,12394,12399,12524,12578,14728,14960,15216,15284,16190,16792,16950,19260,21803,67122,74048,171285,230738,240754	Adora2a,Arg1,Runx1,Runx3,Cd86,Cdkn2a,Lilrb4a,H2-Aa,Hfe,Hlx,Il4ra,Laptm5,Loxl3,Ptpn22,Tgfb1,Nrarp,Vsir,Havcr2,Zc3h12a,Lax1	20/162
9_Member	GO Biological Processes	GO:0032946	positive regulation of mononuclear cell proliferation	-2.96217	-1.64258	11486,12494,12524,12978,15205,16168,16175,16193,17260,17319,19260,20440,21813,21939,24099,50723,78317,108723,171285,320484	Ada,Cd38,Cd86,Csf1r,Hes1,Il15,Il1a,Il6,Mef2c,Mif,Ptpn22,St6gal1,Tgfbr2,Cd40,Tnfsf13b,Icosl,Ccdc88b,Card11,Havcr2,Rasal3	20/179
9_Member	GO Biological Processes	GO:1903038	negative regulation of leukocyte cell-cell adhesion	-2.96217	-1.64258	11540,11846,12394,12399,12524,12578,14728,14960,15216,15284,16190,16792,16950,19260,21803,67122,74048,171285,230738,240754	Adora2a,Arg1,Runx1,Runx3,Cd86,Cdkn2a,Lilrb4a,H2-Aa,Hfe,Hlx,Il4ra,Laptm5,Loxl3,Ptpn22,Tgfb1,Nrarp,Vsir,Havcr2,Zc3h12a,Lax1	20/179
9_Member	GO Biological Processes	GO:0042129	regulation of T cell proliferation	-2.89334	-1.59092	11846,12524,12578,14728,14960,15205,16168,16175,16193,16792,19260,21803,21813,21938,24099,50723,56532,74048,78317,108723,109594,171285,320484	Arg1,Cd86,Cdkn2a,Lilrb4a,H2-Aa,Hes1,Il15,Il1a,Il6,Laptm5,Ptpn22,Tgfb1,Tgfbr2,Tnfrsf1b,Tnfsf13b,Icosl,Ripk3,Vsir,Ccdc88b,Card11,Lmo1,Havcr2,Rasal3	23/221
9_Member	GO Biological Processes	GO:0050671	positive regulation of lymphocyte proliferation	-2.66938	-1.42743	11486,12494,12524,12978,15205,16168,16175,16193,17260,17319,19260,21813,21939,24099,50723,78317,108723,171285,320484	Ada,Cd38,Cd86,Csf1r,Hes1,Il15,Il1a,Il6,Mef2c,Mif,Ptpn22,Tgfbr2,Cd40,Tnfsf13b,Icosl,Ccdc88b,Card11,Havcr2,Rasal3	19/176
9_Member	GO Biological Processes	GO:0070664	negative regulation of leukocyte proliferation	-2.15974	-1.05763	11846,12524,12578,14728,14960,16792,17096,20293,20666,21803,22177,54354,74048,171285	Arg1,Cd86,Cdkn2a,Lilrb4a,H2-Aa,Laptm5,Lyn,Ccl12,Sox11,Tgfb1,Tyrobp,Rassf5,Vsir,Havcr2	14/128
9_Member	GO Biological Processes	GO:0050777	negative regulation of immune response	-2.12785	-1.03203	11687,11846,12768,14728,15216,15284,15951,16190,16197,16950,17381,20375,20877,21803,74048,171285,226691,226695,230738,381308,435653,100040462	Alox15,Arg1,Ccr1,Lilrb4a,Hfe,Hlx,Ifi204,Il4ra,Il7r,Loxl3,Mmp12,Spi1,Aurkb,Tgfb1,Vsir,Havcr2,Ifi207,Ifi205,Zc3h12a,Ifi211,Fcrlb,Mndal	22/240
9_Member	GO Biological Processes	GO:0050672	negative regulation of lymphocyte proliferation	-2.00941	-0.944241	11846,12524,12578,14728,14960,16792,17096,20666,21803,22177,54354,74048,171285	Arg1,Cd86,Cdkn2a,Lilrb4a,H2-Aa,Laptm5,Lyn,Sox11,Tgfb1,Tyrobp,Rassf5,Vsir,Havcr2	13/120
10_Summary	KEGG Pathway	mmu04020	Calcium signaling pathway - Mus musculus (house mouse)	-11.7922	-8.99351	11513,11540,11550,12062,12288,12373,12494,13488,13618,13649,14173,14254,14257,14573,14810,15234,15558,15559,15565,16440,17295,18049,18213,18591,18750,18795,18796,18799,19220,19229,19713,20698,22045,22341,53313,54140,54635,56636,57260,58861,68279,234779,320404,381290,11835,11839,12223,12390,12393,12842,12978,13448,13836,13838,13839,13874,14219,14585,15162,15200,15205,15208,15216,15901,16822,16842,…	Adcy7,Adora2a,Adra1d,Bdkrb2,Cacna1c,Casq2,Cd38,Drd1,Ednrb,Egfr,Fgf2,Flt1,Flt4,Gdnf,Grin1,Hgf,Htr2a,Htr2b,Htr6,Itpr3,Met,Ngf,Ntrk3,Pdgfb,Prkca,Plcb1,Plcb2,Plcd1,Ptgfr,Ptk2b,Ret,Sphk1,Trhr,Vegfc,Atp2a3,Avpr1a,Pdgfc,Fgf21,Ltb4r2,Cysltr1,Mcoln2,Plcg2,Itpkb,Atp2b4,Ar,Areg,Btc,Cav2,Runx2,Col1a1,Csf1r,Dok1,Epha2,Epha4,Epha5,Ereg,Ccn2,Gfra1,Hck,Hbegf,Hes1,Hes5,Hfe,Id1,Lcp2,Lef1,Lif,Lox,Ltbp3,Blnk,Lyn,Ndp…	132/-
10_Member	KEGG Pathway	mmu04020	Calcium signaling pathway - Mus musculus (house mouse)	-11.7922	-8.99351	11513,11540,11550,12062,12288,12373,12494,13488,13618,13649,14173,14254,14257,14573,14810,15234,15558,15559,15565,16440,17295,18049,18213,18591,18750,18795,18796,18799,19220,19229,19713,20698,22045,22341,53313,54140,54635,56636,57260,58861,68279,234779,320404,381290	Adcy7,Adora2a,Adra1d,Bdkrb2,Cacna1c,Casq2,Cd38,Drd1,Ednrb,Egfr,Fgf2,Flt1,Flt4,Gdnf,Grin1,Hgf,Htr2a,Htr2b,Htr6,Itpr3,Met,Ngf,Ntrk3,Pdgfb,Prkca,Plcb1,Plcb2,Plcd1,Ptgfr,Ptk2b,Ret,Sphk1,Trhr,Vegfc,Atp2a3,Avpr1a,Pdgfc,Fgf21,Ltb4r2,Cysltr1,Mcoln2,Plcg2,Itpkb,Atp2b4	44/253
10_Member	GO Biological Processes	GO:0007167	enzyme-linked receptor protein signaling pathway	-10.013	-7.45086	11835,11839,12223,12390,12393,12842,12978,13448,13649,13836,13838,13839,13874,14173,14219,14254,14257,14573,14585,15162,15200,15205,15208,15216,15234,15901,16822,16842,16878,16948,16998,17060,17096,17295,17986,18049,18213,18591,18654,18791,18795,19229,19281,19713,20375,20418,20419,21803,21809,21813,22341,24064,30953,50915,51791,53618,53972,54635,56636,67888,69640,72828,73230,74048,76829,121021,23…	Ar,Areg,Btc,Cav2,Runx2,Col1a1,Csf1r,Dok1,Egfr,Epha2,Epha4,Epha5,Ereg,Fgf2,Ccn2,Flt1,Flt4,Gdnf,Gfra1,Hck,Hbegf,Hes1,Hes5,Hfe,Hgf,Id1,Lcp2,Lef1,Lif,Lox,Ltbp3,Blnk,Lyn,Met,Ndp,Ngf,Ntrk3,Pdgfb,Pgf,Plat,Plcb1,Ptk2b,Ptprt,Ret,Spi1,Shc3,Shcbp1,Tgfb1,Tgfb3,Tgfbr2,Vegfc,Spry2,Schip1,Grb14,Rgs14,Fut8,Ngef,Pdgfc,Fgf21,Tmem100,Fam83g,Ubash3b,Bmper,Vsir,Dok5,Cspg4,Fam83a,Itga8,Gdf6,Shc4,Dok6,Pakap	72/614
10_Member	KEGG Pathway	mmu04015	Rap1 signaling pathway - Mus musculus (house mouse)	-8.77278	-6.38568	11513,11540,12801,12978,13649,13836,14173,14254,14257,14810,15234,15901,16409,16414,16822,17295,18049,18591,18654,18750,18795,18796,19094,21825,22341,51791,54354,54519,54635,56636,65086,106952,217944,223864,224129	Adcy7,Adora2a,Cnr1,Csf1r,Egfr,Epha2,Fgf2,Flt1,Flt4,Grin1,Hgf,Id1,Itgam,Itgb2,Lcp2,Met,Ngf,Pdgfb,Pgf,Prkca,Plcb1,Plcb2,Mapk11,Thbs1,Vegfc,Rgs14,Rassf5,Apbb1ip,Pdgfc,Fgf21,Lpar3,Arap3,Rapgef5,Rapgef3,Adcy5	35/214
10_Member	GO Biological Processes	GO:0007169	transmembrane receptor protein tyrosine kinase signaling pathway	-8.35964	-6.05556	11835,11839,12223,12390,12842,12978,13448,13649,13836,13838,13839,13874,14173,14219,14254,14257,14573,14585,15162,15200,15234,16822,16948,17060,17096,17295,18049,18213,18591,18654,18791,18795,19229,19281,19713,20418,20419,22341,24064,30953,50915,51791,53972,54635,56636,72828,76829,121021,239463,271849,623279	Ar,Areg,Btc,Cav2,Col1a1,Csf1r,Dok1,Egfr,Epha2,Epha4,Epha5,Ereg,Fgf2,Ccn2,Flt1,Flt4,Gdnf,Gfra1,Hck,Hbegf,Hgf,Lcp2,Lox,Blnk,Lyn,Met,Ngf,Ntrk3,Pdgfb,Pgf,Plat,Plcb1,Ptk2b,Ptprt,Ret,Shc3,Shcbp1,Vegfc,Spry2,Schip1,Grb14,Rgs14,Ngef,Pdgfc,Fgf21,Ubash3b,Dok5,Cspg4,Fam83a,Shc4,Dok6	51/403
10_Member	Reactome Gene Sets	R-MMU-9006934	Signaling by Receptor Tyrosine Kinases	-4.52694	-2.86684	11839,12223,12832,12842,13033,13058,13649,13874,14159,14173,14254,14257,14268,15200,15234,16398,17096,17395,17969,18049,18213,18576,18591,18654,18750,18791,19094,19229,20418,20698,20750,21826,22341,24064,27060,53867,54635,58194,67603,217169,319520	Areg,Btc,Col5a2,Col1a1,Ctsd,Cybb,Egfr,Ereg,Fes,Fgf2,Flt1,Flt4,Fn1,Hbegf,Hgf,Itga2,Lyn,Mmp9,Ncf1,Ngf,Ntrk3,Pde3b,Pdgfb,Pgf,Prkca,Plat,Mapk11,Ptk2b,Shc3,Sphk1,Spp1,Thbs2,Vegfc,Spry2,Tcirg1,Col5a3,Pdgfc,Sh3kbp1,Dusp6,Tns4,Dusp4	41/400
10_Member	KEGG Pathway	mmu04014	Ras signaling pathway - Mus musculus (house mouse)	-2.88062	-1.58989	12978,13649,13836,14173,14254,14257,14810,15234,17295,18049,18591,18654,18750,20418,22341,26414,54354,54635,56636,85031,217944,234779,271849,320484	Csf1r,Egfr,Epha2,Fgf2,Flt1,Flt4,Grin1,Hgf,Met,Ngf,Pdgfb,Pgf,Prkca,Shc3,Vegfc,Mapk10,Rassf5,Pdgfc,Fgf21,Pla1a,Rapgef5,Plcg2,Shc4,Rasal3	24/235
11_Summary	GO Biological Processes	GO:0042063	gliogenesis	-11.1175	-8.40045	11540,11839,12259,12273,12570,12950,12978,13167,13363,13392,13405,13488,13649,13838,14173,14268,14766,15205,15208,15902,15904,16409,16513,16842,16847,16878,16975,17181,17986,17988,18213,18591,18858,19263,20302,20665,20666,20681,21803,22341,56386,70747,70839,76527,101772,121021,192897,235402	Adora2a,Areg,C1qa,C5ar1,Cdk5r2,Hapln1,Csf1r,Dbi,Dhh,Dlx2,Dmd,Drd1,Egfr,Epha4,Fgf2,Fn1,Adgrg1,Hes1,Hes5,Id2,Id4,Itgam,Kcnj10,Lef1,Lepr,Lif,Lrp8,Matn2,Ndp,Ndrg1,Ntrk3,Pdgfb,Pmp22,Ptprb,Ccl3,Sox10,Sox11,Sox8,Tgfb1,Vegfc,B4galt6,Tspan2,P2ry12,Il34,Ano1,Cspg4,Itgb4,Lingo1	48/-
11_Member	GO Biological Processes	GO:0042063	gliogenesis	-11.1175	-8.40045	11540,11839,12259,12273,12570,12950,12978,13167,13363,13392,13405,13488,13649,13838,14173,14268,14766,15205,15208,15902,15904,16409,16513,16842,16847,16878,16975,17181,17986,17988,18213,18591,18858,19263,20302,20665,20666,20681,21803,22341,56386,70747,70839,76527,101772,121021,192897,235402	Adora2a,Areg,C1qa,C5ar1,Cdk5r2,Hapln1,Csf1r,Dbi,Dhh,Dlx2,Dmd,Drd1,Egfr,Epha4,Fgf2,Fn1,Adgrg1,Hes1,Hes5,Id2,Id4,Itgam,Kcnj10,Lef1,Lepr,Lif,Lrp8,Matn2,Ndp,Ndrg1,Ntrk3,Pdgfb,Pmp22,Ptprb,Ccl3,Sox10,Sox11,Sox8,Tgfb1,Vegfc,B4galt6,Tspan2,P2ry12,Il34,Ano1,Cspg4,Itgb4,Lingo1	48/306
11_Member	GO Biological Processes	GO:0021782	glial cell development	-6.73301	-4.61757	11540,12259,12273,12978,13363,13405,13488,13649,15208,15902,15904,16409,16513,17988,18213,18591,18858,20665,20666,21803,56386,70747,101772,192897	Adora2a,C1qa,C5ar1,Csf1r,Dhh,Dmd,Drd1,Egfr,Hes5,Id2,Id4,Itgam,Kcnj10,Ndrg1,Ntrk3,Pdgfb,Pmp22,Sox10,Sox11,Tgfb1,B4galt6,Tspan2,Ano1,Itgb4	24/138
11_Member	GO Biological Processes	GO:0010001	glial cell differentiation	-6.20742	-4.21978	11540,12259,12273,12950,12978,13363,13392,13405,13488,13649,14173,15205,15208,15902,15904,16409,16513,16842,16878,17986,17988,18213,18591,18858,20665,20666,20681,21803,56386,70747,101772,192897,235402	Adora2a,C1qa,C5ar1,Hapln1,Csf1r,Dhh,Dlx2,Dmd,Drd1,Egfr,Fgf2,Hes1,Hes5,Id2,Id4,Itgam,Kcnj10,Lef1,Lif,Ndp,Ndrg1,Ntrk3,Pdgfb,Pmp22,Sox10,Sox11,Sox8,Tgfb1,B4galt6,Tspan2,Ano1,Itgb4,Lingo1	33/246
11_Member	GO Biological Processes	GO:0048708	astrocyte differentiation	-2.77503	-1.50607	11540,12259,12273,13488,13649,15208,15902,15904,16878,20681,70747	Adora2a,C1qa,C5ar1,Drd1,Egfr,Hes5,Id2,Id4,Lif,Sox8,Tspan2	11/75
12_Summary	GO Biological Processes	GO:0051046	regulation of secretion	-10.8571	-8.15237	11486,11540,11542,11689,11799,12288,12394,12494,12570,12801,13121,13649,13839,14063,14064,14118,14159,14299,14805,15216,15552,15558,15565,16009,16156,16175,16181,16190,16193,16409,16414,16534,16847,16878,17096,17260,17319,17386,18049,18166,18413,18576,18750,18795,18799,18811,18812,19219,19224,19275,19339,20375,20666,20698,20750,20855,20964,21803,21809,21937,21938,22337,22341,27060,27062,50790,541…	Ada,Adora2a,Adora3,Alox5,Birc5,Cacna1c,Runx1,Cd38,Cdk5r2,Cnr1,Cyp51,Egfr,Epha5,F2rl1,F2rl2,Fbn1,Fes,Ncs1,Grik1,Hfe,Htr1d,Htr2a,Htr6,Igfbp3,Il11,Il1a,Il1rn,Il4ra,Il6,Itgam,Itgb2,Kcnn4,Lepr,Lif,Lyn,Mef2c,Mif,Mmp13,Ngf,Npy1r,Osm,Pde3b,Prkca,Plcb1,Plcd1,Prl2c2,Prl2c3,Ptger4,Ptgs1,Ptprn,Rab3a,Spi1,Sox11,Sphk1,Spp1,Stc1,Syn1,Tgfb1,Tgfb3,Tnfrsf1a,Tnfrsf1b,Vdr,Vegfc,Tcirg1,Cadps,Acsl4,Avpr1a,Syt6,Tbc1d1,…	133/-
12_Member	GO Biological Processes	GO:0051046	regulation of secretion	-10.8571	-8.15237	11486,11540,11542,11689,11799,12288,12394,12494,12570,12801,13121,13649,13839,14063,14064,14118,14159,14299,14805,15216,15552,15558,15565,16009,16156,16175,16181,16190,16193,16409,16414,16534,16847,16878,17096,17260,17319,17386,18049,18166,18413,18576,18750,18795,18799,18811,18812,19219,19224,19275,19339,20375,20666,20698,20750,20855,20964,21803,21809,21937,21938,22337,22341,27060,27062,50790,541…	Ada,Adora2a,Adora3,Alox5,Birc5,Cacna1c,Runx1,Cd38,Cdk5r2,Cnr1,Cyp51,Egfr,Epha5,F2rl1,F2rl2,Fbn1,Fes,Ncs1,Grik1,Hfe,Htr1d,Htr2a,Htr6,Igfbp3,Il11,Il1a,Il1rn,Il4ra,Il6,Itgam,Itgb2,Kcnn4,Lepr,Lif,Lyn,Mef2c,Mif,Mmp13,Ngf,Npy1r,Osm,Pde3b,Prkca,Plcb1,Plcd1,Prl2c2,Prl2c3,Ptger4,Ptgs1,Ptprn,Rab3a,Spi1,Sox11,Sphk1,Spp1,Stc1,Syn1,Tgfb1,Tgfb3,Tnfrsf1a,Tnfrsf1b,Vdr,Vegfc,Tcirg1,Cadps,Acsl4,Avpr1a,Syt6,Tbc1d1,…	87/779
12_Member	GO Biological Processes	GO:1903530	regulation of secretion by cell	-10.5421	-7.9145	11540,11542,11689,11799,12288,12394,12494,12570,12801,13121,13649,13839,14063,14064,14118,14159,14299,15216,15552,15558,15565,16009,16156,16175,16181,16190,16193,16409,16414,16534,16847,16878,17096,17260,17319,17386,18049,18166,18413,18576,18750,18795,18799,19219,19224,19339,20375,20666,20698,20750,20964,21803,21809,21937,21938,22337,22341,27060,27062,50790,54140,54524,57915,66259,66809,70839,768…	Adora2a,Adora3,Alox5,Birc5,Cacna1c,Runx1,Cd38,Cdk5r2,Cnr1,Cyp51,Egfr,Epha5,F2rl1,F2rl2,Fbn1,Fes,Ncs1,Hfe,Htr1d,Htr2a,Htr6,Igfbp3,Il11,Il1a,Il1rn,Il4ra,Il6,Itgam,Itgb2,Kcnn4,Lepr,Lif,Lyn,Mef2c,Mif,Mmp13,Ngf,Npy1r,Osm,Pde3b,Prkca,Plcb1,Plcd1,Ptger4,Ptgs1,Rab3a,Spi1,Sox11,Sphk1,Spp1,Syn1,Tgfb1,Tgfb3,Tnfrsf1a,Tnfrsf1b,Vdr,Vegfc,Tcirg1,Cadps,Acsl4,Avpr1a,Syt6,Tbc1d1,Camk2n1,Krt20,P2ry12,Gper1,Mctp1,Hc…	80/699
12_Member	GO Biological Processes	GO:0010817	regulation of hormone levels	-5.8815	-3.95595	11535,11542,11689,11799,12288,12394,12494,12801,13078,13082,13371,13618,13649,13839,14063,14064,14118,14462,15216,15490,16009,16156,16181,16193,16534,16847,16878,17096,18166,18413,18576,18795,19219,19275,19339,19378,19659,20666,20681,20750,20856,22337,27060,30953,50781,50790,56847,57915,66259,68947,70503,76854,80885,97086,101772,108115,224129,232174,277328,330890,394432,546726	Adm,Adora3,Alox5,Birc5,Cacna1c,Runx1,Cd38,Cnr1,Cyp1b1,Cyp26a1,Dio2,Ednrb,Egfr,Epha5,F2rl1,F2rl2,Fbn1,Gata3,Hfe,Hsd17b7,Igfbp3,Il11,Il1rn,Il6,Kcnn4,Lepr,Lif,Lyn,Npy1r,Osm,Pde3b,Plcb1,Ptger4,Ptprn,Rab3a,Aldh1a2,Rbp1,Sox11,Sox8,Spp1,Stc2,Vdr,Tcirg1,Schip1,Dkk3,Acsl4,Aldh1a3,Tbc1d1,Camk2n1,Chst8,Ddo,Gper1,Hcar2,Slc9b2,Ano1,Slco4a1,Adcy5,Cyp26b1,Trpa1,Piwil4,Ugt1a7c,Cyp26c1	62/632
12_Member	GO Biological Processes	GO:0051223	regulation of protein transport	-5.63733	-3.75827	11540,11689,11799,11815,12021,12288,12494,12534,12578,12795,12801,13121,13605,13649,13839,14063,14064,14118,15163,16175,16193,16534,16847,17386,18576,18795,19219,19225,19260,21803,21809,21937,22341,26570,27060,50790,55948,57915,66259,66809,76854,80885,97086,101772,209630,215280,223864,224129,230738,231070,241639,277328,330890,102635496	Adora2a,Alox5,Birc5,Apod,Bard1,Cacna1c,Cd38,Cdk1,Cdkn2a,Plk3,Cnr1,Cyp51,Ect2,Egfr,Epha5,F2rl1,F2rl2,Fbn1,Hcls1,Il1a,Il6,Kcnn4,Lepr,Mmp13,Pde3b,Plcb1,Ptger4,Ptgs2,Ptpn22,Tgfb1,Tgfb3,Tnfrsf1a,Vegfc,Slc7a11,Tcirg1,Acsl4,Sfn,Tbc1d1,Camk2n1,Krt20,Gper1,Hcar2,Slc9b2,Ano1,Frmd4a,Wipf1,Rapgef3,Adcy5,Zc3h12a,Insig1,Fermt1,Trpa1,Piwil4,Malrd1	54/532
12_Member	GO Biological Processes	GO:1903532	positive regulation of secretion by cell	-5.48194	-3.63416	11540,11542,12288,12394,12494,12570,13649,14063,14064,14299,15216,15565,16175,16190,16409,16414,16534,16847,16878,17319,17386,18750,18795,18799,19219,19339,20666,20698,20750,21803,21809,22337,22341,27062,50790,54140,66259,76854,80885,101772,209630,277328,102635496	Adora2a,Adora3,Cacna1c,Runx1,Cd38,Cdk5r2,Egfr,F2rl1,F2rl2,Ncs1,Hfe,Htr6,Il1a,Il4ra,Itgam,Itgb2,Kcnn4,Lepr,Lif,Mif,Mmp13,Prkca,Plcb1,Plcd1,Ptger4,Rab3a,Sox11,Sphk1,Spp1,Tgfb1,Tgfb3,Vdr,Vegfc,Cadps,Acsl4,Avpr1a,Camk2n1,Gper1,Hcar2,Ano1,Frmd4a,Trpa1,Malrd1	43/391
12_Member	GO Biological Processes	GO:0051047	positive regulation of secretion	-5.2531	-3.44534	11540,11542,12288,12394,12494,12570,13649,14063,14064,14299,14805,15216,15565,16175,16190,16409,16414,16534,16847,16878,17319,17386,18750,18795,18799,18811,18812,19219,19339,20666,20698,20750,21803,21809,22337,22341,27062,50790,54140,66259,76854,80885,101772,209630,277328,102635496	Adora2a,Adora3,Cacna1c,Runx1,Cd38,Cdk5r2,Egfr,F2rl1,F2rl2,Ncs1,Grik1,Hfe,Htr6,Il1a,Il4ra,Itgam,Itgb2,Kcnn4,Lepr,Lif,Mif,Mmp13,Prkca,Plcb1,Plcd1,Prl2c2,Prl2c3,Ptger4,Rab3a,Sox11,Sphk1,Spp1,Tgfb1,Tgfb3,Vdr,Vegfc,Cadps,Acsl4,Avpr1a,Camk2n1,Gper1,Hcar2,Ano1,Frmd4a,Trpa1,Malrd1	46/439
12_Member	GO Biological Processes	GO:0070201	regulation of establishment of protein localization	-5.01789	-3.26468	11540,11689,11799,11815,12021,12288,12494,12534,12578,12795,12801,13033,13121,13605,13649,13839,14063,14064,14118,15163,16175,16193,16409,16534,16847,17386,18576,18795,19219,19225,19260,21803,21809,21937,22341,26570,27060,50790,55948,57915,58801,66259,66809,76854,80885,97086,101772,209630,215280,223864,224129,230738,231070,232748,241639,277328,330890,102635496	Adora2a,Alox5,Birc5,Apod,Bard1,Cacna1c,Cd38,Cdk1,Cdkn2a,Plk3,Cnr1,Ctsd,Cyp51,Ect2,Egfr,Epha5,F2rl1,F2rl2,Fbn1,Hcls1,Il1a,Il6,Itgam,Kcnn4,Lepr,Mmp13,Pde3b,Plcb1,Ptger4,Ptgs2,Ptpn22,Tgfb1,Tgfb3,Tnfrsf1a,Vegfc,Slc7a11,Tcirg1,Acsl4,Sfn,Tbc1d1,Pmaip1,Camk2n1,Krt20,Gper1,Hcar2,Slc9b2,Ano1,Frmd4a,Wipf1,Rapgef3,Adcy5,Zc3h12a,Insig1,Tcaf2,Fermt1,Trpa1,Piwil4,Malrd1	58/615
12_Member	GO Biological Processes	GO:0050708	regulation of protein secretion	-4.93466	-3.19631	11540,11689,11799,12288,12494,12801,13121,13649,13839,14063,14064,14118,16175,16193,16534,16847,17386,18576,18795,19219,21803,21809,22341,27060,50790,57915,66259,66809,76854,80885,97086,101772,209630,224129,277328,330890,102635496	Adora2a,Alox5,Birc5,Cacna1c,Cd38,Cnr1,Cyp51,Egfr,Epha5,F2rl1,F2rl2,Fbn1,Il1a,Il6,Kcnn4,Lepr,Mmp13,Pde3b,Plcb1,Ptger4,Tgfb1,Tgfb3,Vegfc,Tcirg1,Acsl4,Tbc1d1,Camk2n1,Krt20,Gper1,Hcar2,Slc9b2,Ano1,Frmd4a,Adcy5,Trpa1,Piwil4,Malrd1	37/332
12_Member	GO Biological Processes	GO:0051222	positive regulation of protein transport	-4.91436	-3.17962	11540,12288,12494,12534,12795,13605,13649,14063,14064,15163,16175,16193,16534,16847,17386,18795,19219,19225,19260,21803,21809,21937,22341,50790,55948,66259,76854,80885,101772,209630,215280,223864,230738,277328,102635496	Adora2a,Cacna1c,Cd38,Cdk1,Plk3,Ect2,Egfr,F2rl1,F2rl2,Hcls1,Il1a,Il6,Kcnn4,Lepr,Mmp13,Plcb1,Ptger4,Ptgs2,Ptpn22,Tgfb1,Tgfb3,Tnfrsf1a,Vegfc,Acsl4,Sfn,Camk2n1,Gper1,Hcar2,Ano1,Frmd4a,Wipf1,Rapgef3,Zc3h12a,Trpa1,Malrd1	35/307
12_Member	GO Biological Processes	GO:1904951	positive regulation of establishment of protein localization	-4.46578	-2.81216	11540,12288,12494,12534,12795,13605,13649,14063,14064,15163,16175,16193,16409,16534,16847,17386,18795,19219,19225,19260,21803,21809,21937,22341,50790,55948,58801,66259,76854,80885,101772,209630,215280,223864,230738,232748,277328,102635496	Adora2a,Cacna1c,Cd38,Cdk1,Plk3,Ect2,Egfr,F2rl1,F2rl2,Hcls1,Il1a,Il6,Itgam,Kcnn4,Lepr,Mmp13,Plcb1,Ptger4,Ptgs2,Ptpn22,Tgfb1,Tgfb3,Tnfrsf1a,Vegfc,Acsl4,Sfn,Pmaip1,Camk2n1,Gper1,Hcar2,Ano1,Frmd4a,Wipf1,Rapgef3,Zc3h12a,Tcaf2,Trpa1,Malrd1	38/362
12_Member	GO Biological Processes	GO:0046883	regulation of hormone secretion	-4.39577	-2.75897	11689,11799,12288,12394,12494,12801,13649,13839,14063,14064,14118,15216,16009,16156,16193,16847,16878,18166,18413,18576,18795,19219,20666,20750,22337,27060,50790,57915,66259,76854,80885,97086,101772,224129,277328,330890	Alox5,Birc5,Cacna1c,Runx1,Cd38,Cnr1,Egfr,Epha5,F2rl1,F2rl2,Fbn1,Hfe,Igfbp3,Il11,Il6,Lepr,Lif,Npy1r,Osm,Pde3b,Plcb1,Ptger4,Sox11,Spp1,Vdr,Tcirg1,Acsl4,Tbc1d1,Camk2n1,Gper1,Hcar2,Slc9b2,Ano1,Adcy5,Trpa1,Piwil4	36/338
12_Member	GO Biological Processes	GO:0050714	positive regulation of protein secretion	-3.86079	-2.34166	11540,12288,12494,13649,14063,14064,16175,16534,16847,17386,18795,19219,21803,21809,22341,50790,66259,76854,80885,101772,209630,277328,102635496	Adora2a,Cacna1c,Cd38,Egfr,F2rl1,F2rl2,Il1a,Kcnn4,Lepr,Mmp13,Plcb1,Ptger4,Tgfb1,Tgfb3,Vegfc,Acsl4,Camk2n1,Gper1,Hcar2,Ano1,Frmd4a,Trpa1,Malrd1	23/189
12_Member	GO Biological Processes	GO:1903829	positive regulation of protein localization	-3.16853	-1.79788	11540,12288,12390,12494,12534,12578,12795,13605,13649,13836,14063,14064,15163,16175,16193,16409,16534,16847,17386,17698,18795,19092,19219,19225,19260,21803,21809,21937,22177,22341,50790,55948,56089,58801,66259,76854,80885,101772,209630,215280,223864,230738,232748,277328,381290,102635496	Adora2a,Cacna1c,Cav2,Cd38,Cdk1,Cdkn2a,Plk3,Ect2,Egfr,Epha2,F2rl1,F2rl2,Hcls1,Il1a,Il6,Itgam,Kcnn4,Lepr,Mmp13,Msn,Plcb1,Prkg2,Ptger4,Ptgs2,Ptpn22,Tgfb1,Tgfb3,Tnfrsf1a,Tyrobp,Vegfc,Acsl4,Sfn,Ramp3,Pmaip1,Camk2n1,Gper1,Hcar2,Ano1,Frmd4a,Wipf1,Rapgef3,Zc3h12a,Tcaf2,Trpa1,Atp2b4,Malrd1	46/537
12_Member	GO Biological Processes	GO:0090276	regulation of peptide hormone secretion	-3.15101	-1.78148	11689,11799,12288,12494,12801,13649,13839,14063,14064,14118,15216,16193,16847,16878,18576,18795,19219,27060,50790,57915,66259,76854,97086,101772,224129,277328,330890	Alox5,Birc5,Cacna1c,Cd38,Cnr1,Egfr,Epha5,F2rl1,F2rl2,Fbn1,Hfe,Il6,Lepr,Lif,Pde3b,Plcb1,Ptger4,Tcirg1,Acsl4,Tbc1d1,Camk2n1,Gper1,Slc9b2,Ano1,Adcy5,Trpa1,Piwil4	27/265
12_Member	GO Biological Processes	GO:0002791	regulation of peptide secretion	-3.02802	-1.69432	11689,11799,12288,12494,12801,13649,13839,14063,14064,14118,15216,16193,16847,16878,18576,18795,19219,27060,50790,57915,66259,76854,97086,101772,224129,277328,330890	Alox5,Birc5,Cacna1c,Cd38,Cnr1,Egfr,Epha5,F2rl1,F2rl2,Fbn1,Hfe,Il6,Lepr,Lif,Pde3b,Plcb1,Ptger4,Tcirg1,Acsl4,Tbc1d1,Camk2n1,Gper1,Slc9b2,Ano1,Adcy5,Trpa1,Piwil4	27/270
12_Member	GO Biological Processes	GO:0090087	regulation of peptide transport	-2.98006	-1.65605	11689,11799,12288,12494,12801,13649,13839,14063,14064,14118,15216,16193,16847,16878,18576,18795,19219,27060,50790,57915,66259,76854,97086,101772,224129,277328,330890	Alox5,Birc5,Cacna1c,Cd38,Cnr1,Egfr,Epha5,F2rl1,F2rl2,Fbn1,Hfe,Il6,Lepr,Lif,Pde3b,Plcb1,Ptger4,Tcirg1,Acsl4,Tbc1d1,Camk2n1,Gper1,Slc9b2,Ano1,Adcy5,Trpa1,Piwil4	27/272
12_Member	GO Biological Processes	GO:0050796	regulation of insulin secretion	-2.86722	-1.57927	11689,11799,12288,12494,12801,13839,14063,14064,14118,16193,16847,18576,18795,27060,50790,57915,66259,76854,97086,101772,224129,277328,330890	Alox5,Birc5,Cacna1c,Cd38,Cnr1,Epha5,F2rl1,F2rl2,Fbn1,Il6,Lepr,Pde3b,Plcb1,Tcirg1,Acsl4,Tbc1d1,Camk2n1,Gper1,Slc9b2,Ano1,Adcy5,Trpa1,Piwil4	23/222
12_Member	GO Biological Processes	GO:0046887	positive regulation of hormone secretion	-2.18059	-1.07727	12288,12394,12494,13649,14064,15216,16847,16878,18795,19219,20666,20750,22337,50790,66259,76854,80885,101772,277328	Cacna1c,Runx1,Cd38,Egfr,F2rl2,Hfe,Lepr,Lif,Plcb1,Ptger4,Sox11,Spp1,Vdr,Acsl4,Camk2n1,Gper1,Hcar2,Ano1,Trpa1	19/195
12_Member	GO Biological Processes	GO:0061178	regulation of insulin secretion involved in cellular response to glucose stimulus	-2.08198	-0.997581	11799,13839,16847,18576,57915,66259,97086,101772,224129,277328,330890	Birc5,Epha5,Lepr,Pde3b,Tbc1d1,Camk2n1,Slc9b2,Ano1,Adcy5,Trpa1,Piwil4	11/92
13_Summary	GO Biological Processes	GO:0002685	regulation of leukocyte migration	-10.6661	-7.99609	11486,11542,11815,12273,12768,12978,13601,14063,14345,14747,16175,16398,17096,17319,17395,17698,18600,18654,18787,18795,19219,19229,19260,20293,20375,20443,21803,21825,22341,26903,27226,54371,56221,56532,57349,57781,58217,70839,76088,76527,84094,319430,12554,14173,14268,17295,18213,18591,18750,20361,20440,73710	Ada,Adora3,Apod,C5ar1,Ccr1,Csf1r,Ecm1,F2rl1,Fut4,Cmklr1,Il1a,Itga2,Lyn,Mif,Mmp9,Msn,Padi2,Pgf,Serpine1,Plcb1,Ptger4,Ptk2b,Ptpn22,Ccl12,Spi1,St3gal4,Tgfb1,Thbs1,Vegfc,Dysf,Pla2g7,Chst2,Ccl24,Ripk3,Ppbp,Cd200r1,Trem1,P2ry12,Dock8,Il34,Plvap,C5ar2,Cdh13,Fgf2,Fn1,Met,Ntrk3,Pdgfb,Prkca,Sema7a,St6gal1,Tubb2b	52/-
13_Member	GO Biological Processes	GO:0002685	regulation of leukocyte migration	-10.6661	-7.99609	11486,11542,11815,12273,12768,12978,13601,14063,14345,14747,16175,16398,17096,17319,17395,17698,18600,18654,18787,18795,19219,19229,19260,20293,20375,20443,21803,21825,22341,26903,27226,54371,56221,56532,57349,57781,58217,70839,76088,76527,84094,319430	Ada,Adora3,Apod,C5ar1,Ccr1,Csf1r,Ecm1,F2rl1,Fut4,Cmklr1,Il1a,Itga2,Lyn,Mif,Mmp9,Msn,Padi2,Pgf,Serpine1,Plcb1,Ptger4,Ptk2b,Ptpn22,Ccl12,Spi1,St3gal4,Tgfb1,Thbs1,Vegfc,Dysf,Pla2g7,Chst2,Ccl24,Ripk3,Ppbp,Cd200r1,Trem1,P2ry12,Dock8,Il34,Plvap,C5ar2	42/252
13_Member	GO Biological Processes	GO:0002687	positive regulation of leukocyte migration	-6.73252	-4.61757	11542,12273,12768,12978,14063,14345,14747,16175,16398,17395,18654,18787,19219,19229,20293,20375,21803,21825,22341,26903,27226,56221,57349,58217,70839,76088,76527,84094	Adora3,C5ar1,Ccr1,Csf1r,F2rl1,Fut4,Cmklr1,Il1a,Itga2,Mmp9,Pgf,Serpine1,Ptger4,Ptk2b,Ccl12,Spi1,Tgfb1,Thbs1,Vegfc,Dysf,Pla2g7,Ccl24,Ppbp,Trem1,P2ry12,Dock8,Il34,Plvap	28/179
13_Member	GO Biological Processes	GO:0050920	regulation of chemotaxis	-6.20742	-4.21978	12273,12554,12768,12978,14063,14173,14268,14747,16398,17096,17295,17319,18213,18591,18600,18654,18750,18787,19229,20361,20375,20440,21803,21825,22341,26903,27226,57349,58217,70839,73710,76527,319430	C5ar1,Cdh13,Ccr1,Csf1r,F2rl1,Fgf2,Fn1,Cmklr1,Itga2,Lyn,Met,Mif,Ntrk3,Pdgfb,Padi2,Pgf,Prkca,Serpine1,Ptk2b,Sema7a,Spi1,St6gal1,Tgfb1,Thbs1,Vegfc,Dysf,Pla2g7,Ppbp,Trem1,P2ry12,Tubb2b,Il34,C5ar2	33/246
13_Member	GO Biological Processes	GO:0050921	positive regulation of chemotaxis	-6.2067	-4.21978	12273,12554,12768,12978,14063,14173,14268,14747,16398,17295,18213,18591,18654,18750,18787,19229,20375,21803,21825,22341,26903,27226,57349,58217,70839,76527	C5ar1,Cdh13,Ccr1,Csf1r,F2rl1,Fgf2,Fn1,Cmklr1,Itga2,Met,Ntrk3,Pdgfb,Pgf,Prkca,Serpine1,Ptk2b,Spi1,Tgfb1,Thbs1,Vegfc,Dysf,Pla2g7,Ppbp,Trem1,P2ry12,Il34	26/168
13_Member	GO Biological Processes	GO:0071675	regulation of mononuclear cell migration	-5.33046	-3.5181	11815,12273,12768,12978,13601,14747,17096,17698,18600,18787,18795,19229,20375,21803,21825,27226,56532,57781,58217,76088,76527	Apod,C5ar1,Ccr1,Csf1r,Ecm1,Cmklr1,Lyn,Msn,Padi2,Serpine1,Plcb1,Ptk2b,Spi1,Tgfb1,Thbs1,Pla2g7,Ripk3,Cd200r1,Trem1,Dock8,Il34	21/132
13_Member	GO Biological Processes	GO:0002688	regulation of leukocyte chemotaxis	-4.40413	-2.76527	12273,12768,12978,14063,14747,17096,17319,18600,18654,18787,19229,20375,21825,22341,26903,27226,57349,58217,76527,319430	C5ar1,Ccr1,Csf1r,F2rl1,Cmklr1,Lyn,Mif,Padi2,Pgf,Serpine1,Ptk2b,Spi1,Thbs1,Vegfc,Dysf,Pla2g7,Ppbp,Trem1,Il34,C5ar2	20/140
13_Member	GO Biological Processes	GO:1905521	regulation of macrophage migration	-3.74008	-2.2457	12273,12978,14747,17319,19229,21825,57781,58217,70839,76527	C5ar1,Csf1r,Cmklr1,Mif,Ptk2b,Thbs1,Cd200r1,Trem1,P2ry12,Il34	10/49
13_Member	GO Biological Processes	GO:0002690	positive regulation of leukocyte chemotaxis	-3.55487	-2.09451	12273,12768,12978,14063,14747,18654,18787,19229,20375,21825,22341,26903,27226,57349,58217,76527	C5ar1,Ccr1,Csf1r,F2rl1,Cmklr1,Pgf,Serpine1,Ptk2b,Spi1,Thbs1,Vegfc,Dysf,Pla2g7,Ppbp,Trem1,Il34	16/114
13_Member	GO Biological Processes	GO:0010758	regulation of macrophage chemotaxis	-3.54282	-2.08657	12273,12978,14747,17319,19229,21825,58217,76527	C5ar1,Csf1r,Cmklr1,Mif,Ptk2b,Thbs1,Trem1,Il34	8/34
13_Member	GO Biological Processes	GO:1905523	positive regulation of macrophage migration	-3.04781	-1.7105	12273,12978,14747,21825,58217,70839,76527	C5ar1,Csf1r,Cmklr1,Thbs1,Trem1,P2ry12,Il34	7/31
13_Member	GO Biological Processes	GO:0010759	positive regulation of macrophage chemotaxis	-2.82683	-1.54667	12273,12978,14747,21825,58217,76527	C5ar1,Csf1r,Cmklr1,Thbs1,Trem1,Il34	6/25
13_Member	GO Biological Processes	GO:0071622	regulation of granulocyte chemotaxis	-2.06953	-0.988014	12273,12978,14747,21825,26903,57349,58217,76527,319430	C5ar1,Csf1r,Cmklr1,Thbs1,Dysf,Ppbp,Trem1,Il34,C5ar2	9/68
14_Summary	GO Biological Processes	GO:0043068	positive regulation of programmed cell death	-10.4936	-7.87594	11535,11540,11684,11846,12021,12044,12045,12047,12235,12364,12370,12399,12578,12801,13032,13033,13040,13078,13197,13555,13605,13628,14063,14089,14219,14373,14468,14528,14810,15558,15900,16004,16009,16193,16792,16852,17096,17260,17279,17395,17691,18213,18413,19225,19378,19713,20203,20302,20345,21803,21809,21817,21825,21937,21938,21939,21973,21987,22337,27056,30948,51800,56532,56772,56847,58217,588…	Adm,Adora2a,Alox12,Arg1,Bard1,Bcl2a1a,Bcl2a1b,Bcl2a1d,Bub1,Casp12,Casp8,Runx3,Cdkn2a,Cnr1,Ctsc,Ctsd,Ctss,Cyp1b1,Gadd45a,E2f1,Ect2,Eef1a2,F2rl1,Fap,Ccn2,G0s2,Gbp2b,Gch1,Grin1,Htr2a,Irf8,Igf2r,Igfbp3,Il6,Laptm5,Lgals1,Lyn,Mef2c,Melk,Mmp9,Sik1,Ntrk3,Osm,Ptgs2,Aldh1a2,Ret,S100b,Ccl3,Selplg,Tgfb1,Tgfb3,Tgm2,Thbs1,Tnfrsf1a,Tnfrsf1b,Cd40,Top2a,Tpd52l1,Vdr,Irf5,Bin1,Bok,Ripk3,Mllt11,Aldh1a3,Trem1,Pmaip1,…	78/-
14_Member	GO Biological Processes	GO:0043068	positive regulation of programmed cell death	-10.4936	-7.87594	11535,11540,11684,11846,12021,12044,12045,12047,12235,12364,12370,12399,12578,12801,13032,13033,13040,13078,13197,13555,13605,13628,14063,14089,14219,14373,14468,14528,14810,15558,15900,16004,16009,16193,16792,16852,17096,17260,17279,17395,17691,18213,18413,19225,19378,19713,20203,20302,20345,21803,21809,21817,21825,21937,21938,21939,21973,21987,22337,27056,30948,51800,56532,56772,56847,58217,588…	Adm,Adora2a,Alox12,Arg1,Bard1,Bcl2a1a,Bcl2a1b,Bcl2a1d,Bub1,Casp12,Casp8,Runx3,Cdkn2a,Cnr1,Ctsc,Ctsd,Ctss,Cyp1b1,Gadd45a,E2f1,Ect2,Eef1a2,F2rl1,Fap,Ccn2,G0s2,Gbp2b,Gch1,Grin1,Htr2a,Irf8,Igf2r,Igfbp3,Il6,Laptm5,Lgals1,Lyn,Mef2c,Melk,Mmp9,Sik1,Ntrk3,Osm,Ptgs2,Aldh1a2,Ret,S100b,Ccl3,Selplg,Tgfb1,Tgfb3,Tgm2,Thbs1,Tnfrsf1a,Tnfrsf1b,Cd40,Top2a,Tpd52l1,Vdr,Irf5,Bin1,Bok,Ripk3,Mllt11,Aldh1a3,Trem1,Pmaip1,…	78/675
14_Member	GO Biological Processes	GO:0043065	positive regulation of apoptotic process	-9.65108	-7.14589	11535,11540,11684,12021,12044,12045,12047,12235,12364,12370,12399,12578,12801,13032,13033,13040,13078,13197,13555,13605,13628,14089,14219,14373,14528,14810,15558,15900,16004,16009,16193,16852,17096,17260,17279,17395,17691,18213,18413,19225,19378,19713,20203,20302,20345,21803,21809,21817,21825,21937,21938,21939,21973,21987,22337,27056,30948,51800,56532,56772,56847,58217,58801,66813,67603,68428,768…	Adm,Adora2a,Alox12,Bard1,Bcl2a1a,Bcl2a1b,Bcl2a1d,Bub1,Casp12,Casp8,Runx3,Cdkn2a,Cnr1,Ctsc,Ctsd,Ctss,Cyp1b1,Gadd45a,E2f1,Ect2,Eef1a2,Fap,Ccn2,G0s2,Gch1,Grin1,Htr2a,Irf8,Igf2r,Igfbp3,Il6,Lgals1,Lyn,Mef2c,Melk,Mmp9,Sik1,Ntrk3,Osm,Ptgs2,Aldh1a2,Ret,S100b,Ccl3,Selplg,Tgfb1,Tgfb3,Tgm2,Thbs1,Tnfrsf1a,Tnfrsf1b,Cd40,Top2a,Tpd52l1,Vdr,Irf5,Bin1,Bok,Ripk3,Mllt11,Aldh1a3,Trem1,Pmaip1,Bcl2l14,Dusp6,Steap3,Gpe…	74/651
15_Summary	GO Biological Processes	GO:0050727	regulation of inflammatory response	-10.3951	-7.78726	11433,11486,11540,11542,11687,11689,11690,12266,12364,12606,12774,12801,12978,13032,13040,13421,13618,14131,14462,15234,15937,16193,16534,16835,16852,17096,17394,17969,18413,18750,18787,18858,19219,19225,20302,20361,20698,21803,21923,21937,21938,23945,23959,27052,52033,56221,57781,66259,67547,72512,76854,216799,232801,234779,244202,637515,14728,16175,16440,16822,17060,18383,19094,20375,21813,2217…	Acp5,Ada,Adora2a,Adora3,Alox15,Alox5,Alox5ap,C3,Casp12,Cebpa,Ccr5,Cnr1,Csf1r,Ctsc,Ctss,Dnase1l3,Ednrb,Fcgr3,Gata3,Hgf,Ier3,Il6,Kcnn4,Ldlr,Lgals1,Lyn,Mmp8,Ncf1,Osm,Prkca,Serpine1,Pmp22,Ptger4,Ptgs2,Ccl3,Sema7a,Sphk1,Tgfb1,Tnc,Tnfrsf1a,Tnfrsf1b,Mgll,Nt5e,Aoah,Pbk,Ccl24,Cd200r1,Camk2n1,Slc39a8,Sting1,Gper1,Nlrp3,Lilra5,Plcg2,Nlrp10,Nlrp1b,Lilrb4a,Il1a,Itpr3,Lcp2,Blnk,Tnfrsf11b,Mapk11,Spi1,Tgfbr2,Tyr…	81/-
15_Member	GO Biological Processes	GO:0050727	regulation of inflammatory response	-10.3951	-7.78726	11433,11486,11540,11542,11687,11689,11690,12266,12364,12606,12774,12801,12978,13032,13040,13421,13618,14131,14462,15234,15937,16193,16534,16835,16852,17096,17394,17969,18413,18750,18787,18858,19219,19225,20302,20361,20698,21803,21923,21937,21938,23945,23959,27052,52033,56221,57781,66259,67547,72512,76854,216799,232801,234779,244202,637515	Acp5,Ada,Adora2a,Adora3,Alox15,Alox5,Alox5ap,C3,Casp12,Cebpa,Ccr5,Cnr1,Csf1r,Ctsc,Ctss,Dnase1l3,Ednrb,Fcgr3,Gata3,Hgf,Ier3,Il6,Kcnn4,Ldlr,Lgals1,Lyn,Mmp8,Ncf1,Osm,Prkca,Serpine1,Pmp22,Ptger4,Ptgs2,Ccl3,Sema7a,Sphk1,Tgfb1,Tnc,Tnfrsf1a,Tnfrsf1b,Mgll,Nt5e,Aoah,Pbk,Ccl24,Cd200r1,Camk2n1,Slc39a8,Sting1,Gper1,Nlrp3,Lilra5,Plcg2,Nlrp10,Nlrp1b	56/410
15_Member	GO Biological Processes	GO:0050729	positive regulation of inflammatory response	-9.22177	-6.75032	11542,11690,12266,12364,12606,12774,12801,12978,13032,13040,14131,16193,16534,16835,16852,17394,18413,18750,18787,19219,19225,20302,21803,21937,56221,66259,216799,232801,234779,244202,637515	Adora3,Alox5ap,C3,Casp12,Cebpa,Ccr5,Cnr1,Csf1r,Ctsc,Ctss,Fcgr3,Il6,Kcnn4,Ldlr,Lgals1,Mmp8,Osm,Prkca,Serpine1,Ptger4,Ptgs2,Ccl3,Tgfb1,Tnfrsf1a,Ccl24,Camk2n1,Nlrp3,Lilra5,Plcg2,Nlrp10,Nlrp1b	31/167
15_Member	KEGG Pathway	mmu04380	Osteoclast differentiation - Mus musculus (house mouse)	-5.17294	-3.38169	11433,12978,14131,14728,16175,16440,16822,17060,17969,18383,19094,20375,21803,21813,21937,22177,26414,53313,232801,234779,246256	Acp5,Csf1r,Fcgr3,Lilrb4a,Il1a,Itpr3,Lcp2,Blnk,Ncf1,Tnfrsf11b,Mapk11,Spi1,Tgfb1,Tgfbr2,Tnfrsf1a,Tyrobp,Mapk10,Atp2a3,Lilra5,Plcg2,Fcgr4	21/135
15_Member	GO Biological Processes	GO:0032680	regulation of tumor necrosis factor production	-5.07787	-3.3151	11433,12475,12774,12978,13058,13345,14131,14728,16175,16193,16534,17319,17394,19219,19260,20128,20302,21803,21825,21937,22177,74048,83397,171285,230738,232801,234779,319430	Acp5,Cd14,Ccr5,Csf1r,Cybb,Twist2,Fcgr3,Lilrb4a,Il1a,Il6,Kcnn4,Mif,Mmp8,Ptger4,Ptpn22,Trim30a,Ccl3,Tgfb1,Thbs1,Tnfrsf1a,Tyrobp,Vsir,Akap12,Havcr2,Zc3h12a,Lilra5,Plcg2,C5ar2	28/216
15_Member	GO Biological Processes	GO:1903555	regulation of tumor necrosis factor superfamily cytokine production	-4.96382	-3.22126	11433,12475,12774,12978,13058,13345,14131,14728,16175,16193,16534,17319,17394,19219,19260,20128,20302,21803,21825,21937,22177,74048,83397,171285,230738,232801,234779,319430	Acp5,Cd14,Ccr5,Csf1r,Cybb,Twist2,Fcgr3,Lilrb4a,Il1a,Il6,Kcnn4,Mif,Mmp8,Ptger4,Ptpn22,Trim30a,Ccl3,Tgfb1,Thbs1,Tnfrsf1a,Tyrobp,Vsir,Akap12,Havcr2,Zc3h12a,Lilra5,Plcg2,C5ar2	28/219
15_Member	GO Biological Processes	GO:0032760	positive regulation of tumor necrosis factor production	-3.36573	-1.95079	12475,12774,12978,13058,14131,16175,16193,17319,17394,20302,21803,21825,21937,22177,83397,171285,232801,234779	Cd14,Ccr5,Csf1r,Cybb,Fcgr3,Il1a,Il6,Mif,Mmp8,Ccl3,Tgfb1,Thbs1,Tnfrsf1a,Tyrobp,Akap12,Havcr2,Lilra5,Plcg2	18/142
15_Member	GO Biological Processes	GO:1903557	positive regulation of tumor necrosis factor superfamily cytokine production	-3.29176	-1.88923	12475,12774,12978,13058,14131,16175,16193,17319,17394,20302,21803,21825,21937,22177,83397,171285,232801,234779	Cd14,Ccr5,Csf1r,Cybb,Fcgr3,Il1a,Il6,Mif,Mmp8,Ccl3,Tgfb1,Thbs1,Tnfrsf1a,Tyrobp,Akap12,Havcr2,Lilra5,Plcg2	18/144
16_Summary	GO Biological Processes	GO:1903706	regulation of hemopoiesis	-9.99817	-7.44702	11486,12262,12370,12394,12399,12578,12606,12768,12978,12985,13345,14118,14159,14462,14728,14960,15163,15284,15902,16168,16190,16193,16197,16409,16449,16842,16878,16948,16950,17096,17260,18383,18750,19229,19659,20302,20375,21414,21803,21813,22177,57816,67122,69068,72828,74048,74614,76527,97086,108723,170741,216799,226421,227358,230738,232174,234515,320404,620235	Ada,C1qc,Casp8,Runx1,Runx3,Cdkn2a,Cebpa,Ccr1,Csf1r,Csf3,Twist2,Fbn1,Fes,Gata3,Lilrb4a,H2-Aa,Hcls1,Hlx,Id2,Il15,Il4ra,Il6,Il7r,Itgam,Jag1,Lef1,Lif,Lox,Loxl3,Lyn,Mef2c,Tnfrsf11b,Prkca,Ptk2b,Rbp1,Ccl3,Spi1,Tcf7,Tgfb1,Tgfbr2,Tyrobp,Tesc,Nrarp,Tcim,Ubash3b,Vsir,Ocstamp,Il34,Slc9b2,Card11,Pilrb1,Nlrp3,Rab7b,Erfe,Zc3h12a,Cyp26b1,Inpp4b,Itpkb,Siglec15	59/-
16_Member	GO Biological Processes	GO:1903706	regulation of hemopoiesis	-9.99817	-7.44702	11486,12262,12370,12394,12399,12578,12606,12768,12978,12985,13345,14118,14159,14462,14728,14960,15163,15284,15902,16168,16190,16193,16197,16409,16449,16842,16878,16948,16950,17096,17260,18383,18750,19229,19659,20302,20375,21414,21803,21813,22177,57816,67122,69068,72828,74048,74614,76527,97086,108723,170741,216799,226421,227358,230738,232174,234515,320404,620235	Ada,C1qc,Casp8,Runx1,Runx3,Cdkn2a,Cebpa,Ccr1,Csf1r,Csf3,Twist2,Fbn1,Fes,Gata3,Lilrb4a,H2-Aa,Hcls1,Hlx,Id2,Il15,Il4ra,Il6,Il7r,Itgam,Jag1,Lef1,Lif,Lox,Loxl3,Lyn,Mef2c,Tnfrsf11b,Prkca,Ptk2b,Rbp1,Ccl3,Spi1,Tcf7,Tgfb1,Tgfbr2,Tyrobp,Tesc,Nrarp,Tcim,Ubash3b,Vsir,Ocstamp,Il34,Slc9b2,Card11,Pilrb1,Nlrp3,Rab7b,Erfe,Zc3h12a,Cyp26b1,Inpp4b,Itpkb,Siglec15	59/455
16_Member	GO Biological Processes	GO:1902105	regulation of leukocyte differentiation	-8.83336	-6.41883	11486,12262,12370,12394,12399,12578,12768,12978,14118,14159,14462,14728,14960,15163,15284,15902,16168,16190,16193,16197,16409,16842,16878,16950,17096,18383,18750,19659,20302,20375,21414,21803,21813,22177,57816,67122,72828,74048,74614,76527,97086,108723,170741,216799,227358,230738,232174,234515,320404	Ada,C1qc,Casp8,Runx1,Runx3,Cdkn2a,Ccr1,Csf1r,Fbn1,Fes,Gata3,Lilrb4a,H2-Aa,Hcls1,Hlx,Id2,Il15,Il4ra,Il6,Il7r,Itgam,Lef1,Lif,Loxl3,Lyn,Tnfrsf11b,Prkca,Rbp1,Ccl3,Spi1,Tcf7,Tgfb1,Tgfbr2,Tyrobp,Tesc,Nrarp,Ubash3b,Vsir,Ocstamp,Il34,Slc9b2,Card11,Pilrb1,Nlrp3,Erfe,Zc3h12a,Cyp26b1,Inpp4b,Itpkb	49/367
16_Member	GO Biological Processes	GO:0045637	regulation of myeloid cell differentiation	-8.55666	-6.19868	12262,12370,12394,12768,12978,12985,13345,14118,14159,14728,15163,15902,16409,16449,16842,16878,16948,17096,17260,18383,18750,19229,19659,20302,20375,21803,22177,57816,72828,74614,76527,97086,170741,226421,227358,234515,320404	C1qc,Casp8,Runx1,Ccr1,Csf1r,Csf3,Twist2,Fbn1,Fes,Lilrb4a,Hcls1,Id2,Itgam,Jag1,Lef1,Lif,Lox,Lyn,Mef2c,Tnfrsf11b,Prkca,Ptk2b,Rbp1,Ccl3,Spi1,Tgfb1,Tyrobp,Tesc,Ubash3b,Ocstamp,Il34,Slc9b2,Pilrb1,Rab7b,Erfe,Inpp4b,Itpkb	37/239
16_Member	GO Biological Processes	GO:0002761	regulation of myeloid leukocyte differentiation	-7.99298	-5.70963	12262,12370,12394,12768,12978,14118,14159,14728,15163,15902,16409,16842,16878,17096,18383,18750,19659,20302,21803,22177,57816,72828,74614,76527,97086,170741,227358,234515	C1qc,Casp8,Runx1,Ccr1,Csf1r,Fbn1,Fes,Lilrb4a,Hcls1,Id2,Itgam,Lef1,Lif,Lyn,Tnfrsf11b,Prkca,Rbp1,Ccl3,Tgfb1,Tyrobp,Tesc,Ubash3b,Ocstamp,Il34,Slc9b2,Pilrb1,Erfe,Inpp4b	28/157
16_Member	GO Biological Processes	GO:1902107	positive regulation of leukocyte differentiation	-7.61009	-5.3784	11486,12370,12394,12399,12768,12978,14159,14462,14728,14960,15163,15284,15902,16168,16190,16193,16197,16409,16842,16878,18750,20302,20375,21803,21813,22177,57816,74048,74614,76527,97086,216799,320404	Ada,Casp8,Runx1,Runx3,Ccr1,Csf1r,Fes,Gata3,Lilrb4a,H2-Aa,Hcls1,Hlx,Id2,Il15,Il4ra,Il6,Il7r,Itgam,Lef1,Lif,Prkca,Ccl3,Spi1,Tgfb1,Tgfbr2,Tyrobp,Tesc,Vsir,Ocstamp,Il34,Slc9b2,Nlrp3,Itpkb	33/215
16_Member	GO Biological Processes	GO:1903708	positive regulation of hemopoiesis	-7.61009	-5.3784	11486,12370,12394,12399,12768,12978,14159,14462,14728,14960,15163,15284,15902,16168,16190,16193,16197,16409,16842,16878,18750,20302,20375,21803,21813,22177,57816,74048,74614,76527,97086,216799,320404	Ada,Casp8,Runx1,Runx3,Ccr1,Csf1r,Fes,Gata3,Lilrb4a,H2-Aa,Hcls1,Hlx,Id2,Il15,Il4ra,Il6,Il7r,Itgam,Lef1,Lif,Prkca,Ccl3,Spi1,Tgfb1,Tgfbr2,Tyrobp,Tesc,Vsir,Ocstamp,Il34,Slc9b2,Nlrp3,Itpkb	33/215
16_Member	GO Biological Processes	GO:0002763	positive regulation of myeloid leukocyte differentiation	-7.20964	-5.01982	12370,12394,12768,12978,14159,15163,15902,16409,16842,16878,18750,20302,21803,22177,57816,74614,76527,97086	Casp8,Runx1,Ccr1,Csf1r,Fes,Hcls1,Id2,Itgam,Lef1,Lif,Prkca,Ccl3,Tgfb1,Tyrobp,Tesc,Ocstamp,Il34,Slc9b2	18/77
16_Member	GO Biological Processes	GO:0045639	positive regulation of myeloid cell differentiation	-6.14358	-4.16581	12370,12394,12768,12978,12985,14159,15163,15902,16409,16449,16842,16878,18750,20302,21803,22177,57816,74614,76527,97086,226421	Casp8,Runx1,Ccr1,Csf1r,Csf3,Fes,Hcls1,Id2,Itgam,Jag1,Lef1,Lif,Prkca,Ccl3,Tgfb1,Tyrobp,Tesc,Ocstamp,Il34,Slc9b2,Rab7b	21/118
16_Member	GO Biological Processes	GO:0045651	positive regulation of macrophage differentiation	-5.34066	-3.52675	12370,15163,15902,16878,18750,21803,76527	Casp8,Hcls1,Id2,Lif,Prkca,Tgfb1,Il34	7/15
16_Member	GO Biological Processes	GO:0045649	regulation of macrophage differentiation	-5.05448	-3.29583	12262,12370,15163,15902,16878,18750,21803,76527	C1qc,Casp8,Hcls1,Id2,Lif,Prkca,Tgfb1,Il34	8/22
17_Summary	GO Biological Processes	GO:0043269	regulation of monoatomic ion transport	-9.96855	-7.43175	11540,12288,12335,12373,12768,12801,13040,13167,13405,13488,14404,14810,14873,15205,15216,15558,16513,16517,17096,17395,17691,18049,18301,18591,18669,18671,18750,18787,18795,19092,19225,19229,19260,20266,20271,20720,20855,20856,21803,22041,22068,22337,26903,27060,30948,57816,64095,65086,67149,70357,70839,72828,76854,100102,109731,140492,223864,232748,232801,234779,241556,277328,381290,381812,1163…	Adora2a,Cacna1c,Capn3,Casq2,Ccr1,Cnr1,Ctss,Dbi,Dmd,Drd1,Gabre,Grin1,Gsto1,Hes1,Hfe,Htr2a,Kcnj10,Kcnj16,Lyn,Mmp9,Sik1,Ngf,Fxyd5,Pdgfb,Abcb1b,Abcb1a,Prkca,Serpine1,Plcb1,Prkg2,Ptgs2,Ptk2b,Ptpn22,Scn1b,Scn5a,Serpine2,Stc1,Stc2,Tgfb1,Trf,Trpc6,Vdr,Dysf,Tcirg1,Bin1,Tesc,Gpr35,Lpar3,Nkain1,Kcnip1,P2ry12,Ubash3b,Gper1,Pcsk9,Maob,Kcnn2,Rapgef3,Tcaf2,Lilra5,Plcg2,Tspan18,Trpa1,Atp2b4,Cracr2a,Ak1,Arg1,C3,M…	83/-
17_Member	GO Biological Processes	GO:0043269	regulation of monoatomic ion transport	-9.96855	-7.43175	11540,12288,12335,12373,12768,12801,13040,13167,13405,13488,14404,14810,14873,15205,15216,15558,16513,16517,17096,17395,17691,18049,18301,18591,18669,18671,18750,18787,18795,19092,19225,19229,19260,20266,20271,20720,20855,20856,21803,22041,22068,22337,26903,27060,30948,57816,64095,65086,67149,70357,70839,72828,76854,100102,109731,140492,223864,232748,232801,234779,241556,277328,381290,381812	Adora2a,Cacna1c,Capn3,Casq2,Ccr1,Cnr1,Ctss,Dbi,Dmd,Drd1,Gabre,Grin1,Gsto1,Hes1,Hfe,Htr2a,Kcnj10,Kcnj16,Lyn,Mmp9,Sik1,Ngf,Fxyd5,Pdgfb,Abcb1b,Abcb1a,Prkca,Serpine1,Plcb1,Prkg2,Ptgs2,Ptk2b,Ptpn22,Scn1b,Scn5a,Serpine2,Stc1,Stc2,Tgfb1,Trf,Trpc6,Vdr,Dysf,Tcirg1,Bin1,Tesc,Gpr35,Lpar3,Nkain1,Kcnip1,P2ry12,Ubash3b,Gper1,Pcsk9,Maob,Kcnn2,Rapgef3,Tcaf2,Lilra5,Plcg2,Tspan18,Trpa1,Atp2b4,Cracr2a	64/516
17_Member	GO Biological Processes	GO:0010959	regulation of metal ion transport	-6.98354	-4.82968	11540,12288,12335,12373,12768,13167,13405,13488,14810,14873,15205,15216,15558,17096,17691,18049,18301,18591,18787,18795,19225,19229,19260,20266,20271,20720,20855,20856,21803,22041,22068,22337,26903,30948,57816,64095,65086,67149,70357,70839,72828,76854,100102,140492,223864,232801,234779,241556,381290,381812	Adora2a,Cacna1c,Capn3,Casq2,Ccr1,Dbi,Dmd,Drd1,Grin1,Gsto1,Hes1,Hfe,Htr2a,Lyn,Sik1,Ngf,Fxyd5,Pdgfb,Serpine1,Plcb1,Ptgs2,Ptk2b,Ptpn22,Scn1b,Scn5a,Serpine2,Stc1,Stc2,Tgfb1,Trf,Trpc6,Vdr,Dysf,Bin1,Tesc,Gpr35,Lpar3,Nkain1,Kcnip1,P2ry12,Ubash3b,Gper1,Pcsk9,Kcnn2,Rapgef3,Lilra5,Plcg2,Tspan18,Atp2b4,Cracr2a	50/431
17_Member	GO Biological Processes	GO:0051924	regulation of calcium ion transport	-5.88583	-3.95595	11540,12288,12335,12373,12768,13167,13405,13488,14810,14873,15205,17096,18049,18591,18787,19225,19229,19260,20855,20856,21803,22068,22337,26903,30948,64095,65086,70839,72828,76854,223864,232801,234779,241556,381812	Adora2a,Cacna1c,Capn3,Casq2,Ccr1,Dbi,Dmd,Drd1,Grin1,Gsto1,Hes1,Lyn,Ngf,Pdgfb,Serpine1,Ptgs2,Ptk2b,Ptpn22,Stc1,Stc2,Tgfb1,Trpc6,Vdr,Dysf,Bin1,Gpr35,Lpar3,P2ry12,Ubash3b,Gper1,Rapgef3,Lilra5,Plcg2,Tspan18,Cracr2a	35/278
17_Member	GO Biological Processes	GO:0034762	regulation of transmembrane transport	-5.8237	-3.91094	11636,11846,12266,12288,12335,12373,13040,13167,13405,13488,14810,14873,16513,16517,17096,17260,17295,17395,18049,18301,18669,18671,18750,18795,19229,19260,19735,20266,20271,21803,21825,22068,24014,26903,27060,30948,56636,57816,64095,70357,72828,76854,81905,98496,100102,140492,223864,227358,232748,234779,380702,381290,381812	Ak1,Arg1,C3,Cacna1c,Capn3,Casq2,Ctss,Dbi,Dmd,Drd1,Grin1,Gsto1,Kcnj10,Kcnj16,Lyn,Mef2c,Met,Mmp9,Ngf,Fxyd5,Abcb1b,Abcb1a,Prkca,Plcb1,Ptk2b,Ptpn22,Rgs2,Scn1b,Scn5a,Tgfb1,Thbs1,Trpc6,Rnasel,Dysf,Tcirg1,Bin1,Fgf21,Tesc,Gpr35,Kcnip1,Ubash3b,Gper1,Cacng8,Pid1,Pcsk9,Kcnn2,Rapgef3,Erfe,Tcaf2,Plcg2,Shisa6,Atp2b4,Cracr2a	53/511
17_Member	GO Biological Processes	GO:0034765	regulation of monoatomic ion transmembrane transport	-5.07871	-3.3151	12288,12335,12373,13040,13167,13405,13488,14810,14873,16513,16517,17096,17395,18049,18301,18669,18671,18750,18795,19229,19260,20266,20271,21803,22068,26903,27060,30948,57816,64095,70357,72828,76854,100102,140492,223864,232748,234779,381290,381812	Cacna1c,Capn3,Casq2,Ctss,Dbi,Dmd,Drd1,Grin1,Gsto1,Kcnj10,Kcnj16,Lyn,Mmp9,Ngf,Fxyd5,Abcb1b,Abcb1a,Prkca,Plcb1,Ptk2b,Ptpn22,Scn1b,Scn5a,Tgfb1,Trpc6,Dysf,Tcirg1,Bin1,Tesc,Gpr35,Kcnip1,Ubash3b,Gper1,Pcsk9,Kcnn2,Rapgef3,Tcaf2,Plcg2,Atp2b4,Cracr2a	40/366
17_Member	GO Biological Processes	GO:0051282	regulation of sequestering of calcium ion	-4.92198	-3.18596	12335,12373,12774,13167,13405,13488,14173,14873,15558,15559,16440,17096,18049,18795,18796,18799,19229,21803,72828,76854,234779	Capn3,Casq2,Ccr5,Dbi,Dmd,Drd1,Fgf2,Gsto1,Htr2a,Htr2b,Itpr3,Lyn,Ngf,Plcb1,Plcb2,Plcd1,Ptk2b,Tgfb1,Ubash3b,Gper1,Plcg2	21/140
17_Member	GO Biological Processes	GO:0043270	positive regulation of monoatomic ion transport	-4.23396	-2.63217	12288,12335,12768,13040,13167,13405,13488,14810,14873,18591,18669,18671,18787,18795,20266,20271,20855,22068,57816,65086,70839,76854,140492,223864,232801,234779,277328,381812	Cacna1c,Capn3,Ccr1,Ctss,Dbi,Dmd,Drd1,Grin1,Gsto1,Pdgfb,Abcb1b,Abcb1a,Serpine1,Plcb1,Scn1b,Scn5a,Stc1,Trpc6,Tesc,Lpar3,P2ry12,Gper1,Kcnn2,Rapgef3,Lilra5,Plcg2,Trpa1,Cracr2a	28/240
17_Member	GO Biological Processes	GO:1904062	regulation of monoatomic cation transmembrane transport	-3.6153	-2.14802	12288,12335,12373,13040,13167,13405,13488,14810,14873,17096,17395,18049,18301,18795,19229,19260,20266,20271,21803,26903,27060,30948,57816,64095,70357,72828,76854,100102,140492,223864,234779,381290,381812	Cacna1c,Capn3,Casq2,Ctss,Dbi,Dmd,Drd1,Grin1,Gsto1,Lyn,Mmp9,Ngf,Fxyd5,Plcb1,Ptk2b,Ptpn22,Scn1b,Scn5a,Tgfb1,Dysf,Tcirg1,Bin1,Tesc,Gpr35,Kcnip1,Ubash3b,Gper1,Pcsk9,Kcnn2,Rapgef3,Plcg2,Atp2b4,Cracr2a	33/328
17_Member	GO Biological Processes	GO:1903169	regulation of calcium ion transmembrane transport	-3.20168	-1.82056	12288,12335,12373,13167,13405,13488,14810,14873,17096,18049,19229,19260,21803,26903,30948,64095,72828,76854,223864,234779,381812	Cacna1c,Capn3,Casq2,Dbi,Dmd,Drd1,Grin1,Gsto1,Lyn,Ngf,Ptk2b,Ptpn22,Tgfb1,Dysf,Bin1,Gpr35,Ubash3b,Gper1,Rapgef3,Plcg2,Cracr2a	21/184
17_Member	GO Biological Processes	GO:0051928	positive regulation of calcium ion transport	-3.06902	-1.7286	12288,12335,12768,13167,13488,14810,14873,18591,18787,20855,22068,65086,76854,223864,232801,234779,381812	Cacna1c,Capn3,Ccr1,Dbi,Drd1,Grin1,Gsto1,Pdgfb,Serpine1,Stc1,Trpc6,Lpar3,Gper1,Rapgef3,Lilra5,Plcg2,Cracr2a	17/138
17_Member	GO Biological Processes	GO:0051279	regulation of release of sequestered calcium ion into cytosol	-3.01717	-1.68551	12335,12373,13167,13405,13488,14873,17096,18049,19229,21803,72828,76854	Capn3,Casq2,Dbi,Dmd,Drd1,Gsto1,Lyn,Ngf,Ptk2b,Tgfb1,Ubash3b,Gper1	12/81
17_Member	GO Biological Processes	GO:0034764	positive regulation of transmembrane transport	-2.70864	-1.45871	11636,12266,12288,12335,13040,13167,13405,13488,14810,14873,17295,18669,18671,18795,20266,22068,24014,56636,57816,76854,223864,227358,234779,381812	Ak1,C3,Cacna1c,Capn3,Ctss,Dbi,Dmd,Drd1,Grin1,Gsto1,Met,Abcb1b,Abcb1a,Plcb1,Scn1b,Trpc6,Rnasel,Fgf21,Tesc,Gper1,Rapgef3,Erfe,Plcg2,Cracr2a	24/242
17_Member	GO Biological Processes	GO:0032412	regulation of monoatomic ion transmembrane transporter activity	-2.69951	-1.45043	12373,13040,13405,14873,17260,17395,18301,18669,18671,18750,18795,20266,22068,26903,57816,64095,81905,100102,232748,234779,380702,381812	Casq2,Ctss,Dmd,Gsto1,Mef2c,Mmp9,Fxyd5,Abcb1b,Abcb1a,Prkca,Plcb1,Scn1b,Trpc6,Dysf,Tesc,Gpr35,Cacng8,Pcsk9,Tcaf2,Plcg2,Shisa6,Cracr2a	22/215
17_Member	GO Biological Processes	GO:0032414	positive regulation of ion transmembrane transporter activity	-2.54729	-1.34426	13040,13405,14873,18669,18671,18795,20266,22068,57816,234779,381812	Ctss,Dmd,Gsto1,Abcb1b,Abcb1a,Plcb1,Scn1b,Trpc6,Tesc,Plcg2,Cracr2a	11/80
17_Member	GO Biological Processes	GO:0034767	positive regulation of monoatomic ion transmembrane transport	-2.52305	-1.32531	12288,12335,13040,13167,13405,13488,14810,14873,18669,18671,18795,20266,22068,57816,76854,223864,234779,381812	Cacna1c,Capn3,Ctss,Dbi,Dmd,Drd1,Grin1,Gsto1,Abcb1b,Abcb1a,Plcb1,Scn1b,Trpc6,Tesc,Gper1,Rapgef3,Plcg2,Cracr2a	18/168
17_Member	GO Biological Processes	GO:0022898	regulation of transmembrane transporter activity	-2.4558	-1.27136	12373,13040,13405,14873,17260,17395,18301,18669,18671,18750,18795,20266,22068,26903,57816,64095,81905,100102,232748,234779,380702,381812	Casq2,Ctss,Dmd,Gsto1,Mef2c,Mmp9,Fxyd5,Abcb1b,Abcb1a,Prkca,Plcb1,Scn1b,Trpc6,Dysf,Tesc,Gpr35,Cacng8,Pcsk9,Tcaf2,Plcg2,Shisa6,Cracr2a	22/225
17_Member	GO Biological Processes	GO:0032411	positive regulation of transporter activity	-2.30164	-1.16344	13040,13405,14873,18669,18671,18795,20266,22068,57816,234779,381812	Ctss,Dmd,Gsto1,Abcb1b,Abcb1a,Plcb1,Scn1b,Trpc6,Tesc,Plcg2,Cracr2a	11/86
17_Member	GO Biological Processes	GO:0032409	regulation of transporter activity	-2.19008	-1.081	12373,13040,13405,14873,17260,17395,18301,18669,18671,18750,18795,20266,22068,26903,57816,64095,81905,100102,232748,234779,380702,381812	Casq2,Ctss,Dmd,Gsto1,Mef2c,Mmp9,Fxyd5,Abcb1b,Abcb1a,Prkca,Plcb1,Scn1b,Trpc6,Dysf,Tesc,Gpr35,Cacng8,Pcsk9,Tcaf2,Plcg2,Shisa6,Cracr2a	22/237
18_Summary	GO Biological Processes	GO:0002573	myeloid leukocyte differentiation	-9.89334	-7.36466	12370,12394,12606,12978,12981,12985,13836,14063,14462,15242,15951,16168,16409,16842,17096,17260,17986,18795,20375,21803,21813,22041,22177,27060,56419,69656,70747,74614,226691,226695,246746,381308,100040462,12768,13345,15163,15900,15902,26934,57816,212937,226419	Casp8,Runx1,Cebpa,Csf1r,Csf2,Csf3,Epha2,F2rl1,Gata3,Hhex,Ifi204,Il15,Itgam,Lef1,Lyn,Mef2c,Ndp,Plcb1,Spi1,Tgfb1,Tgfbr2,Trf,Tyrobp,Tcirg1,Diaph3,Pir,Tspan2,Ocstamp,Ifi207,Ifi205,Cd300lf,Ifi211,Mndal,Ccr1,Twist2,Hcls1,Irf8,Id2,Racgap1,Tesc,Tifab,Dyrk3	42/-
18_Member	GO Biological Processes	GO:0002573	myeloid leukocyte differentiation	-9.89334	-7.36466	12370,12394,12606,12978,12981,12985,13836,14063,14462,15242,15951,16168,16409,16842,17096,17260,17986,18795,20375,21803,21813,22041,22177,27060,56419,69656,70747,74614,226691,226695,246746,381308,100040462	Casp8,Runx1,Cebpa,Csf1r,Csf2,Csf3,Epha2,F2rl1,Gata3,Hhex,Ifi204,Il15,Itgam,Lef1,Lyn,Mef2c,Ndp,Plcb1,Spi1,Tgfb1,Tgfbr2,Trf,Tyrobp,Tcirg1,Diaph3,Pir,Tspan2,Ocstamp,Ifi207,Ifi205,Cd300lf,Ifi211,Mndal	33/176
18_Member	GO Biological Processes	GO:0030099	myeloid cell differentiation	-6.73916	-4.61797	12370,12394,12606,12768,12978,12981,12985,13345,13836,14063,14462,15163,15242,15900,15902,15951,16168,16409,16842,17096,17260,17986,18795,20375,21803,21813,22041,22177,26934,27060,56419,57816,69656,70747,74614,212937,226419,226691,226695,246746,381308,100040462	Casp8,Runx1,Cebpa,Ccr1,Csf1r,Csf2,Csf3,Twist2,Epha2,F2rl1,Gata3,Hcls1,Hhex,Irf8,Id2,Ifi204,Il15,Itgam,Lef1,Lyn,Mef2c,Ndp,Plcb1,Spi1,Tgfb1,Tgfbr2,Trf,Tyrobp,Racgap1,Tcirg1,Diaph3,Tesc,Pir,Tspan2,Ocstamp,Tifab,Dyrk3,Ifi207,Ifi205,Cd300lf,Ifi211,Mndal	42/339
18_Member	GO Biological Processes	GO:0030225	macrophage differentiation	-5.65734	-3.77647	12370,12606,12978,12981,14462,16168,16409,17986,18795,20375,56419,70747	Casp8,Cebpa,Csf1r,Csf2,Gata3,Il15,Itgam,Ndp,Plcb1,Spi1,Diaph3,Tspan2	12/45
19_Summary	GO Biological Processes	GO:0050678	regulation of epithelial cell proliferation	-9.74701	-7.23412	11689,11799,11835,11846,12173,12273,12390,12393,12399,12443,12554,12578,12579,13345,13601,13618,13649,14173,14254,14257,14369,14462,15117,15205,15208,15213,15284,15559,15901,16193,16449,17260,17381,18591,18612,18654,18750,18792,19274,19275,19378,20271,20666,21803,21809,21825,22337,22341,22436,26903,55948,56221,67122,227289,270152,404710,11839,12837,13836,13874,14089,15234,15902,16009,17345,17969,…	Alox5,Birc5,Ar,Arg1,Bnc1,C5ar1,Cav2,Runx2,Runx3,Ccnd1,Cdh13,Cdkn2a,Cdkn2b,Twist2,Ecm1,Ednrb,Egfr,Fgf2,Flt1,Flt4,Fzd7,Gata3,Has2,Hes1,Hes5,Hey1,Hlx,Htr2b,Id1,Il6,Jag1,Mef2c,Mmp12,Pdgfb,Etv4,Pgf,Prkca,Plau,Ptprm,Ptprn,Aldh1a2,Scn5a,Sox11,Tgfb1,Tgfb3,Thbs1,Vdr,Vegfc,Xdh,Dysf,Sfn,Ccl24,Nrarp,Gpbar1,Jaml,Iqgap3,Areg,Col8a1,Epha2,Ereg,Fap,Hgf,Id2,Igfbp3,Mki67,Ncf1,Bmper,Fermt1	68/-
19_Member	GO Biological Processes	GO:0050678	regulation of epithelial cell proliferation	-9.74701	-7.23412	11689,11799,11835,11846,12173,12273,12390,12393,12399,12443,12554,12578,12579,13345,13601,13618,13649,14173,14254,14257,14369,14462,15117,15205,15208,15213,15284,15559,15901,16193,16449,17260,17381,18591,18612,18654,18750,18792,19274,19275,19378,20271,20666,21803,21809,21825,22337,22341,22436,26903,55948,56221,67122,227289,270152,404710	Alox5,Birc5,Ar,Arg1,Bnc1,C5ar1,Cav2,Runx2,Runx3,Ccnd1,Cdh13,Cdkn2a,Cdkn2b,Twist2,Ecm1,Ednrb,Egfr,Fgf2,Flt1,Flt4,Fzd7,Gata3,Has2,Hes1,Hes5,Hey1,Hlx,Htr2b,Id1,Il6,Jag1,Mef2c,Mmp12,Pdgfb,Etv4,Pgf,Prkca,Plau,Ptprm,Ptprn,Aldh1a2,Scn5a,Sox11,Tgfb1,Tgfb3,Thbs1,Vdr,Vegfc,Xdh,Dysf,Sfn,Ccl24,Nrarp,Gpbar1,Jaml,Iqgap3	56/426
19_Member	GO Biological Processes	GO:0050679	positive regulation of epithelial cell proliferation	-7.17242	-4.99053	11835,11846,12173,12273,12390,12393,12443,12554,13345,13601,13649,14173,14257,14369,15117,15284,15559,15901,16193,17381,18591,18654,18750,19275,20271,20666,21803,22341,26903,56221,67122,227289,270152,404710	Ar,Arg1,Bnc1,C5ar1,Cav2,Runx2,Ccnd1,Cdh13,Twist2,Ecm1,Egfr,Fgf2,Flt4,Fzd7,Has2,Hlx,Htr2b,Id1,Il6,Mmp12,Pdgfb,Pgf,Prkca,Ptprn,Scn5a,Sox11,Tgfb1,Vegfc,Dysf,Ccl24,Nrarp,Gpbar1,Jaml,Iqgap3	34/235
19_Member	GO Biological Processes	GO:0050673	epithelial cell proliferation	-6.42863	-4.37707	11835,11839,12173,12390,12393,12443,12554,12578,12837,13345,13649,13836,13874,14089,14173,15234,15284,15902,16009,16193,17260,17345,17969,18591,21803,21809,55948,67122,73230,241639,404710	Ar,Areg,Bnc1,Cav2,Runx2,Ccnd1,Cdh13,Cdkn2a,Col8a1,Twist2,Egfr,Epha2,Ereg,Fap,Fgf2,Hgf,Hlx,Id2,Igfbp3,Il6,Mef2c,Mki67,Ncf1,Pdgfb,Tgfb1,Tgfb3,Sfn,Nrarp,Bmper,Fermt1,Iqgap3	31/218
19_Member	GO Biological Processes	GO:0001936	regulation of endothelial cell proliferation	-4.33028	-2.70869	11689,11846,12390,12554,13601,14173,14254,14257,15559,17260,18591,18654,18750,19274,19378,21825,22341,22436,26903,56221,67122	Alox5,Arg1,Cav2,Cdh13,Ecm1,Fgf2,Flt1,Flt4,Htr2b,Mef2c,Pdgfb,Pgf,Prkca,Ptprm,Aldh1a2,Thbs1,Vegfc,Xdh,Dysf,Ccl24,Nrarp	21/153
19_Member	GO Biological Processes	GO:0001938	positive regulation of endothelial cell proliferation	-3.00036	-1.67201	11846,12390,12554,13601,14173,14257,15559,18591,18654,18750,22341,26903,56221,67122	Arg1,Cav2,Cdh13,Ecm1,Fgf2,Flt4,Htr2b,Pdgfb,Pgf,Prkca,Vegfc,Dysf,Ccl24,Nrarp	14/104
20_Summary	Reactome Gene Sets	R-MMU-372790	Signaling by GPCR	-9.219	-6.75032	11513,11535,11540,12062,12266,12273,12768,12774,12801,13488,13605,13618,13649,14063,14064,14268,14429,14747,15200,15552,15558,15559,15565,16440,17392,18166,18576,18619,18750,18795,18796,19219,19220,19734,19735,20293,20302,20305,20605,20607,22045,22068,23945,26364,51791,53972,54140,56089,56533,57260,57349,58182,58861,64095,65086,67168,70839,71704,76854,80885,80901,170458,217480,224129,227289,24631…	Adcy7,Adm,Adora2a,Bdkrb2,C3,C5ar1,Ccr1,Ccr5,Cnr1,Drd1,Ect2,Ednrb,Egfr,F2rl1,F2rl2,Fn1,Galr3,Cmklr1,Hbegf,Htr1d,Htr2a,Htr2b,Htr6,Itpr3,Mmp3,Npy1r,Pde3b,Penk,Prkca,Plcb1,Plcb2,Ptger4,Ptgfr,Rgs16,Rgs2,Ccl12,Ccl3,Ccl6,Sstr1,Sstr3,Trhr,Trpc6,Mgll,Adgre5,Rgs14,Ngef,Avpr1a,Ramp3,Rgs17,Ltb4r2,Ppbp,Prokr1,Cysltr1,Gpr35,Lpar3,Lpar6,P2ry12,Arhgef3,Gper1,Hcar2,Cxcr6,Gpha2,Dgkb,Adcy5,Gpbar1,Prokr2,C5ar2,Cxcl3…	89/-
20_Member	Reactome Gene Sets	R-MMU-372790	Signaling by GPCR	-9.219	-6.75032	11513,11535,11540,12062,12266,12273,12768,12774,12801,13488,13605,13618,13649,14063,14064,14268,14429,14747,15200,15552,15558,15559,15565,16440,17392,18166,18576,18619,18750,18795,18796,19219,19220,19734,19735,20293,20302,20305,20605,20607,22045,22068,23945,26364,51791,53972,54140,56089,56533,57260,57349,58182,58861,64095,65086,67168,70839,71704,76854,80885,80901,170458,217480,224129,227289,24631…	Adcy7,Adm,Adora2a,Bdkrb2,C3,C5ar1,Ccr1,Ccr5,Cnr1,Drd1,Ect2,Ednrb,Egfr,F2rl1,F2rl2,Fn1,Galr3,Cmklr1,Hbegf,Htr1d,Htr2a,Htr2b,Htr6,Itpr3,Mmp3,Npy1r,Pde3b,Penk,Prkca,Plcb1,Plcb2,Ptger4,Ptgfr,Rgs16,Rgs2,Ccl12,Ccl3,Ccl6,Sstr1,Sstr3,Trhr,Trpc6,Mgll,Adgre5,Rgs14,Ngef,Avpr1a,Ramp3,Rgs17,Ltb4r2,Ppbp,Prokr1,Cysltr1,Gpr35,Lpar3,Lpar6,P2ry12,Arhgef3,Gper1,Hcar2,Cxcr6,Gpha2,Dgkb,Adcy5,Gpbar1,Prokr2,C5ar2,Cxcl3…	69/601
20_Member	Reactome Gene Sets	R-MMU-373076	Class A/1 (Rhodopsin-like receptors)	-8.45999	-6.118	11540,12062,12266,12273,12774,12801,13488,13618,14063,14064,14429,14747,15552,15558,15559,15565,18166,18619,19219,19220,20293,20302,20305,20605,20607,22045,54140,57260,57349,58182,58861,64095,65086,67168,70839,76854,80885,80901,170458,227289,246313,319430,330122	Adora2a,Bdkrb2,C3,C5ar1,Ccr5,Cnr1,Drd1,Ednrb,F2rl1,F2rl2,Galr3,Cmklr1,Htr1d,Htr2a,Htr2b,Htr6,Npy1r,Penk,Ptger4,Ptgfr,Ccl12,Ccl3,Ccl6,Sstr1,Sstr3,Trhr,Avpr1a,Ltb4r2,Ppbp,Prokr1,Cysltr1,Gpr35,Lpar3,Lpar6,P2ry12,Gper1,Hcar2,Cxcr6,Gpha2,Gpbar1,Prokr2,C5ar2,Cxcl3	43/307
20_Member	Reactome Gene Sets	R-MMU-388396	GPCR downstream signalling	-7.91555	-5.6457	11513,11535,11540,12062,12266,12273,12768,12774,12801,13488,13605,13618,13649,14063,14064,14268,14429,15200,15552,15558,15559,15565,16440,17392,18166,18576,18619,18750,18795,18796,19219,19220,19734,19735,20305,20605,20607,22045,22068,23945,51791,53972,54140,56089,56533,57260,57349,58182,58861,65086,67168,70839,71704,76854,80885,80901,170458,217480,224129,227289,246313,330122,381413	Adcy7,Adm,Adora2a,Bdkrb2,C3,C5ar1,Ccr1,Ccr5,Cnr1,Drd1,Ect2,Ednrb,Egfr,F2rl1,F2rl2,Fn1,Galr3,Hbegf,Htr1d,Htr2a,Htr2b,Htr6,Itpr3,Mmp3,Npy1r,Pde3b,Penk,Prkca,Plcb1,Plcb2,Ptger4,Ptgfr,Rgs16,Rgs2,Ccl6,Sstr1,Sstr3,Trhr,Trpc6,Mgll,Rgs14,Ngef,Avpr1a,Ramp3,Rgs17,Ltb4r2,Ppbp,Prokr1,Cysltr1,Lpar3,Lpar6,P2ry12,Arhgef3,Gper1,Hcar2,Cxcr6,Gpha2,Dgkb,Adcy5,Gpbar1,Prokr2,Cxcl3,Gpr176	63/567
20_Member	WikiPathways	WP1396	GPCRs non odorant	-7.20534	-5.01982	11540,11542,11550,12062,12273,12768,12801,13488,13618,14063,14064,14369,14765,14766,15552,15559,15565,18166,19219,19220,20605,20607,22045,26364,54140,57260,58182,58861,65086,67168,70839,76854,80885,80901,227289,246313,319430	Adora2a,Adora3,Adra1d,Bdkrb2,C5ar1,Ccr1,Cnr1,Drd1,Ednrb,F2rl1,F2rl2,Fzd7,Gpr50,Adgrg1,Htr1d,Htr2b,Htr6,Npy1r,Ptger4,Ptgfr,Sstr1,Sstr3,Trhr,Adgre5,Avpr1a,Ltb4r2,Prokr1,Cysltr1,Lpar3,Lpar6,P2ry12,Gper1,Hcar2,Cxcr6,Gpbar1,Prokr2,C5ar2	37/268
20_Member	Reactome Gene Sets	R-MMU-500792	GPCR ligand binding	-6.5552	-4.47688	11535,11540,12062,12266,12273,12774,12801,13488,13618,14063,14064,14429,14747,15552,15558,15559,15565,18166,18619,19219,19220,20293,20302,20305,20605,20607,22045,26364,54140,56089,57260,57349,58182,58861,64095,65086,67168,70839,76854,80885,80901,170458,227289,246313,319430,330122	Adm,Adora2a,Bdkrb2,C3,C5ar1,Ccr5,Cnr1,Drd1,Ednrb,F2rl1,F2rl2,Galr3,Cmklr1,Htr1d,Htr2a,Htr2b,Htr6,Npy1r,Penk,Ptger4,Ptgfr,Ccl12,Ccl3,Ccl6,Sstr1,Sstr3,Trhr,Adgre5,Avpr1a,Ramp3,Ltb4r2,Ppbp,Prokr1,Cysltr1,Gpr35,Lpar3,Lpar6,P2ry12,Gper1,Hcar2,Cxcr6,Gpha2,Gpbar1,Prokr2,C5ar2,Cxcl3	46/394
20_Member	Reactome Gene Sets	R-MMU-416476	G alpha (q) signalling events	-6.23486	-4.23304	12062,13618,13649,14063,14064,15200,15558,15559,16440,17392,18750,18795,18796,19220,19734,19735,20305,22045,22068,23945,54140,56533,57260,58182,58861,65086,67168,217480,246313	Bdkrb2,Ednrb,Egfr,F2rl1,F2rl2,Hbegf,Htr2a,Htr2b,Itpr3,Mmp3,Prkca,Plcb1,Plcb2,Ptgfr,Rgs16,Rgs2,Ccl6,Trhr,Trpc6,Mgll,Avpr1a,Rgs17,Ltb4r2,Prokr1,Cysltr1,Lpar3,Lpar6,Dgkb,Prokr2	29/200
20_Member	GO Biological Processes	GO:0007204	positive regulation of cytosolic calcium ion concentration	-5.86562	-3.94697	11535,11550,12062,12273,12288,12494,12768,12774,13618,14063,14747,14810,15558,16440,19219,19220,19229,20302,22045,22068,54140,64095,76854,80901,224129,234779,319430,330122	Adm,Adra1d,Bdkrb2,C5ar1,Cacna1c,Cd38,Ccr1,Ccr5,Ednrb,F2rl1,Cmklr1,Grin1,Htr2a,Itpr3,Ptger4,Ptgfr,Ptk2b,Ccl3,Trhr,Trpc6,Avpr1a,Gpr35,Gper1,Cxcr6,Adcy5,Plcg2,C5ar2,Cxcl3	28/197
20_Member	WikiPathways	WP189	GPCRs class A rhodopsin like	-5.60719	-3.73529	11540,11542,11550,12062,12273,12768,12774,12801,13618,14063,14064,14429,14747,14748,14765,15552,15559,15565,18166,19219,19220,20605,20607,22045,54140,58861,64095,70839,76854,80885	Adora2a,Adora3,Adra1d,Bdkrb2,C5ar1,Ccr1,Ccr5,Cnr1,Ednrb,F2rl1,F2rl2,Galr3,Cmklr1,Gpr3,Gpr50,Htr1d,Htr2b,Htr6,Npy1r,Ptger4,Ptgfr,Sstr1,Sstr3,Trhr,Avpr1a,Cysltr1,Gpr35,P2ry12,Gper1,Hcar2	30/226
20_Member	KEGG Pathway	mmu04080	Neuroactive ligand-receptor interaction - Mus musculus (house mouse)	-5.11414	-3.34161	11535,11540,11542,11550,12062,12266,12273,12801,13488,13618,14063,14064,14402,14404,14429,14765,14799,14804,14805,14810,15552,15558,15559,15565,16847,18166,18619,19219,19220,20605,20607,22045,23936,53623,54140,57260,58861,64095,65086,67168,114228,170458	Adm,Adora2a,Adora3,Adra1d,Bdkrb2,C3,C5ar1,Cnr1,Drd1,Ednrb,F2rl1,F2rl2,Gabrb3,Gabre,Galr3,Gpr50,Gria1,Grid2,Grik1,Grin1,Htr1d,Htr2a,Htr2b,Htr6,Lepr,Npy1r,Penk,Ptger4,Ptgfr,Sstr1,Sstr3,Trhr,Lynx1,Gria3,Avpr1a,Ltb4r2,Cysltr1,Gpr35,Lpar3,Lpar6,Prss1,Gpha2	42/391
20_Member	Reactome Gene Sets	R-MMU-375276	Peptide ligand-binding receptors	-4.41044	-2.76985	12062,12266,12273,12774,13618,14063,14064,14429,18166,18619,20293,20302,20305,20605,20607,22045,54140,57349,58182,76854,80901,246313,319430,330122	Bdkrb2,C3,C5ar1,Ccr5,Ednrb,F2rl1,F2rl2,Galr3,Npy1r,Penk,Ccl12,Ccl3,Ccl6,Sstr1,Sstr3,Trhr,Avpr1a,Ppbp,Prokr1,Gper1,Cxcr6,Prokr2,C5ar2,Cxcl3	24/186
20_Member	WikiPathways	WP234	GPCRs peptide	-3.55199	-2.09232	12062,12273,12768,12774,13618,14429,18166,20605,20607,22045,54140,80901	Bdkrb2,C5ar1,Ccr1,Ccr5,Ednrb,Galr3,Npy1r,Sstr1,Sstr3,Trhr,Avpr1a,Cxcr6	12/71
20_Member	Reactome Gene Sets	R-MMU-418594	G alpha (i) signalling events	-3.26595	-1.87566	11513,12062,12266,12273,12768,12774,12801,14429,15552,18166,18619,18750,18795,18796,19734,20305,20605,20607,51791,56533,57349,65086,70839,76854,80885,80901,224129,330122	Adcy7,Bdkrb2,C3,C5ar1,Ccr1,Ccr5,Cnr1,Galr3,Htr1d,Npy1r,Penk,Prkca,Plcb1,Plcb2,Rgs16,Ccl6,Sstr1,Sstr3,Rgs14,Rgs17,Ppbp,Lpar3,P2ry12,Gper1,Hcar2,Cxcr6,Adcy5,Cxcl3	28/274
