# Supplementary material for: A Transcriptomics Analysis of the Regulation of Lens Fiber Cell Differentiation in the Absence of FGFRs and PTEN
Source: Cells. 2024 Jul 19;13(14):1222. doi: 10.3390/cells13141222 (PMC11274593; doi:10.3390/cells13141222)
Supplement: Supplementary file 1 [file cells-13-01222-s001.zip › drive-download-20240627T212928Z-001/Table S15.xlsx]

## Sheet: Enrichment
Gene Ontology analysis for Cluster P5
GroupID	Category	Term	Description	LogP	Log(q-value)	Genes	Symbols	InTerm_InList
1_Summary	GO Biological Processes	GO:0034330	cell junction organization	-11.0492	-6.78735	12296,12298,12562,12667,12737,12739,13511,13640,13837,14168,14394,14609,14619,14735,16728,18260,20404,20583,21838,22411,23836,50768,54135,56808,64817,70737,74342,80883,83453,110891,192167,218518,232333,241568,242653,245537,259277,270190,272381,333605,12389,13643,16979,21388,23892,268709,396184,12808,14745,15894,16590,16826,58994,66898,72948,75974,623781,26564,54712,56508,108672,242662	Cacnb2,Cacnb4,Cdh5,Chrd,Cldn1,Cldn3,Dsg2,Efna5,Epha3,Fgf13,Gabra1,Gja1,Gjb2,Gpc4,L1cam,Ocln,Sh3gl2,Snai2,Thy1,Wnt11,Cdh20,Dlc1,Lsr,Cacna2d2,Svep1,Cgn,Lrrtm1,Ntng1,Chrdl1,Slc8a2,Nlgn1,Marveld2,Slc6a1,Lrrc4c,Cldn19,Nlgn3,Klk8,Ephb1,Lrrc4b,Frmpd4,Cav1,Efnb3,Lrrn1,Tbx5,Grem1,Fam107a,Flrt1,Cobl,Lpar1,Icam1,Kit,Ldb2,Smpd3,Baiap2l1,Tppp,Dock11,Gm14137,Ror2,Plxnc1,Rapgef4,Zdhhc15,Rims3	62/-
1_Member	GO Biological Processes	GO:0034330	cell junction organization	-11.0492	-6.78735	12296,12298,12562,12667,12737,12739,13511,13640,13837,14168,14394,14609,14619,14735,16728,18260,20404,20583,21838,22411,23836,50768,54135,56808,64817,70737,74342,80883,83453,110891,192167,218518,232333,241568,242653,245537,259277,270190,272381,333605	Cacnb2,Cacnb4,Cdh5,Chrd,Cldn1,Cldn3,Dsg2,Efna5,Epha3,Fgf13,Gabra1,Gja1,Gjb2,Gpc4,L1cam,Ocln,Sh3gl2,Snai2,Thy1,Wnt11,Cdh20,Dlc1,Lsr,Cacna2d2,Svep1,Cgn,Lrrtm1,Ntng1,Chrdl1,Slc8a2,Nlgn1,Marveld2,Slc6a1,Lrrc4c,Cldn19,Nlgn3,Klk8,Ephb1,Lrrc4b,Frmpd4	40/570
1_Member	GO Biological Processes	GO:1901888	regulation of cell junction assembly	-8.14617	-4.78741	12389,12737,12739,13640,13643,13837,14609,14735,16979,20583,21388,21838,23892,50768,74342,192167,242653,245537,268709,270190,272381,396184	Cav1,Cldn1,Cldn3,Efna5,Efnb3,Epha3,Gja1,Gpc4,Lrrn1,Snai2,Tbx5,Thy1,Grem1,Dlc1,Lrrtm1,Nlgn1,Cldn19,Nlgn3,Fam107a,Ephb1,Lrrc4b,Flrt1	22/247
1_Member	GO Biological Processes	GO:1901890	positive regulation of cell junction assembly	-6.35422	-3.59751	12389,12737,12739,13640,16979,21388,21838,74342,192167,242653,245537,270190,272381,396184	Cav1,Cldn1,Cldn3,Efna5,Lrrn1,Tbx5,Thy1,Lrrtm1,Nlgn1,Cldn19,Nlgn3,Ephb1,Lrrc4b,Flrt1	14/131
1_Member	GO Biological Processes	GO:0050808	synapse organization	-5.94735	-3.36325	12296,12298,12667,13640,13837,14168,14394,14735,16728,20404,56808,74342,80883,83453,110891,192167,232333,241568,245537,259277,270190,272381,333605	Cacnb2,Cacnb4,Chrd,Efna5,Epha3,Fgf13,Gabra1,Gpc4,L1cam,Sh3gl2,Cacna2d2,Lrrtm1,Ntng1,Chrdl1,Slc8a2,Nlgn1,Slc6a1,Lrrc4c,Nlgn3,Klk8,Ephb1,Lrrc4b,Frmpd4	23/356
1_Member	GO Biological Processes	GO:0099560	synaptic membrane adhesion	-5.74576	-3.20818	13640,13837,14735,80883,192167,241568,272381	Efna5,Epha3,Gpc4,Ntng1,Nlgn1,Lrrc4c,Lrrc4b	7/30
1_Member	GO Biological Processes	GO:0044089	positive regulation of cellular component biogenesis	-4.12307	-1.91812	12389,12562,12737,12739,12808,13640,14745,15894,16590,16826,16979,21388,21838,22411,58994,66898,72948,74342,75974,192167,242653,245537,270190,272381,396184,623781	Cav1,Cdh5,Cldn1,Cldn3,Cobl,Efna5,Lpar1,Icam1,Kit,Ldb2,Lrrn1,Tbx5,Thy1,Wnt11,Smpd3,Baiap2l1,Tppp,Lrrtm1,Dock11,Nlgn1,Cldn19,Nlgn3,Ephb1,Lrrc4b,Flrt1,Gm14137	26/557
1_Member	GO Biological Processes	GO:0050807	regulation of synapse organization	-3.69335	-1.59881	13640,13643,14735,16979,26564,54712,56508,74342,108672,192167,242662,245537,259277,270190,272381,333605,396184	Efna5,Efnb3,Gpc4,Lrrn1,Ror2,Plxnc1,Rapgef4,Lrrtm1,Zdhhc15,Nlgn1,Rims3,Nlgn3,Klk8,Ephb1,Lrrc4b,Frmpd4,Flrt1	17/309
1_Member	GO Biological Processes	GO:0099174	regulation of presynapse organization	-3.66978	-1.58111	13643,14735,74342,192167,245537,272381	Efnb3,Gpc4,Lrrtm1,Nlgn1,Nlgn3,Lrrc4b	6/43
1_Member	GO Biological Processes	GO:0051965	positive regulation of synapse assembly	-3.59671	-1.53351	13640,16979,74342,192167,245537,270190,272381,396184	Efna5,Lrrn1,Lrrtm1,Nlgn1,Nlgn3,Ephb1,Lrrc4b,Flrt1	8/82
1_Member	GO Biological Processes	GO:0050803	regulation of synapse structure or activity	-3.56335	-1.51111	13640,13643,14735,16979,26564,54712,56508,74342,108672,192167,242662,245537,259277,270190,272381,333605,396184	Efna5,Efnb3,Gpc4,Lrrn1,Ror2,Plxnc1,Rapgef4,Lrrtm1,Zdhhc15,Nlgn1,Rims3,Nlgn3,Klk8,Ephb1,Lrrc4b,Frmpd4,Flrt1	17/317
1_Member	GO Biological Processes	GO:0051963	regulation of synapse assembly	-3.14666	-1.20702	13640,13643,14735,16979,74342,192167,245537,270190,272381,396184	Efna5,Efnb3,Gpc4,Lrrn1,Lrrtm1,Nlgn1,Nlgn3,Ephb1,Lrrc4b,Flrt1	10/144
1_Member	GO Biological Processes	GO:1905606	regulation of presynapse assembly	-2.9663	-1.08844	13643,14735,74342,192167,272381	Efnb3,Gpc4,Lrrtm1,Nlgn1,Lrrc4b	5/39
2_Summary	GO Biological Processes	GO:0007423	sensory organ development	-10.4793	-6.51846	11923,11994,12159,12167,12824,12951,13614,14048,14609,16000,16531,16870,17342,17364,18423,18424,18605,19126,19434,20476,20897,21419,21838,22141,23937,24113,26564,57810,64075,68588,83453,107585,114142,170788,214058,229791,232156,233651,259172,270190,270893,329941	Neurod4,Pcdh15,Bmp4,Bmpr1b,Col2a1,Crx,Edn1,Eya1,Gja1,Igf1,Kcnma1,Lhx2,Mitf,Trpm1,Otx1,Otx2,Enpp1,Prom1,Rax,Six6,Stra6,Tfap2b,Thy1,Tub,Mab21l2,Vax2,Ror2,Cdon,Smoc1,Cthrc1,Chrdl1,Dio3,Foxp2,Crb1,Megf11,Plppr4,Slc4a5,Dchs1,Mfrp,Ephb1,Tmem132e,Col8a2	42/-
2_Member	GO Biological Processes	GO:0007423	sensory organ development	-10.4793	-6.51846	11923,11994,12159,12167,12824,12951,13614,14048,14609,16000,16531,16870,17342,17364,18423,18424,18605,19126,19434,20476,20897,21419,21838,22141,23937,24113,26564,57810,64075,68588,83453,107585,114142,170788,214058,229791,232156,233651,259172,270190,270893,329941	Neurod4,Pcdh15,Bmp4,Bmpr1b,Col2a1,Crx,Edn1,Eya1,Gja1,Igf1,Kcnma1,Lhx2,Mitf,Trpm1,Otx1,Otx2,Enpp1,Prom1,Rax,Six6,Stra6,Tfap2b,Thy1,Tub,Mab21l2,Vax2,Ror2,Cdon,Smoc1,Cthrc1,Chrdl1,Dio3,Foxp2,Crb1,Megf11,Plppr4,Slc4a5,Dchs1,Mfrp,Ephb1,Tmem132e,Col8a2	42/648
2_Member	GO Biological Processes	GO:0048880	sensory system development	-7.96136	-4.65374	11923,12159,12167,12951,14609,16870,17342,17364,18424,19126,19434,20476,20897,21838,22141,23937,24113,57810,64075,83453,107585,114142,170788,214058,232156,259172,270190,270893,329941	Neurod4,Bmp4,Bmpr1b,Crx,Gja1,Lhx2,Mitf,Trpm1,Otx2,Prom1,Rax,Six6,Stra6,Thy1,Tub,Mab21l2,Vax2,Cdon,Smoc1,Chrdl1,Dio3,Foxp2,Crb1,Megf11,Slc4a5,Mfrp,Ephb1,Tmem132e,Col8a2	29/421
2_Member	GO Biological Processes	GO:0001654	eye development	-7.53567	-4.41994	11923,12159,12167,12951,14609,16870,17342,17364,18424,19126,19434,20476,20897,21838,22141,23937,24113,57810,64075,83453,107585,114142,170788,214058,232156,259172,270190,329941	Neurod4,Bmp4,Bmpr1b,Crx,Gja1,Lhx2,Mitf,Trpm1,Otx2,Prom1,Rax,Six6,Stra6,Thy1,Tub,Mab21l2,Vax2,Cdon,Smoc1,Chrdl1,Dio3,Foxp2,Crb1,Megf11,Slc4a5,Mfrp,Ephb1,Col8a2	28/414
2_Member	GO Biological Processes	GO:0150063	visual system development	-7.46907	-4.3833	11923,12159,12167,12951,14609,16870,17342,17364,18424,19126,19434,20476,20897,21838,22141,23937,24113,57810,64075,83453,107585,114142,170788,214058,232156,259172,270190,329941	Neurod4,Bmp4,Bmpr1b,Crx,Gja1,Lhx2,Mitf,Trpm1,Otx2,Prom1,Rax,Six6,Stra6,Thy1,Tub,Mab21l2,Vax2,Cdon,Smoc1,Chrdl1,Dio3,Foxp2,Crb1,Megf11,Slc4a5,Mfrp,Ephb1,Col8a2	28/417
2_Member	GO Biological Processes	GO:0043010	camera-type eye development	-6.23287	-3.52732	11923,12159,12167,12951,14609,16870,17342,17364,19126,19434,20897,21838,22141,23937,24113,57810,107585,114142,170788,214058,232156,259172,270190,329941	Neurod4,Bmp4,Bmpr1b,Crx,Gja1,Lhx2,Mitf,Trpm1,Prom1,Rax,Stra6,Thy1,Tub,Mab21l2,Vax2,Cdon,Dio3,Foxp2,Crb1,Megf11,Slc4a5,Mfrp,Ephb1,Col8a2	24/369
2_Member	GO Biological Processes	GO:0090596	sensory organ morphogenesis	-6.20836	-3.52628	11994,12159,12824,13614,14048,17364,18423,18424,18605,19126,20897,21838,24113,26564,57810,68588,107585,170788,214058,259172,270190,329941	Pcdh15,Bmp4,Col2a1,Edn1,Eya1,Trpm1,Otx1,Otx2,Enpp1,Prom1,Stra6,Thy1,Vax2,Ror2,Cdon,Cthrc1,Dio3,Crb1,Megf11,Mfrp,Ephb1,Col8a2	22/318
2_Member	GO Biological Processes	GO:0060041	retina development in camera-type eye	-5.29649	-2.83397	11923,12167,12951,16870,17364,19126,21838,22141,24113,57810,107585,170788,214058,232156,259172	Neurod4,Bmpr1b,Crx,Lhx2,Trpm1,Prom1,Thy1,Tub,Vax2,Cdon,Dio3,Crb1,Megf11,Slc4a5,Mfrp	15/183
2_Member	GO Biological Processes	GO:0048592	eye morphogenesis	-4.6438	-2.33116	12159,17364,18424,19126,20897,21838,24113,57810,107585,170788,214058,259172,270190,329941	Bmp4,Trpm1,Otx2,Prom1,Stra6,Thy1,Vax2,Cdon,Dio3,Crb1,Megf11,Mfrp,Ephb1,Col8a2	14/183
2_Member	GO Biological Processes	GO:0001754	eye photoreceptor cell differentiation	-3.56078	-1.51111	17364,18424,19126,21838,107585,170788,259172	Trpm1,Otx2,Prom1,Thy1,Dio3,Crb1,Mfrp	7/63
2_Member	GO Biological Processes	GO:0048593	camera-type eye morphogenesis	-3.41607	-1.39725	12159,17364,19126,20897,21838,57810,107585,170788,214058,270190,329941	Bmp4,Trpm1,Prom1,Stra6,Thy1,Cdon,Dio3,Crb1,Megf11,Ephb1,Col8a2	11/158
2_Member	GO Biological Processes	GO:0046530	photoreceptor cell differentiation	-2.86612	-1.02915	17364,18424,19126,21838,107585,170788,259172	Trpm1,Otx2,Prom1,Thy1,Dio3,Crb1,Mfrp	7/82
2_Member	GO Biological Processes	GO:0003407	neural retina development	-2.80501	-0.991809	11923,17364,19126,21838,107585,170788,214058	Neurod4,Trpm1,Prom1,Thy1,Dio3,Crb1,Megf11	7/84
2_Member	GO Biological Processes	GO:0060042	retina morphogenesis in camera-type eye	-2.80501	-0.991809	17364,19126,21838,57810,107585,170788,214058	Trpm1,Prom1,Thy1,Cdon,Dio3,Crb1,Megf11	7/84
2_Member	GO Biological Processes	GO:0042462	eye photoreceptor cell development	-2.63976	-0.885756	17364,21838,107585,170788,259172	Trpm1,Thy1,Dio3,Crb1,Mfrp	5/46
3_Summary	GO Biological Processes	GO:0098609	cell-cell adhesion	-10.0795	-6.29478	11899,11932,11994,12490,12562,12737,12739,12805,13507,13511,13640,13837,14735,15894,16590,16728,17075,17123,21838,23836,57810,64817,80883,93877,93879,104099,170788,192167,214058,225256,233651,241568,245537,272381	Astn1,Atp1b2,Pcdh15,Cd34,Cdh5,Cldn1,Cldn3,Cntn1,Dsc3,Dsg2,Efna5,Epha3,Gpc4,Icam1,Kit,L1cam,Epcam,Madcam1,Thy1,Cdh20,Cdon,Svep1,Ntng1,Pcdhb6,Pcdhb8,Itga9,Crb1,Nlgn1,Megf11,Dsg1b,Dchs1,Lrrc4c,Nlgn3,Lrrc4b	34/-
3_Member	GO Biological Processes	GO:0098609	cell-cell adhesion	-10.0795	-6.29478	11899,11932,11994,12490,12562,12737,12739,12805,13507,13511,13640,13837,14735,15894,16590,16728,17075,17123,21838,23836,57810,64817,80883,93877,93879,104099,170788,192167,214058,225256,233651,241568,245537,272381	Astn1,Atp1b2,Pcdh15,Cd34,Cdh5,Cldn1,Cldn3,Cntn1,Dsc3,Dsg2,Efna5,Epha3,Gpc4,Icam1,Kit,L1cam,Epcam,Madcam1,Thy1,Cdh20,Cdon,Svep1,Ntng1,Pcdhb6,Pcdhb8,Itga9,Crb1,Nlgn1,Megf11,Dsg1b,Dchs1,Lrrc4c,Nlgn3,Lrrc4b	34/459
3_Member	GO Biological Processes	GO:0098742	cell-cell adhesion via plasma-membrane adhesion molecules	-9.41752	-5.75772	11994,12562,12737,12739,13507,13511,13640,13837,14735,16728,17075,23836,80883,93877,93879,170788,192167,225256,233651,241568,272381	Pcdh15,Cdh5,Cldn1,Cldn3,Dsc3,Dsg2,Efna5,Epha3,Gpc4,L1cam,Epcam,Cdh20,Ntng1,Pcdhb6,Pcdhb8,Crb1,Nlgn1,Dsg1b,Dchs1,Lrrc4c,Lrrc4b	21/192
3_Member	GO Biological Processes	GO:0007156	homophilic cell adhesion via plasma membrane adhesion molecules	-4.19923	-1.96267	11994,12562,13507,13511,16728,23836,93877,93879,225256,233651	Pcdh15,Cdh5,Dsc3,Dsg2,L1cam,Cdh20,Pcdhb6,Pcdhb8,Dsg1b,Dchs1	10/107
4_Summary	GO Biological Processes	GO:0048066	developmental pigmentation	-8.62853	-5.06564	11891,13190,13616,16590,17342,18431,18605,22178,22772,72433,317750,13608,20431,20583,22173,69772,11607,13819,72472,107585,218476,619287,13614,22411,93735,104110,12638,16832,18830	Rab27a,Dct,Edn3,Kit,Mitf,Oca2,Enpp1,Tyrp1,Zic2,Rab38,Slc24a5,Edar,Pmel,Snai2,Tyr,Bdh2,Agtr1a,Epas1,Slc16a10,Dio3,Gcnt4,Rtl4,Edn1,Wnt11,Wnt16,Adcy4,Cftr,Ldhb,Pltp	29/-
4_Member	GO Biological Processes	GO:0048066	developmental pigmentation	-8.62853	-5.06564	11891,13190,13616,16590,17342,18431,18605,22178,22772,72433,317750	Rab27a,Dct,Edn3,Kit,Mitf,Oca2,Enpp1,Tyrp1,Zic2,Rab38,Slc24a5	11/48
4_Member	GO Biological Processes	GO:0043473	pigmentation	-8.2633	-4.78741	11891,13190,13608,13616,16590,17342,18431,18605,20431,20583,22173,22178,22772,72433,317750	Rab27a,Dct,Edar,Edn3,Kit,Mitf,Oca2,Enpp1,Pmel,Snai2,Tyr,Tyrp1,Zic2,Rab38,Slc24a5	15/109
4_Member	GO Biological Processes	GO:0030318	melanocyte differentiation	-7.83758	-4.57572	11891,13616,16590,17342,18431,18605,22178,317750	Rab27a,Edn3,Kit,Mitf,Oca2,Enpp1,Tyrp1,Slc24a5	8/24
4_Member	GO Biological Processes	GO:0044550	secondary metabolite biosynthetic process	-7.66683	-4.48868	13190,18431,20431,22173,22178,69772,317750	Dct,Oca2,Pmel,Tyr,Tyrp1,Bdh2,Slc24a5	7/17
4_Member	GO Biological Processes	GO:0050931	pigment cell differentiation	-7.63659	-4.48868	11891,13616,16590,17342,18431,18605,22178,72433,317750	Rab27a,Edn3,Kit,Mitf,Oca2,Enpp1,Tyrp1,Rab38,Slc24a5	9/35
4_Member	GO Biological Processes	GO:0042438	melanin biosynthetic process	-6.54733	-3.70045	13190,18431,20431,22173,22178,317750	Dct,Oca2,Pmel,Tyr,Tyrp1,Slc24a5	6/15
4_Member	GO Biological Processes	GO:0006582	melanin metabolic process	-6.16909	-3.50929	13190,18431,20431,22173,22178,317750	Dct,Oca2,Pmel,Tyr,Tyrp1,Slc24a5	6/17
4_Member	Reactome Gene Sets	R-MMU-5662702	Melanin biosynthesis	-6.09032	-3.45171	13190,18431,22173,22178	Dct,Oca2,Tyr,Tyrp1	4/5
4_Member	GO Biological Processes	GO:0018958	phenol-containing compound metabolic process	-5.88703	-3.31537	11607,13190,13819,18431,20431,22173,22178,72472,107585,218476,317750,619287	Agtr1a,Dct,Epas1,Oca2,Pmel,Tyr,Tyrp1,Slc16a10,Dio3,Gcnt4,Slc24a5,Rtl4	12/104
4_Member	GO Biological Processes	GO:0046189	phenol-containing compound biosynthetic process	-5.85479	-3.2919	11607,13190,13819,18431,20431,22173,22178,317750	Agtr1a,Dct,Epas1,Oca2,Pmel,Tyr,Tyrp1,Slc24a5	8/41
4_Member	GO Biological Processes	GO:0006583	melanin biosynthetic process from tyrosine	-4.48974	-2.21015	13190,18431,22178	Dct,Oca2,Tyrp1	3/4
4_Member	GO Biological Processes	GO:0019748	secondary metabolic process	-4.14975	-1.93321	13190,18431,20431,22173,22178,69772,317750	Dct,Oca2,Pmel,Tyr,Tyrp1,Bdh2,Slc24a5	7/51
4_Member	GO Biological Processes	GO:0046148	pigment biosynthetic process	-3.84851	-1.7006	13190,18431,20431,22173,22178,317750	Dct,Oca2,Pmel,Tyr,Tyrp1,Slc24a5	6/40
4_Member	KEGG Pathway	mmu04916	Melanogenesis - Mus musculus (house mouse)	-3.70931	-1.60794	13190,13614,16590,17342,22173,22178,22411,93735,104110	Dct,Edn1,Kit,Mitf,Tyr,Tyrp1,Wnt11,Wnt16,Adcy4	9/100
4_Member	GO Biological Processes	GO:0043455	regulation of secondary metabolic process	-3.60613	-1.54017	20431,22178,72433,317750	Pmel,Tyrp1,Rab38,Slc24a5	4/16
4_Member	GO Biological Processes	GO:0048021	regulation of melanin biosynthetic process	-3.60613	-1.54017	20431,22178,72433,317750	Pmel,Tyrp1,Rab38,Slc24a5	4/16
4_Member	GO Biological Processes	GO:1900376	regulation of secondary metabolite biosynthetic process	-3.60613	-1.54017	20431,22178,72433,317750	Pmel,Tyrp1,Rab38,Slc24a5	4/16
4_Member	GO Biological Processes	GO:0048023	positive regulation of melanin biosynthetic process	-3.05203	-1.14236	20431,22178,72433	Pmel,Tyrp1,Rab38	3/10
4_Member	GO Biological Processes	GO:1900378	positive regulation of secondary metabolite biosynthetic process	-3.05203	-1.14236	20431,22178,72433	Pmel,Tyrp1,Rab38	3/10
4_Member	GO Biological Processes	GO:0042440	pigment metabolic process	-3.0393	-1.13347	13190,18431,20431,22173,22178,317750	Dct,Oca2,Pmel,Tyr,Tyrp1,Slc24a5	6/56
4_Member	GO Biological Processes	GO:1901617	organic hydroxy compound biosynthetic process	-3.00441	-1.11177	11607,12638,13190,13819,16832,18431,18830,20431,22173,22178,317750	Agtr1a,Cftr,Dct,Epas1,Ldhb,Oca2,Pltp,Pmel,Tyr,Tyrp1,Slc24a5	11/177
4_Member	GO Biological Processes	GO:0006570	tyrosine metabolic process	-2.34439	-0.686761	13190,18431,22178	Dct,Oca2,Tyrp1	3/17
5_Summary	GO Biological Processes	GO:0043269	regulation of monoatomic ion transport	-8.18502	-4.78741	11607,11932,12159,12296,12298,12389,12638,12669,12805,13614,13616,14168,14609,15551,15894,16000,16493,16519,16533,18578,20840,21838,56461,58237,59095,66240,69847,76560,80334,98660,242735,245537,100040591,12919,14734,18260,18605,72401,192167,16531,140493,226922,238271,317750,14725,15203,17364,56808,110891,114644,232156,232333,234788,269437,270028,14394,72267,103511,212989,233246,118451630,13511,21…	Agtr1a,Atp1b2,Bmp4,Cacnb2,Cacnb4,Cav1,Cftr,Chrm1,Cntn1,Edn1,Edn3,Fgf13,Gja1,Htr1b,Icam1,Igf1,Kcna5,Kcnj3,Kcnmb1,Pde4b,Stac,Thy1,Kcnip3,Nkain4,Fxyd6,Kcne5,Wnk4,Prss8,Kcnip4,Atp1a2,Lrrc38,Nlgn3,Kcnj13,Crhbp,Gpc3,Ocln,Enpp1,Slc43a1,Nlgn1,Kcnma1,Kcnn3,Kcnq5,Kcnh5,Slc24a5,Lrp2,Heph,Trpm1,Cacna2d2,Slc8a2,Slc13a3,Slc4a5,Slc6a1,Slc38a8,Plch1,Nalf1,Gabra1,Lrrc8e,Calhm5,Best2,Ano5,Gm28035,Dsg2,Tbx5,Rapgef4…	66/-
5_Member	GO Biological Processes	GO:0043269	regulation of monoatomic ion transport	-8.18502	-4.78741	11607,11932,12159,12296,12298,12389,12638,12669,12805,13614,13616,14168,14609,15551,15894,16000,16493,16519,16533,18578,20840,21838,56461,58237,59095,66240,69847,76560,80334,98660,242735,245537,100040591	Agtr1a,Atp1b2,Bmp4,Cacnb2,Cacnb4,Cav1,Cftr,Chrm1,Cntn1,Edn1,Edn3,Fgf13,Gja1,Htr1b,Icam1,Igf1,Kcna5,Kcnj3,Kcnmb1,Pde4b,Stac,Thy1,Kcnip3,Nkain4,Fxyd6,Kcne5,Wnk4,Prss8,Kcnip4,Atp1a2,Lrrc38,Nlgn3,Kcnj13	33/516
5_Member	GO Biological Processes	GO:0034762	regulation of transmembrane transport	-7.73632	-4.51586	11607,11932,12159,12296,12298,12389,12638,12919,13614,13616,14168,14734,16000,16519,16533,18260,18578,18605,20840,21838,56461,59095,66240,69847,72401,76560,80334,98660,192167,242735,245537,100040591	Agtr1a,Atp1b2,Bmp4,Cacnb2,Cacnb4,Cav1,Cftr,Crhbp,Edn1,Edn3,Fgf13,Gpc3,Igf1,Kcnj3,Kcnmb1,Ocln,Pde4b,Enpp1,Stac,Thy1,Kcnip3,Fxyd6,Kcne5,Wnk4,Slc43a1,Prss8,Kcnip4,Atp1a2,Nlgn1,Lrrc38,Nlgn3,Kcnj13	32/511
5_Member	GO Biological Processes	GO:0034767	positive regulation of monoatomic ion transmembrane transport	-7.2341	-4.2027	11607,11932,12159,12296,12389,12638,13614,13616,14168,16533,20840,21838,66240,69847,76560,242735,245537	Agtr1a,Atp1b2,Bmp4,Cacnb2,Cav1,Cftr,Edn1,Edn3,Fgf13,Kcnmb1,Stac,Thy1,Kcne5,Wnk4,Prss8,Lrrc38,Nlgn3	17/168
5_Member	GO Biological Processes	GO:0071805	potassium ion transmembrane transport	-7.20539	-4.19881	11932,13616,16493,16519,16531,16533,56461,66240,69847,80334,98660,140493,226922,238271,242735,100040591	Atp1b2,Edn3,Kcna5,Kcnj3,Kcnma1,Kcnmb1,Kcnip3,Kcne5,Wnk4,Kcnip4,Atp1a2,Kcnn3,Kcnq5,Kcnh5,Lrrc38,Kcnj13	16/149
5_Member	GO Biological Processes	GO:0006813	potassium ion transport	-7.0468	-4.08598	11932,13616,16493,16519,16531,16533,56461,66240,69847,80334,98660,140493,226922,238271,242735,317750,100040591	Atp1b2,Edn3,Kcna5,Kcnj3,Kcnma1,Kcnmb1,Kcnip3,Kcne5,Wnk4,Kcnip4,Atp1a2,Kcnn3,Kcnq5,Kcnh5,Lrrc38,Slc24a5,Kcnj13	17/173
5_Member	GO Biological Processes	GO:0034764	positive regulation of transmembrane transport	-6.9216	-4.00217	11607,11932,12159,12296,12389,12638,13614,13616,14168,14734,16000,16533,18260,20840,21838,66240,69847,76560,242735,245537	Agtr1a,Atp1b2,Bmp4,Cacnb2,Cav1,Cftr,Edn1,Edn3,Fgf13,Gpc3,Igf1,Kcnmb1,Ocln,Stac,Thy1,Kcne5,Wnk4,Prss8,Lrrc38,Nlgn3	20/242
5_Member	GO Biological Processes	GO:0034765	regulation of monoatomic ion transmembrane transport	-6.87019	-3.97006	11607,11932,12159,12296,12298,12389,12638,13614,13616,14168,16519,16533,18578,20840,21838,56461,59095,66240,69847,76560,80334,98660,242735,245537,100040591	Agtr1a,Atp1b2,Bmp4,Cacnb2,Cacnb4,Cav1,Cftr,Edn1,Edn3,Fgf13,Kcnj3,Kcnmb1,Pde4b,Stac,Thy1,Kcnip3,Fxyd6,Kcne5,Wnk4,Prss8,Kcnip4,Atp1a2,Lrrc38,Nlgn3,Kcnj13	25/366
5_Member	GO Biological Processes	GO:0030001	metal ion transport	-6.59682	-3.73291	11932,12296,12298,12389,12638,13614,13616,14168,14725,15203,16493,16519,16531,16533,17364,56461,56808,66240,69847,80334,98660,110891,114644,140493,226922,232156,232333,234788,238271,242735,269437,270028,317750,100040591	Atp1b2,Cacnb2,Cacnb4,Cav1,Cftr,Edn1,Edn3,Fgf13,Lrp2,Heph,Kcna5,Kcnj3,Kcnma1,Kcnmb1,Trpm1,Kcnip3,Cacna2d2,Kcne5,Wnk4,Kcnip4,Atp1a2,Slc8a2,Slc13a3,Kcnn3,Kcnq5,Slc4a5,Slc6a1,Slc38a8,Kcnh5,Lrrc38,Plch1,Nalf1,Slc24a5,Kcnj13	34/632
5_Member	GO Biological Processes	GO:0043270	positive regulation of monoatomic ion transport	-6.31735	-3.58697	11607,11932,12159,12296,12389,12638,12669,12805,13614,13616,14168,16533,20840,21838,66240,69847,76560,242735,245537	Agtr1a,Atp1b2,Bmp4,Cacnb2,Cav1,Cftr,Chrm1,Cntn1,Edn1,Edn3,Fgf13,Kcnmb1,Stac,Thy1,Kcne5,Wnk4,Prss8,Lrrc38,Nlgn3	19/240
5_Member	GO Biological Processes	GO:1904064	positive regulation of cation transmembrane transport	-6.27556	-3.55777	11607,11932,12159,12296,12389,13614,13616,14168,16533,20840,21838,66240,69847,76560,242735	Agtr1a,Atp1b2,Bmp4,Cacnb2,Cav1,Edn1,Edn3,Fgf13,Kcnmb1,Stac,Thy1,Kcne5,Wnk4,Prss8,Lrrc38	15/153
5_Member	GO Biological Processes	GO:0034220	monoatomic ion transmembrane transport	-6.21023	-3.52628	11932,12296,12298,12638,13614,13616,14394,16493,16519,16531,16533,17364,56461,56808,59095,66240,69847,72267,80334,98660,103511,110891,140493,212989,226922,232333,233246,238271,242735,269437,270028,317750,100040591,118451630	Atp1b2,Cacnb2,Cacnb4,Cftr,Edn1,Edn3,Gabra1,Kcna5,Kcnj3,Kcnma1,Kcnmb1,Trpm1,Kcnip3,Cacna2d2,Fxyd6,Kcne5,Wnk4,Lrrc8e,Kcnip4,Atp1a2,Calhm5,Slc8a2,Kcnn3,Best2,Kcnq5,Slc6a1,Ano5,Kcnh5,Lrrc38,Plch1,Nalf1,Slc24a5,Kcnj13,Gm28035	34/657
5_Member	GO Biological Processes	GO:0010959	regulation of metal ion transport	-6.0801	-3.45171	11607,11932,12159,12296,12298,12389,12805,13616,14168,14609,15894,16000,16493,16533,18578,20840,21838,56461,58237,59095,66240,69847,76560,80334,98660,242735	Agtr1a,Atp1b2,Bmp4,Cacnb2,Cacnb4,Cav1,Cntn1,Edn3,Fgf13,Gja1,Icam1,Igf1,Kcna5,Kcnmb1,Pde4b,Stac,Thy1,Kcnip3,Nkain4,Fxyd6,Kcne5,Wnk4,Prss8,Kcnip4,Atp1a2,Lrrc38	26/431
5_Member	GO Biological Processes	GO:0098660	inorganic ion transmembrane transport	-5.52218	-3.01619	11932,12296,12298,12638,13614,13616,14394,16493,16519,16531,16533,17364,56461,56808,66240,69847,80334,98660,110891,140493,212989,226922,232333,233246,238271,242735,269437,270028,317750,100040591	Atp1b2,Cacnb2,Cacnb4,Cftr,Edn1,Edn3,Gabra1,Kcna5,Kcnj3,Kcnma1,Kcnmb1,Trpm1,Kcnip3,Cacna2d2,Kcne5,Wnk4,Kcnip4,Atp1a2,Slc8a2,Kcnn3,Best2,Kcnq5,Slc6a1,Ano5,Kcnh5,Lrrc38,Plch1,Nalf1,Slc24a5,Kcnj13	30/581
5_Member	GO Biological Processes	GO:1904062	regulation of monoatomic cation transmembrane transport	-5.41943	-2.93413	11607,11932,12159,12296,12298,12389,13614,13616,14168,16533,18578,20840,21838,56461,59095,66240,69847,76560,80334,98660,242735	Agtr1a,Atp1b2,Bmp4,Cacnb2,Cacnb4,Cav1,Edn1,Edn3,Fgf13,Kcnmb1,Pde4b,Stac,Thy1,Kcnip3,Fxyd6,Kcne5,Wnk4,Prss8,Kcnip4,Atp1a2,Lrrc38	21/328
5_Member	GO Biological Processes	GO:0006812	monoatomic cation transport	-5.41066	-2.93413	11932,12296,12298,12389,12638,13614,13616,14168,14725,15203,16493,16519,16531,16533,17364,56461,56808,66240,69847,80334,98660,110891,114644,140493,226922,232156,232333,234788,238271,242735,269437,270028,317750,100040591	Atp1b2,Cacnb2,Cacnb4,Cav1,Cftr,Edn1,Edn3,Fgf13,Lrp2,Heph,Kcna5,Kcnj3,Kcnma1,Kcnmb1,Trpm1,Kcnip3,Cacna2d2,Kcne5,Wnk4,Kcnip4,Atp1a2,Slc8a2,Slc13a3,Kcnn3,Kcnq5,Slc4a5,Slc6a1,Slc38a8,Kcnh5,Lrrc38,Plch1,Nalf1,Slc24a5,Kcnj13	34/714
5_Member	GO Biological Processes	GO:0098655	monoatomic cation transmembrane transport	-5.12911	-2.68016	11932,12296,12298,12638,13614,13616,16493,16519,16531,16533,17364,56461,56808,66240,69847,80334,98660,110891,140493,226922,232333,238271,242735,269437,270028,317750,100040591	Atp1b2,Cacnb2,Cacnb4,Cftr,Edn1,Edn3,Kcna5,Kcnj3,Kcnma1,Kcnmb1,Trpm1,Kcnip3,Cacna2d2,Kcne5,Wnk4,Kcnip4,Atp1a2,Slc8a2,Kcnn3,Kcnq5,Slc6a1,Kcnh5,Lrrc38,Plch1,Nalf1,Slc24a5,Kcnj13	27/516
5_Member	GO Biological Processes	GO:0098662	inorganic cation transmembrane transport	-5.11387	-2.67156	11932,12296,12298,12638,13614,13616,16493,16519,16531,16533,17364,56461,56808,66240,69847,80334,98660,110891,140493,226922,232333,238271,242735,269437,270028,317750,100040591	Atp1b2,Cacnb2,Cacnb4,Cftr,Edn1,Edn3,Kcna5,Kcnj3,Kcnma1,Kcnmb1,Trpm1,Kcnip3,Cacna2d2,Kcne5,Wnk4,Kcnip4,Atp1a2,Slc8a2,Kcnn3,Kcnq5,Slc6a1,Kcnh5,Lrrc38,Plch1,Nalf1,Slc24a5,Kcnj13	27/517
5_Member	GO Biological Processes	GO:1901379	regulation of potassium ion transmembrane transport	-4.46909	-2.19846	11932,12389,13616,16533,56461,66240,69847,80334,242735	Atp1b2,Cav1,Edn3,Kcnmb1,Kcnip3,Kcne5,Wnk4,Kcnip4,Lrrc38	9/80
5_Member	GO Biological Processes	GO:0043266	regulation of potassium ion transport	-4.37772	-2.11586	11932,12389,13616,16493,16533,56461,66240,69847,80334,242735	Atp1b2,Cav1,Edn3,Kcna5,Kcnmb1,Kcnip3,Kcne5,Wnk4,Kcnip4,Lrrc38	10/102
5_Member	GO Biological Processes	GO:1901381	positive regulation of potassium ion transmembrane transport	-4.04405	-1.86025	11932,13616,16533,66240,69847,242735	Atp1b2,Edn3,Kcnmb1,Kcne5,Wnk4,Lrrc38	6/37
5_Member	GO Biological Processes	GO:0032412	regulation of monoatomic ion transmembrane transporter activity	-3.88375	-1.72911	11932,12296,12298,12389,12638,12919,13614,14168,20840,59095,66240,192167,242735,245537	Atp1b2,Cacnb2,Cacnb4,Cav1,Cftr,Crhbp,Edn1,Fgf13,Stac,Fxyd6,Kcne5,Nlgn1,Lrrc38,Nlgn3	14/215
5_Member	GO Biological Processes	GO:0042391	regulation of membrane potential	-3.70843	-1.60794	11932,12296,12298,12389,12638,12669,13511,13614,14168,14394,14609,16493,16531,21388,56508,66240,110891,192167,212989,238271,242653,242662,245537	Atp1b2,Cacnb2,Cacnb4,Cav1,Cftr,Chrm1,Dsg2,Edn1,Fgf13,Gabra1,Gja1,Kcna5,Kcnma1,Tbx5,Rapgef4,Kcne5,Slc8a2,Nlgn1,Best2,Kcnh5,Cldn19,Rims3,Nlgn3	23/493
5_Member	GO Biological Processes	GO:0022898	regulation of transmembrane transporter activity	-3.67788	-1.58628	11932,12296,12298,12389,12638,12919,13614,14168,20840,59095,66240,192167,242735,245537	Atp1b2,Cacnb2,Cacnb4,Cav1,Cftr,Crhbp,Edn1,Fgf13,Stac,Fxyd6,Kcne5,Nlgn1,Lrrc38,Nlgn3	14/225
5_Member	GO Biological Processes	GO:0043268	positive regulation of potassium ion transport	-3.45351	-1.42559	11932,13616,16533,66240,69847,242735	Atp1b2,Edn3,Kcnmb1,Kcne5,Wnk4,Lrrc38	6/47
5_Member	GO Biological Processes	GO:0032409	regulation of transporter activity	-3.44747	-1.42559	11932,12296,12298,12389,12638,12919,13614,14168,20840,59095,66240,192167,242735,245537	Atp1b2,Cacnb2,Cacnb4,Cav1,Cftr,Crhbp,Edn1,Fgf13,Stac,Fxyd6,Kcne5,Nlgn1,Lrrc38,Nlgn3	14/237
5_Member	GO Biological Processes	GO:0032414	positive regulation of ion transmembrane transporter activity	-2.92918	-1.06872	11932,12638,13614,14168,20840,242735,245537	Atp1b2,Cftr,Edn1,Fgf13,Stac,Lrrc38,Nlgn3	7/80
5_Member	GO Biological Processes	GO:2001257	regulation of cation channel activity	-2.87796	-1.03935	12296,12298,12389,13614,14168,20840,66240,242735	Cacnb2,Cacnb4,Cav1,Edn1,Fgf13,Stac,Kcne5,Lrrc38	8/105
5_Member	GO Biological Processes	GO:0032411	positive regulation of transporter activity	-2.74574	-0.949265	11932,12638,13614,14168,20840,242735,245537	Atp1b2,Cftr,Edn1,Fgf13,Stac,Lrrc38,Nlgn3	7/86
6_Summary	GO Biological Processes	GO:0003018	vascular process in circulatory system	-7.32968	-4.27194	11607,12389,12562,12638,13614,13616,14609,15551,15894,16493,16531,16533,18162,18260,20404,58994,60596,64817,98660,104099,244911,12296,21338,57246,66240,69847,232156,271127,12919,13511,13819,14168,16000,16590,18578,21388,56508,67731,72948,110891,192167,244310,245537,13640,16728,66898,71373,72267,73910,242553,320027,623781,12159,224792,18780,104110	Agtr1a,Cav1,Cdh5,Cftr,Edn1,Edn3,Gja1,Htr1b,Icam1,Kcna5,Kcnma1,Kcnmb1,Npr3,Ocln,Sh3gl2,Smpd3,Gucy1a1,Svep1,Atp1a2,Itga9,C2cd4a,Cacnb2,Tacr3,Tbx20,Kcne5,Wnk4,Slc4a5,Adamts16,Crhbp,Dsg2,Epas1,Fgf13,Igf1,Kit,Pde4b,Tbx5,Rapgef4,Fbxo32,Tppp,Slc8a2,Nlgn1,Dlgap2,Nlgn3,Efna5,L1cam,Baiap2l1,Prr16,Lrrc8e,Arhgap18,Kank4,Fstl4,Gm14137,Bmp4,Adgrf5,Pla2g2a,Adcy4	56/-
6_Member	GO Biological Processes	GO:0003018	vascular process in circulatory system	-7.32968	-4.27194	11607,12389,12562,12638,13614,13616,14609,15551,15894,16493,16531,16533,18162,18260,20404,58994,60596,64817,98660,104099,244911	Agtr1a,Cav1,Cdh5,Cftr,Edn1,Edn3,Gja1,Htr1b,Icam1,Kcna5,Kcnma1,Kcnmb1,Npr3,Ocln,Sh3gl2,Smpd3,Gucy1a1,Svep1,Atp1a2,Itga9,C2cd4a	21/251
6_Member	GO Biological Processes	GO:0008015	blood circulation	-6.71974	-3.83809	11607,12296,12389,12562,12638,13614,13616,14609,15551,15894,16493,16531,16533,18162,18260,20404,21338,57246,58994,60596,64817,66240,69847,98660,104099,232156,244911,271127	Agtr1a,Cacnb2,Cav1,Cdh5,Cftr,Edn1,Edn3,Gja1,Htr1b,Icam1,Kcna5,Kcnma1,Kcnmb1,Npr3,Ocln,Sh3gl2,Tacr3,Tbx20,Smpd3,Gucy1a1,Svep1,Kcne5,Wnk4,Atp1a2,Itga9,Slc4a5,C2cd4a,Adamts16	28/453
6_Member	GO Biological Processes	GO:0035296	regulation of tube diameter	-6.4585	-3.6438	11607,12389,12638,13614,13616,14609,15551,15894,16493,16531,16533,18162,58994,60596,64817,98660,104099	Agtr1a,Cav1,Cftr,Edn1,Edn3,Gja1,Htr1b,Icam1,Kcna5,Kcnma1,Kcnmb1,Npr3,Smpd3,Gucy1a1,Svep1,Atp1a2,Itga9	17/190
6_Member	GO Biological Processes	GO:0097746	blood vessel diameter maintenance	-6.4585	-3.6438	11607,12389,12638,13614,13616,14609,15551,15894,16493,16531,16533,18162,58994,60596,64817,98660,104099	Agtr1a,Cav1,Cftr,Edn1,Edn3,Gja1,Htr1b,Icam1,Kcna5,Kcnma1,Kcnmb1,Npr3,Smpd3,Gucy1a1,Svep1,Atp1a2,Itga9	17/190
6_Member	GO Biological Processes	GO:0035150	regulation of tube size	-6.42603	-3.62657	11607,12389,12638,13614,13616,14609,15551,15894,16493,16531,16533,18162,58994,60596,64817,98660,104099	Agtr1a,Cav1,Cftr,Edn1,Edn3,Gja1,Htr1b,Icam1,Kcna5,Kcnma1,Kcnmb1,Npr3,Smpd3,Gucy1a1,Svep1,Atp1a2,Itga9	17/191
6_Member	GO Biological Processes	GO:0003013	circulatory system process	-6.1229	-3.47382	11607,12296,12389,12562,12638,13614,13616,14609,15551,15894,16493,16531,16533,18162,18260,20404,21338,57246,58994,60596,64817,66240,69847,98660,104099,232156,244911,271127	Agtr1a,Cacnb2,Cav1,Cdh5,Cftr,Edn1,Edn3,Gja1,Htr1b,Icam1,Kcna5,Kcnma1,Kcnmb1,Npr3,Ocln,Sh3gl2,Tacr3,Tbx20,Smpd3,Gucy1a1,Svep1,Kcne5,Wnk4,Atp1a2,Itga9,Slc4a5,C2cd4a,Adamts16	28/485
6_Member	GO Biological Processes	GO:0044057	regulation of system process	-5.48907	-2.99064	11607,12296,12389,12919,13511,13614,13616,13819,14168,14609,15894,16000,16493,16531,16590,18162,18578,21338,21388,56508,60596,64817,66240,67731,69847,72948,98660,104099,110891,192167,244310,245537	Agtr1a,Cacnb2,Cav1,Crhbp,Dsg2,Edn1,Edn3,Epas1,Fgf13,Gja1,Icam1,Igf1,Kcna5,Kcnma1,Kit,Npr3,Pde4b,Tacr3,Tbx5,Rapgef4,Gucy1a1,Svep1,Kcne5,Fbxo32,Wnk4,Tppp,Atp1a2,Itga9,Slc8a2,Nlgn1,Dlgap2,Nlgn3	32/645
6_Member	GO Biological Processes	GO:1903522	regulation of blood circulation	-4.96605	-2.57342	11607,12296,12389,13511,13614,13616,13819,14168,14609,15894,16493,18578,21338,21388,64817,66240,98660,104099	Agtr1a,Cacnb2,Cav1,Dsg2,Edn1,Edn3,Epas1,Fgf13,Gja1,Icam1,Kcna5,Pde4b,Tacr3,Tbx5,Svep1,Kcne5,Atp1a2,Itga9	18/270
6_Member	GO Biological Processes	GO:0019229	regulation of vasoconstriction	-4.77029	-2.41152	11607,12389,13614,13616,14609,15894,16493,64817,98660,104099	Agtr1a,Cav1,Edn1,Edn3,Gja1,Icam1,Kcna5,Svep1,Atp1a2,Itga9	10/92
6_Member	GO Biological Processes	GO:0008016	regulation of heart contraction	-4.31454	-2.057	12296,12389,13511,13614,13616,13819,14168,14609,16493,18578,21338,21388,66240,98660	Cacnb2,Cav1,Dsg2,Edn1,Edn3,Epas1,Fgf13,Gja1,Kcna5,Pde4b,Tacr3,Tbx5,Kcne5,Atp1a2	14/196
6_Member	GO Biological Processes	GO:0090066	regulation of anatomical structure size	-4.055	-1.86503	11607,12389,12638,13614,13616,13640,14168,14609,15551,15894,16493,16531,16533,16728,18162,58994,60596,64817,66898,71373,72267,73910,98660,104099,242553,320027,623781	Agtr1a,Cav1,Cftr,Edn1,Edn3,Efna5,Fgf13,Gja1,Htr1b,Icam1,Kcna5,Kcnma1,Kcnmb1,L1cam,Npr3,Smpd3,Gucy1a1,Svep1,Baiap2l1,Prr16,Lrrc8e,Arhgap18,Atp1a2,Itga9,Kank4,Fstl4,Gm14137	27/595
6_Member	GO Biological Processes	GO:0002027	regulation of heart rate	-3.28444	-1.30361	12296,12389,13511,13614,13616,13819,16493,21338,66240	Cacnb2,Cav1,Dsg2,Edn1,Edn3,Epas1,Kcna5,Tacr3,Kcne5	9/114
6_Member	GO Biological Processes	GO:0003014	renal system process	-3.0208	-1.12443	11607,12159,13614,14609,16531,18162,69847,224792,232156	Agtr1a,Bmp4,Edn1,Gja1,Kcnma1,Npr3,Wnk4,Adgrf5,Slc4a5	9/124
6_Member	GO Biological Processes	GO:0042311	vasodilation	-2.66583	-0.90503	12638,14609,16531,16533,18162,60596	Cftr,Gja1,Kcnma1,Kcnmb1,Npr3,Gucy1a1	6/66
6_Member	GO Biological Processes	GO:0008217	regulation of blood pressure	-2.19946	-0.587907	11607,13614,13616,14609,18162,21338,60596,69847,98660,232156,271127	Agtr1a,Edn1,Edn3,Gja1,Npr3,Tacr3,Gucy1a1,Wnk4,Atp1a2,Slc4a5,Adamts16	11/225
6_Member	KEGG Pathway	mmu04270	Vascular smooth muscle contraction - Mus musculus (house mouse)	-2.04143	-0.487142	11607,13614,13616,16531,16533,18780,60596,104110	Agtr1a,Edn1,Edn3,Kcnma1,Kcnmb1,Pla2g2a,Gucy1a1,Adcy4	8/144
7_Summary	GO Biological Processes	GO:0045165	cell fate commitment	-7.08157	-4.09847	11923,12159,12667,13614,13819,14048,14168,17085,17342,18424,21388,22411,26564,54713,57246,57810,83453,93735,232077,244810,245572,252838	Neurod4,Bmp4,Chrd,Edn1,Epas1,Eya1,Fgf13,Ly9,Mitf,Otx2,Tbx5,Wnt11,Ror2,Fezf2,Tbx20,Cdon,Chrdl1,Wnt16,Foxi3,AW551984,Tbx22,Tox	22/-
7_Member	GO Biological Processes	GO:0045165	cell fate commitment	-7.08157	-4.09847	11923,12159,12667,13614,13819,14048,14168,17085,17342,18424,21388,22411,26564,54713,57246,57810,83453,93735,232077,244810,245572,252838	Neurod4,Bmp4,Chrd,Edn1,Epas1,Eya1,Fgf13,Ly9,Mitf,Otx2,Tbx5,Wnt11,Ror2,Fezf2,Tbx20,Cdon,Chrdl1,Wnt16,Foxi3,AW551984,Tbx22,Tox	22/283
7_Member	GO Biological Processes	GO:0001708	cell fate specification	-2.49966	-0.7929	14048,18424,21388,57246,57810,232077,245572	Eya1,Otx2,Tbx5,Tbx20,Cdon,Foxi3,Tbx22	7/95
8_Summary	GO Biological Processes	GO:0035239	tube morphogenesis	-6.92747	-4.00217	12159,12389,12667,12808,13608,13614,13819,14013,14048,14609,14725,14734,16000,16870,18162,18605,20254,20897,21419,21838,22411,22762,22772,23892,50768,53417,57246,65100,66864,68545,68588,69847,224792,225583,233651,270190,271127,329941,381823,11607,12562,16775,24117,64817	Bmp4,Cav1,Chrd,Cobl,Edar,Edn1,Epas1,Mecom,Eya1,Gja1,Lrp2,Gpc3,Igf1,Lhx2,Npr3,Enpp1,Scg2,Stra6,Tfap2b,Thy1,Wnt11,Zfpm2,Zic2,Grem1,Dlc1,Hif3a,Tbx20,Zic5,Clec14a,Ecscr,Cthrc1,Wnk4,Adgrf5,Minar2,Dchs1,Ephb1,Adamts16,Col8a2,Apold1,Agtr1a,Cdh5,Lama4,Wif1,Svep1	44/-
8_Member	GO Biological Processes	GO:0035239	tube morphogenesis	-6.92747	-4.00217	12159,12389,12667,12808,13608,13614,13819,14013,14048,14609,14725,14734,16000,16870,18162,18605,20254,20897,21419,21838,22411,22762,22772,23892,50768,53417,57246,65100,66864,68545,68588,69847,224792,225583,233651,270190,271127,329941,381823	Bmp4,Cav1,Chrd,Cobl,Edar,Edn1,Epas1,Mecom,Eya1,Gja1,Lrp2,Gpc3,Igf1,Lhx2,Npr3,Enpp1,Scg2,Stra6,Tfap2b,Thy1,Wnt11,Zfpm2,Zic2,Grem1,Dlc1,Hif3a,Tbx20,Zic5,Clec14a,Ecscr,Cthrc1,Wnk4,Adgrf5,Minar2,Dchs1,Ephb1,Adamts16,Col8a2,Apold1	39/762
8_Member	GO Biological Processes	GO:0001944	vasculature development	-6.3767	-3.60621	11607,12159,12389,12562,12667,13614,13819,14048,14609,14725,14734,16000,16775,18162,18605,20254,20897,21419,21838,22411,22762,23892,24117,53417,57246,64817,66864,68545,224792,225583,270190,329941,381823	Agtr1a,Bmp4,Cav1,Cdh5,Chrd,Edn1,Epas1,Eya1,Gja1,Lrp2,Gpc3,Igf1,Lama4,Npr3,Enpp1,Scg2,Stra6,Tfap2b,Thy1,Wnt11,Zfpm2,Grem1,Wif1,Hif3a,Tbx20,Svep1,Clec14a,Ecscr,Adgrf5,Minar2,Ephb1,Col8a2,Apold1	33/616
8_Member	GO Biological Processes	GO:0001568	blood vessel development	-6.03258	-3.41417	11607,12159,12389,12562,12667,13614,13819,14048,14609,14725,14734,16775,18162,18605,20254,20897,21419,21838,22411,22762,23892,24117,53417,57246,66864,68545,224792,225583,270190,329941,381823	Agtr1a,Bmp4,Cav1,Cdh5,Chrd,Edn1,Epas1,Eya1,Gja1,Lrp2,Gpc3,Lama4,Npr3,Enpp1,Scg2,Stra6,Tfap2b,Thy1,Wnt11,Zfpm2,Grem1,Wif1,Hif3a,Tbx20,Clec14a,Ecscr,Adgrf5,Minar2,Ephb1,Col8a2,Apold1	31/578
8_Member	GO Biological Processes	GO:0048514	blood vessel morphogenesis	-5.54001	-3.02634	12159,12389,12667,13614,13819,14048,14609,14725,18162,18605,20254,20897,21419,21838,22411,22762,23892,53417,57246,66864,68545,224792,225583,270190,329941,381823	Bmp4,Cav1,Chrd,Edn1,Epas1,Eya1,Gja1,Lrp2,Npr3,Enpp1,Scg2,Stra6,Tfap2b,Thy1,Wnt11,Zfpm2,Grem1,Hif3a,Tbx20,Clec14a,Ecscr,Adgrf5,Minar2,Ephb1,Col8a2,Apold1	26/461
8_Member	GO Biological Processes	GO:0001525	angiogenesis	-2.74818	-0.949265	12159,12389,13614,13819,18162,20254,21838,23892,53417,57246,66864,68545,225583,270190,329941,381823	Bmp4,Cav1,Edn1,Epas1,Npr3,Scg2,Thy1,Grem1,Hif3a,Tbx20,Clec14a,Ecscr,Minar2,Ephb1,Col8a2,Apold1	16/343
9_Summary	GO Biological Processes	GO:0010975	regulation of neuron projection development	-6.3813	-3.60621	11932,12159,12805,12808,13640,13643,13837,13865,14168,14745,16169,16728,17005,17196,17242,19283,21838,26564,54712,54713,56508,74405,80883,108672,192167,216616,235106,239420,241568,245537,252838,320027,12389,15894,16590,75974,271127,623781	Atp1b2,Bmp4,Cntn1,Cobl,Efna5,Efnb3,Epha3,Nr2f1,Fgf13,Lpar1,Il15ra,L1cam,Ltk,Mbp,Mdk,Ptprz1,Thy1,Ror2,Plxnc1,Fezf2,Rapgef4,Efhc2,Ntng1,Zdhhc15,Nlgn1,Efemp1,Ntm,Csmd3,Lrrc4c,Nlgn3,Tox,Fstl4,Cav1,Icam1,Kit,Dock11,Adamts16,Gm14137	38/-
9_Member	GO Biological Processes	GO:0010975	regulation of neuron projection development	-6.3813	-3.60621	11932,12159,12805,12808,13640,13643,13837,13865,14168,14745,16169,16728,17005,17196,17242,19283,21838,26564,54712,54713,56508,74405,80883,108672,192167,216616,235106,239420,241568,245537,252838,320027	Atp1b2,Bmp4,Cntn1,Cobl,Efna5,Efnb3,Epha3,Nr2f1,Fgf13,Lpar1,Il15ra,L1cam,Ltk,Mbp,Mdk,Ptprz1,Thy1,Ror2,Plxnc1,Fezf2,Rapgef4,Efhc2,Ntng1,Zdhhc15,Nlgn1,Efemp1,Ntm,Csmd3,Lrrc4c,Nlgn3,Tox,Fstl4	32/586
9_Member	GO Biological Processes	GO:0120035	regulation of plasma membrane bounded cell projection organization	-6.17504	-3.50929	11932,12159,12389,12805,12808,13640,13643,13837,13865,14168,14745,15894,16169,16590,16728,17005,17196,17242,19283,21838,26564,54712,54713,56508,74405,75974,80883,108672,192167,216616,235106,239420,241568,245537,252838,271127,320027,623781	Atp1b2,Bmp4,Cav1,Cntn1,Cobl,Efna5,Efnb3,Epha3,Nr2f1,Fgf13,Lpar1,Icam1,Il15ra,Kit,L1cam,Ltk,Mbp,Mdk,Ptprz1,Thy1,Ror2,Plxnc1,Fezf2,Rapgef4,Efhc2,Dock11,Ntng1,Zdhhc15,Nlgn1,Efemp1,Ntm,Csmd3,Lrrc4c,Nlgn3,Tox,Adamts16,Fstl4,Gm14137	38/784
9_Member	GO Biological Processes	GO:0031344	regulation of cell projection organization	-5.97549	-3.37639	11932,12159,12389,12805,12808,13640,13643,13837,13865,14168,14745,15894,16169,16590,16728,17005,17196,17242,19283,21838,26564,54712,54713,56508,74405,75974,80883,108672,192167,216616,235106,239420,241568,245537,252838,271127,320027,623781	Atp1b2,Bmp4,Cav1,Cntn1,Cobl,Efna5,Efnb3,Epha3,Nr2f1,Fgf13,Lpar1,Icam1,Il15ra,Kit,L1cam,Ltk,Mbp,Mdk,Ptprz1,Thy1,Ror2,Plxnc1,Fezf2,Rapgef4,Efhc2,Dock11,Ntng1,Zdhhc15,Nlgn1,Efemp1,Ntm,Csmd3,Lrrc4c,Nlgn3,Tox,Adamts16,Fstl4,Gm14137	38/799
9_Member	GO Biological Processes	GO:0010977	negative regulation of neuron projection development	-5.09492	-2.66921	13643,13837,13865,14168,14745,16169,17196,19283,21838,192167,216616,235106,245537,320027	Efnb3,Epha3,Nr2f1,Fgf13,Lpar1,Il15ra,Mbp,Ptprz1,Thy1,Nlgn1,Efemp1,Ntm,Nlgn3,Fstl4	14/167
9_Member	GO Biological Processes	GO:0031345	negative regulation of cell projection organization	-3.718	-1.61148	13643,13837,13865,14168,14745,16169,17196,19283,21838,192167,216616,235106,245537,320027	Efnb3,Epha3,Nr2f1,Fgf13,Lpar1,Il15ra,Mbp,Ptprz1,Thy1,Nlgn1,Efemp1,Ntm,Nlgn3,Fstl4	14/223
9_Member	GO Biological Processes	GO:0031346	positive regulation of cell projection organization	-2.48303	-0.777474	11932,12159,12805,12808,13640,13837,16590,16728,17005,17242,19283,26564,54712,75974,108672,192167,216616,252838,623781	Atp1b2,Bmp4,Cntn1,Cobl,Efna5,Epha3,Kit,L1cam,Ltk,Mdk,Ptprz1,Ror2,Plxnc1,Dock11,Zdhhc15,Nlgn1,Efemp1,Tox,Gm14137	19/467
9_Member	GO Biological Processes	GO:0010976	positive regulation of neuron projection development	-2.44441	-0.753399	11932,12159,12805,12808,13837,17005,17242,19283,26564,108672,192167,252838	Atp1b2,Bmp4,Cntn1,Cobl,Epha3,Ltk,Mdk,Ptprz1,Ror2,Zdhhc15,Nlgn1,Tox	12/239
10_Summary	GO Biological Processes	GO:0007389	pattern specification process	-6.32133	-3.58697	12159,12167,12667,12808,13614,13865,14048,14609,14725,14734,16870,18423,18424,19434,21388,22411,22771,22772,23892,24113,24117,26564,54713,57246,57810,83453,210510,233651,11994,12824,14013,14119,16002,18605,20897,23937,50768,65100,68588,16000,16531,229791,13819,16590,22762	Bmp4,Bmpr1b,Chrd,Cobl,Edn1,Nr2f1,Eya1,Gja1,Lrp2,Gpc3,Lhx2,Otx1,Otx2,Rax,Tbx5,Wnt11,Zic1,Zic2,Grem1,Vax2,Wif1,Ror2,Fezf2,Tbx20,Cdon,Chrdl1,Tdrd6,Dchs1,Pcdh15,Col2a1,Mecom,Fbn2,Igf2,Enpp1,Stra6,Mab21l2,Dlc1,Zic5,Cthrc1,Igf1,Kcnma1,Plppr4,Epas1,Kit,Zfpm2	45/-
10_Member	GO Biological Processes	GO:0007389	pattern specification process	-6.32133	-3.58697	12159,12167,12667,12808,13614,13865,14048,14609,14725,14734,16870,18423,18424,19434,21388,22411,22771,22772,23892,24113,24117,26564,54713,57246,57810,83453,210510,233651	Bmp4,Bmpr1b,Chrd,Cobl,Edn1,Nr2f1,Eya1,Gja1,Lrp2,Gpc3,Lhx2,Otx1,Otx2,Rax,Tbx5,Wnt11,Zic1,Zic2,Grem1,Vax2,Wif1,Ror2,Fezf2,Tbx20,Cdon,Chrdl1,Tdrd6,Dchs1	28/474
10_Member	GO Biological Processes	GO:0048598	embryonic morphogenesis	-4.64363	-2.33116	11994,12159,12667,12808,12824,13614,14013,14048,14119,14609,14725,14734,16002,16870,18423,18424,18605,20897,21388,22411,22772,23892,23937,24113,26564,50768,57246,57810,65100,68588	Pcdh15,Bmp4,Chrd,Cobl,Col2a1,Edn1,Mecom,Eya1,Fbn2,Gja1,Lrp2,Gpc3,Igf2,Lhx2,Otx1,Otx2,Enpp1,Stra6,Tbx5,Wnt11,Zic2,Grem1,Mab21l2,Vax2,Ror2,Dlc1,Tbx20,Cdon,Zic5,Cthrc1	30/645
10_Member	GO Biological Processes	GO:0003002	regionalization	-4.14076	-1.93198	12159,12167,12667,12808,13614,13865,14609,14725,14734,16870,18423,18424,22411,22772,23892,24113,24117,26564,54713,57246,57810,210510	Bmp4,Bmpr1b,Chrd,Cobl,Edn1,Nr2f1,Gja1,Lrp2,Gpc3,Lhx2,Otx1,Otx2,Wnt11,Zic2,Grem1,Vax2,Wif1,Ror2,Fezf2,Tbx20,Cdon,Tdrd6	22/430
10_Member	GO Biological Processes	GO:0009953	dorsal/ventral pattern formation	-3.88005	-1.72878	12159,12167,12667,13614,16870,18424,23892,24113,57246	Bmp4,Bmpr1b,Chrd,Edn1,Lhx2,Otx2,Grem1,Vax2,Tbx20	9/95
10_Member	GO Biological Processes	GO:0043583	ear development	-3.63359	-1.55071	11994,12159,12824,13614,14048,16000,16531,18423,18424,18605,20897,26564,68588,229791,233651	Pcdh15,Bmp4,Col2a1,Edn1,Eya1,Igf1,Kcnma1,Otx1,Otx2,Enpp1,Stra6,Ror2,Cthrc1,Plppr4,Dchs1	15/255
10_Member	GO Biological Processes	GO:0048839	inner ear development	-2.70624	-0.92295	11994,12159,12824,14048,16000,16531,18423,18424,26564,68588,229791,233651	Pcdh15,Bmp4,Col2a1,Eya1,Igf1,Kcnma1,Otx1,Otx2,Ror2,Cthrc1,Plppr4,Dchs1	12/222
10_Member	GO Biological Processes	GO:0042471	ear morphogenesis	-2.55059	-0.825291	11994,12824,13614,14048,18423,18424,18605,26564,68588	Pcdh15,Col2a1,Edn1,Eya1,Otx1,Otx2,Enpp1,Ror2,Cthrc1	9/145
10_Member	GO Biological Processes	GO:0048568	embryonic organ development	-2.53307	-0.81029	11994,12159,12667,12808,12824,13614,13819,14048,14609,16002,16590,18423,18424,18605,20897,22411,22762,24113,26564,57246,68588	Pcdh15,Bmp4,Chrd,Cobl,Col2a1,Edn1,Epas1,Eya1,Gja1,Igf2,Kit,Otx1,Otx2,Enpp1,Stra6,Wnt11,Zfpm2,Vax2,Ror2,Tbx20,Cthrc1	21/532
10_Member	GO Biological Processes	GO:0048562	embryonic organ morphogenesis	-2.46761	-0.766852	11994,12159,12824,13614,14048,14609,18423,18424,18605,20897,22411,24113,26564,57246,68588	Pcdh15,Bmp4,Col2a1,Edn1,Eya1,Gja1,Otx1,Otx2,Enpp1,Stra6,Wnt11,Vax2,Ror2,Tbx20,Cthrc1	15/333
11_Summary	KEGG Pathway	mmu04514	Cell adhesion molecules - Mus musculus (house mouse)	-6.01152	-3.40288	12490,12562,12737,12739,12805,15894,16728,17123,18260,80883,104099,192167,241568,242653,245537,272381,22411,54135,64817,70737,218518,13511,14609,14619,20583,23836,14168,14394,21838,50768,26415,56508,622434	Cd34,Cdh5,Cldn1,Cldn3,Cntn1,Icam1,L1cam,Madcam1,Ocln,Ntng1,Itga9,Nlgn1,Lrrc4c,Cldn19,Nlgn3,Lrrc4b,Wnt11,Lsr,Svep1,Cgn,Marveld2,Dsg2,Gja1,Gjb2,Snai2,Cdh20,Fgf13,Gabra1,Thy1,Dlc1,Mapk13,Rapgef4,Arhgef26	33/-
11_Member	KEGG Pathway	mmu04514	Cell adhesion molecules - Mus musculus (house mouse)	-6.01152	-3.40288	12490,12562,12737,12739,12805,15894,16728,17123,18260,80883,104099,192167,241568,242653,245537,272381	Cd34,Cdh5,Cldn1,Cldn3,Cntn1,Icam1,L1cam,Madcam1,Ocln,Ntng1,Itga9,Nlgn1,Lrrc4c,Cldn19,Nlgn3,Lrrc4b	16/182
11_Member	GO Biological Processes	GO:0120193	tight junction organization	-5.57712	-3.05563	12562,12737,12739,18260,22411,54135,64817,70737,218518,242653	Cdh5,Cldn1,Cldn3,Ocln,Wnt11,Lsr,Svep1,Cgn,Marveld2,Cldn19	10/75
11_Member	GO Biological Processes	GO:0045216	cell-cell junction organization	-4.98893	-2.5844	12562,12737,12739,13511,14609,14619,18260,20583,22411,23836,54135,64817,70737,218518,242653	Cdh5,Cldn1,Cldn3,Dsg2,Gja1,Gjb2,Ocln,Snai2,Wnt11,Cdh20,Lsr,Svep1,Cgn,Marveld2,Cldn19	15/194
11_Member	GO Biological Processes	GO:0120192	tight junction assembly	-4.84256	-2.46152	12562,12737,12739,18260,22411,54135,70737,218518,242653	Cdh5,Cldn1,Cldn3,Ocln,Wnt11,Lsr,Cgn,Marveld2,Cldn19	9/72
11_Member	GO Biological Processes	GO:0070830	bicellular tight junction assembly	-4.26743	-2.01418	12562,12737,12739,18260,22411,70737,218518,242653	Cdh5,Cldn1,Cldn3,Ocln,Wnt11,Cgn,Marveld2,Cldn19	8/66
11_Member	GO Biological Processes	GO:0034329	cell junction assembly	-4.07851	-1.88111	12562,12737,12739,14168,14394,14619,18260,21838,22411,23836,50768,54135,70737,192167,218518,242653,245537	Cdh5,Cldn1,Cldn3,Fgf13,Gabra1,Gjb2,Ocln,Thy1,Wnt11,Cdh20,Dlc1,Lsr,Cgn,Nlgn1,Marveld2,Cldn19,Nlgn3	17/287
11_Member	GO Biological Processes	GO:0007043	cell-cell junction assembly	-4.07374	-1.88007	12562,12737,12739,14619,18260,22411,23836,54135,70737,218518,242653	Cdh5,Cldn1,Cldn3,Gjb2,Ocln,Wnt11,Cdh20,Lsr,Cgn,Marveld2,Cldn19	11/133
11_Member	GO Biological Processes	GO:0043297	apical junction assembly	-3.82751	-1.68622	12562,12737,12739,18260,22411,70737,218518,242653	Cdh5,Cldn1,Cldn3,Ocln,Wnt11,Cgn,Marveld2,Cldn19	8/76
11_Member	KEGG Pathway	mmu04670	Leukocyte transendothelial migration - Mus musculus (house mouse)	-3.14894	-1.20723	12562,12737,12739,15894,18260,21838,26415,56508,242653	Cdh5,Cldn1,Cldn3,Icam1,Ocln,Thy1,Mapk13,Rapgef4,Cldn19	9/119
11_Member	GO Biological Processes	GO:2000810	regulation of bicellular tight junction assembly	-2.69827	-0.921163	12737,12739,14609,20583	Cldn1,Cldn3,Gja1,Snai2	4/27
11_Member	GO Biological Processes	GO:0061028	establishment of endothelial barrier	-2.372	-0.701407	12737,12739,15894,218518	Cldn1,Cldn3,Icam1,Marveld2	4/33
11_Member	GO Biological Processes	GO:0001885	endothelial cell development	-2.36887	-0.701407	12737,12739,15894,218518,622434	Cldn1,Cldn3,Icam1,Marveld2,Arhgef26	5/53
12_Summary	Reactome Gene Sets	R-MMU-1474244	Extracellular matrix organization	-5.94387	-3.36325	12159,12338,12824,12834,12839,14119,15894,16775,23794,23876,64706,71355,76293,77018,104099,214058,269132,329941,11932,72472,98660,110891,100040591,12389,12562,14181,16000,16002,16590,17242,19283,20404,26415,396184,329872	Bmp4,Capn6,Col2a1,Col6a2,Col9a1,Fbn2,Icam1,Lama4,Adamts5,Fbln5,Scube1,Col24a1,Mfap4,Col25a1,Itga9,Megf11,Colgalt2,Col8a2,Atp1b2,Slc16a10,Atp1a2,Slc8a2,Kcnj13,Cav1,Cdh5,Fgfbp1,Igf1,Igf2,Kit,Mdk,Ptprz1,Sh3gl2,Mapk13,Flrt1,Frem1	35/-
12_Member	Reactome Gene Sets	R-MMU-1474244	Extracellular matrix organization	-5.94387	-3.36325	12159,12338,12824,12834,12839,14119,15894,16775,23794,23876,64706,71355,76293,77018,104099,214058,269132,329941	Bmp4,Capn6,Col2a1,Col6a2,Col9a1,Fbn2,Icam1,Lama4,Adamts5,Fbln5,Scube1,Col24a1,Mfap4,Col25a1,Itga9,Megf11,Colgalt2,Col8a2	18/230
12_Member	KEGG Pathway	mmu04974	Protein digestion and absorption - Mus musculus (house mouse)	-4.9169	-2.53011	11932,12824,12834,12839,71355,72472,77018,98660,110891,329941,100040591	Atp1b2,Col2a1,Col6a2,Col9a1,Col24a1,Slc16a10,Col25a1,Atp1a2,Slc8a2,Col8a2,Kcnj13	11/108
12_Member	Reactome Gene Sets	R-MMU-8948216	Collagen chain trimerization	-4.18525	-1.95277	12824,12834,12839,71355,77018,329941	Col2a1,Col6a2,Col9a1,Col24a1,Col25a1,Col8a2	6/35
12_Member	Reactome Gene Sets	R-MMU-1650814	Collagen biosynthesis and modifying enzymes	-3.69434	-1.59881	12824,12834,12839,71355,77018,269132,329941	Col2a1,Col6a2,Col9a1,Col24a1,Col25a1,Colgalt2,Col8a2	7/60
12_Member	Reactome Gene Sets	R-MMU-8874081	MET activates PTK2 signaling	-3.20874	-1.24354	12824,16775,71355,214058	Col2a1,Lama4,Col24a1,Megf11	4/20
12_Member	Reactome Gene Sets	R-MMU-1474290	Collagen formation	-3.16675	-1.21876	12824,12834,12839,71355,77018,269132,329941	Col2a1,Col6a2,Col9a1,Col24a1,Col25a1,Colgalt2,Col8a2	7/73
12_Member	Reactome Gene Sets	R-MMU-1474228	Degradation of the extracellular matrix	-2.85145	-1.01772	12338,12824,12834,14119,23794,64706,77018,329941	Capn6,Col2a1,Col6a2,Fbn2,Adamts5,Scube1,Col25a1,Col8a2	8/106
12_Member	Reactome Gene Sets	R-MMU-2022090	Assembly of collagen fibrils and other multimeric structures	-2.68257	-0.916262	12824,12834,12839,71355,329941	Col2a1,Col6a2,Col9a1,Col24a1,Col8a2	5/45
12_Member	Reactome Gene Sets	R-MMU-216083	Integrin cell surface interactions	-2.66583	-0.90503	12824,12834,12839,15894,104099,329941	Col2a1,Col6a2,Col9a1,Icam1,Itga9,Col8a2	6/66
12_Member	Reactome Gene Sets	R-MMU-8875878	MET promotes cell motility	-2.52543	-0.807642	12824,16775,71355,214058	Col2a1,Lama4,Col24a1,Megf11	4/30
12_Member	Reactome Gene Sets	R-MMU-9006934	Signaling by Receptor Tyrosine Kinases	-2.46521	-0.765642	12389,12562,12824,12834,12839,14181,16000,16002,16590,16775,17242,19283,20404,26415,71355,214058,396184	Cav1,Cdh5,Col2a1,Col6a2,Col9a1,Fgfbp1,Igf1,Igf2,Kit,Lama4,Mdk,Ptprz1,Sh3gl2,Mapk13,Col24a1,Megf11,Flrt1	17/400
12_Member	Reactome Gene Sets	R-MMU-419037	NCAM1 interactions	-2.42221	-0.740296	12824,12834,12839	Col2a1,Col6a2,Col9a1	3/16
12_Member	KEGG Pathway	mmu04512	ECM-receptor interaction - Mus musculus (house mouse)	-2.02767	-0.477366	12824,12834,12839,16775,104099,329872	Col2a1,Col6a2,Col9a1,Lama4,Itga9,Frem1	6/89
13_Summary	GO Biological Processes	GO:0000902	cell morphogenesis	-5.81755	-3.26326	11994,12167,12562,12739,12805,12808,13614,13616,13640,13643,13837,14609,14725,16728,16870,17242,18424,18605,19283,20404,22253,22772,23836,23892,24113,56839,70737,77018,80883,170788,192167,229791,245537,259277,270190,396184,622434,11923,18488,54713,68588,75665,217125,243385,12159,12839,14422,14734,16000,16002,19288,20897,21388,22411,23876,56808,58994,114142,209039,72948,233199	Pcdh15,Bmpr1b,Cdh5,Cldn3,Cntn1,Cobl,Edn1,Edn3,Efna5,Efnb3,Epha3,Gja1,Lrp2,L1cam,Lhx2,Mdk,Otx2,Enpp1,Ptprz1,Sh3gl2,Unc5c,Zic2,Cdh20,Grem1,Vax2,Lgi1,Cgn,Col25a1,Ntng1,Crb1,Nlgn1,Plppr4,Nlgn3,Klk8,Ephb1,Flrt1,Arhgef26,Neurod4,Cntn3,Fezf2,Cthrc1,Bicdl1,Samd14,Gprin3,Bmp4,Col9a1,B4galnt2,Gpc3,Igf1,Igf2,Ptx3,Stra6,Tbx5,Wnt11,Fbln5,Cacna2d2,Smpd3,Foxp2,Tns2,Tppp,Mybpc2	61/-
13_Member	GO Biological Processes	GO:0000902	cell morphogenesis	-5.81755	-3.26326	11994,12167,12562,12739,12805,12808,13614,13616,13640,13643,13837,14609,14725,16728,16870,17242,18424,18605,19283,20404,22253,22772,23836,23892,24113,56839,70737,77018,80883,170788,192167,229791,245537,259277,270190,396184,622434	Pcdh15,Bmpr1b,Cdh5,Cldn3,Cntn1,Cobl,Edn1,Edn3,Efna5,Efnb3,Epha3,Gja1,Lrp2,L1cam,Lhx2,Mdk,Otx2,Enpp1,Ptprz1,Sh3gl2,Unc5c,Zic2,Cdh20,Grem1,Vax2,Lgi1,Cgn,Col25a1,Ntng1,Crb1,Nlgn1,Plppr4,Nlgn3,Klk8,Ephb1,Flrt1,Arhgef26	37/779
13_Member	GO Biological Processes	GO:0031175	neuron projection development	-5.35526	-2.88579	11923,11994,12167,12805,12808,13614,13616,13640,13643,13837,14609,14725,16728,16870,18424,18488,18605,19283,20404,22253,22772,24113,54713,56839,68588,75665,77018,80883,192167,217125,229791,243385,245537,259277,270190,396184	Neurod4,Pcdh15,Bmpr1b,Cntn1,Cobl,Edn1,Edn3,Efna5,Efnb3,Epha3,Gja1,Lrp2,L1cam,Lhx2,Otx2,Cntn3,Enpp1,Ptprz1,Sh3gl2,Unc5c,Zic2,Vax2,Fezf2,Lgi1,Cthrc1,Bicdl1,Col25a1,Ntng1,Nlgn1,Samd14,Plppr4,Gprin3,Nlgn3,Klk8,Ephb1,Flrt1	36/783
13_Member	GO Biological Processes	GO:0061564	axon development	-5.25152	-2.79585	11923,12167,12805,12808,13614,13616,13640,13643,13837,14725,16728,16870,18424,18605,19283,22253,22772,24113,54713,56839,77018,80883,229791,245537,270190	Neurod4,Bmpr1b,Cntn1,Cobl,Edn1,Edn3,Efna5,Efnb3,Epha3,Lrp2,L1cam,Lhx2,Otx2,Enpp1,Ptprz1,Unc5c,Zic2,Vax2,Fezf2,Lgi1,Col25a1,Ntng1,Plppr4,Nlgn3,Ephb1	25/449
13_Member	GO Biological Processes	GO:0040007	growth	-5.04714	-2.63038	11994,12159,12167,12808,12839,13614,13616,13640,14422,14609,14734,16000,16002,16870,17242,18605,19288,20404,20897,21388,22411,23876,56808,58994,114142,209039,245537,396184	Pcdh15,Bmp4,Bmpr1b,Cobl,Col9a1,Edn1,Edn3,Efna5,B4galnt2,Gja1,Gpc3,Igf1,Igf2,Lhx2,Mdk,Enpp1,Ptx3,Sh3gl2,Stra6,Tbx5,Wnt11,Fbln5,Cacna2d2,Smpd3,Foxp2,Tns2,Nlgn3,Flrt1	28/552
13_Member	GO Biological Processes	GO:0048858	cell projection morphogenesis	-5.00377	-2.59317	12167,12805,12808,13614,13616,13640,13643,13837,14609,14725,16728,16870,17242,18424,19283,20404,22253,22772,24113,56839,77018,80883,192167,229791,245537,259277,270190,396184	Bmpr1b,Cntn1,Cobl,Edn1,Edn3,Efna5,Efnb3,Epha3,Gja1,Lrp2,L1cam,Lhx2,Mdk,Otx2,Ptprz1,Sh3gl2,Unc5c,Zic2,Vax2,Lgi1,Col25a1,Ntng1,Nlgn1,Plppr4,Nlgn3,Klk8,Ephb1,Flrt1	28/555
13_Member	GO Biological Processes	GO:0048812	neuron projection morphogenesis	-4.76177	-2.4084	12167,12805,12808,13614,13616,13640,13643,13837,14609,14725,16728,16870,18424,19283,20404,22253,22772,24113,56839,77018,80883,192167,229791,245537,259277,270190,396184	Bmpr1b,Cntn1,Cobl,Edn1,Edn3,Efna5,Efnb3,Epha3,Gja1,Lrp2,L1cam,Lhx2,Otx2,Ptprz1,Sh3gl2,Unc5c,Zic2,Vax2,Lgi1,Col25a1,Ntng1,Nlgn1,Plppr4,Nlgn3,Klk8,Ephb1,Flrt1	27/541
13_Member	GO Biological Processes	GO:0120039	plasma membrane bounded cell projection morphogenesis	-4.67761	-2.34518	12167,12805,12808,13614,13616,13640,13643,13837,14609,14725,16728,16870,18424,19283,20404,22253,22772,24113,56839,77018,80883,192167,229791,245537,259277,270190,396184	Bmpr1b,Cntn1,Cobl,Edn1,Edn3,Efna5,Efnb3,Epha3,Gja1,Lrp2,L1cam,Lhx2,Otx2,Ptprz1,Sh3gl2,Unc5c,Zic2,Vax2,Lgi1,Col25a1,Ntng1,Nlgn1,Plppr4,Nlgn3,Klk8,Ephb1,Flrt1	27/547
13_Member	GO Biological Processes	GO:0007409	axonogenesis	-4.65856	-2.33623	12167,12805,12808,13614,13616,13640,13643,13837,14725,16728,16870,18424,19283,22253,22772,24113,56839,77018,80883,229791,245537,270190	Bmpr1b,Cntn1,Cobl,Edn1,Edn3,Efna5,Efnb3,Epha3,Lrp2,L1cam,Lhx2,Otx2,Ptprz1,Unc5c,Zic2,Vax2,Lgi1,Col25a1,Ntng1,Plppr4,Nlgn3,Ephb1	22/397
13_Member	GO Biological Processes	GO:0032989	cellular anatomical entity morphogenesis	-4.38608	-2.11986	12167,12805,12808,13614,13616,13640,13643,13837,14609,14725,16728,16870,17242,18424,19283,20404,22253,22772,24113,56839,72948,77018,80883,192167,229791,233199,245537,259277,270190,396184	Bmpr1b,Cntn1,Cobl,Edn1,Edn3,Efna5,Efnb3,Epha3,Gja1,Lrp2,L1cam,Lhx2,Mdk,Otx2,Ptprz1,Sh3gl2,Unc5c,Zic2,Vax2,Lgi1,Tppp,Col25a1,Ntng1,Nlgn1,Plppr4,Mybpc2,Nlgn3,Klk8,Ephb1,Flrt1	30/666
13_Member	GO Biological Processes	GO:0048589	developmental growth	-4.25186	-2.00284	11994,12159,12167,12808,12839,13614,13616,13640,14422,14609,16000,16002,16870,17242,18605,19288,20404,20897,21388,22411,23876,56808,58994,209039,245537,396184	Pcdh15,Bmp4,Bmpr1b,Cobl,Col9a1,Edn1,Edn3,Efna5,B4galnt2,Gja1,Igf1,Igf2,Lhx2,Mdk,Enpp1,Ptx3,Sh3gl2,Stra6,Tbx5,Wnt11,Fbln5,Cacna2d2,Smpd3,Tns2,Nlgn3,Flrt1	26/547
13_Member	GO Biological Processes	GO:0007411	axon guidance	-3.80312	-1.6716	12167,12805,13614,13616,13640,13643,13837,14725,16728,16870,18424,22253,22772,56839,270190	Bmpr1b,Cntn1,Edn1,Edn3,Efna5,Efnb3,Epha3,Lrp2,L1cam,Lhx2,Otx2,Unc5c,Zic2,Lgi1,Ephb1	15/246
13_Member	GO Biological Processes	GO:0097485	neuron projection guidance	-3.78384	-1.66186	12167,12805,13614,13616,13640,13643,13837,14725,16728,16870,18424,22253,22772,56839,270190	Bmpr1b,Cntn1,Edn1,Edn3,Efna5,Efnb3,Epha3,Lrp2,L1cam,Lhx2,Otx2,Unc5c,Zic2,Lgi1,Ephb1	15/247
13_Member	GO Biological Processes	GO:0048667	cell morphogenesis involved in neuron differentiation	-3.6206	-1.54059	11994,12167,12805,12808,13614,13616,13640,13643,13837,14725,16728,16870,18424,19283,22253,22772,24113,56839,77018,80883,229791,245537,270190	Pcdh15,Bmpr1b,Cntn1,Cobl,Edn1,Edn3,Efna5,Efnb3,Epha3,Lrp2,L1cam,Lhx2,Otx2,Ptprz1,Unc5c,Zic2,Vax2,Lgi1,Col25a1,Ntng1,Plppr4,Nlgn3,Ephb1	23/500
13_Member	GO Biological Processes	GO:0060560	developmental growth involved in morphogenesis	-2.71876	-0.932579	12159,12808,13614,13616,13640,16870,20404,22411,245537,396184	Bmp4,Cobl,Edn1,Edn3,Efna5,Lhx2,Sh3gl2,Wnt11,Nlgn3,Flrt1	10/164
13_Member	GO Biological Processes	GO:0048588	developmental cell growth	-2.22307	-0.603115	12808,13614,13616,13640,16870,20404,245537,396184	Cobl,Edn1,Edn3,Efna5,Lhx2,Sh3gl2,Nlgn3,Flrt1	8/134
13_Member	GO Biological Processes	GO:0016049	cell growth	-2.09398	-0.520538	12808,13614,13616,13640,16870,20404,245537,396184	Cobl,Edn1,Edn3,Efna5,Lhx2,Sh3gl2,Nlgn3,Flrt1	8/141
14_Summary	GO Biological Processes	GO:0030510	regulation of BMP signaling pathway	-5.79795	-3.25209	12159,12389,12562,12667,14725,14734,21419,23892,57246,83453,94187,320027,14119,14181,219134,278507	Bmp4,Cav1,Cdh5,Chrd,Lrp2,Gpc3,Tfap2b,Grem1,Tbx20,Chrdl1,Zfp423,Fstl4,Fbn2,Fgfbp1,Shisa2,Wfikkn2	16/-
14_Member	GO Biological Processes	GO:0030510	regulation of BMP signaling pathway	-5.79795	-3.25209	12159,12389,12562,12667,14725,14734,21419,23892,57246,83453,94187,320027	Bmp4,Cav1,Cdh5,Chrd,Lrp2,Gpc3,Tfap2b,Grem1,Tbx20,Chrdl1,Zfp423,Fstl4	12/106
14_Member	GO Biological Processes	GO:0090287	regulation of cellular response to growth factor stimulus	-2.97506	-1.08844	12159,12389,12562,12667,14119,14181,14725,14734,21419,23892,57246,83453,94187,219134,278507,320027	Bmp4,Cav1,Cdh5,Chrd,Fbn2,Fgfbp1,Lrp2,Gpc3,Tfap2b,Grem1,Tbx20,Chrdl1,Zfp423,Shisa2,Wfikkn2,Fstl4	16/326
14_Member	GO Biological Processes	GO:0090092	regulation of transmembrane receptor protein serine/threonine kinase signaling pathway	-2.97092	-1.08844	12159,12389,12562,12667,14119,14725,14734,21419,23892,57246,83453,94187,278507,320027	Bmp4,Cav1,Cdh5,Chrd,Fbn2,Lrp2,Gpc3,Tfap2b,Grem1,Tbx20,Chrdl1,Zfp423,Wfikkn2,Fstl4	14/265
14_Member	GO Biological Processes	GO:0030513	positive regulation of BMP signaling pathway	-2.9663	-1.08844	12159,12562,14734,57246,94187	Bmp4,Cdh5,Gpc3,Tbx20,Zfp423	5/39
15_Summary	GO Biological Processes	GO:0007610	behavior	-5.62095	-3.09149	11607,11899,11932,11994,12298,12667,12805,12919,13134,13643,14168,15551,16000,16002,16531,16590,17202,17242,18605,19283,20363,20897,22127,22771,54713,56461,66673,74342,98660,110891,114142,211612,218476,232333,245537,259277,12669,243084,268709,619287	Agtr1a,Astn1,Atp1b2,Pcdh15,Cacnb4,Chrd,Cntn1,Crhbp,Dach1,Efnb3,Fgf13,Htr1b,Igf1,Igf2,Kcnma1,Kit,Mc4r,Mdk,Enpp1,Ptprz1,Selenop,Stra6,Tsx,Zic1,Fezf2,Kcnip3,Sorcs3,Lrrtm1,Atp1a2,Slc8a2,Foxp2,Ptchd1,Gcnt4,Slc6a1,Nlgn3,Klk8,Chrm1,Tmprss11e,Fam107a,Rtl4	40/-
15_Member	GO Biological Processes	GO:0007610	behavior	-5.62095	-3.09149	11607,11899,11932,11994,12298,12667,12805,12919,13134,13643,14168,15551,16000,16002,16531,16590,17202,17242,18605,19283,20363,20897,22127,22771,54713,56461,66673,74342,98660,110891,114142,211612,218476,232333,245537,259277	Agtr1a,Astn1,Atp1b2,Pcdh15,Cacnb4,Chrd,Cntn1,Crhbp,Dach1,Efnb3,Fgf13,Htr1b,Igf1,Igf2,Kcnma1,Kit,Mc4r,Mdk,Enpp1,Ptprz1,Selenop,Stra6,Tsx,Zic1,Fezf2,Kcnip3,Sorcs3,Lrrtm1,Atp1a2,Slc8a2,Foxp2,Ptchd1,Gcnt4,Slc6a1,Nlgn3,Klk8	36/762
15_Member	GO Biological Processes	GO:0050890	cognition	-4.09046	-1.8893	12667,12669,14168,16000,16002,16590,17242,19283,20897,66673,98660,110891,114142,211612,232333,243084,245537,259277,268709,619287	Chrd,Chrm1,Fgf13,Igf1,Igf2,Kit,Mdk,Ptprz1,Stra6,Sorcs3,Atp1a2,Slc8a2,Foxp2,Ptchd1,Slc6a1,Tmprss11e,Nlgn3,Klk8,Fam107a,Rtl4	20/373
15_Member	GO Biological Processes	GO:0007611	learning or memory	-2.89285	-1.04929	12667,14168,16000,16002,16590,17242,19283,20897,66673,98660,110891,114142,211612,232333,245537,259277	Chrd,Fgf13,Igf1,Igf2,Kit,Mdk,Ptprz1,Stra6,Sorcs3,Atp1a2,Slc8a2,Foxp2,Ptchd1,Slc6a1,Nlgn3,Klk8	16/332
15_Member	GO Biological Processes	GO:0007612	learning	-2.231	-0.608628	12667,14168,16590,20897,66673,98660,110891,114142,232333,245537	Chrd,Fgf13,Kit,Stra6,Sorcs3,Atp1a2,Slc8a2,Foxp2,Slc6a1,Nlgn3	10/192
15_Member	GO Biological Processes	GO:0007613	memory	-2.18397	-0.579173	14168,16000,16002,17242,66673,110891,211612,232333,259277	Fgf13,Igf1,Igf2,Mdk,Sorcs3,Slc8a2,Ptchd1,Slc6a1,Klk8	9/165
16_Summary	GO Biological Processes	GO:0048871	multicellular organismal-level homeostasis	-5.41231	-2.93413	11932,11994,12159,12490,12638,12824,12839,13819,14013,15203,16590,16826,17196,17202,18260,18578,18605,18780,19017,19126,19228,20404,20849,22141,54135,69847,73649,75974,83691,170788,209039,218476,224792,381677,100039795,214058	Atp1b2,Pcdh15,Bmp4,Cd34,Cftr,Col2a1,Col9a1,Epas1,Mecom,Heph,Kit,Ldb2,Mbp,Mc4r,Ocln,Pde4b,Enpp1,Pla2g2a,Ppargc1a,Prom1,Pth1r,Sh3gl2,Stat4,Tub,Lsr,Wnk4,Cybrd1,Dock11,Crispld1,Crb1,Tns2,Gcnt4,Adgrf5,Vgf,Ildr2,Megf11	36/-
16_Member	GO Biological Processes	GO:0048871	multicellular organismal-level homeostasis	-5.41231	-2.93413	11932,11994,12159,12490,12638,12824,12839,13819,14013,15203,16590,16826,17196,17202,18260,18578,18605,18780,19017,19126,19228,20404,20849,22141,54135,69847,73649,75974,83691,170788,209039,218476,224792,381677,100039795	Atp1b2,Pcdh15,Bmp4,Cd34,Cftr,Col2a1,Col9a1,Epas1,Mecom,Heph,Kit,Ldb2,Mbp,Mc4r,Ocln,Pde4b,Enpp1,Pla2g2a,Ppargc1a,Prom1,Pth1r,Sh3gl2,Stat4,Tub,Lsr,Wnk4,Cybrd1,Dock11,Crispld1,Crb1,Tns2,Gcnt4,Adgrf5,Vgf,Ildr2	35/746
16_Member	GO Biological Processes	GO:0001894	tissue homeostasis	-4.61331	-2.3105	11932,11994,12490,12824,12839,16826,17196,18260,18605,19126,19228,20404,22141,54135,170788,100039795	Atp1b2,Pcdh15,Cd34,Col2a1,Col9a1,Ldb2,Mbp,Ocln,Enpp1,Prom1,Pth1r,Sh3gl2,Tub,Lsr,Crb1,Ildr2	16/234
16_Member	GO Biological Processes	GO:0060249	anatomical structure homeostasis	-4.61331	-2.3105	11932,11994,12490,12824,12839,16826,17196,18260,18605,19126,19228,20404,22141,54135,170788,100039795	Atp1b2,Pcdh15,Cd34,Col2a1,Col9a1,Ldb2,Mbp,Ocln,Enpp1,Prom1,Pth1r,Sh3gl2,Tub,Lsr,Crb1,Ildr2	16/234
16_Member	GO Biological Processes	GO:0045494	photoreceptor cell maintenance	-2.68257	-0.916262	11932,11994,19126,22141,170788	Atp1b2,Pcdh15,Prom1,Tub,Crb1	5/45
16_Member	GO Biological Processes	GO:0001895	retina homeostasis	-2.16988	-0.568885	11932,11994,19126,22141,170788	Atp1b2,Pcdh15,Prom1,Tub,Crb1	5/59
16_Member	GO Biological Processes	GO:0010842	retina layer formation	-2.02181	-0.475118	19126,170788,214058	Prom1,Crb1,Megf11	3/22
17_Summary	GO Biological Processes	GO:0050804	modulation of chemical synaptic transmission	-5.10461	-2.66921	12298,12667,12669,13614,13616,13643,14823,15551,16000,16590,16728,18605,20979,26564,56508,56808,56839,60596,66673,74342,80883,83453,110891,192167,229791,232333,241568,242662,244310,245537,268709,268755,270190,381677,12296,12919,14394,16531,18610,23934,211612	Cacnb4,Chrd,Chrm1,Edn1,Edn3,Efnb3,Grm8,Htr1b,Igf1,Kit,L1cam,Enpp1,Syt1,Ror2,Rapgef4,Cacna2d2,Lgi1,Gucy1a1,Sorcs3,Lrrtm1,Ntng1,Chrdl1,Slc8a2,Nlgn1,Plppr4,Slc6a1,Lrrc4c,Rims3,Dlgap2,Nlgn3,Fam107a,Mir124a-1hg,Ephb1,Vgf,Cacnb2,Crhbp,Gabra1,Kcnma1,Pdyn,Ly6h,Ptchd1	41/-
17_Member	GO Biological Processes	GO:0050804	modulation of chemical synaptic transmission	-5.10461	-2.66921	12298,12667,12669,13614,13616,13643,14823,15551,16000,16590,16728,18605,20979,26564,56508,56808,56839,60596,66673,74342,80883,83453,110891,192167,229791,232333,241568,242662,244310,245537,268709,268755,270190,381677	Cacnb4,Chrd,Chrm1,Edn1,Edn3,Efnb3,Grm8,Htr1b,Igf1,Kit,L1cam,Enpp1,Syt1,Ror2,Rapgef4,Cacna2d2,Lgi1,Gucy1a1,Sorcs3,Lrrtm1,Ntng1,Chrdl1,Slc8a2,Nlgn1,Plppr4,Slc6a1,Lrrc4c,Rims3,Dlgap2,Nlgn3,Fam107a,Mir124a-1hg,Ephb1,Vgf	34/738
17_Member	GO Biological Processes	GO:0099177	regulation of trans-synaptic signaling	-5.09222	-2.66921	12298,12667,12669,13614,13616,13643,14823,15551,16000,16590,16728,18605,20979,26564,56508,56808,56839,60596,66673,74342,80883,83453,110891,192167,229791,232333,241568,242662,244310,245537,268709,268755,270190,381677	Cacnb4,Chrd,Chrm1,Edn1,Edn3,Efnb3,Grm8,Htr1b,Igf1,Kit,L1cam,Enpp1,Syt1,Ror2,Rapgef4,Cacna2d2,Lgi1,Gucy1a1,Sorcs3,Lrrtm1,Ntng1,Chrdl1,Slc8a2,Nlgn1,Plppr4,Slc6a1,Lrrc4c,Rims3,Dlgap2,Nlgn3,Fam107a,Mir124a-1hg,Ephb1,Vgf	34/739
17_Member	GO Biological Processes	GO:0099536	synaptic signaling	-2.74743	-0.949265	12296,12298,12669,12919,13643,14394,14823,15551,16531,18610,20979,23934,60596,83453,192167,211612,242662,245537,381677	Cacnb2,Cacnb4,Chrm1,Crhbp,Efnb3,Gabra1,Grm8,Htr1b,Kcnma1,Pdyn,Syt1,Ly6h,Gucy1a1,Chrdl1,Nlgn1,Ptchd1,Rims3,Nlgn3,Vgf	19/442
17_Member	GO Biological Processes	GO:0051966	regulation of synaptic transmission, glutamatergic	-2.68823	-0.917736	14823,15551,20979,26564,192167,229791,245537	Grm8,Htr1b,Syt1,Ror2,Nlgn1,Plppr4,Nlgn3	7/88
17_Member	GO Biological Processes	GO:0099537	trans-synaptic signaling	-2.57688	-0.845227	12296,12298,12669,12919,13643,14394,14823,15551,16531,18610,20979,60596,83453,192167,211612,242662,245537	Cacnb2,Cacnb4,Chrm1,Crhbp,Efnb3,Gabra1,Grm8,Htr1b,Kcnma1,Pdyn,Syt1,Gucy1a1,Chrdl1,Nlgn1,Ptchd1,Rims3,Nlgn3	17/390
17_Member	GO Biological Processes	GO:0046928	regulation of neurotransmitter secretion	-2.23785	-0.610468	12298,13616,14823,15551,20979,192167,242662	Cacnb4,Edn3,Grm8,Htr1b,Syt1,Nlgn1,Rims3	7/106
17_Member	GO Biological Processes	GO:2000300	regulation of synaptic vesicle exocytosis	-2.16988	-0.568885	12298,15551,20979,192167,242662	Cacnb4,Htr1b,Syt1,Nlgn1,Rims3	5/59
17_Member	GO Biological Processes	GO:0007268	chemical synaptic transmission	-2.04746	-0.489752	12296,12298,12669,12919,14394,14823,15551,16531,18610,20979,83453,192167,211612,242662,245537	Cacnb2,Cacnb4,Chrm1,Crhbp,Gabra1,Grm8,Htr1b,Kcnma1,Pdyn,Syt1,Chrdl1,Nlgn1,Ptchd1,Rims3,Nlgn3	15/371
17_Member	GO Biological Processes	GO:0098916	anterograde trans-synaptic signaling	-2.04746	-0.489752	12296,12298,12669,12919,14394,14823,15551,16531,18610,20979,83453,192167,211612,242662,245537	Cacnb2,Cacnb4,Chrm1,Crhbp,Gabra1,Grm8,Htr1b,Kcnma1,Pdyn,Syt1,Chrdl1,Nlgn1,Ptchd1,Rims3,Nlgn3	15/371
18_Summary	Reactome Gene Sets	R-MMU-112316	Neuronal System	-4.97509	-2.57656	12296,12298,14394,16493,16519,16531,16533,20979,56808,66066,74342,104110,140493,192167,226922,232333,238271,244310,245537,272381	Cacnb2,Cacnb4,Gabra1,Kcna5,Kcnj3,Kcnma1,Kcnmb1,Syt1,Cacna2d2,Gng11,Lrrtm1,Adcy4,Kcnn3,Nlgn1,Kcnq5,Slc6a1,Kcnh5,Dlgap2,Nlgn3,Lrrc4b	20/-
18_Member	Reactome Gene Sets	R-MMU-112316	Neuronal System	-4.97509	-2.57656	12296,12298,14394,16493,16519,16531,16533,20979,56808,66066,74342,104110,140493,192167,226922,232333,238271,244310,245537,272381	Cacnb2,Cacnb4,Gabra1,Kcna5,Kcnj3,Kcnma1,Kcnmb1,Syt1,Cacna2d2,Gng11,Lrrtm1,Adcy4,Kcnn3,Nlgn1,Kcnq5,Slc6a1,Kcnh5,Dlgap2,Nlgn3,Lrrc4b	20/323
18_Member	Reactome Gene Sets	R-MMU-1296071	Potassium Channels	-3.10273	-1.17533	16493,16519,16531,16533,66066,140493,226922,238271	Kcna5,Kcnj3,Kcnma1,Kcnmb1,Gng11,Kcnn3,Kcnq5,Kcnh5	8/97
19_Summary	GO Biological Processes	GO:0030198	extracellular matrix organization	-4.79444	-2.41908	12389,12824,12839,19288,23794,23876,23892,54156,58994,64075,71355,76293,235130,240322,241327,271127,329941,407800,20446,108760,218476,228366	Cav1,Col2a1,Col9a1,Ptx3,Adamts5,Fbln5,Grem1,Egfl6,Smpd3,Smoc1,Col24a1,Mfap4,Adamts15,Adamts19,Olfml2a,Adamts16,Col8a2,Ecm2,St6galnac2,Galnt16,Gcnt4,Large2	22/-
19_Member	GO Biological Processes	GO:0030198	extracellular matrix organization	-4.79444	-2.41908	12389,12824,12839,19288,23794,23876,23892,54156,58994,64075,71355,76293,235130,240322,241327,271127,329941,407800	Cav1,Col2a1,Col9a1,Ptx3,Adamts5,Fbln5,Grem1,Egfl6,Smpd3,Smoc1,Col24a1,Mfap4,Adamts15,Adamts19,Olfml2a,Adamts16,Col8a2,Ecm2	18/278
19_Member	GO Biological Processes	GO:0045229	external encapsulating structure organization	-4.77348	-2.41152	12389,12824,12839,19288,23794,23876,23892,54156,58994,64075,71355,76293,235130,240322,241327,271127,329941,407800	Cav1,Col2a1,Col9a1,Ptx3,Adamts5,Fbln5,Grem1,Egfl6,Smpd3,Smoc1,Col24a1,Mfap4,Adamts15,Adamts19,Olfml2a,Adamts16,Col8a2,Ecm2	18/279
19_Member	GO Biological Processes	GO:0043062	extracellular structure organization	-4.75263	-2.40459	12389,12824,12839,19288,23794,23876,23892,54156,58994,64075,71355,76293,235130,240322,241327,271127,329941,407800	Cav1,Col2a1,Col9a1,Ptx3,Adamts5,Fbln5,Grem1,Egfl6,Smpd3,Smoc1,Col24a1,Mfap4,Adamts15,Adamts19,Olfml2a,Adamts16,Col8a2,Ecm2	18/280
19_Member	Reactome Gene Sets	R-MMU-5173105	O-linked glycosylation	-3.10273	-1.17533	20446,23794,108760,218476,228366,235130,240322,271127	St6galnac2,Adamts5,Galnt16,Gcnt4,Large2,Adamts15,Adamts19,Adamts16	8/97
19_Member	Reactome Gene Sets	R-MMU-5173214	O-glycosylation of TSR domain-containing proteins	-2.372	-0.701407	23794,235130,240322,271127	Adamts5,Adamts15,Adamts19,Adamts16	4/33
20_Summary	GO Biological Processes	GO:0046903	secretion	-4.77863	-2.41152	11607,11891,12298,12389,12638,12669,12919,13614,13616,14609,16531,16590,17202,18605,19215,20979,23876,56508,58994,69847,72293,72472,80718,192167,232156,242662,381677,100039795,11932,16493,66240,98660,110891,12167,13640,16000,16002,18549,19017,20394,21419,107585,114664,218476,14725,18830,12159,12296,20840,57246,60596,67731,233199	Agtr1a,Rab27a,Cacnb4,Cav1,Cftr,Chrm1,Crhbp,Edn1,Edn3,Gja1,Kcnma1,Kit,Mc4r,Enpp1,Ptgds,Syt1,Fbln5,Rapgef4,Smpd3,Wnk4,Nkd2,Slc16a10,Rab27b,Nlgn1,Slc4a5,Rims3,Vgf,Ildr2,Atp1b2,Kcna5,Kcne5,Atp1a2,Slc8a2,Bmpr1b,Efna5,Igf1,Igf2,Pcsk2,Ppargc1a,Scg5,Tfap2b,Dio3,Hsd17b11,Gcnt4,Lrp2,Pltp,Bmp4,Cacnb2,Stac,Tbx20,Gucy1a1,Fbxo32,Mybpc2	53/-
20_Member	GO Biological Processes	GO:0046903	secretion	-4.77863	-2.41152	11607,11891,12298,12389,12638,12669,12919,13614,13616,14609,16531,16590,17202,18605,19215,20979,23876,56508,58994,69847,72293,72472,80718,192167,232156,242662,381677,100039795	Agtr1a,Rab27a,Cacnb4,Cav1,Cftr,Chrm1,Crhbp,Edn1,Edn3,Gja1,Kcnma1,Kit,Mc4r,Enpp1,Ptgds,Syt1,Fbln5,Rapgef4,Smpd3,Wnk4,Nkd2,Slc16a10,Rab27b,Nlgn1,Slc4a5,Rims3,Vgf,Ildr2	28/571
20_Member	GO Biological Processes	GO:0140352	export from cell	-4.72018	-2.3774	11607,11891,11932,12638,12919,13614,13616,14609,16493,16590,17202,19215,20979,56508,58994,66240,69847,72293,72472,80718,98660,110891,192167,242662,381677,100039795	Agtr1a,Rab27a,Atp1b2,Cftr,Crhbp,Edn1,Edn3,Gja1,Kcna5,Kit,Mc4r,Ptgds,Syt1,Rapgef4,Smpd3,Kcne5,Wnk4,Nkd2,Slc16a10,Rab27b,Atp1a2,Slc8a2,Nlgn1,Rims3,Vgf,Ildr2	26/513
20_Member	GO Biological Processes	GO:0032940	secretion by cell	-3.44911	-1.42559	11607,11891,12638,12919,13614,13616,14609,16590,17202,19215,20979,56508,58994,69847,72293,72472,80718,192167,242662,381677,100039795	Agtr1a,Rab27a,Cftr,Crhbp,Edn1,Edn3,Gja1,Kit,Mc4r,Ptgds,Syt1,Rapgef4,Smpd3,Wnk4,Nkd2,Slc16a10,Rab27b,Nlgn1,Rims3,Vgf,Ildr2	21/449
20_Member	GO Biological Processes	GO:0046879	hormone secretion	-3.36956	-1.36297	13614,13616,17202,56508,58994,69847,72472,381677,100039795	Edn1,Edn3,Mc4r,Rapgef4,Smpd3,Wnk4,Slc16a10,Vgf,Ildr2	9/111
20_Member	GO Biological Processes	GO:0030072	peptide hormone secretion	-3.35296	-1.35355	13614,13616,17202,56508,58994,72472,381677,100039795	Edn1,Edn3,Mc4r,Rapgef4,Smpd3,Slc16a10,Vgf,Ildr2	8/89
20_Member	GO Biological Processes	GO:0010817	regulation of hormone levels	-3.26943	-1.29313	11607,12167,12638,12919,13614,13616,13640,14609,16000,16002,16531,17202,18549,18605,19017,20394,21419,56508,58994,69847,72472,107585,114664,218476,381677,100039795	Agtr1a,Bmpr1b,Cftr,Crhbp,Edn1,Edn3,Efna5,Gja1,Igf1,Igf2,Kcnma1,Mc4r,Pcsk2,Enpp1,Ppargc1a,Scg5,Tfap2b,Rapgef4,Smpd3,Wnk4,Slc16a10,Dio3,Hsd17b11,Gcnt4,Vgf,Ildr2	26/632
20_Member	GO Biological Processes	GO:0023061	signal release	-3.24249	-1.27289	11607,13614,13616,17202,20979,56508,58994,69847,72472,192167,242662,381677,100039795	Agtr1a,Edn1,Edn3,Mc4r,Syt1,Rapgef4,Smpd3,Wnk4,Slc16a10,Nlgn1,Rims3,Vgf,Ildr2	13/220
20_Member	GO Biological Processes	GO:0002790	peptide secretion	-3.19334	-1.24112	13614,13616,17202,56508,58994,72472,381677,100039795	Edn1,Edn3,Mc4r,Rapgef4,Smpd3,Slc16a10,Vgf,Ildr2	8/94
20_Member	GO Biological Processes	GO:0009914	hormone transport	-3.14894	-1.20723	13614,13616,17202,56508,58994,69847,72472,381677,100039795	Edn1,Edn3,Mc4r,Rapgef4,Smpd3,Wnk4,Slc16a10,Vgf,Ildr2	9/119
20_Member	GO Biological Processes	GO:0042886	amide transport	-2.96469	-1.08844	13614,13616,14609,14725,17202,18830,56508,58994,72472,381677,100039795	Edn1,Edn3,Gja1,Lrp2,Mc4r,Pltp,Rapgef4,Smpd3,Slc16a10,Vgf,Ildr2	11/179
20_Member	GO Biological Processes	GO:0003012	muscle system process	-2.95531	-1.08615	12159,12296,13614,13616,16000,16493,16531,20840,57246,58994,60596,66240,67731,233199	Bmp4,Cacnb2,Edn1,Edn3,Igf1,Kcna5,Kcnma1,Stac,Tbx20,Smpd3,Gucy1a1,Kcne5,Fbxo32,Mybpc2	14/266
20_Member	GO Biological Processes	GO:0015833	peptide transport	-2.85145	-1.01772	13614,13616,17202,56508,58994,72472,381677,100039795	Edn1,Edn3,Mc4r,Rapgef4,Smpd3,Slc16a10,Vgf,Ildr2	8/106
20_Member	GO Biological Processes	GO:0051785	positive regulation of nuclear division	-2.66583	-0.90503	13614,13616,14609,16000,16002,58994	Edn1,Edn3,Gja1,Igf1,Igf2,Smpd3	6/66
20_Member	GO Biological Processes	GO:0045840	positive regulation of mitotic nuclear division	-2.63976	-0.885756	13614,13616,16000,16002,58994	Edn1,Edn3,Igf1,Igf2,Smpd3	5/46
20_Member	GO Biological Processes	GO:0014829	vascular associated smooth muscle contraction	-2.27171	-0.636194	13614,13616,58994	Edn1,Edn3,Smpd3	3/18
20_Member	GO Biological Processes	GO:0006936	muscle contraction	-2.0817	-0.509156	12296,13614,13616,16493,16531,20840,57246,58994,66240,233199	Cacnb2,Edn1,Edn3,Kcna5,Kcnma1,Stac,Tbx20,Smpd3,Kcne5,Mybpc2	10/202
