# Supplementary material for: A Transcriptomics Analysis of the Regulation of Lens Fiber Cell Differentiation in the Absence of FGFRs and PTEN
Source: Cells. 2024 Jul 19;13(14):1222. doi: 10.3390/cells13141222 (PMC11274593; doi:10.3390/cells13141222)
Supplement: Supplementary file 1 [file cells-13-01222-s001.zip › drive-download-20240627T212928Z-001/Table S16.xlsx]

## Sheet: TKO up QKO Degs
Detailed list of genes described in Figure 4
QKO D10 Up	QKO D10 Down	TKO D10 Up		QKO D10 Up + QKO D10 Down	QKO D10 Up + Tko D10 Up	QKO D10 Down + TKO D10 Up		All
220	1325	518		0	125	17		0
Gm4450	Gm44505	Gm50115			Asmt	Otx2
Reg4	Rps18-ps4	Rd3l			Gm50461	Gm13691
Jakmip1	Gm21983	Nr2e3			Hbb-bs	Gm13698
Ankrd53	Gm18840	Hba-a2			Gm53030	Gm13693
Gm38374	B430305J03Rik	Neurod1			Gm17546	Gm13695
Gm7527	Gm49369	Isl1			Hbb-bt	Gm13696
Gm44951	Gm20390	Samd7			Hba-a1	Gm13697
Gm42969	ENSMUSG00002076377	Dlx3			Slc6a16	Gm13694
Sp8	Itih3	Pcp2			Tlx3	Gm13167
Cdcp1	Gm28809	Cbln2			Bpifb5	Gsg1l
D230049E03Rik	Slc26a4	Dcx			Gm9077	Gm13232
Edn3	Tmem52	Serpinb1a			Kng1	Gm14303
Gm8900	Pde6a	Ddn			Gm50434	Rpl36-ps2
Mmp25	Akain1	Cartpt			Zfp990	Txnip
Spink13	Gm14705	Gm48606			Snhg11	Gm12164
Wdr72	Hsf3	Cpne5			Stpg2	Slc1a2
H3c11	Gm20691	Nefh			Gm12043	Mdk
Gm49179	Gngt1	Mir124-2hg			5031415H12Rik
Fam163a	Gm49368	Mir124a-1hg			Bcan
Tecta	4732414G09Rik	Pax9			Nrn1
Plekhg4	Gm12181	Cldn5			Gjb2
Nptx2	Iqub	Ina			Smim5
Otog	B4galnt3	Kcnip2			Gpr25
Cntn2	Gm29266	Tlcd3b			Kcnip1
Npw	Gm13431	Pde6g			Gm49131
Tmem158	Gm6425	Gm3776			Gm49980
Meltf	Defb10	Cxcl10			Btbd35f3
Gm42972	Gm34552	Slc4a10			Emilin3
Angpt4	1700026N04Rik	Nell1			Slc25a31
Muc1	Tbx3os1	Gsta1			Camkv
Foxe3	Lipo4	Rsad2			Csmd2
Hmgcs2	A530016L24Rik	Celf3			Adrb1
Krt23	Gm16165	Sult4a1			Oca2
Mrgprf	Defb1	Gm45151			Gm43205
Sphkap	Gm28723	Rcvrn			Metazoa_SRP
mt-Tl2	Saa2	Tpsab1			Cdh1
Wnt10a	1700012B09Rik	Slc1a7			Fam155a
Prrt4	A430073D23Rik	Nefl			Slc2a2
Klhl14	Cyct	Gm2457			Lamb3
Cox6a2	D430036J16Rik	Trpc3			Adra1d
Papolb	Kcne2	Rbp3			mt-Td
mt-Tt	1700023H06Rik	Pthlh			Scarna2
Kcne1	Gm36199	Rasd2			Cckbr
Gm45853	Acox2	Mx2			Msln
mt-Ti	Gm42957	Fgf9			Ndor1
Gm43339	Mnd1-ps	Cmpk2			Elmod1
Lrrtm3	Gm47398	Rpgrip1			Rtn4rl2
Rn18s	Gm37785	Prss35			Egfem1
Slc44a5	Pjvk	Phospho1			Gm5626
Nptx1	Slc25a41	Fibcd1			Gm6900
Hes5	Ltk	Zfp985			Car3
Fzd10	Gm9063	Tulp1			Gm37530
Nobox	Xlr4a	Slc17a7			Cacna1b
5033406O09Rik	Spem1	Gm21955			Rps27a-ps2
Moxd1	Cfhr2	Fam184b			Dach2
mt-Th	Adh1	Nr4a3			Gm4149
RP23-199B10	Gsta5	Pde7b			H3f3a-ps1
Gm9108	Gm43923	Tgm3			Tmem181b-ps
Gm42692	Gm48730	Opn1sw			Trnp1
Car2	Asprv1	Rgcc			Stmn4
mt-Ts2	Gm26826	Car12			mt-Ts1
Hydin	Pkd1l1	Galntl6			Gm12245
Ush1c	Gm2174	Stc1			mt-Tr
G0s2	Atp13a5	Gm266			Hspa1b
Bend6	Slc44a3	Gm13889			Rpl31-ps8
Gal	Gm5779	Ankrd55			Gm6204
Ntn5	Treml4	Ccno			Gm8956
Mesp2	A430078I02Rik	Hapln1			Rps13-ps1
Tmem179	Gm49312	ENSMUSG00002074878			Matn3
Gm13433	Gm7541	Gpr165			Cyb561
Gm2805	Gm8973	Gm6532			Mfrp
Gm45073	Scgb1c1	Wnt16			Cnih2
Htra3	Vmn2r128	Zfp385c			Cdh3
Shank1	Abca6	RP23-48M16	13		Gm11175
Apoo-ps	Gm49573	Rasd1			Chst1
mt-Te	Gm22973	Snhg4			Rarres1
Irs3	Fam83c	Acsl6			mt-Tq
Car9	Gm8843	Col25a1			Dusp2
1700069B07Rik	Gm20387	Ebf3			Tyrp1
Unc93a	Gm6974	Slc26a7			Ccdc190
Draxin	Gm14859	Acta1			Dynlt1b
Ces1g	Gm45470	Ccdc3			Galnt18
Kcnj14	Gm13827	Gdnf			Syt7
Gm4750	Gm6937	Gm2163			Gm5276
Dipk1c	Gm7748	A530013C23Rik			Fgf1
mt-Ty	Gm2479	Rex2			Hspa1a
Chst3	Gm27680	Gm5827			Plin4
H3c2	Gm6594	Dlgap3			Hpse
Gm10043	1700001J03Rik	Mapk8ip2			Pcna-ps2
mt-Tv	Gm6676	Selenbp1			Atp1b1
Cyp1a1	Gm16434	Tspan10			Gm45847
Hs6st3	Gm44109	Gm44220			Gm128
Fbxl13	Misp3	Slit1			Serpinb6b
Cdsn	Gm3203	Folr2			Xaf1
Fgf21	Fam170b	Atp7b			Prex2
Sstr4	Neurod4	Gm17081			Gm10036
Erfe	Gm37988	Pitpnm3			Rps15a-ps6
Dsp	Gm49491	Wipf3			St3gal6
Twist1	Ptcra	Ccl7			Car8
Gm29260	Gm7565	Mreg			Rps15a-ps7
Arpp21	Gm8682	Dgat2			Spire2
Ndp	Gm31645	Ppp1r3c			Ppfia2
Adra2a	Gm4754	Atg9b			Gm4076
Gm12430	Gm50138	Prss12			mt-Tl1
Arntl2	Gria2	Fosl1			mt-Tw
Gm50321	C530044C16Rik	A930033H14Rik			Car14
Lipo3	Gm4211	Sgca			Hsd17b2
Anxa8	Lhfpl3	Adamts2			D3Ertd751e
Gm10074	Gm5178	Gm44144			Bace2
Dynlt1-ps1	Gm14650	Gm8130			AA465934
Gap43	Gm17224	Acot2			Gm7434
Gstm2-ps1	Tespa1	Adamts15			Tesmin
Map7	Gm44171	Kcnj4			Gm6368
Gm19774	Gm5473	Sybu			Igf2
Rem2	Galnt13	Ifit2			Syt17
Elfn1	Gm18290	Gm44741			Gm10222
Atp6v0a4	1700110C19Rik	Gpi-ps			mt-Nd4l
Gm18335	Gm20644	Adcy8			Mamdc2
D930036K23Rik	Gm14163	Rps15a-ps3			Gm5417
1700087I21Rik	Gm17868	Faah			Nsg2
Arc	Gm48159	Adgrf5			Tnr
Sox2ot	Gm6133	Rpl36-ps12			mt-Tm
Gm6212	Gm12475	Vegfa			Ccn5
mt-Tg	Gm48640	Tppp			Wscd2
Paqr7	Gm48151	Fcgbp			Emilin1
Gm6517	Mirt1	Ddit4
Gm9514	Gm15921	Gm5452
Gm2225	1700054A03Rik	Nqo1
Slc1a1	Gm36279	Ndrg1
Cntf	Gm16494	Gm49330
Cntn6	Gm9509	Cacna1g
Cdh15	Gm7419	Bhlhe40
Dcc	Gm14541	Diras2
Cracdl	Gm8960	Aard
Gm15910	Gm10988	Upk3bl
Srrm4	Gm14970	Ier3
D130007C19Rik	Gm14633	Hilpda
Wnt4	Gm28911	Kcnq4
Cdh22	5330425B07Rik	Rab27a
Kcnh2	Ldhal6b	Neurl1a
Inhba	Ptger3	Aph1b
Gm45501	U6	Tbx20
Gm17829	Gm12094	Vgf
Cacna1h	Gm8356	Gm10167
Foxd2	Arf4os	9130017K11Rik
AI506816	Aplnr	Tbx3
Gm44929	Gm7199	Gas1
Gm5425	Gm4780	Gm19531
Gm48249	Gm14109	Sycp1
Cpne7	Gm10827	Neurl1b
1700001C19Rik	Gm6651	Bean1
Rtl1	Gm40332	Plekhg6
Sulf2	Rpl29-ps5	1810010H24Rik
Kcnh3	Acan	Htr6
Adcy5	Gm13921	C1qtnf5
Rab3b	Gm11694	Maff
Lamc2	Gm10616	Gm8276
Gm6533	Gm17450	Adgrg1					5
Gjb5	Gm8880	Gucy1a1
E130201H02Rik	Gm47050	Disc1
Gm19810	Defb2	Fbln7
Esyt3	Gm15645	Ntn1
Gng5-ps	Ripply3	Grid2
Ace	Gm5047	Spock2
Chst9	Gm48016	Gm9385
Kcnh1	Gm8237	Tmem132e
Gstm1	Rpl36-ps8	Gm13077
Spint1	Rpl10a-ps4	Lancl3
Osgin2	Gm14056	Hif3a
Gm8508	Gm38247	Lrrn3
Tacr1	Gm20568	Egln3
Actn3	Gm20156	Gm13142
Gm6565	Ywhaq-ps2	Smoc1
Foxd2os	Gm6681	Trpm1
Fam83d	Gm7561	Vwa1
Hcrtr1	Tsx	Kcnh5
Gm6361	Gm47655	Gm7049
Ppp2r2b	Gm6407	Eno2
Nox4	Gm6065	Wdr86
Foxj1	BC048644	C1qtnf4
Cox7c-ps1	Gm12244	Snai2
Itpa-ps1	Gm11957	Gpr146
Sec1	Gm9603	Slc6a17
Ndufa11b	Gm7125	Rnf144a
Mpped2	Gm37449	Kbtbd11
Tpm3-rs7	Gm9602	Gbe1
Gm6540	Gm45070	Nfil3
Gm45754	Gm13504	ENSMUSG00000118642
Htr1d	Gm8623	Nanos1
Nova2	Gm19777	Zfp395
Gm28439	Rps12-ps19	Pfkp
Prr7	Gm6525	Chadl
Ctsl	Gabbr2	Bche
Wfikkn2	Gm47942	Sema3f
Jph1	Gm8444	Fxyd6
Mme	Gm44712	B3gnt9
Gm18095	Olfr1124	6030443J06Rik
Cntn4	Gm3642	Hjurp
Gm5529	Kcnj8	Pnrc1
Vash2	Atp5k-ps2	Rpl7-ps7
Lnx1	Gm47905	Tet1
Vsnl1	Gm42421	Rnf208
Tmc7	Gm9284	Rab17
Zpbp	Gm15682	Ly6g6d
Igfbp6	Gm49093	Zdhhc15
Lama2	Gm48088	Rnf217
mt-Tk	Rpl19-ps10	Rpl15-ps6
Fam169a	Gm10224	Zic2
Gm12247	Gm12337	Pth1r
Ttyh1	Rps15a-ps2	Gas2
Slc38a4	Gm13039	Btg3
H4c9	Gm16416	Spin4
mt-Co1	Rps12-ps1	Cdk5r1
Drd1	Lipo2	Mak
Gm13283	Gm8054	Hrob
Gabrb3	Rpl7a-ps7	Ppm1h
Depdc1a	Gm5821	Papss2
mt-Nd4	Gm15796	Dusp10
Kansl2-ps	Gm7252	Gm3252
Lrrc4b	Gm8624	Ccl28
	Gm5621	Ncald
	Gm14148	Cds1
	Gm15065	Rasef
	Gm12013	Gm13169
	Gm6218	Pknox2
	Gm3460	Ryr2
	Rpl31-ps14	Cenpm
	Gm17786	Adamts5
	Gm16534	Ccng2
	Gm19620	Tmem178b
	Gm16550	Zfand4
	Gm15516	Radil
	Gm10045	Rps18
	Cplx3	Slc4a5
	Gm5586	Trpv4
	Gm5491	Cers1
	Clec12a	St3gal1
	1700122C19Rik	Mrc2
	Gm28900	Gm13233
	Gm46522	Tnxb
	Gm6679	Mxd3
	Gm8246	Gprc5c
	Gm5896
	Gm9290
	Gm12271
	Rpl10-ps2
	Gm10327
	Gm11575
	Gm6043
	Gm8199
	Gm30285
	Cacng2
	Hnrnpa1l2-ps2
	Rps19-ps5
	Gm4828
	Gm4876
	Cbx3-ps5
	Rpl21-ps14
	Gm13369
	Gm12241
	Rpl21-ps6
	Gm45627
	Gm48087
	Gm10653
	Rtl4
	Gm3851
	Gm3972
	Gm13529
	H2-M5
	Gm15616
	Gm15730
	Gm46611
	Gm26620
	Rpl15-ps5
	Gm8896
	Gm12261
	Gm9619
	Gm6330
	Gm46542
	Gm15833
	Gm9104
	Gm11663
	Gm5643
	Gm7498
	Gm46209
	Vmn1r13
	Trim6
	Gm47154
	Gm14320
	Gm37025
	Gm43579
	Gm48079
	Gm13320
	H3f3c
	U1
	Gm48690
	Ppp1r32
	Gm8234
	Gm46649
	Gm8565
	Gm43444
	Fstl5
	Rps8-ps2
	Gm15267
	Omd
	Gm13623
	Gm41041
	Gm42830
	Gm10705
	Krt7
	H3f3a-ps2
	Gm30698
	Gm7857
	Gm45660
	Gm12411
	Gm47750
	Gm10313
	Gm37070
	Gm13413
	Gm10916
	Gm8420
	Gm16140
	Gm5842
	Gm6286
	Gm38697
	Rpl30-ps3
	Rpl32-ps
	Hnrnpa1l2-ps
	Gm11449
	Gm43028
	Gm43652
	Rpl27-ps1
	Rpl17-ps4
	Gm48609
	Gm6767
	Gm11878
	Gm50166
	Gm6942
	Car10
	Gm14165
	H2ac21
	Gm6433
	Hmgb1-ps4
	Ldha-ps
	Saa1
	Gm11824
	Gm14049
	Gm6343
	Gm6316
	Gm15181
	Gm7079
	Rpl34-ps2
	C030005K06Rik
	Gm9294
	Nr2e1
	Gm14130
	Gm14094
	Taco1os
	Gm37009
	Gm6599
	Gm4817
	Defb9
	Gm12091
	Acoxl
	Gm7468
	Rps12-ps13
	Gm15428
	Gm15793
	Gm6450
	Rps12-ps14
	Gm2445
	Gm16470
	Smt3h2-ps4
	Mfap5
	Gm4786
	Gm42535
	A930002H02Rik
	Rps12-ps16
	Gm5523
	Strip2
	Wdr93
	Gm48771
	Gm47201
	Gm10155
	Phf24
	Gm13182
	Rps2-ps5
	Gm2099
	Rps12-ps17
	Gm13653
	Rpl7-ps8
	Gm41231
	Gm14667
	Gm9224
	Gm13882
	Ppp2r2c
	Rpl31-ps12
	Gm19062
	Gm14398
	D830044D21Rik
	Gm5791
	Gm49449
	Gm36879
	Gm10252
	Gm6227
	Rps12-ps18
	Rps12-ps6
	Rps7-ps2
	Gm13740
	Gm8213
	Rps8-ps4
	Gm7381
	Gm11284
	Rpsa-ps12
	Gm5854
	Gm11971
	Rpl19-ps7
	Gm8663
	Gm15464
	Rpl19-ps9
	Gm6593
	Rps11-ps4
	Gm3488
	Gm7539
	Rpl13-ps3
	Gm19366
	Gm7019
	Rps12-ps15
	Rps12-ps11
	Gm29257
	Gm20400
	Gm7588
	ENSMUSG00002075551
	Gm8606
	Rps12-ps12
	Gm13690
	Gm47681
	2810428J06Rik
	Gm11425
	Gm3699
	Serpinb9b
	Gm45162
	Ckmt1
	Gm11793
	Gm4468
	Gm8885
	Gm21742
	Gm5321
	Hmgb1-ps5
	Rps8-ps5
	Gm15719
	Gm46496
	Gm20517
	Gm14928
	Rpl21-ps11
	Gm5561
	Gm6170
	Gm11225
	Gm5921
	Gm11362
	Gm15536
	Gm19945
	Gm41780
	Gm36985
	Amy1
	Matn4
	Gm10709
	B430010I23Rik
	Rpl21-ps3
	Sag
	Gm6749
	Spr-ps1
	Gm10095
	Gm12922
	Gm4853
	Gm5866
	Spata17
	Gfra4
	Gm29054
	Gm5075
	Gm14730
	2310034O05Rik
	Gm43852
	Gm18025
	Gm4353
	Gm6296
	Gm10268
	She
	Rpl21-ps4
	Gm14111
	Gm8250
	Gm7278
	Gm50045
	Gm14383
	ENSMUSG00002076238
	Gm6129
	Rps12-ps10
	Gm15234
	Gm12380
	Gm7422
	Gm29668
	Gm5461
	Gm16415
	Slc13a3
	7SK
	ENSMUSG00002076475
	Gm7027
	Gm11687
	Gm14286
	Abhd11os
	Gm49760
	Gm7232
	Gm5160
	Gm7622
	Rhbdl3
	Gm6291
	Gm5292
	Gm12286
	Gm15900
	Gm7413
	Gm4335
	Gm12416
	Rps13-ps5
	Gm10291
	F630040K05Rik
	Gm5497
	Gm7043
	Hmgb1-ps9
	Gm11953
	Gm7867
	Rps6-ps3
	Cstad
	Gm4977
	Gm13586
	Gm6568
	Styxl1
	Btf3-ps4
	Rpl17-ps7
	Gm6035
	Gm3200
	Gm10182
	Gm17241
	Gm4518
	Gm3809
	Gm10086
	Gm10362
	Gm12331
	Mir692-1
	Gm18948
	Gm6813
	Gm28719
	Gm7476
	Slitrk4
	Gm13341
	Olfr77
	Gm15246
	Gm48909
	Pcare
	H2ac22
	Gm7239
	Gm7860
	Gm43471
	Gm12419
	Gm8557
	Gm8388
	Gm8556
	Gm7614
	Gm13056
	Gm6758
	D630044L22Rik
	Rpl21-ps7
	Gm26670
	Gm45285
	Rpl21-ps8
	Gm11991
	Gm4575
	Gm8319
	Rps2-ps4
	Gm44646
	Sdcbp2
	Gm34432
	Gm3511
	Gm47794
	Gm7399
	Gm13532
	Cbx3-ps8
	Gm10257
	Gm9577
	Gm15148
	Gm46142
	Mdm4-ps
	Gm16385
	Gm6883
	Gm19486
	Gm7200
	Gm14491
	Rpl38-ps2
	Rpl7a-ps5
	Actg-ps1
	Gm5445
	Gm7589
	Rpl31-ps4
	Gm43332
	Gm4577
	Gm7198
	Gm49832
	Cd34
	Gm11533
	Eps8l1
	ENSMUSG00002075680
	BC022960
	Rpl39-ps
	Ttc39d
	Kndc1
	Gm15989
	Gm21284
	Gm8163
	Gm5619
	Rpl19-ps12
	Gm10015
	G630016G05Rik
	Gm9711
	Gm6375
	Gm15483
	Gm15851
	Gm3534
	Gm12017
	Gm8049
	Gm14438
	Rpl27a-ps4
	Gm48691
	Adamts8
	Gm6023
	Rps12-ps2
	Gm5853
	Gpx4-ps1
	Gm16409
	Gm12335
	Gm6109
	Ush2a
	C530025M09Rik
	Zfp980
	Gm4654
	Gm15892
	Olfr482
	Gm9625
	Npm2
	Gm7287
	Spag16
	Cftr
	Gm8129
	Soat2
	C630004M23Rik
	Gm26885
	Gm20430
	Gm12291
	Gm18342
	Gm10180
	Gm49739
	Rps12-ps9
	Gm20900
	Gm5564
	Gm14414
	Gm7985
	Gm13392
	Gm6576
	Gm7600
	Gm15526
	Gm8520
	Rpl31-ps16
	Gm10432
	Rpsa-ps11
	Gm12912
	Gm9595
	Rpl7a-ps10
	Rplp0-ps1
	Gm43136
	Gm11989
	Brinp1
	Gm42463
	Gm4217
	Gm9009
	Gm11249
	Gm2710
	Kcnt2
	Gm44180
	Gm4705
	Fndc5
	Gm17171
	Gm8349
	H2-Bl
	Gm12003
	Gm9703
	Rpl21-ps10
	Gm15599
	Gm11826
	Gm7746
	Gm10290
	Gm17748
	Gm5824
	Nipal2
	Gm15191
	Gm11127
	Bc1
	Gm42933
	Rpl31-ps11
	Dnah7a
	Gm8942
	Tcea3
	Gm7466
	Gm5822
	Gm12892
	Gm5451
	Rbm3-ps
	Gm5507
	Gm3839
	Gm3076
	Gm5826
	Chgb
	Phf2os1
	Gm3355
	Gm3512
	Gm4691
	Gm26569
	Gm12482
	Gm32802
	Rps13-ps2
	Gm3320
	Gm20369
	Gm12996
	Gm5914
	Rpl37rt
	Gm8231
	Gm5786
	Gm11960
	Gm2546
	Gm12508
	Gm6724
	Gm12712
	Gm15573
	Gm43655
	Rpl36a-ps2
	Hmgb1-ps6
	Gm10284
	Gm15981
	Gm32460
	B230303O12Rik
	Gm13216
	Cabp1
	Gm5521
	Tubb4b-ps2
	Rps26-ps1
	Gm9169
	Rpsa-ps5
	Gm4852
	Gm29683
	Gm6153
	Gm5850
	Gm14251
	Gm15207
	Rps15a-ps4
	Arrdc4
	Gm12254
	Gm6264
	Rpl35a
	Gm10054
	Gm14845
	Vax2os
	Gm17541
	Gm13772
	Ccdc160
	Gm27000
	4933433G15Rik
	Gm16335
	Gm4929
	Gm16199
	Rps19-ps1
	Rps18-ps3
	Wfdc3
	Gm10293
	Gm19522
	Zfp473
	Rps3a2
	AA914427
	Gm50439
	Gm7266
	Gm11599
	Gm19209
	Gm43890
	Gm10420
	Gm9083
	Gm16060
	Hmgb1-ps1
	Gm31332
	Gm5263
	Rps12-ps24
	Mroh7
	Gm15899
	Gm8697
	Gm6745
	Gm12112
	Gm6788
	Gm14822
	Gm15013
	Rps19-ps6
	Gm6210
	Gm10237
	Gm6341
	Col20a1
	Gm13611
	Rps23-ps2
	Gm4342
	Gm15223
	Gm26862
	Gm12344
	Efcab15
	Gm37164
	Gm5937
	P4ha3
	Gm6363
	Gm28530
	Gm26881
	Gm14539
	Coq8a
	Gm13192
	Gm11585
	Gm9512
	Gm7618
	Dok7
	Vmn2r-ps11
	Rpl18-ps1
	Gm38574
	Gm2308
	Gm37670
	Gm8717
	Gpr62
	Gm16200
	Asic3
	Gm48048
	C730034F03Rik
	Psmb9
	Gm47854
	4930581F22Rik
	Gm5869
	Rps15-ps2
	Grin3a
	Rps23-ps1
	Atoh8
	Gm5648
	Ica1
	D930030I03Rik
	Gm10443
	Pnma2
	Gm10193
	Tmem163
	Tmem132b
	1700028E10Rik
	Gm5582
	Gm15501
	Rpl36-ps3
	Gm11703
	Rps8-ps1
	Gm50041
	Gm6402
	Rps2-ps6
	Gm2965
	Tmem63c
	Gm4865
	Gm20762
	Kcnc1
	Gm9396
	Rpl10-ps5
	Gm7030
	Mnd1
	Tshr
	Gm8172
	Gm11940
	Gm49867
	Npsr1
	Gm5121
	Gm7380
	Gm5527
	Gm15454
	Gm5844
	C920021L13Rik
	Gm20796
	Txn-ps1
	Gm4199
	Gm15575
	Gm13378
	A930012O16Rik
	Gm45224
	Spata48
	Gm36839
	Gm18562
	Zfp948
	Gm4609
	Gm2387
	Gm7299
	Gm26631
	Chd5
	Gm13226
	Gm48035
	Klhl10
	Rps29
	Gm6266
	Ftl2-ps
	Gm4734
	Gm5391
	Gm21994
	Gm4835
	Gm5434
	Gm10120
	Tmie
	Gm9922
	Rpl31-ps13
	A730091E23Rik
	Gm14480
	Rps18-ps1
	Rps19-ps7
	Gm45494
	Ccser1
	Lhfpl4
	Pgam1-ps1
	Rps19-ps4
	Cryl1
	Gm5093
	Gm5171
	Gm3173
	Gm44429
	Gm3002
	Ccdc141
	Atp5l-ps1
	Tincr
	1700029J07Rik
	8430419K02Rik
	Rpl5-ps2
	Gm5781
	Rpl17-ps5
	Gm18646
	Cysltr2
	Rpl21-ps12
	Gm19183
	Gm10051
	Gm14140
	Gm14279
	Gm7862
	Gm34121
	4930405A21Rik
	Gm5920
	Gm12626
	Uba52-ps
	Rpl36a-ps3
	Gm10254
	Rps19-ps2
	Gm29417
	Gm3379
	Traf1
	Gm2962
	Gm44037
	Rpl5-ps1
	Gm7432
	2610027K06Rik
	Tpt1-ps6
	Gm13778
	Bbof1
	Gm7729
	Gm10154
	Gm6916
	Selenov
	Gm8522
	Gm5539
	Teddm2
	Gm8834
	Gm13363
	Gm5620
	Gpr27
	Rps2-ps11
	Gm10357
	Gm9013
	Gm43712
	E230029C05Rik
	Gm14379
	Ccdc24
	Gm3383
	Klhdc9
	Gm5616
	Gm7206
	Gm13215
	Taf9-ps
	Nlgn3
	Egfl8
	Spata6l
	Cfap20dc
	Tnfrsf4
	Gm13864
	Gm8756
	Gm11353
	Gm15590
	Gm20633
	Gm10941
	Abca9
	Hebp1
	Gm9008
	Csl
	Gm42460
	Rab26os
	Gm6867
	Gm11185
	Ppic
	Mdga2
	Gm17396
	Gm4824
	Hmgb1-ps7
	Gm21093
	Acot11
	Gm6988
	Gm16477
	Slc35f2
	A730011C13Rik
	Gm14681
	Gm8112
	Mif-ps6
	Gm5796
	Gm4963
	Gm20305
	Wnt9b
	Gm6051
	Lrrc51
	Insl6
	Csrnp3
	1700007K13Rik
	Trim34a
	Htr1b
	Gm4833
	Sat2
	9330162012Rik
	Gm8652
	Dscc1
	Gm12583
	Fam178b
	Rpl6l
	Gm45855
	Gm13306
	Gm43050
	Gm10075
	Gm11539
	Gm5512
	Gm6254
	Gm49417
	Lyrm7
	Gm7936
	Gm7192
	Gm48338
	Gm4617
	Mlf1
	Gm15777
	Tnnc1
	Gm9057
	Gm20570
	Grik3
	Cox5b-ps
	Zfpm2
	Gm8206
	Rpl10a-ps1
	Uqcrh-ps1
	Gm3468
	Gm6352
	Zfp36l1-ps
	Gm8451
	Gm49207
	Rpl7-ps9
	Samd9l
	Rpl29-ps2
	Gm10814
	Spef2
	Cox6c2
	Gm15603
	Gm12657
	Masp2
	Gm3131
	Gm3222
	Pxmp2
	Gm2830
	Gucy1a2
	Plvap
	Gm10247
	Cd46
	Gm6520
	Gm6451
	Gm6392
	Gm5469
	Gm10130
	4930447C04Rik
	A830035O19Rik
	Fam81a
	1810024B03Rik
	Gm6663
	Gm8158
	Gm6554
	Kdr
	Rpl22-ps1
	Fas
	Gm48228
	Gm13408
	Inka1
	Gm11702
	Gm35558
	Gm3194
	Xist
	Gm10736
	Olfr1372-ps1
	2410006H16Rik
	Gm10263
	Rin1
	Cox20b
	Mutyh
	Gm14639
	Pycr1
	Ybx2
	Gm9800
	Oas1c
	Gm5089
	Gm15834
	5830454E08Rik
	Nr4a2
	Llph-ps1
	Zfa-ps
	Rpl3-ps2
	Gm7551
	Gm12816
	Gm10241
	Crocc2
	Gm12844
	Gm16374
	E230016M11Rik
	Gm6992
	Cys1
	Gm7803
	Gm5828
	Rpl30-ps10
	Gm10499
	Rpl38-ps1
	Pcsk6
	Gm15610
	BC021767
	Gm6344
	Ldhb
	Adam23
	Msh5
	Gm17494
	Gm7285
	Gm7935
	Gm8186
	Gm16238
	Gm48069
	Gm6474
	Gm15466
	6330562C20Rik
	Gm8894
	Gm11942
	Mrps36-ps2
	Gm3362
	Atp6v1g2
	Gm10481
	Rps6-ps4
	Gm1859
	Gm6252
	B230369F24Rik
	Ttc30a2
	Col11a1
	Lrp2
	Gm13597
	Cenpk
	Rpl15-ps2
	Gm16386
	Ppp1r3d
	Rpl30
	Gm32031
	Tmem35b
	Asns
	Gm5380
	Dpyd
	Cyp46a1
	Gm5830
	Gm7895
	Gm15408
	Plppr1
	Xlr3a
	Gm10358
	Gm4045
	Plcd4
	Gm9046
	Gm37486
	Rpl19-ps1
	Gm8991
	Zfp57
	Bex2
	Gm6652
	Gm44075
	Rps2-ps8
	Gm20689
	Pgbd5
	Gm5487
	Atp5k
	Gm6278
	Gm53055
	Hmgb1-ps3
	5031434O11Rik
	Gm10350
	Gm10145
	Lrguk
	Gm10059
	Adamtsl2
	Gm7452
	Gm36684
	Gm11263
	Medag
	Gm13464
	Rassf2
	Gm8666
	Efemp1
	Acat1
	Gm13340
	Ybx1-ps2
	1110020A21Rik
	Ppm1e
	Cox6b2
	Gm11966
	Plscr2
	Rps13-ps4
	4930526A20Rik
	Entpd6
	Tomm7
	Rpl30-ps9
	Gm10566
	Gm9115
	Gm7776
	Gm8655
	E030042O20Rik
	Gm7329
	Ftl1-ps1
	Gm6755
	Gm14706
	B020010K11Rik
	Slc22a8
	Gm38699
	Mmp16
	Gm14150
	Gm4949
	Eml6
	Gm11605
	Gm10076
	Meg3
	Rpl10-ps6
	Esd-ps
	Gm17167
	Ddo
	Gm7446
	Gm6682
	1500002C15Rik
	Unc13a
	Ulk4
	Mybl2
	Gm26770
	AK157302
	Gm15285
	Eif3s6-ps2
	Gm7105
	Gm43096
	Gm6829
	Gca
	Gm15482
	Cdnf
	Anxa3
	Lad1
	Gm14549
	Gm9174
	Gm7478
	Gm13456
	Fcho1
	Gm38391
	Gm7543
	Gm14287
	Tcf19
	Gm45246
	Atg4a-ps
	Gm49493
	Il15ra
	Rpl19-ps6
	Rpl27-ps3
	Ndufs5
	Gm9320
	Fam241b
	Reck
	Epb41l4b
	Gm2395
	Gm16008
	Col2a1
	Gm15787
	Gm12366
	Ulbp1
	Gm18916
	Gm33933
	Gm11839
	Prrg3
	Ccdc158
	Rgs7
	Osgin1
	Gm4374
	Gng7
	Gm45250
	Gm13328
	Rps28
	Plekha6
	0610005C13Rik
	Rad54l
	Gm16380
	Aldoart2
	Gm32717
	Plekha7
	Gm8162
	Fam71e1
	Gm8784
	Chrm3
	Gm7984
	Gm45734
	Dnah2
	Gm4811
	Gm8741
	Ppp1r2-ps4
	Cobl
	Gm9048
	Cav1
	Rps27a-ps3
	4731419I09Rik
	Gm2999
	Gm11196
	Gm15541
	Gm17249
	Gm5879
	Gm4332
	Gm3744
	Gm6192
	Gm6543
	Gm5303
	Tmco4
	Lrriq3
	Gm5526
	Gm37829
	Rpsa-ps9
	Gm14387
	Slc25a21
	Gm37090
	Cirbp
	H3f3aos
	Gm8399
	Gm10340
	Siae
	Gm45733
	Rundc3a
	Gm4613
	Gm1866
	Gm5917
	Gm7172
	Rpl7a-ps3
	Gm14270
	Gm14586
	Pradc1
	Gm32340
	Gm10356
	Trmt112-ps1
	Gm9349
	Dio3os
	AA986860
	Rpl10-ps3
	Scube1
	Zfp28
	2700046G09Rik
	4930594M22Rik
	2500004C02Rik
	Rasgef1b
	Rbm43
	Sertad4
	Efcab11
	Ddit3
	Col18a1
	6330408M09Rik
	Gm3411
	Mfsd7a
	C4a
	Gm6789
	Vamp2
	Gm7517
	Rpl31-ps9
	Tfb1m
	Gm8983
	Dtx1
	Rpl34
	Gm8337
	Slc43a3
	Gbp2
	Gm16089
	Hmgn1
	Akr1c13
	Tspan18
	Gm19391
	Gm30970
	Firre
	Gm14036
	Gm9755
	Zbed5
	Bcam
	Gm17082
	Gm15772
	Astn2
	Gm13768
	Cenpp
	Gm50240
	Trim5
	Wdr89
	Gm9616
	Grk3
	Gm8226
	Gm10110
	Asap3
	Gm38166
	N4bp2l1
	Gstt1
	Frmpd4
	Stambp-ps1
	Map6d1
	Lgals12
	Fbxo24
	Tns2
	Gm31544
	Gm9830
	Itga1
	Gm8264
	Gm9040
	Gm21370
	Gm9826
	Rpl7a-ps11
	H2-Q7
	Rpsa-ps2
	Gm6478
	3830408C21Rik
	Gm7331
	AU041133
	Ccdc163
	Id1
	Gm4130
	Gm4285
	Gm6288
	Gm5297
	Scp2-ps2
	Echdc2
	Gm7308
	Gm5963
	Rundc3b
	Zfp973
	Rpl29
	Tcte2
	Gm9044
	0610040B10Rik
	Fat4
	Prim1
	Gm15365
	Saxo2
	Catsper2

## Sheet: TKO down QKO Degs 
QKO D10 Up	QKO D10 Down	TKO D10 Down		QKO D10 Up + QKO D10 Down	QKO D10 Up + Tko D10 Down	QKO D10 Down + TKO D10 Down		All
339	1144	479		0	6	198		0
Asmt	Gm45062	Prss1			Nptx1	RP24-87H1.13
Gm50461	Rps18-ps4	Gm49450			Gal	Nnt
Hbb-bs	Gm44505	Gm21985			Gm6212	Gm49388
Gm53030	Gm18840	Gm44503			Kcnh3	Gm20431
Gm17546	Gm21983	Gm50252			Rab3b	Gm45713
Hbb-bt	Gm48116	Gm20507			Gjb5	Gm20503
Hba-a1	B430305J03Rik	Gm20458				Gm49333
Gm4450	Gm49369	Gm15564				Ugt1a9
Slc6a16	Gm20390	Gm52968				Gm47162
Tlx3	Cfhr2	Ugt1a1				Gm49527
Reg4	ENSMUSG00002076377	Dnah3				Gm28539
Bpifb5	Gm49368	Ibsp				Gm5966
Jakmip1	Treml4	Ankrd66				Gm48609
Gm9077	Gpr18	Figla				Gm43738
Kng1	H2-Q2	Gm48065				Gm14493
Gm50434	Gm20691	Zfp366				Gm6647
Ankrd53	Gm16165	Tmem212				Gm45216
Zfp990	Ugt1a5	Rps13-ps6				Siglece
Snhg11	Lipo4	Emcn				Gm47428
Gm38374	4933424M12Rik	Sptssb				Gm8880
Stpg2	Fam183b	Slfn1				Gm49383
Gm12043	Gm12181	Gpr17				Gm5047
5031415H12Rik	Gm47398	Apoc2				Rpl21-ps11
Bcan	Wnt3	Pcdha8				Trbc1
Nrn1	BC023719	Gm49124				Gm49776
Gm7527	Gm26826	2900041M22Rik				Gm20528
Gjb2	Mir142hg	Vmn1r-ps32				Rpl21-ps8
Gm44951	4732414G09Rik	Odam				Gm42047
Smim5	Gm42957	Gm48985				C430002N11Rik
Gm42969	Gm13398	Art2b				Gm18734
Sp8	Adam7	Gm32014				Gm13039
Gpr25	Saa2	Arg1				Gm10045
Kcnip1	Smim40	Krt4				Serpina3m
Gm49131	Gm30042	Lilra5				Gm20463
Gm49980	Gm15473	E230032D23Rik				Gm10095
Cdcp1	H2-Ob	Tlr12				Gm6166
Btbd35f3	Pkd1l1	A830005F24Rik				Gm3699
D230049E03Rik	Gm6133	Apol7c				Gvin3
Emilin3	Gm12094	Mypn				Gm28037
Edn3	Xlr4a	Gm20757				Gm20721
Gm8900	Gm47775	Gm26510				Gm9104
Slc25a31	Gm34552	Clec10a				Rpl31-ps4
Mmp25	Gm6425	Penk				Gm45454
Camkv	Gm28809	Clec4e				ENSMUSG00002075551
Spink13	Gm5178	Bfsp1				Gm8909
Wdr72	Fgf7	Lenep				Fth-ps3
Csmd2	Rps18-ps6	Gje1				Gm45512
H3c11	Gm21970	Lnp1				Rps12-ps17
Gm49179	Gm20400	A630031M04Rik				Rps12-ps14
Fam163a	Rpl29-ps5	Pbld1				Rps12-ps13
Tecta	U6	Gm5150				Gm20631
Adrb1	Lhfpl3	Fcrls				Vmn1r43
Oca2	Cfap97d2	Sirpb1a				Gm13653
Gm43205	Gm13827	Hal				Rps12-ps18
Metazoa_SRP	Gm4287	Gm52993				Rps12-ps6
Cdh1	Cabcoco1	Fpr1				Gm7232
Fam155a	Nr2e1	Adamdec1				Gm48909
Plekhg4	Gm31645	Trappc3l				Gm14730
Nptx2	Fstl5	Ccr5				Rps13-ps5
Slc2a2	1110032F04Rik	Serpind1				9130008F23Rik
Otog	Gm14163	Fxyd2				Lyz1
Cntn2	Ltk	Crybb3				2210418O10Rik
Npw	Gm14633	F630028O10Rik				Gm36684
Tmem158	Gm49789	Plxnb3				Gm36961
Meltf	Aplnr	Radx				ENSMUSG00002076697
Gm42972	Gm8113	Trbc2				Gm9025
Angpt4	Otx2	H2-Aa				H2-Q1
Lamb3	Gm49491	Crybb1				Gm5564
Adra1d	Gm14970	S100a4				Gm10499
Muc1	Gm6065	Gm47040				Lims2
Foxe3	C2cd4b	Arhgap27os3				Clec4a1
mt-Td	Mnd1-ps	S100b				Gm7030
Scarna2	Gm3203	Scd4				ENSMUSG00000118905
Hmgcs2	E230025N22Rik	Crygs				Rps19-ps1
Krt23	Neurod4	Hspb3				Rps18-ps3
Mrgprf	Gm7561	Clgn				Gm6210
Sphkap	Gm6937	Klra2				Gm8341
mt-Tl2	Vmn2r128	3300005D01Rik				Fpr2
Wnt10a	Gm12642	4930481A15Rik				Ctla2a
Cckbr	Smim40-ps	Slc24a4				Gm7266
Prrt4	Gm50188	Pakap				Gm45234
Msln	Lipo2	Art2a				Rps18-ps5
Klhl14	Clec12a	Aoah				Gm7868
Ndor1	Arf4os	Crygc				Rps19-ps2
Cox6a2	Gm24978	Ldhb-ps				Gm13238
Papolb	Prss56	Lctl				Gm10736
Elmod1	Gm4211	Cfi				Gm50357
mt-Tt	Gm22973	Efcab1				Gm14296
Kcne1	A530016L24Rik	Gm43718				Serping1
Gm45853	A430078I02Rik	Mip				Gm13517
Rtn4rl2	Gm43137	Dnase1l3				Scd3
Egfem1	Fam83c	Tmem119				Rpl36a-ps3
mt-Ti	Acox2	5430421F17Rik				1500004A13Rik
Gm43339	Tespa1	Lgsn				Gm14279
Gm5626	Gm49513	Lyz2				Gm9008
Lrrtm3	Gm37785	Aldh1a2				Gm10320
Rn18s	Gm15934	Gm3052				Gm4811
Slc44a5	Gm15065	Crygn				H2-DMb2
Gm6900	Asprv1	R3hdml				H2-T10
Car3	Gm40332	Cryba2				H2bc13
Hes5	Tsx	Dnah11				Gm10029
Fzd10	Gm29542	Grifin				Fth1-ps
Nobox	Ptcra	Col24a1				Gm5874
5033406O09Rik	Gm10827	Trpc6				Gm4798
Moxd1	Gm6681	Acp5				Irak3
Gm37530	Kcnj8	5330434G04Rik				Gm2399
Cacna1b	Gm45785	Adgrg5				Plbd1
mt-Th	Gm5896	Gm10561				Gm15772
RP23-199B10	Gm12013	Ptgfr				Scn1a
Gm9108	Gm6974	Fabp5l2				Gm6755
Rps27a-ps2	Gm13921	Slc13a4				Dcdc2a
Dach2	1700026F02Rik	Pgam2				Hcls1
Gm4149	Gm10988	Mab21l4				Gm14295
Gm42692	Gm14148	Cryba1				Zfp982
Car2	Gm48016	Alox15				Rhbdl2
mt-Ts2	Gm14056	Aqp5				Csn3
H3f3a-ps1	Gm7019	Kcnj10				Gm7114
Hydin	Gm8960	Hsf4				Gm5898
Tmem181b-ps	Gm6594	Clec4d				Dchs2
Ush1c	Gm12475	Trpa1				Gm2004
G0s2	Gm14541	AI662270				Gm8483
Trnp1	Gm20156	Faim2				Gm13091
Stmn4	Gm42686	Ccl6				Rps3a3
Bend6	Gm8163	Lin28b				Slc2a6
mt-Ts1	Gm8054	Tmem40				Lepr
Gm12245	Atp5k-ps2	Tnfsf13b				Aspa
mt-Tr	Gm37988	A730049H05Rik				Fgd5
Ntn5	Gm17868	Bmper				Gm29237
Hspa1b	Gm47273	Ctss				Tmsb15b1
Mesp2	Gm4780	Rpl35a-ps6				Gm6978
Tmem179	Gm28417	Gm49909				Gm14173
Gm13433	Eif1ad18	Lim2				Lta
Gm2805	Gm6410	Fabp5				Fyb
Rpl31-ps8	Klb	Cryba4				Gm38317
Gm6204	Gm19777	Ctnna2				Fbxo44
Gm8956	Gm28911	Gm50222				Gm18959
Gm45073	Gm12840	Sh3bgr				Slc39a4
Htra3	Gm8623	Minar1				ENSMUSG00002075524
Shank1	Gm48151	Fam89a				Gm3716
Rps13-ps1	Gm10653	Gcg				Gm27219
Matn3	Gm5473	Cd72				B230312C02Rik
Cyb561	9430037G07Rik	Kcnn2				Rxrg
Apoo-ps	Gm44109	Prx				Stmn2
mt-Te	Rpl19-ps10	St18				Gm12428
Irs3	C530044C16Rik	Ccdc68				Megf11
Car9	Gm8062	Gm10243				Gm3555
1700069B07Rik	Gm48088	Il16				Gm4316
Unc93a	Gm11694	Pla2g7				Gm13146
Draxin	Gm37449	Gm20597				Aspg
Ces1g	Gm47154	Gpr141				Gatm
Kcnj14	Gm3617	Plcb2				Ccdc88b
Mfrp	Gm5789	Gm11837				Gm42808
Gm4750	Gm47750	Sox1ot				Rpl35a-ps5
Dipk1c	Gm28900	Srpx2				Gpr179
Cnih2	Gm46542	Gimap8				Gm14305
Cdh3	Gm43008	Gm18942				Pecam1
mt-Ty	Gm46522	Adap2				Myh7b
Chst3	Gm45660	Cd24a				Ptpn22
Gm11175	Gm12271	Ppp1r36				Crybb2
Chst1	Glp1r	Ptprb				Gm9042
Rarres1	Galnt13	Pkib				Rspo1
H3c2	Gm49312	Abcc3				Tekt2
Gm10043	Gm4754	Gm44737				Rnf165
mt-Tv	Gm15516	Sirpb1c				Lsamp
mt-Tq	Gm48210	Oxtr				5830417I10Rik
Cyp1a1	Gm38182	Trhde				Bfsp2
Hs6st3	Gm45808	Gdpd3				Synm
Dusp2	Snurf	Gm14328				Gm28323
Tyrp1	Gm8237	Bst1				Dpysl4
Ccdc190	Gm5586	Pstpip1				Capn3
Fbxl13	Gm8356	Rnf128				Bod1-ps
Cdsn	Gm9407	Cadps				Sorbs1
Fgf21	Gm7252	Ebi3				Pcdhgb8
Sstr4	Gm6679	Zmat4				Myb
Dynlt1b	Gm15655	Pou2f2				Cd244a
Erfe	Gm48690	Rpl35a-ps4				Arhgdib
Galnt18	S1pr4	Wnt7a				Arhgap45
Dsp	Adamts13	Olfml3				Casq1
Twist1	Gm45627	Rhox4a2				Ptpn6
Gm29260	Gpr132	Grik1				Gm4724
Arpp21	Gm8101	Cibar2				Adam19
Ndp	Gm6343	Ptafr				Hmcn1
Adra2a	Gm47942	Aldh1a7				Adcy1
Syt7	Gm7565	Ap1s2				Gm7332
Gm12430	Gm43028	Drd4				Arhgap4
Arntl2	Gm11574	Gpd1				Caprin2
Gm50321	Rpl21-ps14	Csf2rb				Add2
Lipo3	Cbx3-ps4	Mfsd2a				Col8a1
Gm5276	Rps12-ps16	Mylk				Pip5kl1
Anxa8	Gm6651	Sec14l5				Nrcam
Gm10074	Gm6676	Cst3				Nmb
Dynlt1-ps1	Gm41041	Osbp2				Gm6505
Gap43	ENSMUSG00002076475	AW046200				Has2
Gstm2-ps1	Gm44712	Selplg				Gm2007
Map7	Gm47655	Igsf6				Gsap
Fgf1	Gm8896	Itgal				Dpf3
Hspa1a	Gm13529	Gm10138				Ngfr
Gm19774	Rpl27-ps1	Chrng				Ctla2b
Rem2	Gm46649	Fndc9
Elfn1	Gm10327	Srpk3
Atp6v0a4	Hnrnpa1l2-ps2	Arl11
Gm18335	Gm7498	Gm49246
D930036K23Rik	Gm10916	Rpl35a-ps3
Plin4	Cbx3-ps8	Gm47404
1700087I21Rik	Gm15921	Sbk2
Arc	Gm17786	2700046A07Rik
Sox2ot	Gm16550	Coro2a
mt-Tg	Cbx3-ps5	Plk5
Paqr7	Rpl31-ps14	Aldh1a3
Gm6517	Rps12-ps15	Htr2b
Gm9514	Rpl15-ps5	Ceacam1
Gm2225	Gm5787	Glipr1
Hpse	Gm6433	Cryaa
Pcna-ps2	Gm15682	Dmtn
Atp1b1	Msantd1	Gm11961
Gm45847	Gm11793	Gvin-ps7
Gm128	Gm11127	Fgf12
Serpinb6b	Gm6286	Hck
Slc1a1	Rps12-ps12	Eno3
Cntf	Rpsa-ps12	Il2rg
Cntn6	Ywhaq-ps2	Adgre1
Cdh15	Gm5230	Slc47a1
Dcc	Gm12091	Gda
Cracdl	Gm9238	Lamp3
Gm15910	Gm41780	Fbxo15
Srrm4	Rps12-ps11	Pcdhgc5
D130007C19Rik	Gm42627	Rftn2
Wnt4	Gm14398	Tnfrsf11b
Xaf1	Spn	Iyd
Cdh22	Gm38358	Gm43162
Kcnh2	Gm9619	Dok3
Prex2	Gm6316	Nlrc4
Inhba	Gm48640	Csf1r
Gm45501	Gm16416	Sv2b
Gm10036	Gimap6	Rbm24
Gm17829	Gm47820	Cthrc1
Rps15a-ps6	Gm15884	Gask1b
Cacna1h	Rpl7a-ps7	Pstpip2
Foxd2	Gm6129	Nupr1
AI506816	Gm14650	Bin2
St3gal6	Gm48087	Clic6
Gm44929	Gm15464	Guca1b
Gm5425	Smt3h2-ps4	Tdrd7
Gm48249	ENSMUSG00002076238	Smco3
Cpne7	Gm4795	Siglec1
1700001C19Rik	Gm6330	Syk
Rtl1	Gm4977	Tmem91
Sulf2	BC048644	Cela1
Car8	Gm6043	Piezo2
Adcy5	Gm13320	C5ar2
Lamc2	Gm44790	Nol3
Gm6533	Hnrnpa1l2-ps	Actg2
E130201H02Rik	Gm13623	Ckmt2
Gm19810	Rpl21-ps6	Gm43247
Esyt3	Gm15833	Vav1
Gng5-ps	Gm7539	Ncf1
Rps15a-ps7	Gm11971	Aldh1l1
Ace	Gm19062	Cmklr1
Spire2	Rps24-ps2	Uchl1
Ppfia2	Gm11449	Slc37a2
Chst9	Gm19366	Tmod1
Kcnh1	Gm4968	Erich3
Gstm1	Gm8557	Polr2k
Spint1	Gm4828	Sema4a
Osgin2	Gm11531	Hebp2
Gm8508	H3f3c	Cd48
Gm4076	H2-K2	Exd1
mt-Tl1	Gm11663	Cybb
mt-Tw	Gm10313	Arhgap9
Car14	Gm47681	D630023F18Rik
Hsd17b2	Gm6227	Gm5148
Tacr1	Gm20568	Nectin4
D3Ertd751e	Gm12411	Srd5a2
Actn3	Gm43444	Pik3r5
Gm6565	Gm12261	Sgk1
Foxd2os	Gm43622	Ncf4
Bace2	Gm11824	Ptch2
Fam83d	Gm15719	Cend1
AA465934	Gm7079	Gm11427
Hcrtr1	Gm9224	Fcer1g
Gm6361	Gm13690	Dok6
Ppp2r2b	Gm3851	Cndp1
Nox4	Gm15616	Milr1
Foxj1	Gm49739	Pik3cg
Cox7c-ps1	Rps19-ps5	Bves
Itpa-ps1	Gm4817	Stra6
Gm7434	Gm8565	Lgr5
Sec1	Gm7381	Mir6236
Ndufa11b	Gm13740	Naip2
Tesmin	Taco1os	Dock8
Mpped2	Gm46577	Gm43820
Tpm3-rs7	Gm5643	Prox1os
Gm6368	Gm5630	Gm4524
Gm6540	Gm8213	B430306N03Rik
Gm45754	Gm11284	Gpbar1
Htr1d	Gm18025	Fgl2
Nova2	Gm13413	Frmpd1
Gm28439	Gm12337	Gm31816
Prr7	Gm10268	Cdkn2b
Igf2	Gm13691	Dync1i1
Syt17	Rpl13-ps3	Gm10636
Ctsl	Gm7125	F5
Wfikkn2	Rpl21-ps1	Mpeg1
Gm10222	Gm5075	Rcan2
Jph1	Gm5497	Entpd1
mt-Nd4l	Gm14336	AB124611
Mme	Gm13698	Syna
Mamdc2	Gm13693	Ms4a6d
Gm5417	Gm29668	Inpp5j
Nsg2	Gm4335	Hpn
Gm18095	Gm37009	Spi1
Cntn4	Shisa3	Gjb3
Tnr	Gm11953	Tspan2
mt-Tm	Gm15599	Snx20
Gm5529	Nipal2	Tnfrsf26
Vash2	Gm50045	4930444P10Rik
Lnx1	Gm37108	Ptprc
Ccn5	Gm15483	Slc24a2
Vsnl1	Gm13695	Gja3
Tmc7	Gm7857	Inpp5d
Zpbp	Gm5921	Snx31
Igfbp6	Gm13882	AI504432
Lama2	Rpl30-ps3	Smpdl3a
mt-Tk	Gm10463	Pcp4l1
Wscd2	Gm12017	Slamf9
Fam169a	Gm30698	Dbi
Gm12247	Gm48771	Thrsp
Ttyh1	Gm7588	Lgr6
Slc38a4	Gm3809	Fxyd5
H4c9	Spr-ps1	Popdc3
mt-Co1	Gm5854	Mycn
Emilin1	Gm15057	Prdm16
Drd1	Gm12331	AI467606
Gm13283	Gm45162	Fli1
Gabrb3	Gm21984	Hlx
Depdc1a	Gm12419	Sowaha
mt-Nd4	Gm9130	Shtn1
Kansl2-ps	Gm37025	Shc3
Lrrc4b	Gm11989	Scn5a
	Gm46496	Stab1
	Rpl34-ps2	Gm8034
	Gm16470	Ecm1
	Rpl7-ps8	Tent5c
	Ctsk	Lat2
	Gm11991	Adamts4
	Gm5621	Kcnk6
	H2-Bl	Rasgrp1
	Gm5791	Pclo
	Gm21742	Fam189a1
	Gm4853	Rbp1
	Gm44215	Acvrl1
	Gm7198	Gck
	Gm5842	Ivns1abp
	Gm4342	Fermt3
	Gm4786	Lemd1
	Gm6767	Pdzrn4
	Gm13696	Sntb1
	Gm10252	Slc11a1
	Gm12291	D630024D03Rik
	Gm50166	Tmem102
	Gm13697	Pgm5
	Olfr482	Notum
	Gm7200	Dock5
	Gm6758	Aldoc
	Gm46209	Ncf2
	Gm2445	Tmem72
	Bcl2a1d	Tmem150b
	Gm8624	Gss
	Gm6942	Igsf9
	Gm10291	Eif2s3y
	Gm14049	Pcp4
	Gm15526	Gm18736
	Gm43655	Ripk3
	Rpl31-ps11	Gm6335
	Gm43332	Arhgef37
	Gm12335	Gm30015
	Gm13586	Tmsb15l
	Astn1	Hdac9
	Gm6450	Sall1
	Gm6376	Lnpk
	Gm8250	Pgap6
	Gm6291	Clec3b
	Gm4217	Gm11734
	Serpinb2	Castor2
	Gm14130	Zdhhc14
	H2-Q5	Cryab
	Gm16385	Ap3b2
	Gm10224	Idi1-ps1
	Gm15899	Bcar3
	Selenok-ps5	Dsg2
	Gm15989	Ndufa1
	Hmgb1-ps4	Gm45495
	Gm6296	Gm4875
	Gm3200	Cd80
	Gm12380	Neat1
	Hmgb1-ps9	5830418P13Rik
	Gm4518	Ankrd1
	Gm12666	Shc4
	Gm12922	Itga2
	Gm13182	Grm4
	Gm7860	Plxdc1
	Gm15428	Mob3b
	Rpsa-ps11	Gm12319
	Gm14111	Gm16897
	Gm4353	Rapgef5
	Gm7413	H2bc6
	Gm10155	Tfr2
	Gm15793	Fry
	Gm7399	Gm49768
	Gm12344	Maf
	Gm9246	Ccdc80
	Gm5507	Emid1
	Gm8349	Tent5b
	Gm11362	Synj2
	Rplp0-ps1	C1qtnf1
	Gm37070	Chst8
	Dbx2	Myo5c
	Olfr77	Irf5
	Gm4575	Arhgap31
	Gm7985	Ctsh
	Gm9711	Acyp2
	Gm3534	Cemip2
	Gm6218	Olfml2b
	Speer3	Vill
	Gm11878	Rpl35a-ps2
	Rpl10a-ps4	Map7d2
	Gm5826	Rsph10b
	Gm34432	Gm16565
	Gm12003	Morrbid
	Gm16335	Sox1
	Rpl7a-ps5	Loxl3
	Rpl21-ps4	Setd6
	Gm6034	Csgalnact1
	ENSMUSG00002075501	Gm4204
	Gm11687	Igfbp7
	Gm12286	Gm50331
	Gm5619	Cdk15
	Gm11533	Ssx2ip
	Rps8-ps2	Abhd15
	Gm7622	Tvp23a
	Gm13694	Arhgdig
	Gm12416	Nat1
	Gm10015	Ctsz
	Gm19945	Gm4013
	Gm12241	Tmem252
	Gm12944	Gjb4
	Gm47761	Fsd1
	Gm5561	Pcbd1
	Gm7867	Gm14419
	Gm5461	Dnm3
	Hmgb1-ps5	Gm50390
	Cysltr2	Unc93b1
	Gm4935	Sult2b1
	Rps2-ps5	Gm15442
	Gm37670	Tpm2
	Rps13-ps2	Gabrg3
	Gm17837	Tmcc3
	Gm20369	Mfsd6
	F630040K05Rik	Sptan1
	Rps6-ps3	Herc4
	H2-Q10	Myh14
	Gm2710	Gm7901
	Gm14165	Gm11007
	Rpl19-ps9	Irf8
	Usp50	Dst
	Gm8234	Katnal2
	Gm15851	Vit
	Orm2	Gsn
	Epha8	Spry1
	Syt13	Mansc1
	Gm15536	Gm14308
	Gm28551	P3h2
	H2-T-ps	Pygm
	Dnah2os	Gm37201
	H3f3a-ps2	D630045J12Rik
	Rps8-ps5	Cap2
	Gm11008	Plekho1
	Gm4929	H2bc4
	Ankrd34c	Rhobtb2
	Gm11425
	Gm17171
	Gm6576
	Gm6170
	Gm6402
	Gm10237
	Gm14383
	Gm47854
	Gm4199
	Gm6740
	Gm2308
	Gm19486
	Gm6568
	Cox6c2
	Mdm4-ps
	Efcab15
	Krt7
	Gm17748
	Gm7476
	Gm11960
	Gm4691
	Gm9431
	Gm5263
	Gm26885
	Gm11249
	Gm8520
	Rps12-ps9
	Gm4876
	Gm16415
	Gm3839
	Gm20900
	Gm13772
	Gm46142
	Gm15191
	Rpl21-ps7
	Gm13158
	Gm5539
	Rps3a2
	Gm12892
	Rps12-ps1
	Rpl7a-ps10
	Rpl10-ps2
	Gm9013
	Gm10709
	Cyp4f37
	Gm26712
	Cfb
	Gm11185
	Rpl38-ps2
	Gm5866
	Gm7027
	Gm28530
	Trhr
	Gm6788
	Gm12712
	Gm6153
	Rps2-ps4
	Gm7899
	Gm8942
	Ltb
	Rpsa-ps5
	Gm42933
	Gm10362
	Traf1
	Gm9169
	Gm5786
	Gm8253
	Uqcrh-ps1
	Gm7287
	Gm16199
	Gm15900
	Gm9595
	Gm12508
	C630004M23Rik
	Gm10293
	Rpl39-ps
	Gm49832
	Slc38a8
	Rpl19-ps7
	Gm13864
	Gm9294
	Mc4r
	Gm6745
	Gm4654
	Gm4835
	Gm8756
	Hmgb1-ps6
	Gm6035
	Gm5445
	Gm19209
	Gm5521
	Gm7422
	Gm5937
	Zmynd15
	Gm32802
	Batf
	Gm15267
	Gm6341
	Rpl17-ps4
	Gm47939
	Gm6363
	Gm10290
	Gm5853
	Gm5487
	Gm6109
	H2ac22
	Gm44180
	Gm8522
	Gm10284
	Gm29257
	Gm8663
	Gm53055
	Dcn
	Gm15796
	Gm12583
	Gm13167
	Gm15573
	Gm9396
	Rps19-ps6
	Gm16060
	Gm4852
	Pcdhgc4
	Gm6813
	Gsg1l
	Gm3695
	Stap1
	Rpl31-ps12
	Gm2099
	Gm10420
	Gm7589
	Gm26670
	Gm18646
	Gm13226
	Gm6992
	Hmgb1-ps1
	Gm48048
	Gm5391
	Gm44429
	Gm20627
	Gm5451
	Slc13a3
	Samsn1
	Gm29683
	Gm8319
	Gm20689
	Gm13232
	Gm11940
	Ybx1-ps2
	Tfpi2
	Pde4b
	Gm7468
	Gm14140
	Gm13378
	C1rb
	Cabp4
	Gm11585
	Gm5121
	Gm13215
	Gm4865
	Rpl31-ps16
	Gm26862
	Gm8129
	Lst1
	Gm4609
	Btf3-ps4
	Gm20570
	Slco2a1
	Gm13611
	Gm13341
	Gm10193
	Gm7299
	Gm5512
	Gm7600
	Gm8934
	Gm2546
	Gm11599
	Rpl31-ps13
	Gm10257
	Gm10443
	Gm6023
	Gm8556
	Sdcbp2
	Rps12-ps24
	Gm5434
	Madcam1
	Rpl21-ps12
	Gm4949
	Gm5920
	Gm16409
	Gm6051
	Gm43096
	Gm4824
	Gm46432
	Ndufs5
	Rpl6l
	Gm13192
	Gm5824
	Gm47794
	Gm14539
	Gm7466
	Gm7192
	Fam81a
	Gm11826
	Rpl5-ps1
	Gm15223
	Rpl30
	Rps2-ps6
	Tdrd9
	Mir703
	Gm3512
	Atp5l-ps1
	Gm12996
	Rpl36a-ps2
	Bcl2a1a
	A530032D15Rik
	Gm12844
	Gm6851
	Gm4963
	Txn-ps1
	Gm5781
	Gm38166
	Gm5469
	Gm11196
	Gm14845
	Gm14303
	Gm8158
	Fermt1
	Gm43213
	Rpl36-ps2
	Rps8-ps4
	Actg-ps1
	Gm20796
	Cftr
	Gm17494
	Gm16477
	Rbpj-ps3
	Gpx4-ps1
	H2-Q6
	Smpdl3b
	Gm8717
	Rps29
	Gm49867
	Gm2962
	Gm12112
	Gm29650
	Gm10263
	Gm6916
	Gm2965
	Gm14822
	Arg2
	Acpp
	Gm8451
	Llph-ps1
	Gm8172
	D630044L22Rik
	Arrdc4
	Gm5845
	Rps2-ps11
	Gm7446
	Gm18562
	Anapc15-ps
	E230029C05Rik
	Gm7733
	Gm14681
	Vax2os
	Gm2387
	Gm8112
	Gm14414
	Mir181a-1hg
	Tfap2b
	Rpl21-ps10
	Rps26-ps1
	Gm3131
	Mmp9
	Rps12-ps10
	Zfp973
	C4a
	C730034F03Rik
	Gm6474
	Atp5k
	Gm42922
	Gm7543
	Rpl19-ps1
	Gm7432
	Gm6264
	Gm26631
	Rps7-ps2
	Psmc3ip
	Gm9046
	Bdkrb1
	Gm5844
	Gm10120
	Gm5558
	Snord104
	Gm10705
	Hmga1b
	Gm4705
	Gm7285
	Gm6419
	Gm7551
	Mab21l3
	Gm17241
	Gm3511
	Gm11605
	Gm13392
	Gm7278
	Adgrg6
	Rpl37rt
	Gm16374
	Gm12804
	Gm13768
	Gm9625
	Txnip
	Gm8991
	Gm7729
	Gm49760
	Gm6254
	Gm6652
	Rpl17-ps5
	Gm10356
	Alox5
	Zfp967
	Gm5620
	Rpl18-ps1
	D930030I03Rik
	Gm8797
	Gm10241
	Gm8512
	Gm9410
	Gm6375
	Csl
	Gm4734
	Gm7803
	Gm6063
	Gm48557
	Gm3222
	Tpt1-ps6
	Gm31332
	Rtn1
	Gm9048
	BC065397
	Poln
	Adam23
	Cd34
	Gm7206
	Rab26os
	Gm11942
	Uba52-ps
	Gm4742
	Gm12791
	Acsbg1
	Gm17082
	1700040D17Rik
	Gm14287
	Gvin-ps3
	Gm10076
	Nrxn3
	Gm10051
	Ftl2-ps
	Rps13-ps4
	Psenen-ps
	Tnfrsf1b
	Gm14438
	Fam220-ps
	Taf9-ps
	Zfp473
	Gm12657
	Gm5830
	Glns-ps1
	Rpl34
	B020010K11Rik
	Rgs8
	Wdr93
	Aldh3b2
	Rps23-ps2
	Rpl30-ps10
	Gm12164
	Gm46379
	Napsa
	Llph-ps2
	Gm6181
	Rpl21
	Rpl5-ps2
	2900005J15Rik
	Gm1859
	ENSMUSG00002075486
	Gm6867
	B230220B15Rik
	Gm10481
	Adamts8
	C920021L13Rik
	Rpl29-ps2
	Gm8326
	Gm10154
	Gm15013
	Gm12482
	Gm2830
	Gm11703
	Gm13363
	Gm3362
	Gm49920
	Gm6159
	Gm9174
	Gm8355
	Rps2-ps8
	Mrps36-ps2
	Rhbdl3
	Adamts19
	Slc1a2
	4930581F22Rik
	Gm16089
	Cfp
	Gm12254
	Gm45246
	Rgs16
	Rpsa-ps2
	Snhg8
	Rps15-ps2
	Gm5527
	Gm49207
	Gm15501
	Rpl32-ps
	Gm9044
	Gm5582
	Psmb6-ps2
	Gm5171
	Zfp965
	Gm9040
	Rpl27-ps3
	Rpl30-ps9
	Rbm3-ps
	Gm15454
	Tubb4b-ps2
	Tcea3
	Gm4617
	Rps19-ps4
	Rpl7-ps9
	Gm3744
	Gm10182
	Gm4613
	Rpl19-ps6
	Gm9083
	Gm8775
	AK157302
	Arl5c
	Gm3379
	Sox8
	1700029J07Rik
	Gm2541
	Gm7935
	Gm6278
	Gm6749
	Gm32717
	Fas
	Ttc30a2
	Rps28
	Gm6352
	Gm8652
	Cabp1
	She
	Ppp1r2-ps4
	Gm3194
	Gm9826
	Gm5869
	Gm13328
	Gm5160
	Gm17087
	Zfp984
	Rps19-ps7
	Slc6a13
	Gm7818
	Dynlt2a3
	Gm5616
	Gm8337
	BC021767
	1500015A07Rik
	Gm13597
	Gm9800
	Rps23-ps1
	Tnfrsf4
	Wdr38
	Gm10358
	Gm10566
	Gm5297
	Gm5511
	Gm15590
	C1s2
	Gm6883
	Gm14648
	Rpl7a-ps3
	Gm7517
	Gm7172
	1700022I11Rik
	Gm12097
	Gm14026
	Gm8894
	Cox20b
	Syt1
	Ifi204
	Rpl35a
	Gm13464
	Gm11353
	Zfp968
	Zc3h12a
	Cbx3-ps7
	Gm9830
	Ndufb1
	Pcdhb6
	Rpl22-ps1
	Trmt112-ps1
	Gm12009
	Snhg12
	Gm9512
	Gm11488
	Mtus2
	Gm3383
	Gm13408
	Tomm7
	Gm11889
	Gm45855
	Gm6663
	Gm15610
	Gm37164
	Gm6252
	Gm5380
	Gm9755
	1700028E10Rik
	H2-D1
	Hhip
	Gm13082
	Gm6829
	Rassf10
	Gm12693
	Zfp969
	Hspe1-rs1
	Adamts14
	Gm15466
	Zfp993
	Rpl10-ps5
	Icosl
	Brsk2
	Rplp2-ps1
	Gm5093
	Rpl29
	Gm14480
	Basp1
	Gm19196
	Ecrg4
	Zfp991
	Gm47451
	Eya2
	Gm11518
	Gm7895
	Lrmda
	Gm5917
	Gm10075
	Gm5945
	Gm26881
	Snrpf
	Ndst3
	Ap3m1-ps
	Gm6158
	Gm13430
	Gm6988
	Tpm3
	Gm15542
	Mdk
	Serf1
	Epb41l4aos
	Gm9045
	9430081H08Rik
	Ovgp1
	Alms1-ps1
	Ube2n-ps1
	Gm16754
	Birc3
	Eml6
	Snora57
	Ftl1-ps1
	E430024P14Rik
	Gm8655
	Rpl37
	Gm16386
	Rps8-ps1
	Eif3s6-ps2
	Rinl
	RP23-180C14	7
	Zbtb7c
	H2bc15
	H2-Q7
	BC022960
	Gm25432
	Gm3788
	Gm14270
	Hic1
	Gm7984
	Gm12966
	Gm5822
	Apobr
	Cdrt4
	Gm6682
	Gm14519
	Gm13904
	Gm5526
	Gm32031
	Gm8666
	Gm9049
	Gm8264
	Macroh2a3
	Zfp783
	Stk32c
	Gm8752
	Gm8226
	Cyp27a1
	Acaa1b
	Gm13577
	Rpl7a-ps11
	Ndufs6
	Gypc
	Gm2026
	Gm8741
	Rps6-ps4
	Tes3-ps
	Gm7329
	Pet100
	Rps15-ps3
	Gm16238
	Gm10180
	Gm10544
	Abca9
	Gas5
	Epas1
	Fes
	Gm8849
	Rpl27a-ps4
	Gm12338
	Spa17
	Fndc1
	H2-Q4
	Nfkbid
	Rpl10-ps6
	Cox5b-ps
	Gm50083
	Gm8971
	Gm13767
	Gm43172
	Flt4
	Def6
	Rpl36a-ps1
	Smpd5
	Gm30970
	Zfp966
	Gm48653
	Rab20
	Gm5828
	Anxa3
	Dynlt2a2
	Plek2
	Gm37784
	Gm2999
	Gm5131
	Hspa9-ps1
	Gm37829
	Ica1
	Fn3k

## Sheet: TKO D10 Up PTEN DEGS
PTEN D10 Up	PTEN D10 Down	Tko D10 Up		PTEN D10 Up + PTEN D10 Down	PTEN D10 Up + TKO D10 Up	PTEN D10 Down + TKO D10 Up		All
226	2221	462		0	60	138		0
Psg29	RP24-87H1.13	Kng1			Otof	Gm5827
Gm42977	Gm18840	Rdh9			Asmt	Ptx3
Epo	Gm21985	Gm50115			Gm13727	Palmd
Fam135b	Gm44503	Rd3l			Gm26822	Gsg1l
Gm7527	Ms4a4c	Gm50461			Btbd35f3	Tbx5
Sp8	Gm48116	Hbb-bs			Gm9077	Lrrc4c
Gm4450	Nnt	Nr2e3			Smim5	Tmem132e
Msx3	Gm20390	Hba-a2			Gm12043	Cntn3
Jakmip1	Gm49388	Hbb-bt			Nefl	Fbln5
Gm15725	Gm20431	Neurod1			Gm50434	Olfml1
ENSMUSG00002075164	Gm16332	Hhatl			Sult4a1	Wfdc2
Gm42969	Cfhr2	Rs1			Gm13694	Pappa2
Cyp1a1	Slc38a8	Car3			Gm13697	Csmd3
Fbl-ps2	Plac8	Vsx1			Scarna2	Rasef
Spink13	Clec12a	Isl1			Gm13695	Eln
Gm49027	Gm45713	Samd7			Gm13696	Tmem150c
1700069B07Rik	2700046A07Rik	Gm53030			Gm13693	Cxcl12
Gm53023	Gm20503	Dlx3			Gm13691	Adgrf5
Rn18s	ENSMUSG00002076377	Nrl			Gm13698	Fam107a
Gm8392	Mmp7	Hba-a1			Kcnip1	Slc16a9
Foxe3	Gm49333	Rln1			Emilin3	Bmpr1b
Hapln4	Sirpb1b	Pde6b			5031415H12Rik	Txnip
Gipc3	H2-M2	Prph2			Gm5626	Pde1a
Gm6212	Raxos1	Rps15a-ps8			Gm6900	Galntl6
Wnt10a	Treml4	Slc16a14			mt-Td	Wdr86
Gm13032	Ugt1a1	Pcp2			Ndor1	Zic2
Abcb4	Ugt1a9	Mmd2			Nqo1	Mpzl2
Gm14240	Gm15922	Cbln2			Gm11175	Rgs6
Gm4750	Fth-ps3	Tlx3			Gm7434	Mfrp
mt-Tl2	Adamts19	Dcx			Syt7	Mdk
Gm5946	Gm49369	Serpinb1a			Gm8956	Kcna2
Gm12896	Gm35040	Ddn			Acta1	Slc4a5
H3c2	Clec4e	Cartpt			Rtn4rl2	Slco1a5
Gm12497	Cd69	Gm17546			Cwc22	Tulp1
mt-Tv	Vmn2r7	Gm48606			Gm5417	Lrrc38
Gm42517	D630033O11Rik	Slc6a16			Car8	Alpl
Npw	Vmn2r5	Bpifb5			Tmem181b-ps	Col25a1
9130409I23Rik	Gm7457	Cpne5			Gm6368	C030017B01Rik
Otog	Svep1	Nefh			Cdh1	Chrnb4
Syt13	Gm43050	Pdc			Gm4076	Icam1
7SK	Cntnap4	Mir124-2hg			Dlk1	Gm20559
Rtl1	Gm28539	Mir124a-1hg			Gm5276	Gpr165
A830018L16Rik	Fezf2	Pax9			Cnih2	Atp1b2
Gm6439	Gm5966	Npvf			Msln	Sema3e
Cpne7	Ugt1a2	Aipl1			Tmem151a	Il17re
Slc1a1	Gm43738	Stpg2			Gm6204	Kcnh5
Itpa-ps1	Gm26709	Nrn1			Metazoa_SRP	Best2
Gm7436	Gm28037	Rho			mt-Tr	Gm6750
Myo5c	Ugt1a5	Zfp990			Ppp1r3c	Lingo2
Sulf2	Gm48065	Cldn5			Csmd2	Gm13237
Fam83g	Ugt1a8	Ina			Rarres1	Hapln1
Padi3	Hoxb4	Snhg11			Svop	Cckbr
Ces1g	Noxa1	Kcnip2			Cacna1b	Boc
Tcfl5	Gm15925	Sez6			H3f3a-ps1	Npr3
Cacna1h	Gm34397	Gm19220			Galnt18	Gm13167
Kcne1	Gm47162	Tlcd3b			Gm7049	Rgcc
Gm14794	Hrh2	Cmtm5			Gm8130	Wnt16
Slc14a1	Saa2	Grk1			mt-Tl1	Smtnl2
Paqr7	Gm14493	Pde6g			Rpl31-ps8	Kcnip3
Gm7265	9630028I04Rik	Dnai2			mt-Ts1	Kcnj3
Gm17110	Saa3	Slc2a2				Elovl2
Hmgcs2	Slc6a13	Snap25				Gm44220
Alox15	Shisa3	Crx				Acss1
Fbxl13	Lipo4	Igsf21				Sh3tc1
Krt23	4933424M12Rik	Gm3776				Tbx20
Foxd2	Tyr	Trank1				Sybu
Igkc	Dpys	Cxcl10				C1qtnf5
1700003F12Rik	Gm49383	Slc4a10				Mlana
Urah	Kcnj9	Tmem121b				Ryr2
Sox3	Gm15851	Cdh8				Kctd16
Lingo3	Vmn2r6	Nell1				Galnt16
Tpbgl	Agtr1a	Gsta1				Adamts15
mt-Ts2	Gm9932	Gm12245				Gm13232
Gm50475	Astn1	Camkv				Gucy1a1
Ube2ql1	Atp1a4	Fam155a				Cacna1g
Disp2	Gm14548	Rsad2				Megf6
Extl1	C3	Slc25a31				Gfpt2
Cdh18	Lcn2	Celf3				Tub
Uqcrh-ps2	Kng2	Gnat1				Gask1a
Gm5425	Gm14061	Krt8				Klhdc7a
Gm6533	Gm36120	Gm45151				Pde7b
Fam163a	Mettl7a2	Rcvrn				Rab27a
Lrrc10b	Tafa1	Tpsab1				Pipox
Cdh22	Serping1	Tmem145				B3galt2
Cdsn	Thpo	Slc1a7				Aard
Shank1	Gm14278	Gria4				Wnt11
Btbd17	1700036A12Rik	Tfcp2l1				Zfp853
Gdf15	Defb9	Otx2				Plekhg6
Slc16a12	Chil1	Egr4				Mt2
Gm12895	B130024G19Rik	Gm2457				Tppp
C1ql3	Cd79b	Gm49131				Smoc1
Gm4708	Ccr6	Nxph1				Fhdc1
Tmem200b	Hp	Slc6a1				Gm13160
Igfals	Drd5	Igf2os				Tbx2
Gm6361	Gm42047	Trpc3				Coch
Lnp1	Il21	Rbp3				Rims3
Adra2c	Gm45216	Igf2				Prss35
Gm49774	Gm6651	Gpr25				Gm7931
H1f10	Scn7a	Apln				Adamts5
Pitx3	Gm20463	Ppp1r1b				Zdhhc15
Ndufa11b	Adam7	Pthlh				Calhm5
Nefm	Gm7378	Wscd2				Sned1
Prrt4	Gpr88	Gm4322				B3galt1
Rab3b	Steap4	Sez6l				Bace2
Tbxa2r	Gm6647	Rasd2				Chst1
Gm19774	D830044D21Rik	Gm16576				Diras2
H3c15	Camp	Rps15a-ps6				Gm13889
Fads6	Lyz1	Smpd3				Car12
Dmrta2	H2-Ob	Pex5l				Prex2
Sptbn2	Slc13a3	Mx2				Mrc2
Esrrb	Kcne3	Fgf9				St3gal6
Apoo-ps	Trdn	Cmpk2				Gm49980
Tmem158	Gcat	Nos1				Rps13-ps1
Wnt7b	Erv3	Rpgrip1				Cdon
Rbp4	Gm11240	Bcan				Ntm
Dmpk	Gm36879	Gm37530				Kcnq5
Fzd10	Gm43621	Derl3				Rab38
Adamtsl4	Gm12534	Fam205a3				Xaf1
Gm46546	Ces1d	Fam205a2				Trim34b
Ntng2	1110002J07Rik	Phospho1				Cacnb4
Gm16759	Fpr2	Fam205a4				Pdgfd
Tacr1	Gm7967	Car14				Hmgn2-ps1
1700023B13Rik	Gm15603	Rps15a-ps7				Rpl36-ps2
Gm18335	BC023105	Fibcd1				Ifitm10
Gm19810	Sh2d1b1	Zfp985				Rps18
Actn3	Fcrls	Slc17a7				Fxyd6
Cdk5r2	Casp4	Gm21955				Aph1b
Mesp2	Gm11787	Sgcd				Tnr
Gm5191	B4galnt2	Fam184b				Cntn1
Gm42928	Gm13584	Fam205a1				Rab17
Gm8069	Pira2	Tmem74b				Vwa1
Nxph4	Dsg1a	Nr4a3				Ikzf4
S1pr5	Gm5178	Tgm3				Kcnb1
Gm35106	Gm43196	Gm43205				Rnf144a
Nr2f6	Gm49776	Opn1sw				Srl
Yjefn3	Gm21970	Ankrd33b				Phyhd1
Chac1	Siglece	Lrrc17				Kbtbd11
Gm12430	Gm44790	Gm13315				Phyhipl
Rem2	Foxn4	Cited1
5830418P13Rik	Gm14673	Stc1
Cbs	Slc34a2	Gm266
Kif26a	Mybph	Adam11
Arl4d	Dlx1	Scg3
mt-Tg	4921539H07Rik	Gm128
Rell2	Spib	Matn3
Akap6	Gm20528	Oca2
Gm6565	Cyp4f15	Adrb1
Pld6	Rps19-ps5	Ankrd55
Foxd2os	Rit2	Ccno
Dysf	Blk	Pcdh11x
Tmem35a	Nos2	Spire2
1700020L24Rik	AW112010	Tnfrsf21
Gm37167	Aoc1	ENSMUSG00002074878
Igsf11	Itln1	Arsg
Igf2r	Gm45623	Ccl27b
P2rx3	Slc22a6	Psd2
Aldh1a7	Gm43517	Gnb3
Igfbp3	Musk	Ccn5
Htra3	Kank4	Gm6532
Gm12362	Gm28652	Rps27a-ps2
Prr7	Nlgn3	Zfp385c
mt-Th	Folh1	RP23-48M16	13
Foxl1	Gm14163	Gm12394
Prokr1	Lgi1	Grip2
Gabrg3	Ltk	Unc80
Proser2	Cldn2	Rasd1
Gm5873	Ighm	Snhg4
Sstr4	Abca8a	Hpse
Baiap2l2	A530065N20Rik	Hspa1b
Kcnj12	Them7	Gm52989
Gm37201	Spn	AA465934
Nova2	Adcy4	Acsl6
Gm6540	A730020M07Rik	Ebf3
Shc3	Gm8113	Syp
mt-Ty	Foxr2	Slc26a7
Dynlt1-ps1	Lama4	Stmn4
Prkcq	C1rb	Kif17
Rasl12	Il1b	Elmod1
Pgap6	4930519K11Rik	Slc27a3
Cdk15	Gm12666	Tyrp1
Kcnh2	Gm15833	Gm15198
Dusp4	Gm20657	Catsperz
Cbfa2t2-ps1	Gm45234	Ccdc3
Mmp28	Galnt13	Gm45847
Gm1673	Vax2os	Hspa1a
Snx31	Cftr	Adra1d
Trim47	Gm37477	Gm3883
Bmp2	Neurod4	Gdnf
Stil	Gm15688	Gm3892
Gm5529	Vmn2r128	Trpm5
Slit3	Tspan11	Gm2163
Gm20628	Cfb	Fam122b
Wscd1	Lbp	mmu-mir-692-2
Gnai1	Dhrs9	A530013C23Rik
Adamtsl5	Tnnt3	Chga
Ppp1r35	Gm50188	Nsg2
Msx2	Dsg1b	Adgrb1
Sox1	Gm47428	Rex2
Flnc	Gm14599	Slc16a6
Dsp	Fpr1	Gm10599
Elfn1	Gm36908	Tmtc1
Gm18609	Selenok-ps5	Zfp385b
E230020D15Rik	Sorcs3	Rgs9bp
Gm26566	Madcam1	Gm3893
Srrm4	Gpr84	Ccl17
Sgsm1	Hnmt	Egfem1
Pcdha12	Bcl2a1d	Dlgap3
Gm43431	Gm36660	Arrdc3
Ptgr1	Cpa6	Gm13302
Pdgfra	A130077B15Rik	Mapk8ip2
Lipo3	Fgfbp1	Selenbp1
Kcnj14	Gm38070	Tspan10
Angpt4	Plbd1	Vat1l
Pcp4l1	Ntng1	Gm6394
Adra2a	Gm49513	Slit1
Ndrg4	2900064F13Rik	Hsd17b2
Gm10010	Fndc11	Gm5859
Gm536	Tsx	Tmem117
Dnajc6	Gm31946	Syndig1
Stk32a	Marco	Rims1
Gm8508	Mcoln3	Gm13301
Fam171b	Gm29542	Syt17
Gm14706	Slamf6	Folr2
Espn	Gm29724	Ciart
Spock1	Serpinb2	Atp7b
Ppp1r14a	Tmem125	Gm50470
	Gm8880	P2ry1
	Cbr2	Gm17081
	Gm14320	Pitpnm3
	Rhbdl2	Wipf3
	Dio3	Ccl7
	Clec4a1	Nrxn2
	Dbx2	Mreg
	Klra2	Dgat2
	Gm14724	RP24-427A22	5
	Cxcl5	Sox6
	Exph5	Podn
	Fgr	Cdh3
	Necab2	Atg9b
	Vmn2r2	Rimbp2
	Brinp2	Gm4739
	Gm12840	Serpinb6b
	Gm7986	Prss12
	Adam28	Fosl1
	Fndc1	Ptchd4
	Grap	A930033H14Rik
	Svopl	Slc38a3
	Gm32051	Ppfia2
	Gm13604	Sgca
	Gpr65	Adamts2
	Gm42686	D3Ertd751e
	Clec4a3	Gm44144
	Traf3ip3	Gm36964
	Nat8	Acot2
	Gm8885	Selenbp2
	Gm12094	Ackr3
	Gm20444	Scg2
	Gm4754	mt-Tm
	Eif1ad18	Pcna-ps2
	Gm41307	Kcnj4
	Trappc3l	Lamb3
	Lipo2	Dach2
	A4galt	Dynlt1b
	Zfp600	Slc1a2
	Cxcl3	Abhd3
	Csf3r	Ifit2
	Sp110	Gm4149
	1810073O08Rik	4933409K07Rik
	Samsn1	Gm44741
	Crhbp	Gjb2
	Acod1	Gpi-ps
	Eci3	Adcy8
	Sod3	Ripk4
	Rarres2	Rps15a-ps3
	Dusp26	Faah
	Gm10774	Fgf1
	Slamf8	Camk2b
	Fmod	Rpl36-ps12
	Il1a	Ccdc190
	Akr1c14	Sun2
	C1ra	C130013H08Rik
	Aoah	Dusp2
	Mcemp1	Vegfa
	Yy2	Gm10036
	C4b	mt-Tw
	Cd52	Cyb561
	Orm2	Fcgbp
	Clec14a	Gpr19
	Il33	Rufy4
	Irak3	Ddit4
	Nr2e1	Gm5452
	Gm6028	Gm10689
	Gm50242	Ndrg1
	U6	Fam161a
	Lrrn2	A630014C17Rik
	Cd72	Gm49330
	Bcl2a1a	Enpp1
	Txlnb	Gdap1l1
	Igsf6	Bhlhe40
	Gm9238	Hcn2
	Grin2b	Smad9
	Gm12261	Klhl3
	Pcare	Gm11814
	Kctd14	Upk3bl
	2900052N01Rik	Ier3
	Gm16685	Hilpda
	Gm8371	B230319C09Rik
	Gm13039	Kcnq4
	Nkain4	Rps27rt
	Gm5047	Ip6k3
	Gm15181	Pm20d2
	Gm8237	Neurl1a
	Gm15921	Angptl2
	Rassf9	Vgf
	Pou2f2	Gm10167
	Gm8356	9130017K11Rik
	Gbp11	Gm49329
	Gmfg	Tbx3
	Gbp10	Gas1
	Atp1a2	Ccdc92b
	Gm9847	Paqr4
	Gm48352	Gm19531
	Gm48340	Gm3264
	St8sia1	Nr3c2
	Cd34	Sycp1
	Gm10045	Add3
	Sirpb1c	Aff2
	Gm26862	Neurl1b
	Nat8f7	Gm21953
	Slc16a2	Ehd3
	C1s1	Bean1
	Pdyn	Gm14044
	Esm1	1810010H24Rik
	Cfh	Gpcpd1
	Gm5586	Htr6
	Col2a1	Maff
	Gm8556	Gm8276
	Sla	Adgrg1
	Vcam1	Disc1
	Syt1	Fbln7
	Ndnf	Ntn1
	Ltbp2	Grid2
	Lgals12	Aff3
	Gprin3	Gm21586
	H2-Aa	Spock2
	Vstm2a	Gm9385
	Pik3r6	Trnp1
	F5	Plxna4
	Tnfsf13	Tap1
	Aim2	Clybl
	Gm29683	Gm13077
	Pirb	Gm49328
	Gbp6	Lancl3
	Tenm1	Pde8b
	4930430E12Rik	Hif3a
	Atp8b1	Lrrn3
	Hmgb1-ps7	Tspan9
	Col24a1	Egln3
	Slamf9	mt-Tq
	Hspd1-ps4	Gm13142
	Gm41780	Zbed3
	Hcls1	Gm12164
	Ms4a6b	Trpm1
	Cd244a	Slc8a3
	Rp1	Eno2
	Postn	C1qtnf4
	Pilra	Emilin1
	Olfm5	Stag3
	Efemp1	Rpl18a-ps1
	Marchf1	Vstm4
	Vnn1	Snai2
	Slc6a12	Ppargc1a
	Slc13a4	Gpr146
	Gm45588	Slc6a17
	Slc35f2	Samd14
	Wfdc1	Gpat3
	AI662270	Zfp711
	4933439K11Rik	Plin4
	Gm5150	Gbe1
	A730094K22Rik	Adcy2
	Lst1	Mamdc2
	Slc1a3	Nfil3
	Dio3os	Hmgb2
	Il2rg	ENSMUSG00000118642
	Gm43302	Nanos1
	Gm26653	Lockd
	Kynu	Gm14303
	Clec4d	Fmn2
	Gngt2	Zfp395
	Abca9	Pfkp
	Stap1	Chadl
	Mymk	Tesmin
	Arg1	Dagla
	A2m	Gm5566
	Gm15222	5930403N24Rik
	Ascl2	Tmem191c
	Batf	Timp3
	Hnrnpa1l2-ps2	Bche
	Pilrb2	Sema3f
	Speer3	B3gnt9
	Pdgfrl	Gm18782
	Ntrk2	6030443J06Rik
	Gm43042	Gm10282
	I830077J02Rik	Gm7334
	Minar2	Hjurp
	Dlgap2	Pnrc1
	Crb1	Ttll11
	C1qtnf3	Rpl7-ps7
	Ccrl2	Tet1
	Rps24-ps2	Map7d3
	Gm15482	Id3
	Adamtsl2	Rnf208
	Gm7125	Xkr5
	Tnf	Rimklb
	Il13ra1	Ly6g6d
	Ly86	Rnf217
	Tmem132d	Rpl15-ps6
	Slc22a8	Pth1r
	Rasl11a	Gas2
	Aif1	Btg3
	Megf11	Spin4
	Cybb	Cdk5r1
	Dct	Mak
	Gm15931	Hrob
	Luzp2	Ppm1h
	Dsc3	Papss2
	Epsti1	Dusp10
	Vsx2	Gm3252
	C2cd4d	mt-Nd4l
	She	Ccl28
	Tnfsf10	Ncald
	Tmem132c	1700048O20Rik
	Lilra5	Magi3
	Gm6594	Cds1
	Mmp3	Sema3c
	Gpc3	Camk4
	Zbtb7c	Gm13169
	Cdh20	Pknox2
	Rhoj	Cenpm
	Zmynd15	Ager
	Mlc1	Gm10222
	Was	Atp1b1
	Gm3699	Ccng2
	Cysltr1	Rbms3
	Gm46522	Tmem178b
	Rpl27-ps1	Sfxn4
	Col9a1	Zfand4
	Ptchd1	Radil
	Gna14	Gm7429
	Gm12241	Gm10651
	Gm13921	Trpv4
	Cd74	Cers1
	Gm45660	St3gal1
	Gypc	Chrna7
	Naip5	Gm13233
	Gm12411	Gm7694
	Trhde	Gpld1
	Gm6133	Tnxb
	Grm8	Gm20878
	Itgam	Hmgn2
	Aqp9	Mxd3
	Tmprss11e	Gprc5c
	Tmem196
	Gvin3
	C2cd4a
	Trp63
	Vmn2r-ps11
	Fgf14
	Cd14
	Gm4977
	Optc
	Il6
	Dennd2d
	Ccdc60
	Gm5292
	Ptprc
	Ltb
	Ctss
	Fbn2
	Gm16416
	Naip2
	Bdkrb1
	Adora1
	Pde4b
	Rrh
	Rgs1
	Adap2
	Tex49
	Nsun7
	Igf1
	Ptprz1
	Tgm1
	Gm15217
	Ptger2
	Pik3ap1
	Bin2
	Clec4a2
	Tox
	3110039M20Rik
	Art2a
	Gm7932
	Ccl3
	Mrap
	Lilra6
	Rax
	Gm5089
	ENSMUSG00002076475
	Smpdl3b
	Gm37449
	Nalcn
	Cx3cr1
	Gm7676
	Arhgap15
	Reln
	Ccr5
	Prr16
	Gm3851
	Cndp1
	Gm5473
	Gm13623
	Gm26581
	Arhgap25
	Slamf7
	P2rx7
	Gm49491
	Kcnj13
	Gm45338
	Masp1
	Radx
	Pla2g2e
	Gm11989
	Vav1
	Ncf4
	Tyrobp
	Cxcl1
	8030451A03Rik
	Gm18342
	Tmem255a
	Hmgb1-ps9
	Gm10095
	Gm29521
	Tifab
	Cyp2j9
	Zic5
	Dchs2
	Oxtr
	Casp1
	Edar
	Gm6043
	Epas1
	Rnasel
	Slc43a1
	Ccdc88b
	Arhgap30
	Btk
	Pik3cg
	Sox7
	Ctse
	Fbln1
	Gm12181
	Rassf2
	C1s2
	Il10ra
	Nlrp3
	Cldn19
	Gm4968
	Lcp1
	Adgre1
	Ms4a4a
	Tal2
	Dram1
	Gm8420
	Gm8222
	Gm15682
	Plekhd1
	Arhgdib
	Gm19777
	Nr1h4
	Ctsh
	Gm8623
	Thy1
	Mpeg1
	Ncf1
	Ocln
	Neurl3
	Ms4a7
	Csrnp3
	Zic4
	Scg5
	Gm6377
	Gm13653
	Mab21l3
	Klk8
	F13a1
	Gm10182
	Rpl21-ps14
	Lyl1
	Togaram2
	Gm47655
	Gm41041
	Gm9130
	Gm37070
	Gpr31b
	Scara5
	Cd300c2
	Cd53
	Gm8213
	Gm11955
	Cldn1
	Gm5842
	Gvin-ps3
	Slc39a4
	Trpm2
	Adhfe1
	Mylk
	Mc4r
	Col1a2
	Rhbdl3
	Ifi203
	Rnf125
	Ch25h
	Cdh11
	Xlr
	Rpl21-ps8
	Gm7539
	Ifitm1
	Hpgds
	Tnfsf8
	Six6
	Adamts9
	Fcer1g
	Smt3h2-ps4
	Rspo3
	Cfi
	Sertm1
	Tlr9
	Gm21188
	Bcl2a1b
	Rbm47
	Unc5c
	Cxcl16
	Dock2
	Gbp4
	Ms4a6c
	Rab19
	Best1
	Tmem132b
	Il16
	Btla
	Rassf10
	Lyz2
	Gm5230
	Syk
	Ctla2a
	Iqgap2
	Asb2
	Nid2
	Gm12013
	D030025P21Rik
	Itgal
	Sash3
	Gm20721
	Gal3st4
	Rps12-ps14
	Rps12-ps13
	Gatm
	Wif1
	D630003M21Rik
	Rps12-ps12
	Gm10653
	Tbx22
	Stat4
	Cd1d2
	Gm9104
	Cxcl2
	Gm13690
	Stra6l
	Hmgb1-ps1
	Fli1
	Rpsa-ps11
	Olfm3
	Zic3
	Pnma2
	Inpp5d
	Col9a2
	Itgb2
	Gm7867
	Mab21l2
	Ms4a6d
	Rps12-ps15
	Notum
	Gm15516
	Rps12-ps18
	Gm48909
	Lrrc3b
	Ly9
	Gstm3
	Cd33
	Oas1g
	Hvcn1
	Cd300lf
	Trpm6
	Vtn
	Nlrp1b
	Gm37625
	Fyb
	H19
	Lpar4
	Gm11362
	Gm4478
	Gm37040
	Fermt3
	Csf1r
	Foxp2
	Chl1
	Tnfaip8l3
	D630039A03Rik
	Col23a1
	Dennd1c
	Cd84
	Selplg
	C1qa
	Irf5
	Rps12-ps16
	Gm16531
	Ptpn18
	A730049H05Rik
	Clic6
	Ano5
	Zc3h12d
	Gm8378
	Nlrc4
	Gm15464
	St6galnac2
	Vax2
	Dock10
	Otx1
	Lilrb4a
	Mfap4
	Pik3r5
	Rps12-ps11
	Rpl21-ps11
	2310034O05Rik
	Unc5cl
	Rps12-ps6
	H3f3c
	Zic1
	Tnfsf13b
	Gxylt2
	Fcgr3
	Tnfrsf9
	Col15a1
	Ptafr
	Myo1g
	Kcnj10
	Gm7172
	Slfn8
	C1qc
	4930550C14Rik
	Slc15a3
	2210418O10Rik
	Ptgir
	Gvin-ps7
	Rps12-ps17
	Aldh3b3
	Runx3
	Rpl31-ps4
	Bst1
	C1qb
	Dnase1l3
	Gm47854
	Plcb2
	A530083I20Rik
	Mybpc2
	Gm830
	Gm8896
	Frem1
	Cyth4
	Sytl3
	Bmp4
	9930111J21Rik2
	Col11a1
	Shtn1
	Ugt1a7c
	Bgn
	Foxi3
	AI467606
	Gm4742
	Alox5ap
	Ism2
	Adgrg5
	Plpp3
	Coro1a
	Kctd4
	Prss8
	Snx20
	Gm26902
	Psmb8
	Gpr31c
	9530026P05Rik
	Apoc1
	Ankrd34c
	Pamr1
	Gm45512
	Ackr4
	Gpr141
	Gm11449
	ENSMUSG00002076238
	Serpinf1
	Oasl2
	Gm19366
	Bmp15
	Gm10825
	Cd68
	Lrmp
	Glipr1
	Clec5a
	Tlr1
	Vcan
	Col26a1
	Gm36169
	H2-DMb1
	Selenop
	Lhx2
	Gm7200
	2610035F20Rik
	Gm14480
	Tnfaip8l2
	Dkk2
	Prelp
	Tfap2b
	Gm46649
	Kctd12b
	Apod
	P2ry12
	Gli1
	Gm12335
	Csf2rb2
	Nkd2
	Lrrn1
	Gstt1
	Gm9269
	Frmpd4
	Slfn2
	Tnfsf13os
	Gm8163
	Gpr183
	Acp5
	Bicdl1
	Evi2a
	4930447C04Rik
	Mill2
	Plppr4
	Cd86
	Gm26712
	Lair1
	Trf
	8430419K02Rik
	Tmem63c
	Gm16712
	Fam167a
	Susd3
	Rpl29-ps5
	Ephb1
	Foxg1
	AI593442
	Igfbp4
	Sp100
	Cd180
	Gm28035
	Clec4n
	Gm45162
	H2-Eb1
	Pkhd1l1
	Csf2rb
	Gm5643
	Gm4811
	Calcrl
	Gm10075
	Actg2
	Slc39a12
	Traf1
	Gm8319
	Mmp9
	Trim30a
	Hmgb1-ps6
	Arhgap9
	Ripor2
	Plxnc1
	Apoe
	Ildr2
	Gm43197
	Lrfn2
	Hck
	C3ar1
	Gm48771
	Gm14066
	Gm44065
	Rplp0-ps1
	Ccdc68
	Gm6942
	Fgl2
	Sp140
	Rps3a2
	Gm10313
	Rps13-ps5
	Gm43028
	9930111J21Rik1
	Adam19
	Hal
	Itm2a
	Srgn
	Kcna5
	Shisa9
	Tlr13
	Itgax
	Gm6286
	Rpl21-ps6
	Spi1
	Il15ra
	Rtp4
	Cacnb2
	Gm13392
	P2ry6
	Cldn11
	Sv2b
	Havcr2
	Gm6450
	Medag
	C920009B18Rik
	Csf3
	Pld5
	Gm7468
	Gm10320
	Gm9294
	Olfml2a
	Cd37
	Cobl
	Gm7413
	Gm1972
	Gm14049
	Arg2
	Galnt3
	Gm4199
	Nexmif
	Gm13740
	Efhb
	Tlr8
	A630001G21Rik
	Ldhb
	Lrrc25
	Gm12331
	Hmgb1-ps4
	Abcg3
	Cd300ld
	Ccdc160
	Arhgap45
	Kcnk13
	Rinl
	Lrp2
	Gm14633
	Clmp
	BE692007
	Nr2f1
	Wdfy4
	Arl11
	Gm10288
	Pf4
	Ikzf1
	Themis2
	Shfl
	Gm13586
	Gm9431
	Glns-ps1
	Rbpms
	Vmn2r4
	Il21r
	Chrm1
	Gm43686
	Gm20305
	Jaml
	C4a
	Crispld1
	Pcdh15
	Gm10237
	Gm14541
	Ajap1
	Gm5854
	Gm16061
	Sel1l3
	Gm15483
	2210406H18Rik
	Gm6681
	Rpl7-ps8
	Cd300a
	Gm41231
	Ror2
	Crym
	Pld4
	Meox1
	Lgals9
	Gm42141
	Gm5937
	Nr1h3
	Scd3
	Cmklr1
	Fabp7
	Gpm6a
	Laptm5
	Gm8557
	Samd9l
	Gm29257
	Parvg
	Cebpd
	Adgrl3
	Gm14296
	Rps3a3
	Gm17786
	Tfec
	Gm11971
	Ciita
	Nckap1l
	F630028O10Rik
	Rpsa-ps12
	Ptpn6
	Ebi3
	Ifitm3
	Gm28530
	Gm15616
	Gm5445
	Gstt3
	Zfp36l1-ps
	Abi3
	Ism1
	Gm26642
	Rps15-ps2
	Mbp
	Gm5121
	Gm46209
	Mctp1
	Gvin-ps1
	Gm7381
	Apobec1
	Cacna2d2
	Lsp1
	Tns4
	Fth1-ps
	Rpl21-ps10
	Gm8942
	Il1r1
	Gm14165
	Shisa2
	Lgr5
	Kcnmb1
	Rpl30-ps3
	Gm37457
	Niban1
	Gm12807
	Gm16550
	Tnfsfm13
	Gm10362
	Adap1
	Lilr4b
	Gm5619
	Lipg
	Gm2427
	Slc16a4
	Gm17868
	Gm7498
	Mecom
	Gm4929
	Gm15526
	Grin2a
	Icosl
	Gm9619
	Gm28911
	Six1
	Gm12017
	Lsr
	Kcnma1
	Dok2
	Aspg
	Gdpd2
	Trem2
	Cdh5
	3110067C02Rik
	Prrt1
	Msr1
	Cdr1os
	Ggt5
	Ecrg4
	Gm7232
	Ifih1
	G930009F23Rik
	Qprt
	Gm5621
	Gm15753
	Map3k8
	Gm34432
	Gm16165
	Clec10a
	H2-DMb2
	Gm50045
	Dsg2
	Slco1a4
	Gm16385
	Gm14279
	Rcsd1
	Cnr2
	Fes
	Elf3
	Tlr12
	Lrrc23
	Gsdmd
	Nxnl1
	Cd48
	Gm2710
	Clec7a
	Gm7027
	Psd4
	Gm3809
	Gm47750
	Crabp2
	Gm6788
	Zbp1
	Fgf15
	Grik4
	Cldn3
	Rps8-ps1
	Fam13a
	Gm16415
	Napsa
	Ndst3
	Gvin1
	Apcdd1
	Chodl
	Ccdc148
	2610027K06Rik
	Prdm1
	Cyp7b1
	Gm48088
	Entpd2
	Il1rn
	Gbp2
	Gm11533
	Plb1
	Gm6063
	Kcnn3
	Ptgs1
	Gm12380
	Gm13413
	Gpr162
	Tbxas1
	Gm5853
	Ptch2
	Acpp
	Gm6278
	Elmo1
	Card9
	Gm4828
	Mfng
	Rps8-ps5
	AB124611
	Gm5171
	Slc17a8
	Gm7198
	Tnfrsf14
	St8sia6
	Gm48016
	Rps15a-ps5
	Parp14
	Tlr7
	Sult1a1
	Gm12419
	Rps19-ps6
	Gvin2
	Gm6433
	Rpl19-ps10
	Igfbp2
	C130050O18Rik
	Smim24
	Klhl6
	Selenov
	Gm10120
	Gm6402
	Gm11663
	Olfr77
	Rpl31-ps14
	Gm10224
	Gm48690
	Gm16096
	B3gnt7
	Kcng1
	Phex
	Gm5787
	Gm26569
	Gm5826
	Gm10268
	Col9a3
	Rin2
	Rpl17-ps5
	Mcoln2
	Dclk1
	Gm19945
	Frzb
	Emilin2
	Ifit3b
	Pltp
	Gm8960
	Gm10736
	Ptpn7
	Gm20900
	Chrd
	Mmp10
	Gm12091
	Gbp3
	Slc11a1
	Gm42460
	Myocd
	Cfp
	Bhlhe22
	Gsta3
	Gm12003
	Penk
	Gm17837
	Ssc5d
	Gm2004
	Ccr1
	Amz1
	Gm4575
	Rps19-ps2
	Ceacam1
	Gm6065
	Rps19-ps1
	Dipk1c
	Aifm3
	Gm14567
	Rgs14
	Ppic
	Mcf2l
	Rpl17-ps4
	Efnb3
	Gm47154
	Prrg3
	Zfp423
	Mapk13
	Gm14845
	Gm7252
	Stap2
	Rpl31-ps11
	Ntf3
	Slfn5
	Amer2
	Gm29695
	Foxs1
	Gm7287
	Apbb1ip
	Gm14173
	Minar1
	B430306N03Rik
	Tmem163
	Rgs10
	Calb1
	Ldhb-ps
	Hk3
	Il1rl2
	Plagl1
	9330185C12Rik
	Dcaf12l2
	Fam220-ps
	Gm17909
	Gm10327
	Col8a1
	Zfpm2
	Thsd7b
	Gdf9
	Rpl7a-ps7
	Gm17828
	Psmb9
	Phf11b
	Gm6035
	Elovl7
	Dlc1
	Nrros
	Pstpip1
	Gm11991
	Cd83
	Dock8
	Gm48557
	Mndal
	Casp12
	Tlr4
	Lpar1
	Gm11793
	Il18bp
	Hcar2
	Gm2830
	Gm6478
	Slc27a6
	Lemd1
	Gbp5
	Hnrnpa1l2-ps
	Pcdhb9
	Gm14970
	Gm17082
	Rpsa-ps5
	Gm53055
	Slc43a3
	Rnf144b
	Epb41l4b
	Gm37670
	Adgrg6
	Gm36960
	Phf2os1
	Gm7059
	Hlx
	Col18a1
	Gm13215
	Rpl15-ps5
	Rps8-ps2
	Tceal6
	Rpl27a-ps1
	Gm14730
	Zfp36l1
	Rps13-ps4
	ENSMUSG00002075551
	Gm10257
	Gm32256
	Pdlim3
	Gm6758
	Lag3
	Nod2
	Unc93b1
	Ralyl
	Opcml
	Gm7399
	Sh3gl2
	Plek
	Prkcb
	Lrrc4b
	Gm45454
	Gm8250
	Gm11008
	C5ar1
	Btf3-ps4
	Kcnk6
	Gm6170
	Ly6e
	Gm28900
	Ikbke
	Gm49172
	Gm9625
	Rps8-ps4
	Lox
	Rnase4
	Gm7600
	Gpr4
	Col3a1
	Gm14398
	Osm
	Tnnt1
	H2-Q6
	Gm4117
	Gm16060
	Zfp965
	Epha3
	Birc3
	Gm8565
	Aldh3b2
	Igfbp5
	Gm11824
	Gm4786
	Nap1l5
	Ddr2
	Dchs1
	Gbp9
	Cst3
	Grb7
	Gm13430
	Gm5564
	Gm5075
	Gm7588
	Slc16a10
	Drd2
	Rhoh
	Ifi207
	Prkch
	Fgf2
	Magee2
	Atp5k-ps2
	Cd274
	Htr1b
	Gm9711
	Gm9224
	Gm7030
	Fam187b
	Socs2
	Gm49377
	Gm26510
	Batf2
	Gm14295
	Notumos
	Cadps
	Lmo2
	Gng11
	Mmp12
	Smarca2
	Col6a2
	4833422M21Rik
	Gm4824
	Sstr2
	Gm5791
	Gm15899
	Hmgb1-ps5
	Cacna1e
	Slc25a5-ps
	Gm8663
	Gm6316
	Gm10241
	Gm13882
	Gm9595
	Ptprt
	Ugt1a6a
	Mrc1
	Lrrtm1
	Csmd1
	Gm42944
	Pdzd2
	Hsd17b11
	Edn1
	Sulf1
	Gm21860
	Gm20383
	Gm11284
	Gm5921
	Ccn4
	Fcgr1
	Itga9
	Gm5822
	Gm18025
	Tnni2
	Cybrd1
	ENSMUSG00002076697
	Gm15796
	H2-Q2
	Rps13-ps2
	Ifnlr1
	Efhd1
	Dll1
	Gm15057
	Gm8451
	Adamdec1
	Tspan32
	Gm8934
	Gm14137
	Gm8756
	3930402G23Rik
	Gm26645
	Baiap2l1
	Mmp2
	Rps23-ps1
	Mfsd7a
	Zc3h12a
	Gm47681
	Gfra2
	Ugt1a6b
	Slc5a9
	Cabp4
	Gm15501
	A630072M18Rik
	Mtus1
	Cryl1
	Vwf
	Ptges
	Fbxo32
	Gm4963
	Gm9025
	Rpl7a-ps10
	Gm6343
	Sertad4
	Gm46496
	Nrp1
	Rpl7a-ps5
	Gm15599
	Gm6767
	Gm6363
	Gm37009
	Gsap
	Gm28551
	Bend5
	Gm15772
	Dok6
	Acvrl1
	Nrxn3
	Ifi30
	Ppfia4
	Hhex
	Mia
	Hrh1
	Gm10290
	Gm4335
	Gm12844
	Gm50166
	Pgam1-ps1
	Nfkbiz
	Rpl19-ps9
	Gm6023
	Gm49832
	Gm5461
	Gm43213
	Fermt1
	Ajm1
	Cp
	Tmem221
	Gm42887
	Prr5l
	Gm7384
	Dach1
	C2
	Glis3
	Gm38166
	Rapgef4
	Gm15267
	Ncf2
	Rps26-ps1
	Gm10916
	Il20rb
	Gm29668
	Rasgrp1
	Gm11249
	Naalad2
	Gm3839
	Gm6210
	Mbnl3
	P3h3
	Kcnj2
	Gm14853
	Rbm3-ps
	Atp1a3
	Tnfrsf19
	Lat2
	Gm7857
	Gm8054
	Ptpro
	Esr1
	Ctla2b
	Stard8
	Myb
	Gm12291
	Itga1
	Clec2d
	Acsl3
	Tshr
	BC021767
	Gm15013
	Gm6992
	Ecscr
	2310040G24Rik
	Acot11
	Slc23a4
	Rpl21-ps12
	Enpep
	Gm32802
	Fxyd2
	Cysltr2
	Gm15900
	Syne4
	Gm5525
	Gm4342
	Pla2g2c
	Slc9a9
	Slco2a1
	Adgrl4
	Irf8
	Gm21748
	Col6a1
	Gm38574
	A830082K12Rik
	Gm49492
	Gm12508
	Procr
	Gm14414
	Slc2a6
	Tceal5
	H60b
	Pecam1
	Prom1
	Gm11703
	Tjp3
	Cgn
	Cd248
	Gm5786
	Dcdc5
	Unc5d
	Cd38
	Slfn10-ps
	Fam180a
	Gm6254
	Gm20689
	Vsir
	Gm48048
	Gm6916
	Rps6-ps3
	Actg-ps1
	Gpx4-ps1
	Cadm2
	Gm31332
	Abhd15
	Cxcr4
	Gm15590
	Rpl10-ps2
	Kank1
	Nfyc-ps
	Rpl15-ps2
	BC028528
	Gm12791
	Il17rd
	Rps12-ps9
	Heph
	Gm6129
	A930007I19Rik
	9530051G07Rik
	Tpt1-ps6
	Cpne8
	Cdc42ep2
	Gm14140
	Mmp17
	Crispld2
	Gm3200
	Gm12583
	Matn2
	Gm13767
	Serpinb8
	Rpl5-ps2
	Atp5l-ps1
	Txn-ps1
	Unc13c
	BC106179
	Gm11953
	Rpl10a-ps4
	Apobr
	Abhd11os
	Arhgef26
	Arrdc4
	A230077H06Rik
	Gm5160
	Sh2b2
	Tnc
	Akna
	Rbfox1
	Klhdc9
	Gm4518
	Pcdhgc4
	Rpl19-ps6
	Rpl7a-ps3
	Rpl31-ps13
	E030030I06Rik
	H2-M3
	Hhip
	Serpine1
	Dock11
	Gm9013
	Trim34a
	S100a1
	Gm6341
	Gm8349
	6030442K20Rik
	Uba7
	Gm13226
	Gm9169
	Gm7622
	Rpsa-ps2
	Gm12009
	Kcnip4
	Rpl36a-ps3
	Unc93a2
	Gm13904
	Gucy1a2
	Gm5507
	Gm6474
	Sp5
	Gm7464
	4732496C06Rik
	Zfp57
	Lpxn
	Adamts8
	AW551984
	Gm5434
	Bambi
	Gm11353
	Hs6st2
	Gm2962
	Il6ra
	Gm8775
	Gm9826
	Gm30238
	Astn2
	Gda
	Gm8652
	Zfp968
	Gm6789
	Gm7266
	Lrrc34
	Mitf
	Gm7192
	Gm13320
	Slc36a2
	Gm3744
	Nlgn1
	Col1a1
	Gm13408
	Gm9800
	Gm13864
	Ano6
	Gpr37
	Gm12416
	Agap2
	Gm49739
	Adamts16
	Gm7114
	Smpd5
	Ptn
	Gm13042
	Gm4949
	Gm13768
	Sostdc1
	Arl5c
	Tmem100
	Gm7860
	Gm11185
	Gm4835
	Sema4a
	Tmem171
	Glul
	Ctsw
	Impa2
	Gm17501
	A530032D15Rik
	Dab2
	Gm33228
	Gm18646
	Actb-ps1
	Fmo1
	Rpl17-ps9
	Kcne1l
	Cachd1
	Lgi2
	Gm20369
	AU020206
	Abcc3
	Chst7
	Gm3362
	Clec3b
	Gm8834
	Tns2
	Tmtc2
	Kcnk1
	Hunk
	Rpl19-ps1
	Gm16470
	Ak5
	Gm14130
	Plch1
	Marveld2
	Ybx1-ps2
	Flvcr2
	Ptpn22
	Rpl6l
	Lpcat2
	Il11ra2
	Gm6352
	C630043F03Rik
	Prcp
	Gm4217
	Gm12918
	Sorbs3
	Rpl30-ps8
	Gm17415
	Hey2
	Ociad2
	Ifi204
	Gm2546
	Gm16089
	Tmem121
	Gm6252
	Rps12-ps4
	Arap3
	Ndrg2
	Arhgap4
	Gm5451
	Wfikkn2
	Glrx
	Fibin
	Gm12804
	Hhipl1
	Gm4853
	Rpl35a
	Rps19-ps4
	Zfp967
	Cav1
	Gm17241
	Adamts12
	Lrrc8c
	Dact1
	Gm7466
	Gm7061
	Rpl29-ps2
	Gm13158
	Dhrs3
	Gm13305
	Gm6264
	Gm5487
	Gm10193
	Gm5920
	Gm18194
	Rgs2
	Gm37509
	Sorbs2
	H2-K2
	Nat8f2
	Smoc2
	Phactr2
	Thbs4
	Filip1l
	Gm6867
	Lrp5
	Smagp
	Prex1
	Gm12482
	Gm10291
	Gm4865
	Cabp1
	Gm10015
	Tmem150b
	Dpysl4
	Zfyve28
	Gm11127
	Gm6296
	Abracl
	H2-DMa
	Rpl36a-ps1
	Gdpd3
	4932438H23Rik
	Cbx3-ps7
	Arhgap20
	Gm5620
	Gm3020
	Mapk10
	Gm7809
	Gm6988
	Hmcn1
	Hsd11b1
	Gm43694
	Arhgap8
	Rab27b
	B2m
	Cyp2j13
	Gm7803
	Gm8337
	Gm2387
	Rpl31-ps16
	Rpl30
	Wdr38
	Ticam2
	Slc31a2
	Gm4617
	Flrt1
	Srcin1
	Dpyd
	Pde3a
	Gimap8
	Slc24a5
	Gm12344
	Gm49066
	St6gal1
	Gm5511
	Zfp973
	Zfp791
	Pip5k1b
	Gm17167
	Ube2l6
	Mef2c
	Itga4
	BC029722
	Glipr2
	Gstm2
	Tmem108
	Gm8991
	Utp14b
	B3gnt8
	Map3k21
	Blvrb
	Gm16477
	Gm5521
	Gm4130
	Myd88
	Stac
	Scn5a
	Frem2
	Pla2g5
	Gm5879
	Rpl34-ps2
	Rps12-ps10
	Rpl39-ps
	Gm15832
	Colgalt2
	Dok3
	Gm47441
	Syt9
	Galnt15
	H3f3a-ps2
	Gm7278
	Dapp1
	Gm5796
	2310043P16Rik
	Arhgef6
	Ltc4s
	Col5a2
	Gm13597
	Gm14002
	Gm45734
	Pdzrn3
	Gm2308
	N4bp2l1
	Gm13464
	Rab26os
	Srgap3
	Gm38248
	Sting1
	Zfa-ps
	Gm6724
	Foxc1
	Rtn1
	Hmgb1-ps2
	Gm43965
	Gm9836
	Rpl38-ps2
	Rps24-ps3
	Gm12286
	Gm5824
	Bdkrb2
	Gm10051
	Rpl36a-ps2
	RP23-427F6	2
	Mtmr11
	Gas2l3
	AV099323
	Gpr35
	Nucb2
	Gm13772
	S1pr3
	Gm17494
	Fth1
	Nfkbid
	Gm14440
	Egr2
	Rpl13-ps6
	Susd1
	Gm8172
	Casp8
	Gm5539
	Gm7899
	Parp10
	Iqsec3
	Cdh15
	Gm3222
	Gm2445
	1700001L05Rik
	Gm12254
	Gm35558
	Gm14438
	F11r
	Gm11960
	Gm16409
	Gm4705
	Rpl17-ps8
	Eif3s6-ps1
	Epha7
	Gpx7
	Klhdc8a
	Fkbp7
	Gm13611
	Gm7299
	Gcnt4
	Gm40841
	Bdh2
	Il10rb
	Gm15610
	Hgf
	Gm6051
	Gm9046
	Slc16a1
	H2-D1
	Gm8983
	Gm15612
	Ccdc106
	Gm9396
	Gm6543
[truncated: 223 more rows]

## Sheet: TKO D10 Down PTEN DEGS
TKO D10 Down	PTEN D10 Up	PTEN D10 Down		PTEN D10 Up + PTEN D10 Down	PTEN D10 Down + TKO D10 Down	PTEN D10 Up + TKO D10 Down		All
422	271	2113		0	15	246		0
Prss1	Otof	Gm18840			Gm6212	RP24-87H1.13
Gm49450	Asmt	Ms4a4c			Myo5c	Gm21985
Gm50252	Gm13727	Gm48116			Alox15	Gm44503
Gm20507	Gm26822	Gm20390			Lnp1	Nnt
Gm20458	Psg29	Gm16332			Rab3b	Gm49388
Gm15564	Gm42977	Cfhr2			5830418P13Rik	Gm20431
Gm52968	Btbd35f3	Slc38a8			Aldh1a7	Gm45713
Gm20631	Gm9077	Plac8			Gabrg3	2700046A07Rik
Gm49527	Epo	Clec12a			Gm37201	Gm20503
Dnah3	Smim5	ENSMUSG00002076377			Shc3	Gm49333
Ibsp	Gm12043	Mmp7			Pgap6	Ugt1a1
Ankrd66	Fam135b	Sirpb1b			Cdk15	Ugt1a9
Figla	Gm7527	H2-M2			Snx31	Fth-ps3
Zfp366	Sp8	Raxos1			Sox1	Clec4e
Gm6166	Gm4450	Treml4			Pcp4l1	Gm28539
Tmem212	Nefl	Gm15922				Gm5966
Rps13-ps6	Gm50434	Adamts19				Gm43738
Emcn	Msx3	Gm49369				Gm28037
Sptssb	Jakmip1	Gm35040				Gm48065
Slfn1	Sult4a1	Cd69				Gm47162
Gpr17	Gm13694	Vmn2r7				Gm14493
Apoc2	Gm15725	D630033O11Rik				Gm49383
Pcdha8	Gm13697	Vmn2r5				Serping1
Trbc1	Scarna2	Gm7457				Gm42047
Gm49124	Gm13695	Svep1				Gm45216
2900041M22Rik	Gm13696	Gm43050				Gm20463
C430002N11Rik	Gm13693	Cntnap4				Gm6647
Vmn1r-ps32	Gm13691	Fezf2				Lyz1
Gm18734	ENSMUSG00002075164	Ugt1a2				Fpr2
Odam	Gm42969	Gm26709				Fcrls
Gm48985	Cyp1a1	Ugt1a5				Gm49776
Serpina3m	Gm13698	Ugt1a8				Siglece
Art2b	Fbl-ps2	Hoxb4				Gm20528
Gm32014	Kcnip1	Noxa1				Gm45234
Krt4	Spink13	Gm15925				Gm47428
Vmn1r43	Gm49027	Gm34397				Fpr1
Bod1-ps	Emilin3	Hrh2				Plbd1
Gm36961	1700069B07Rik	Saa2				Gm8880
E230032D23Rik	Gm53023	9630028I04Rik				Rhbdl2
Lims2	Rn18s	Saa3				Clec4a1
A830005F24Rik	Gm8392	Slc6a13				Klra2
Apol7c	Foxe3	Shisa3				Trappc3l
Mypn	Hapln4	Lipo4				Aoah
Gm20757	5031415H12Rik	4933424M12Rik				Irak3
Gm48609	Gipc3	Tyr				Cd72
Bfsp1	Wnt10a	Dpys				Igsf6
Lenep	Gm5626	Kcnj9				Gm13039
Gje1	Gm13032	Gm15851				Gm5047
A630031M04Rik	Abcb4	Vmn2r6				Pou2f2
Pbld1	Gm14240	Agtr1a				Gm10045
Fgd5	Gm6900	Gm9932				Sirpb1c
Sirpb1a	Gm4750	Astn1				H2-Aa
Gm52993	mt-Td	Atp1a4				F5
Capn3	mt-Tl2	Gm14548				Col24a1
Serpind1	Ndor1	C3				Slamf9
Crybb3	Gm5946	Lcn2				Hcls1
1500004A13Rik	Nqo1	Kng2				Cd244a
Plxnb3	Gm12896	Gm14061				Slc13a4
Trbc2	Gm11175	Gm36120				AI662270
Crybb1	Gm7434	Mettl7a2				Gm5150
S100a4	Syt7	Gm5827				Il2rg
Gm47040	H3c2	Tafa1				Clec4d
Arhgap27os3	Gm12497	Thpo				Arg1
Gm50357	mt-Tv	Gm14278				Megf11
Scn1a	Gm8956	1700036A12Rik				Cybb
Lepr	Gm42517	Defb9				Lilra5
S100b	Acta1	Chil1				Gm3699
Scd4	Npw	B130024G19Rik				Trhde
Crygs	9130409I23Rik	Cd79b				Gvin3
Hspb3	Otog	Ccr6				Ptprc
Clgn	Syt13	Hp				Ctss
3300005D01Rik	7SK	Drd5				Naip2
4930481A15Rik	Rtl1	Il21				Adap2
Slc24a4	A830018L16Rik	Gm6651				Bin2
Pakap	Rtn4rl2	Scn7a				Art2a
Crygc	Gm6439	Adam7				Ccr5
ENSMUSG00000118905	Cwc22	Gm7378				Cndp1
Lctl	Cpne7	Gpr88				Radx
Efcab1	Gm5417	Steap4				Vav1
Gm43718	Slc1a1	D830044D21Rik				Ncf4
Mip	Itpa-ps1	Camp				Gm10095
Tmem119	Gm7436	H2-Ob				Dchs2
Crybb2	Sulf2	Slc13a3				Oxtr
5430421F17Rik	Fam83g	Kcne3				Ccdc88b
Lgsn	Padi3	Trdn				Pik3cg
Aldh1a2	Car8	Gcat				Adgre1
Gm3052	Ces1g	Erv3				Arhgdib
Crygn	Tcfl5	Gm11240				Ctsh
R3hdml	Cacna1h	Gm36879				Mpeg1
Cryba2	Kcne1	Gm43621				Ncf1
Dnah11	Gm14794	Gm12534				Gm13653
Grifin	Slc14a1	Ces1d				Slc39a4
Trpc6	Paqr7	1110002J07Rik				Mylk
Rspo1	Gm7265	Gm7967				Rpl21-ps8
5330434G04Rik	Gm17110	Gm15603				Fcer1g
Gm5874	Hmgcs2	BC023105				Cfi
Gm10561	Tmem181b-ps	Sh2d1b1				Il16
Ptgfr	Fbxl13	Casp4				Lyz2
Dcdc2a	Krt23	Gm11787				Syk
Fabp5l2	Gm6368	B4galnt2				Ctla2a
Gm4316	Foxd2	Gm13584				Itgal
Pgam2	Igkc	Pira2				Gm20721
Mab21l4	1700003F12Rik	Dsg1a				Rps12-ps14
Cryba1	Cdh1	Gm5178				Rps12-ps13
Gm42808	Urah	Gm43196				Gatm
Aqp5	Sox3	Gm21970				Gm9104
Nrcam	Lingo3	Gm44790				Fli1
Hsf4	Tpbgl	Foxn4				Inpp5d
Gm13517	mt-Ts2	Gm14673				Ms4a6d
Trpa1	Gm50475	Slc34a2				Notum
Faim2	Ube2ql1	Mybph				Rps12-ps18
Aspa	Disp2	Dlx1				Gm48909
Csn3	Gm4076	4921539H07Rik				Fyb
Ccl6	Dlk1	Spib				Fermt3
Lin28b	Extl1	Cyp4f15				Csf1r
9130008F23Rik	Cdh18	Rps19-ps5				Selplg
Tmem40	Gm5276	Rit2				Irf5
Bmper	Uqcrh-ps2	Blk				A730049H05Rik
Rpl35a-ps6	Gm5425	Nos2				Clic6
Bfsp2	Gm6533	AW112010				Nlrc4
Gm49909	Fam163a	Aoc1				Pik3r5
Lim2	Lrrc10b	Itln1				Rpl21-ps11
Lta	Cdh22	Gm45623				Rps12-ps6
Fabp5	Cnih2	Slc22a6				Tnfsf13b
Cryba4	Cdsn	Gm43517				Ptafr
Gm36684	Shank1	Musk				Kcnj10
Ctnna2	Btbd17	Kank4				2210418O10Rik
Gm50222	Msln	Gm28652				Gvin-ps7
Sh3bgr	Gdf15	Nlgn3				Rps12-ps17
Fam89a	Slc16a12	Folh1				Rpl31-ps4
Gcg	Gm12895	Gm14163				Bst1
Rxrg	C1ql3	Lgi1				Dnase1l3
Kcnn2	Gm4708	Ltk				Plcb2
Gm8909	Tmem151a	Cldn2				Shtn1
Prx	Tmem200b	Ighm				AI467606
St18	Gm6204	Abca8a				Adgrg5
Gm10243	Igfals	A530065N20Rik				Snx20
Pla2g7	Metazoa_SRP	Them7				Gm45512
Nmb	Gm6361	Spn				Gpr141
Gm20597	Adra2c	Adcy4				Glipr1
Rnf165	mt-Tr	A730020M07Rik				Acp5
Gm11837	Gm49774	Gm8113				Csf2rb
Sox1ot	H1f10	Foxr2				Gm4811
Srpx2	Pitx3	Lama4				Actg2
Gm18942	Ndufa11b	C1rb				Arhgap9
Gm2399	Nefm	Il1b				Hck
Casq1	Prrt4	4930519K11Rik				Ccdc68
Pcdhgb8	Tbxa2r	Gm12666				Fgl2
Gm7868	Gm19774	Gm15833				Rps13-ps5
Synm	H3c15	Gm20657				Adam19
Caprin2	Fads6	Galnt13				Hal
Cd24a	Dmrta2	Vax2os				Spi1
Ppp1r36	Ppp1r3c	Cftr				Sv2b
Ptprb	Sptbn2	Gm37477				Gm10320
Pkib	Csmd2	Neurod4				Arhgap45
Gm44737	Rarres1	Gm15688				Arl11
Gm13238	Esrrb	Vmn2r128				Scd3
Lsamp	Apoo-ps	Tspan11				Cmklr1
Gm14328	Tmem158	Cfb				Gm14296
Rnf128	Wnt7b	Lbp				Rps3a3
Zmat4	Rbp4	Dhrs9				F630028O10Rik
Rpl35a-ps4	Dmpk	Tnnt3				Ptpn6
Wnt7a	Fzd10	Gm50188				Ebi3
Olfml3	Adamtsl4	Dsg1b				Fth1-ps
Rhox4a2	Gm46546	Gm14599				Lgr5
Gm8341	Ntng2	Gm36908				Aspg
Gal	Gm16759	Selenok-ps5				Gm7232
Grik1	Tacr1	Sorcs3				Clec10a
Cibar2	1700023B13Rik	Madcam1				H2-DMb2
B230312C02Rik	Gm18335	Gpr84				Dsg2
Pip5kl1	Gm19810	Hnmt				Gm14279
Ap1s2	Actn3	Bcl2a1d				Tlr12
Drd4	Cdk5r2	Gm36660				Cd48
Gpd1	Mesp2	Cpa6				Ptch2
Mfsd2a	Gm5191	Ptx3				AB124611
Sec14l5	Gm42928	A130077B15Rik				Gm10736
Osbp2	Gm8069	Fgfbp1				Slc11a1
AW046200	Nxph4	Gm38070				Penk
H2-Q1	Svop	Ntng1				Gm2004
Gm10138	S1pr5	Gm49513				Rps19-ps2
Chrng	Gm35106	2900064F13Rik				Ceacam1
Fndc9	Nr2f6	Palmd				Rps19-ps1
Srpk3	Yjefn3	Fndc11				Gm14173
Tekt2	Chac1	Tsx				Minar1
Gm49246	Gm12430	Gm31946				B430306N03Rik
Rpl35a-ps3	Rem2	Marco				Ldhb-ps
Gm47404	Cacna1b	Mcoln3				Col8a1
Sbk2	Cbs	Gm29542				Pstpip1
Myh7b	Kif26a	Slamf6				Dock8
Coro2a	Arl4d	Gm29724				Lemd1
Plk5	mt-Tg	Serpinb2				Hlx
Aldh1a3	Rell2	Tmem125				Gm14730
Htr2b	Akap6	Cbr2				ENSMUSG00002075551
Cryaa	H3f3a-ps1	Gm14320				Unc93b1
Dmtn	Gm6565	Dio3				Gm45454
Gm11961	Pld6	Gsg1l				Kcnk6
Fgf12	Foxd2os	Dbx2				Cst3
Gm13091	Dysf	Gm14724				Gm5564
Eno3	Tmem35a	Cxcl5				Gm7030
Slc47a1	1700020L24Rik	Exph5				Gm26510
Lamp3	Gm37167	Fgr				Gm14295
Fbxo15	Igsf11	Necab2				Cadps
Pcdhgc5	Igf2r	Vmn2r2				ENSMUSG00002076697
Rftn2	P2rx3	Brinp2				Adamdec1
Tnfrsf11b	Igfbp3	Gm12840				Gm9025
Iyd	Htra3	Gm7986				Gsap
Gm43162	Gm12362	Adam28				Gm15772
Dpf3	Prr7	Fndc1				Dok6
Rbm24	mt-Th	Grap				Acvrl1
Gask1b	Foxl1	Svopl				Ncf2
Pstpip2	Galnt18	Gm32051				Rasgrp1
Nupr1	Prokr1	Gm13604				Gm6210
Rps18-ps5	Proser2	Gpr65				Lat2
Guca1b	Gm5873	Gm42686				Ctla2b
Tdrd7	Sstr4	Clec4a3				Myb
Smco3	Baiap2l2	Traf3ip3				Fxyd2
Siglec1	Kcnj12	Nat8				Irf8
Tmem91	Gm7049	Tbx5				Slc2a6
Gm29237	Gm8130	Gm8885				Pecam1
Cela1	Nova2	Gm12094				Abhd15
Add2	Gm6540	Gm20444				Rpl36a-ps3
Piezo2	mt-Ty	Lrrc4c				Gda
C5ar2	Dynlt1-ps1	Gm4754				Gm7266
Nol3	mt-Tl1	Eif1ad18				Gm7114
Ngfr	Rpl31-ps8	Gm41307				Sema4a
Ckmt2	Prkcq	Lipo2				Abcc3
Gm43247	mt-Ts1	A4galt				Clec3b
Aldh1l1	Rasl12	Zfp600				Ptpn22
Uchl1	Kcnh2	Cxcl3				Arhgap4
Tmod1	Dusp4	Csf3r				Tmem150b
Tmsb15b1	Cbfa2t2-ps1	Sp110				Dpysl4
Erich3	Mmp28	1810073O08Rik				Gdpd3
Polr2k	Gm1673	Samsn1				Hmcn1
Hebp2	Trim47	Crhbp				Gimap8
Exd1	Bmp2	Acod1				Scn5a
D630023F18Rik	Stil	Eci3				Dok3
Gm5148	Gm5529	Sod3				Slc37a2
Nectin4	Slit3	Rarres2				Cthrc1
Srd5a2	Gm20628	Tmem132e				Gm6978
Sgk1	Wscd1	Dusp26				Rbp1
Cend1	Gnai1	Gm10774				Gm14419
Gm11427	Adamtsl5	Slamf8				Gm10029
Milr1	Ppp1r35	Fmod				Gm14305
H2-T10	Msx2	Il1a				Gm10499
Bves	Flnc	Akr1c14				Gm6755
Stra6	Dsp	C1ra				Zfp982
Mir6236	Elfn1	Mcemp1
Gm8483	Gm18609	Yy2
Gm43820	E230020D15Rik	Cntn3
Prox1os	Gm26566	C4b
Gm4524	Srrm4	Cd52
Gpbar1	Sgsm1	Orm2
Frmpd1	Pcdha12	Clec14a
Gm31816	Gm43431	Il33
Cdkn2b	Ptgr1	Nr2e1
Dync1i1	Pdgfra	Gm6028
Gm10636	Lipo3	Gm50242
Rcan2	Kcnj14	U6
Entpd1	Angpt4	Lrrn2
Gm27219	Adra2a	Bcl2a1a
Syna	Ndrg4	Txlnb
Inpp5j	Gm10010	Gm9238
Hpn	Gm536	Grin2b
Gjb3	Dnajc6	Gm12261
Tspan2	Stk32a	Pcare
Nptx1	Gm8508	Kctd14
Tnfrsf26	Fam171b	2900052N01Rik
4930444P10Rik	Gm14706	Gm16685
Slc24a2	Espn	Gm8371
Gja3	Spock1	Nkain4
ENSMUSG00002075524	Ppp1r14a	Gm15181
AI504432		Gm8237
Smpdl3a		Gm15921
Dbi		Rassf9
Gm3716		Gm8356
Thrsp		Gbp11
Fbxo44		Gmfg
Lgr6		Gbp10
Fxyd5		Atp1a2
Popdc3		Gm9847
Mycn		Gm48352
Gm13146		Gm48340
Prdm16		St8sia1
Sowaha		Cd34
Stab1		Gm26862
Gm8034		Nat8f7
Ecm1		Slc16a2
Gm3555		C1s1
Tent5c		Pdyn
Adamts4		Esm1
Pclo		Cfh
Fam189a1		Gm5586
Gck		Col2a1
Ivns1abp		Fbln5
5830417I10Rik		Gm8556
Pdzrn4		Sla
Gm12428		Vcam1
Sntb1		Syt1
D630024D03Rik		Ndnf
Tmem102		Ltbp2
Pgm5		Lgals12
Dock5		Gprin3
Aldoc		Vstm2a
Gm38317		Pik3r6
Tmem72		Tnfsf13
Gss		Aim2
Igsf9		Olfml1
Eif2s3y		Gm29683
H2bc13		Pirb
Pcp4		Wfdc2
Gm18736		Gbp6
Ripk3		Tenm1
Stmn2		4930430E12Rik
Gpr179		Atp8b1
Gm6335		Hmgb1-ps7
Arhgef37		Hspd1-ps4
Gm30015		Gm41780
Tmsb15l		Ms4a6b
Hdac9		Rp1
Sall1		Postn
Lnpk		Pilra
Adcy1		Olfm5
Gm11734		Efemp1
Castor2		Marchf1
Gm4724		Vnn1
Zdhhc14		Slc6a12
Cryab		Gm45588
Ap3b2		Slc35f2
Idi1-ps1		Wfdc1
Bcar3		4933439K11Rik
Ndufa1		A730094K22Rik
Gm45495		Lst1
Gm4875		Slc1a3
Cd80		Dio3os
Neat1		Gm43302
Ankrd1		Gm26653
Shc4		Kynu
Itga2		Gngt2
Grm4		Abca9
Plxdc1		Stap1
Mob3b		Mymk
Gm12319		A2m
Gm16897		Gm15222
Rapgef5		Ascl2
H2bc6		Batf
Tfr2		Hnrnpa1l2-ps2
Fry		Pilrb2
Gm49768		Speer3
Gm4798		Pdgfrl
Maf		Ntrk2
Ccdc80		Gm43042
Emid1		I830077J02Rik
Tent5b		Minar2
Synj2		Dlgap2
C1qtnf1		Crb1
Rps18-ps3		C1qtnf3
Chst8		Ccrl2
Gm5898		Rps24-ps2
Arhgap31		Gm15482
Acyp2		Adamtsl2
Cemip2		Gm7125
Gm18959		Tnf
Olfml2b		Il13ra1
Vill		Ly86
Rpl35a-ps2		Tmem132d
Map7d2		Slc22a8
Rsph10b		Rasl11a
Gm16565		Aif1
Morrbid		Pappa2
Loxl3		Dct
Sorbs1		Gm15931
Setd6		Luzp2
Csgalnact1		Dsc3
Gm4204		Epsti1
Igfbp7		Vsx2
Gm50331		C2cd4d
Ssx2ip		Csmd3
Tvp23a		She
Arhgdig		Rasef
Nat1		Tnfsf10
Ctsz		Tmem132c
Gm4013		Gm6594
Tmem252		Mmp3
Gjb4		Gpc3
Fsd1		Zbtb7c
Pcbd1		Cdh20
Dnm3		Rhoj
Gm9008		Zmynd15
Gm50390		Mlc1
Gm9042		Was
Sult2b1		Cysltr1
Rpl35a-ps5		Gm46522
Gm6505		Rpl27-ps1
Gm15442		Col9a1
Tpm2		Ptchd1
Tmcc3		Gna14
Mfsd6		Gm12241
Sptan1		Gm13921
Herc4		Cd74
Myh14		Gm45660
Gjb5		Gypc
Kcnh3		Naip5
Gm7901		Gm12411
Has2		Gm6133
Gm7332		Grm8
Gm11007		Itgam
Dst		Aqp9
Katnal2		Tmprss11e
Vit		Tmem196
Gsn		C2cd4a
Gm2007		Trp63
Spry1		Vmn2r-ps11
Mansc1		Fgf14
Gm14308		Cd14
P3h2		Gm4977
Pygm		Optc
Gm28323		Il6
D630045J12Rik		Dennd2d
Cap2		Ccdc60
Plekho1		Gm5292
H2bc4		Ltb
Rhobtb2		Fbn2
		Gm16416
		Bdkrb1
		Adora1
		Pde4b
		Rrh
		Rgs1
		Eln
		Tex49
		Nsun7
		Igf1
		Ptprz1
		Tmem150c
		Tgm1
		Gm15217
		Ptger2
		Pik3ap1
		Clec4a2
		Tox
		3110039M20Rik
		Gm7932
		Ccl3
		Mrap
		Lilra6
		Rax
		Gm5089
		ENSMUSG00002076475
		Smpdl3b
		Gm37449
		Nalcn
		Cx3cr1
		Gm7676
		Arhgap15
		Cxcl12
		Reln
		Prr16
		Gm3851
		Gm5473
		Gm13623
		Gm26581
		Arhgap25
		Slamf7
		P2rx7
		Gm49491
		Kcnj13
		Gm45338
		Masp1
		Pla2g2e
		Gm11989
		Tyrobp
		Cxcl1
		8030451A03Rik
		Gm18342
		Tmem255a
		Hmgb1-ps9
		Gm29521
		Tifab
		Cyp2j9
		Adgrf5
		Zic5
		Casp1
		Edar
		Gm6043
		Epas1
		Rnasel
		Slc43a1
		Arhgap30
		Btk
		Sox7
		Ctse
		Fbln1
		Gm12181
		Fam107a
		Rassf2
		C1s2
		Il10ra
		Nlrp3
		Cldn19
		Gm4968
		Lcp1
		Ms4a4a
		Tal2
		Dram1
		Gm8420
		Gm8222
		Gm15682
		Plekhd1
		Gm19777
		Nr1h4
		Gm8623
		Thy1
		Ocln
		Neurl3
		Ms4a7
		Csrnp3
		Slc16a9
		Zic4
		Scg5
		Gm6377
		Mab21l3
		Klk8
		F13a1
		Gm10182
		Rpl21-ps14
		Lyl1
		Togaram2
		Gm47655
		Gm41041
		Gm9130
		Gm37070
		Gpr31b
		Scara5
		Cd300c2
		Cd53
		Gm8213
		Gm11955
		Cldn1
		Gm5842
		Gvin-ps3
		Trpm2
		Adhfe1
		Mc4r
		Col1a2
		Rhbdl3
		Ifi203
		Rnf125
		Ch25h
		Cdh11
		Xlr
		Gm7539
		Ifitm1
		Hpgds
		Tnfsf8
		Six6
		Adamts9
		Smt3h2-ps4
		Bmpr1b
		Rspo3
		Sertm1
		Tlr9
		Gm21188
		Bcl2a1b
		Rbm47
		Unc5c
		Cxcl16
		Dock2
		Gbp4
		Ms4a6c
		Rab19
		Best1
		Tmem132b
		Btla
		Txnip
		Rassf10
		Gm5230
		Iqgap2
		Asb2
		Nid2
		Gm12013
		D030025P21Rik
		Sash3
		Gal3st4
		Wif1
		D630003M21Rik
		Rps12-ps12
		Gm10653
		Tbx22
		Stat4
		Cd1d2
		Cxcl2
		Pde1a
		Gm13690
		Stra6l
		Hmgb1-ps1
		Rpsa-ps11
		Olfm3
		Zic3
		Pnma2
		Col9a2
		Itgb2
		Gm7867
		Mab21l2
		Rps12-ps15
		Gm15516
		Lrrc3b
		Ly9
		Gstm3
		Cd33
		Oas1g
		Hvcn1
		Cd300lf
		Trpm6
		Vtn
		Nlrp1b
		Gm37625
		H19
		Lpar4
		Gm11362
		Gm4478
		Gm37040
		Foxp2
		Chl1
		Tnfaip8l3
		D630039A03Rik
		Col23a1
		Dennd1c
		Cd84
		C1qa
		Rps12-ps16
		Gm16531
		Galntl6
		Ptpn18
		Ano5
		Zc3h12d
		Gm8378
		Gm15464
		St6galnac2
		Vax2
		Dock10
		Otx1
		Lilrb4a
		Mfap4
		Wdr86
		Rps12-ps11
		2310034O05Rik
		Unc5cl
		H3f3c
		Zic1
		Gxylt2
		Fcgr3
		Tnfrsf9
		Col15a1
		Myo1g
		Gm7172
		Slfn8
		C1qc
		4930550C14Rik
		Slc15a3
		Ptgir
		Zic2
		Aldh3b3
		Runx3
		Mpzl2
		C1qb
		Gm47854
		A530083I20Rik
		Mybpc2
		Gm830
		Gm8896
		Frem1
		Cyth4
		Sytl3
		Bmp4
		9930111J21Rik2
		Col11a1
		Ugt1a7c
		Bgn
		Foxi3
		Gm4742
		Alox5ap
		Ism2
		Plpp3
		Coro1a
		Kctd4
		Prss8
		Gm26902
		Psmb8
		Gpr31c
		9530026P05Rik
		Apoc1
		Ankrd34c
		Pamr1
		Ackr4
		Gm11449
		ENSMUSG00002076238
		Serpinf1
		Oasl2
		Gm19366
		Bmp15
		Rgs6
		Gm10825
		Cd68
		Lrmp
		Clec5a
		Tlr1
		Vcan
		Mfrp
		Col26a1
		Gm36169
		H2-DMb1
		Selenop
		Lhx2
		Gm7200
		2610035F20Rik
		Gm14480
		Tnfaip8l2
		Mdk
		Dkk2
		Prelp
		Tfap2b
		Gm46649
		Kctd12b
		Apod
		P2ry12
		Gli1
		Gm12335
		Csf2rb2
		Nkd2
		Lrrn1
		Gstt1
		Gm9269
		Kcna2
		Frmpd4
		Slfn2
		Slc4a5
		Tnfsf13os
		Slco1a5
		Gm8163
		Gpr183
		Bicdl1
		Evi2a
		4930447C04Rik
		Mill2
		Plppr4
		Cd86
		Gm26712
		Lair1
		Trf
		8430419K02Rik
		Tmem63c
		Gm16712
		Fam167a
		Susd3
		Rpl29-ps5
		Ephb1
		Foxg1
		AI593442
		Igfbp4
		Sp100
		Cd180
		Gm28035
		Clec4n
		Gm45162
		H2-Eb1
		Pkhd1l1
		Gm5643
		Calcrl
		Gm10075
		Tulp1
		Slc39a12
		Traf1
		Gm8319
		Mmp9
		Trim30a
		Hmgb1-ps6
		Ripor2
		Plxnc1
		Apoe
		Ildr2
		Gm43197
		Lrfn2
		Lrrc38
		C3ar1
		Gm48771
		Gm14066
		Gm44065
		Rplp0-ps1
		Gm6942
		Sp140
		Rps3a2
		Alpl
		Gm10313
		Gm43028
		9930111J21Rik1
		Itm2a
		Srgn
		Kcna5
		Shisa9
		Tlr13
		Col25a1
		Itgax
		Gm6286
		Rpl21-ps6
		Il15ra
		Rtp4
		Cacnb2
		Gm13392
		P2ry6
		Cldn11
		Havcr2
		Gm6450
		Medag
		C920009B18Rik
		Csf3
		Pld5
		Gm7468
		Gm9294
		Olfml2a
		Cd37
		C030017B01Rik
		Cobl
		Gm7413
		Gm1972
		Gm14049
		Arg2
		Galnt3
		Gm4199
		Nexmif
		Gm13740
		Efhb
		Chrnb4
		Tlr8
		A630001G21Rik
		Ldhb
		Lrrc25
		Gm12331
		Hmgb1-ps4
		Abcg3
		Cd300ld
		Ccdc160
		Icam1
		Kcnk13
		Rinl
		Lrp2
		Gm14633
		Clmp
		BE692007
		Nr2f1
		Wdfy4
		Gm10288
		Pf4
		Ikzf1
		Themis2
		Shfl
		Gm13586
		Gm9431
		Glns-ps1
		Rbpms
		Vmn2r4
		Il21r
		Chrm1
		Gm43686
		Gm20305
		Jaml
		C4a
		Crispld1
		Pcdh15
		Gm10237
		Gm14541
		Ajap1
		Gm5854
		Gm16061
		Sel1l3
		Gm15483
		2210406H18Rik
		Gm6681
		Rpl7-ps8
		Cd300a
		Gm41231
		Ror2
		Crym
		Pld4
		Meox1
		Lgals9
		Gm42141
		Gm5937
		Nr1h3
		Fabp7
		Gpm6a
		Laptm5
		Gm8557
		Samd9l
		Gm29257
		Parvg
		Gm20559
		Cebpd
		Adgrl3
		Gm17786
		Tfec
		Gm11971
		Ciita
		Nckap1l
		Gpr165
		Rpsa-ps12
		Ifitm3
		Gm28530
		Gm15616
		Gm5445
		Atp1b2
		Gstt3
		Zfp36l1-ps
		Abi3
		Ism1
		Gm26642
		Rps15-ps2
		Mbp
		Gm5121
		Gm46209
		Mctp1
		Gvin-ps1
		Sema3e
		Gm7381
		Apobec1
		Cacna2d2
		Lsp1
		Tns4
		Rpl21-ps10
		Gm8942
		Il1r1
		Gm14165
		Shisa2
		Kcnmb1
		Rpl30-ps3
		Gm37457
		Niban1
		Gm12807
		Gm16550
		Tnfsfm13
		Gm10362
		Adap1
		Lilr4b
		Gm5619
		Lipg
		Gm2427
		Slc16a4
		Gm17868
		Gm7498
		Mecom
		Il17re
		Gm4929
		Gm15526
		Grin2a
		Icosl
		Gm9619
		Gm28911
		Six1
		Gm12017
		Lsr
		Kcnma1
		Dok2
		Gdpd2
		Trem2
		Cdh5
		3110067C02Rik
		Kcnh5
		Prrt1
		Msr1
		Cdr1os
		Ggt5
		Ecrg4
		Ifih1
		G930009F23Rik
		Qprt
		Gm5621
		Gm15753
		Map3k8
		Gm34432
		Gm16165
		Gm50045
		Slco1a4
		Gm16385
		Rcsd1
		Cnr2
		Fes
		Elf3
		Lrrc23
		Gsdmd
		Nxnl1
		Gm2710
		Clec7a
		Gm7027
		Psd4
		Best2
		Gm3809
		Gm47750
		Crabp2
		Gm6788
		Zbp1
		Fgf15
		Grik4
		Cldn3
		Rps8-ps1
		Fam13a
		Gm6750
		Gm16415
		Napsa
		Ndst3
		Lingo2
		Gvin1
		Apcdd1
		Chodl
		Gm13237
		Ccdc148
		2610027K06Rik
		Prdm1
		Cyp7b1
		Gm48088
		Entpd2
		Il1rn
		Gbp2
		Gm11533
		Plb1
		Hapln1
		Gm6063
		Kcnn3
		Ptgs1
		Gm12380
		Cckbr
		Gm13413
		Gpr162
		Tbxas1
		Gm5853
		Acpp
		Gm6278
		Elmo1
		Card9
		Gm4828
		Boc
		Mfng
		Rps8-ps5
		Gm5171
		Slc17a8
		Gm7198
		Tnfrsf14
		St8sia6
		Gm48016
		Rps15a-ps5
		Parp14
		Tlr7
		Sult1a1
		Gm12419
		Rps19-ps6
		Gvin2
		Gm6433
		Rpl19-ps10
		Igfbp2
		Npr3
		C130050O18Rik
		Smim24
		Klhl6
		Gm13167
		Selenov
		Gm10120
		Gm6402
		Gm11663
		Olfr77
		Rpl31-ps14
		Gm10224
		Gm48690
		Gm16096
		B3gnt7
		Kcng1
		Phex
		Gm5787
		Gm26569
		Gm5826
		Gm10268
		Rgcc
		Col9a3
		Rin2
		Rpl17-ps5
		Mcoln2
		Dclk1
		Gm19945
		Frzb
		Emilin2
		Ifit3b
		Pltp
		Gm8960
		Ptpn7
		Gm20900
		Chrd
		Mmp10
		Gm12091
		Gbp3
		Gm42460
		Myocd
		Cfp
		Bhlhe22
		Gsta3
		Gm12003
		Gm17837
		Ssc5d
		Ccr1
		Amz1
		Wnt16
		Gm4575
		Gm6065
		Dipk1c
		Aifm3
		Gm14567
		Rgs14
		Smtnl2
		Ppic
		Mcf2l
		Rpl17-ps4
		Efnb3
		Gm47154
		Kcnip3
		Prrg3
		Zfp423
		Mapk13
		Gm14845
		Gm7252
		Stap2
		Rpl31-ps11
		Ntf3
		Slfn5
		Amer2
		Gm29695
		Foxs1
		Kcnj3
		Gm7287
		Apbb1ip
		Elovl2
		Tmem163
		Rgs10
		Calb1
		Hk3
		Il1rl2
		Plagl1
		9330185C12Rik
		Dcaf12l2
		Fam220-ps
		Gm17909
		Gm44220
		Gm10327
		Zfpm2
		Thsd7b
		Gdf9
		Rpl7a-ps7
		Gm17828
		Psmb9
		Phf11b
		Gm6035
		Elovl7
		Dlc1
		Nrros
		Gm11991
		Cd83
		Gm48557
		Mndal
		Casp12
		Tlr4
		Lpar1
		Gm11793
		Il18bp
		Hcar2
		Gm2830
		Gm6478
		Slc27a6
		Gbp5
		Hnrnpa1l2-ps
		Pcdhb9
		Gm14970
		Gm17082
		Rpsa-ps5
		Gm53055
		Slc43a3
		Rnf144b
		Epb41l4b
		Gm37670
		Adgrg6
		Gm36960
		Phf2os1
		Gm7059
		Col18a1
		Gm13215
		Rpl15-ps5
		Acss1
		Rps8-ps2
		Tceal6
		Rpl27a-ps1
		Zfp36l1
		Rps13-ps4
		Gm10257
		Gm32256
		Pdlim3
		Gm6758
		Lag3
		Nod2
		Ralyl
		Opcml
		Gm7399
		Sh3gl2
		Plek
		Prkcb
		Lrrc4b
		Gm8250
		Gm11008
		C5ar1
		Sh3tc1
		Btf3-ps4
		Gm6170
		Ly6e
		Gm28900
		Ikbke
		Gm49172
		Gm9625
		Rps8-ps4
		Lox
		Rnase4
		Gm7600
		Gpr4
		Col3a1
		Gm14398
		Osm
		Tnnt1
		H2-Q6
		Gm4117
		Gm16060
		Zfp965
		Epha3
		Birc3
		Gm8565
		Aldh3b2
		Igfbp5
		Gm11824
		Gm4786
		Nap1l5
		Ddr2
		Dchs1
		Gbp9
		Tbx20
		Grb7
		Gm13430
		Gm5075
		Gm7588
		Sybu
		Slc16a10
		Drd2
		Rhoh
		Ifi207
		Prkch
		C1qtnf5
		Fgf2
		Magee2
		Atp5k-ps2
		Cd274
		Htr1b
		Gm9711
		Gm9224
		Mlana
		Fam187b
		Socs2
		Gm49377
		Batf2
		Ryr2
		Notumos
		Lmo2
		Gng11
		Mmp12
		Smarca2
		Col6a2
		Kctd16
		4833422M21Rik
		Gm4824
		Sstr2
		Gm5791
		Gm15899
		Hmgb1-ps5
		Cacna1e
		Slc25a5-ps
		Gm8663
		Gm6316
		Galnt16
		Adamts15
		Gm10241
		Gm13882
		Gm9595
		Ptprt
		Ugt1a6a
		Mrc1
		Lrrtm1
		Csmd1
		Gm42944
		Pdzd2
		Hsd17b11
		Edn1
		Sulf1
		Gm21860
		Gm20383
		Gm11284
		Gm5921
		Ccn4
		Fcgr1
		Itga9
		Gm5822
		Gm18025
		Tnni2
		Cybrd1
		Gm15796
		H2-Q2
		Rps13-ps2
		Gm13232
		Ifnlr1
		Efhd1
		Dll1
		Gucy1a1
		Gm15057
		Gm8451
		Cacna1g
		Tspan32
		Gm8934
		Gm14137
		Gm8756
		3930402G23Rik
		Gm26645
		Baiap2l1
		Mmp2
		Rps23-ps1
		Mfsd7a
		Zc3h12a
		Gm47681
		Gfra2
		Ugt1a6b
		Slc5a9
		Cabp4
		Gm15501
		Megf6
		A630072M18Rik
		Mtus1
		Cryl1
		Vwf
		Ptges
		Fbxo32
		Gm4963
		Rpl7a-ps10
		Gm6343
		Sertad4
		Gm46496
		Nrp1
		Rpl7a-ps5
		Gm15599
		Gm6767
		Gm6363
		Gm37009
		Gfpt2
		Gm28551
		Bend5
		Tub
		Gask1a
		Klhdc7a
		Nrxn3
		Ifi30
		Ppfia4
		Hhex
		Mia
		Hrh1
		Gm10290
		Gm4335
		Gm12844
		Gm50166
		Pgam1-ps1
		Nfkbiz
		Rpl19-ps9
		Gm6023
		Gm49832
		Gm5461
		Gm43213
		Fermt1
		Ajm1
		Cp
		Tmem221
		Gm42887
		Prr5l
		Gm7384
		Dach1
		C2
		Glis3
		Gm38166
		Rapgef4
		Gm15267
		Rps26-ps1
		Gm10916
		Il20rb
		Gm29668
		Gm11249
		Naalad2
		Gm3839
		Mbnl3
		P3h3
		Kcnj2
		Gm14853
		Rbm3-ps
		Atp1a3
		Tnfrsf19
		Gm7857
		Gm8054
		Ptpro
		Esr1
		Pde7b
		Stard8
		Gm12291
		Itga1
		Clec2d
		Acsl3
		Tshr
		BC021767
		Rab27a
		Pipox
		B3galt2
		Gm15013
		Aard
		Wnt11
		Zfp853
		Gm6992
		Ecscr
		2310040G24Rik
		Acot11
		Slc23a4
		Rpl21-ps12
		Enpep
		Gm32802
		Cysltr2
		Gm15900
		Syne4
		Gm5525
		Gm4342
		Pla2g2c
		Slc9a9
		Slco2a1
		Adgrl4
		Gm21748
		Col6a1
		Gm38574
		A830082K12Rik
		Gm49492
		Gm12508
		Procr
		Gm14414
		Tceal5
		H60b
		Plekhg6
		Mt2
		Prom1
		Gm11703
		Tjp3
		Cgn
		Cd248
		Gm5786
		Tppp
		Dcdc5
		Unc5d
		Cd38
		Smoc1
		Slfn10-ps
		Fam180a
		Gm6254
		Gm20689
		Vsir
		Gm48048
		Gm6916
		Rps6-ps3
		Actg-ps1
		Gpx4-ps1
		Cadm2
		Gm31332
		Cxcr4
		Gm15590
		Rpl10-ps2
		Kank1
		Nfyc-ps
		Rpl15-ps2
		BC028528
		Gm12791
		Il17rd
		Rps12-ps9
		Heph
		Gm6129
		A930007I19Rik
		9530051G07Rik
		Tpt1-ps6
		Fhdc1
		Cpne8
		Cdc42ep2
		Gm14140
		Mmp17
		Crispld2
		Gm3200
		Gm12583
		Gm13160
		Matn2
		Gm13767
		Serpinb8
		Rpl5-ps2
		Atp5l-ps1
		Txn-ps1
		Unc13c
		BC106179
		Gm11953
		Tbx2
		Rpl10a-ps4
		Apobr
		Abhd11os
		Arhgef26
		Arrdc4
		A230077H06Rik
		Gm5160
		Sh2b2
		Tnc
		Akna
		Rbfox1
		Klhdc9
		Coch
		Gm4518
		Pcdhgc4
		Rpl19-ps6
		Rpl7a-ps3
		Rpl31-ps13
		E030030I06Rik
		H2-M3
		Hhip
		Serpine1
		Dock11
		Rims3
		Gm9013
		Trim34a
		S100a1
		Gm6341
		Prss35
		Gm8349
		6030442K20Rik
		Uba7
		Gm13226
		Gm9169
		Gm7622
		Rpsa-ps2
		Gm12009
		Kcnip4
		Unc93a2
		Gm13904
		Gucy1a2
		Gm5507
		Gm6474
		Sp5
		Gm7464
		4732496C06Rik
		Gm7931
		Zfp57
		Lpxn
		Adamts8
		AW551984
		Gm5434
		Bambi
		Gm11353
		Hs6st2
		Gm2962
		Il6ra
		Gm8775
		Gm9826
		Gm30238
		Astn2
		Gm8652
		Zfp968
		Gm6789
		Lrrc34
		Mitf
		Gm7192
		Gm13320
		Slc36a2
		Gm3744
		Nlgn1
		Adamts5
		Col1a1
		Gm13408
		Gm9800
		Gm13864
		Ano6
		Gpr37
		Gm12416
		Agap2
		Gm49739
		Adamts16
		Smpd5
		Ptn
		Gm13042
		Gm4949
		Gm13768
		Sostdc1
		Arl5c
		Tmem100
		Gm7860
		Gm11185
		Gm4835
		Tmem171
		Glul
		Ctsw
		Impa2
		Gm17501
		A530032D15Rik
		Dab2
		Gm33228
		Gm18646
		Actb-ps1
		Fmo1
		Rpl17-ps9
		Kcne1l
		Cachd1
		Lgi2
		Gm20369
		AU020206
		Zdhhc15
		Chst7
		Gm3362
		Gm8834
		Tns2
		Tmtc2
		Kcnk1
		Hunk
		Calhm5
		Rpl19-ps1
		Gm16470
		Ak5
		Gm14130
		Plch1
		Marveld2
		Ybx1-ps2
		Flvcr2
		Rpl6l
		Lpcat2
		Il11ra2
		Gm6352
		C630043F03Rik
		Prcp
		Gm4217
		Gm12918
		Sorbs3
		Rpl30-ps8
		Gm17415
		Hey2
		Sned1
		Ociad2
		B3galt1
		Ifi204
		Gm2546
		Gm16089
		Tmem121
		Gm6252
		Bace2
		Rps12-ps4
		Arap3
		Chst1
		Ndrg2
		Gm5451
		Wfikkn2
		Diras2
		Glrx
		Fibin
		Gm12804
		Hhipl1
		Gm4853
		Gm13889
		Rpl35a
		Rps19-ps4
		Zfp967
		Car12
		Cav1
		Gm17241
		Adamts12
		Lrrc8c
		Dact1
		Gm7466
		Gm7061
		Rpl29-ps2
		Gm13158
		Prex2
		Dhrs3
		Gm13305
		Gm6264
		Gm5487
		Gm10193
		Mrc2
		Gm5920
		Gm18194
		Rgs2
		Gm37509
		Sorbs2
		H2-K2
		Nat8f2
		Smoc2
		Phactr2
		Thbs4
		Filip1l
		Gm6867
		Lrp5
		Smagp
		Prex1
		Gm12482
		Gm10291
		Gm4865
		Cabp1
		Gm10015
		Zfyve28
		Gm11127
		Gm6296
		St3gal6
		Abracl
		H2-DMa
		Rpl36a-ps1
		4932438H23Rik
		Cbx3-ps7
		Arhgap20
		Gm5620
		Gm49980
		Gm3020
		Rps13-ps1
		Mapk10
		Gm7809
		Gm6988
		Hsd11b1
		Gm43694
		Arhgap8
		Rab27b
		B2m
		Cyp2j13
		Gm7803
		Gm8337
		Gm2387
		Rpl31-ps16
		Rpl30
		Wdr38
		Ticam2
		Slc31a2
		Gm4617
		Flrt1
		Srcin1
		Dpyd
		Pde3a
		Slc24a5
		Gm12344
		Gm49066
		St6gal1
		Gm5511
		Zfp973
		Zfp791
		Pip5k1b
		Gm17167
		Ube2l6
		Mef2c
		Itga4
		BC029722
		Glipr2
		Gstm2
		Tmem108
		Gm8991
		Utp14b
		B3gnt8
		Map3k21
		Blvrb
		Gm16477
		Gm5521
		Gm4130
		Myd88
		Stac
		Frem2
		Pla2g5
		Gm5879
		Rpl34-ps2
		Rps12-ps10
		Rpl39-ps
		Gm15832
		Colgalt2
		Gm47441
		Syt9
		Galnt15
		H3f3a-ps2
		Gm7278
		Dapp1
		Gm5796
		2310043P16Rik
		Arhgef6
		Ltc4s
		Col5a2
		Gm13597
		Gm14002
		Gm45734
		Pdzrn3
		Gm2308
		Cdon
		N4bp2l1
		Gm13464
		Rab26os
		Srgap3
		Gm38248
		Sting1
		Zfa-ps
		Gm6724
		Foxc1
		Rtn1
		Hmgb1-ps2
		Gm43965
		Gm9836
		Rpl38-ps2
		Rps24-ps3
		Gm12286
		Ntm
		Gm5824
		Bdkrb2
		Gm10051
		Rpl36a-ps2
		RP23-427F6	2
		Mtmr11
		Gas2l3
		AV099323
		Gpr35
		Nucb2
		Gm13772
		S1pr3
		Gm17494
		Fth1
		Nfkbid
		Gm14440
		Egr2
		Rpl13-ps6
		Susd1
		Gm8172
		Casp8
		Gm5539
		Gm7899
		Parp10
		Iqsec3
		Cdh15
		Gm3222
		Gm2445
		1700001L05Rik
		Gm12254
		Gm35558
		Gm14438
		F11r
		Gm11960
		Gm16409
		Gm4705
		Rpl17-ps8
		Eif3s6-ps1
		Epha7
		Gpx7
		Klhdc8a
		Fkbp7
		Gm13611
		Gm7299
		Gcnt4
		Gm40841
		Bdh2
		Il10rb
		Gm15610
		Hgf
		Gm6051
		Gm9046
		Slc16a1
		H2-D1
		Gm8983
		Gm15612
		Ccdc106
		Gm9396
		Gm6543
		Rbm11
		Gm44429
		Cd93
		Ftl2-ps
		Kcnq5
		Gm5469
		Rmst
		Gm11889
		Gm5537
		Rps19-ps7
		Ftl1-ps1
		Parp9
		Grem1
		Ltbp1
		Esd-ps
		Gm32717
		Zfp979
		Rpl13-ps3
		Rad51b
		Unc13d
		Ccdc85a
		Nbl1
		Rpl34
		Armh4
		Sh3rf3
		Tcea3
		Rpl5-ps1
		Gm3534
		1110025M09Rik
		Rab38
		Gm6576
		Gm5917
		Pgk1-rs7
		Gca
		Bcam
		Rab32
		Gm12922
		Xaf1
		Lrrk1
		Irgm1
		Trim34b
		A330023F24Rik
		Gm8741
		Gm6419
		Gbp7
		Pid1
		Adamts1
		Kit
		Ccdc125
		Gm14519
		Gm14387
		Mal2
		Gm15536
		Ppp1r3b
		Plekha7
		Thbs2
		Gm8522
		Gprc5a
		Mapk12
		Cacnb4
		Gm50069
		Gab3
		Ptger4
		Gm8666
		Fmnl1
		Pcdhb6
		Rpia
		Lyn
		Crybg3
		Car9
		Adamts10
		Stxbp6
		Eva1b
		Gm7285
		Gm14681
		2610307P16Rik
		Pdgfd
		Pde1c
		Grb14
		Tm6sf1
		Alpk1
		Gm9869
		S100a13
		Anxa3
		Hmgn2-ps1
		Gm11893
		Pianp
		Gm37784
		Rps2-ps5
		Rpl36-ps2
		Gm12657
		Large2
		Gm6663
		Slc25a45
		Rpl21-ps7
		Gm10180
		Ptprv
		Ifitm10
		Rbm43
		Rps18
		Ptges3l
		Pycard
		Ank3
		Fxyd6
		Rps23-ps2
		Creg2
		Gm10155
		Nfkbia
		Ptgds
		Gm5616
		Gm14412
		Gm4691
		Rassf4
		Gdf10
		Gm7478
		Lrmda
		Larp6
		Cpm
		Rpl19-ps7
		Tmeff1
		Nmi
[truncated: 115 more rows]

## Sheet: PTEN D10 up QKO DEGs 
QKO D10 Up	QKO D10 Down	PTEN D10 Up		QKO D10 Up + QKO D10 Down	QKO D10 Up + PTEN D10 Up	QKO D10 Down + PTEN D10 Up		All
232	1334	165		0	113	8		0
Gm50461	Gm45062	Otof			Asmt	Gm13691
Hbb-bs	Rps18-ps4	Gm13727			Gm4450	Gm13698
Gm53030	RP24-87H1.13	Gm26822			Jakmip1	Gm13693
Gm17546	Gm44505	Psg29			Gm9077	Gm13695
Hbb-bt	Gm18840	Gm42977			Gm50434	Gm13696
Hba-a1	Gm21983	Epo			Gm12043	Gm13697
Slc6a16	Gm48116	Fam135b			5031415H12Rik	Gm13694
Tlx3	B430305J03Rik	Nefl			Gm7527	Syt13
Reg4	Gm49369	Msx3			Smim5
Bpifb5	Nnt	Sult4a1			Gm42969
Kng1	Gm20390	Gm15725			Sp8
Ankrd53	Gm49388	ENSMUSG00002075164			Kcnip1
Zfp990	Gm20431	Fbl-ps2			Btbd35f3
Snhg11	Cfhr2	Gm49027			Emilin3
Gm38374	Gm45713	Gm53023			Spink13
Stpg2	Gm20503	Gm8392			Csmd2
Bcan	ENSMUSG00002076377	Hapln4			Fam163a
Nrn1	Gm49333	Gipc3			Metazoa_SRP
Gjb2	Gm49368	Gm13032			Cdh1
Gm44951	Treml4	Abcb4			Otog
Gpr25	Ugt1a9	Gm14240			Npw
Gm49131	Gm47162	Gm5946			Tmem158
Gm49980	Gpr18	Nqo1			Angpt4
Cdcp1	Gm49527	Gm12896			Foxe3
D230049E03Rik	Gm28539	Gm12497			mt-Td
Edn3	H2-Q2	Gm42517			Scarna2
Gm8900	Gm5966	Acta1			Hmgcs2
Slc25a31	Gm20691	9130409I23Rik			Krt23
Mmp25	Gm48609	7SK			mt-Tl2
Camkv	Gm16165	A830018L16Rik			Wnt10a
Wdr72	Gm43738	Gm6439			Prrt4
H3c11	Ugt1a5	Cwc22			Msln
Gm49179	Gm14493	Gm7436			Ndor1
Tecta	Gm6647	Myo5c			Kcne1
Adrb1	Lipo4	Fam83g			Rtn4rl2
Oca2	4933424M12Rik	Padi3			Gm5626
Gm43205	Fam183b	Tcfl5			Rn18s
Fam155a	Gm12181	Gm14794			Gm6900
Plekhg4	Gm47398	Slc14a1			Fzd10
Nptx2	Wnt3	Gm7265			Cacna1b
Slc2a2	BC023719	Gm17110			mt-Th
Cntn2	Gm26826	Alox15			mt-Ts2
Meltf	Mir142hg	Igkc			H3f3a-ps1
Gm42972	4732414G09Rik	1700003F12Rik			Tmem181b-ps
Lamb3	Gm42957	Urah			mt-Ts1
Adra1d	Gm45216	Sox3			mt-Tr
Muc1	Siglece	Lingo3			Mesp2
Mrgprf	Gm13398	Tpbgl			Rpl31-ps8
Sphkap	Adam7	Gm50475			Gm6204
Cckbr	Saa2	Ube2ql1			Gm8956
Klhl14	Smim40	Disp2			Htra3
Cox6a2	Gm30042	Dlk1			Shank1
Papolb	Gm47428	Extl1			Apoo-ps
Elmod1	Gm15473	Cdh18			1700069B07Rik
mt-Tt	H2-Ob	Uqcrh-ps2			Ces1g
Gm45853	Gm8880	Lrrc10b			Kcnj14
Egfem1	Pkd1l1	Btbd17			Gm4750
mt-Ti	Gm6133	Gdf15			Cnih2
Gm43339	Gm49383	Slc16a12			mt-Ty
Lrrtm3	Gm5047	Gm12895			Gm11175
Slc44a5	Gm12094	C1ql3			Rarres1
Car3	Xlr4a	Gm4708			H3c2
Nptx1	Gm47775	Tmem151a			mt-Tv
Hes5	Gm34552	Tmem200b			Cyp1a1
Nobox	Gm6425	Igfals			Fbxl13
5033406O09Rik	Rpl21-ps11	Lnp1			Cdsn
Moxd1	Gm28809	Adra2c			Sstr4
Gm37530	Gm5178	Gm49774			Galnt18
RP23-199B10	Fgf7	H1f10			Dsp
Gm9108	Rps18-ps6	Pitx3			Adra2a
Rps27a-ps2	Trbc1	Nefm			Syt7
Dach2	Gm49776	Tbxa2r			Gm12430
Gm4149	Gm21970	H3c15			Lipo3
Gm42692	Gm20400	Fads6			Gm5276
Car2	Rpl29-ps5	Dmrta2			Dynlt1-ps1
Hydin	U6	Ppp1r3c			Gm19774
Ush1c	Gm20528	Sptbn2			Rem2
G0s2	Rpl21-ps8	Esrrb			Elfn1
Trnp1	Lhfpl3	Wnt7b			Gm18335
Stmn4	Gm42047	Rbp4			Gm6212
Bend6	C430002N11Rik	Dmpk			mt-Tg
Gal	Cfap97d2	Adamtsl4			Paqr7
Gm12245	Gm13827	Gm46546			Slc1a1
Ntn5	Gm18734	Ntng2			Srrm4
Hspa1b	Gm4287	Gm16759			Cdh22
Tmem179	Gm13039	1700023B13Rik			Kcnh2
Gm13433	Cabcoco1	Cdk5r2			Cacna1h
Gm2805	Nr2e1	Gm5191			Foxd2
Gm45073	Gm10045	Gm42928			Gm5425
Rps13-ps1	Gm31645	Gm8069			Cpne7
Matn3	Fstl5	Nxph4			Rtl1
Cyb561	Serpina3m	Svop			Sulf2
mt-Te	1110032F04Rik	S1pr5			Car8
Irs3	Gm20463	Gm35106			Rab3b
Car9	Gm14163	Nr2f6			Gm6533
Unc93a	Ltk	Yjefn3			Gm19810
Draxin	Gm14633	Chac1			Gm8508
Mfrp	Gm49789	5830418P13Rik			Gm4076
Dipk1c	Aplnr	Cbs			mt-Tl1
Cdh3	Gm8113	Kif26a			Tacr1
Chst3	Otx2	Arl4d			Actn3
Chst1	Gm49491	Rell2			Gm6565
Gm10043	Gm14970	Akap6			Foxd2os
mt-Tq	Gm6065	Pld6			Gm6361
Hs6st3	C2cd4b	Dysf			Itpa-ps1
Dusp2	Mnd1-ps	Tmem35a			Gm7434
Tyrp1	Gm3203	1700020L24Rik			Ndufa11b
Ccdc190	E230025N22Rik	Gm37167			Gm6368
Fgf21	Neurod4	Igsf11			Gm6540
Dynlt1b	Gm7561	Igf2r			Nova2
Erfe	Gm6937	P2rx3			Prr7
Twist1	Vmn2r128	Aldh1a7			Gm5417
Gm29260	Gm12642	Igfbp3			Gm5529
Arpp21	Smim40-ps	Gm12362
Ndp	Gm50188	Foxl1
Arntl2	Lipo2	Prokr1
Gm50321	Clec12a	Gabrg3
Anxa8	Arf4os	Proser2
Gm10074	Gm24978	Gm5873
Gap43	Gm10095	Baiap2l2
Gstm2-ps1	Prss56	Kcnj12
Map7	Gm4211	Gm37201
Fgf1	Gm22973	Gm7049
Hspa1a	A530016L24Rik	Gm8130
Atp6v0a4	A430078I02Rik	Shc3
D930036K23Rik	Gm43137	Prkcq
Plin4	Fam83c	Rasl12
1700087I21Rik	Gm6166	Pgap6
Arc	Acox2	Cdk15
Sox2ot	Tespa1	Dusp4
Gm6517	Gm49513	Cbfa2t2-ps1
Gm9514	Gm3699	Mmp28
Gm2225	Gm37785	Gm1673
Hpse	Gm15934	Snx31
Pcna-ps2	Gm15065	Trim47
Atp1b1	Gvin3	Bmp2
Gm45847	Asprv1	Stil
Gm128	Gm40332	Slit3
Serpinb6b	Tsx	Gm20628
Cntf	Gm28037	Wscd1
Cntn6	Gm29542	Gnai1
Cdh15	Ptcra	Adamtsl5
Dcc	Gm10827	Ppp1r35
Cracdl	Gm6681	Msx2
Gm15910	Kcnj8	Sox1
D130007C19Rik	Gm45785	Flnc
Wnt4	Gm20721	Gm18609
Xaf1	Gm5896	E230020D15Rik
Prex2	Gm12013	Gm26566
Inhba	Gm6974	Sgsm1
Gm45501	Gm13921	Pcdha12
Gm10036	1700026F02Rik	Gm43431
Gm17829	Gm10988	Ptgr1
Rps15a-ps6	Gm14148	Pdgfra
AI506816	Gm48016	Pcp4l1
St3gal6	Gm14056	Ndrg4
Gm44929	Gm9104	Gm10010
Gm48249	Gm7019	Gm536
1700001C19Rik	Gm8960	Dnajc6
Kcnh3	Gm6594	Stk32a
Adcy5	Gm12475	Fam171b
Lamc2	Gm14541	Gm14706
Gjb5	Gm20156	Espn
E130201H02Rik	Gm42686	Spock1
Esyt3	Gm8163	Ppp1r14a
Gng5-ps	Gm8054
Rps15a-ps7	Rpl31-ps4
Ace	Atp5k-ps2
Spire2	Gm37988
Ppfia2	Gm17868
Chst9	Gm47273
Kcnh1	Gm4780
Gstm1	Gm28417
Spint1	Eif1ad18
Osgin2	Gm6410
mt-Tw	Klb
Car14	Gm19777
Hsd17b2	Gm28911
D3Ertd751e	Gm12840
Bace2	Gm8623
Fam83d	Gm48151
AA465934	Gm10653
Hcrtr1	Gm45454
Ppp2r2b	Gm5473
Nox4	9430037G07Rik
Foxj1	Gm44109
Cox7c-ps1	Rpl19-ps10
Sec1	ENSMUSG00002075551
Tesmin	Gm8909
Mpped2	C530044C16Rik
Tpm3-rs7	Gm8062
Gm45754	Gm48088
Htr1d	Gm11694
Gm28439	Gm37449
Igf2	Gm47154
Syt17	Fth-ps3
Ctsl	Gm3617
Wfikkn2	Gm5789
Gm10222	Gm47750
Jph1	Gm45512
mt-Nd4l	Gm28900
Mme	Gm46542
Mamdc2	Gm43008
Nsg2	Gm46522
Gm18095	Gm45660
Cntn4	Gm12271
Tnr	Glp1r
mt-Tm	Galnt13
Vash2	Gm49312
Lnx1	Gm4754
Ccn5	Gm15516
Vsnl1	Gm48210
Tmc7	Gm38182
Zpbp	Gm45808
Igfbp6	Snurf
Lama2	Gm8237
mt-Tk	Gm5586
Wscd2	Gm8356
Fam169a	Gm9407
Gm12247	Gm7252
Ttyh1	Gm6679
Slc38a4	Gm15655
H4c9	Gm48690
mt-Co1	S1pr4
Emilin1	Adamts13
Drd1	Gm45627
Gm13283	Gpr132
Gabrb3	Gm8101
Depdc1a	Gm6343
mt-Nd4	Rps12-ps17
Kansl2-ps	Gm47942
Lrrc4b	Gm7565
	Rps12-ps14
	Rps12-ps13
	Gm20631
	Gm43028
	Gm11574
	Rpl21-ps14
	Cbx3-ps4
	Rps12-ps16
	Vmn1r43
	Gm6651
	Gm6676
	Gm13653
	Gm41041
	ENSMUSG00002076475
	Gm44712
	Gm47655
	Rps12-ps18
	Gm8896
	Gm13529
	Rpl27-ps1
	Gm46649
	Gm10327
	Hnrnpa1l2-ps2
	Gm7498
	Rps12-ps6
	Gm10916
	Cbx3-ps8
	Gm15921
	Gm17786
	Gm16550
	Gm7232
	Cbx3-ps5
	Rpl31-ps14
	Rps12-ps15
	Rpl15-ps5
	Gm5787
	Gm6433
	Gm15682
	Msantd1
	Gm48909
	Gm11793
	Gm11127
	Gm6286
	Rps12-ps12
	Rpsa-ps12
	Ywhaq-ps2
	Gm5230
	Gm12091
	Gm14730
	Gm9238
	Gm41780
	Rps12-ps11
	Gm42627
	Gm14398
	Rps13-ps5
	Spn
	Gm38358
	9130008F23Rik
	Gm9619
	Gm6316
	Gm48640
	Lyz1
	Gm16416
	Gimap6
	Gm47820
	Gm15884
	Rpl7a-ps7
	Gm6129
	Gm14650
	Gm48087
	Gm15464
	2210418O10Rik
	Smt3h2-ps4
	ENSMUSG00002076238
	Gm36684
	Gm4795
	Gm6330
	Gm4977
	BC048644
	Gm36961
	ENSMUSG00002076697
	Gm6043
	Gm13320
	Gm44790
	Hnrnpa1l2-ps
	Gm13623
	Rpl21-ps6
	Gm15833
	Gm7539
	Gm11971
	Gm19062
	Rps24-ps2
	Gm11449
	Gm19366
	Gm4968
	Gm8557
	Gm4828
	Gm11531
	H3f3c
	H2-K2
	Gm11663
	Gm10313
	Gm47681
	Gm6227
	Gm20568
	Gm12411
	Gm43444
	Gm12261
	Gm43622
	Gm11824
	Gm15719
	Gm7079
	Gm9224
	Gm13690
	Gm3851
	Gm9025
	Gm15616
	Gm49739
	Rps19-ps5
	Gm4817
	Gm8565
	Gm7381
	Gm13740
	H2-Q1
	Taco1os
	Gm46577
	Gm5643
	Gm5630
	Gm8213
	Gm11284
	Gm18025
	Gm13413
	Gm12337
	Gm5564
	Gm10268
	Gm10499
	Rpl13-ps3
	Gm7125
	Rpl21-ps1
	Lims2
	Clec4a1
	Gm5075
	Gm7030
	Gm5497
	Gm14336
	Gm29668
	Gm4335
	Gm37009
	Shisa3
	Gm11953
	Gm15599
	Nipal2
	Gm50045
	Gm37108
	Gm15483
	Gm7857
	Gm5921
	ENSMUSG00000118905
	Gm13882
	Rpl30-ps3
	Gm10463
	Gm12017
	Gm30698
	Gm48771
	Gm7588
	Gm3809
	Spr-ps1
	Gm5854
	Gm15057
	Gm12331
	Gm45162
	Gm21984
	Gm12419
	Rps19-ps1
	Gm9130
	Gm37025
	Gm11989
	Gm46496
	Rpl34-ps2
	Gm16470
	Rpl7-ps8
	Ctsk
	Gm11991
	Gm5621
	H2-Bl
	Gm5791
	Gm21742
	Gm4853
	Gm44215
	Gm7198
	Gm5842
	Gm4342
	Gm4786
	Gm6767
	Gm10252
	Gm12291
	Rps18-ps3
	Gm6210
	Gm50166
	Olfr482
	Gm7200
	Gm6758
	Gm46209
	Gm2445
	Bcl2a1d
	Gm8624
	Gm6942
	Gm8341
	Gm10291
	Gm14049
	Gm15526
	Gm43655
	Rpl31-ps11
	Gm43332
	Gm12335
	Gm13586
	Fpr2
	Ctla2a
	Astn1
	Gm6450
	Gm6376
	Gm8250
	Gm6291
	Gm4217
	Gm7266
	Serpinb2
	Gm14130
	H2-Q5
	Gm16385
	Gm45234
	Gm10224
	Gm15899
	Rps18-ps5
	Selenok-ps5
	Gm15989
	Hmgb1-ps4
	Gm6296
	Gm7868
	Gm3200
	Gm12380
	Hmgb1-ps9
	Gm4518
	Gm12666
	Gm12922
	Gm13182
	Gm7860
	Gm15428
	Rpsa-ps11
	Gm14111
	Gm4353
	Gm7413
	Gm10155
	Gm15793
	Gm7399
	Gm12344
	Gm9246
	Gm5507
	Rps19-ps2
	Gm8349
	Gm11362
	Rplp0-ps1
	Gm37070
	Dbx2
	Olfr77
	Gm4575
	Gm7985
	Gm13238
	Gm10736
	Gm9711
	Gm3534
	Gm6218
	Speer3
	Gm11878
	Rpl10a-ps4
	Gm5826
	Gm34432
	Gm12003
	Gm16335
	Rpl7a-ps5
	Rpl21-ps4
	Gm6034
	Gm50357
	ENSMUSG00002075501
	Gm11687
	Gm12286
	Gm5619
	Gm11533
	Rps8-ps2
	Gm7622
	Gm12416
	Gm10015
	Gm19945
	Gm12241
	Gm12944
	Gm14296
	Gm47761
	Gm5561
	Gm7867
	Gm5461
	Serping1
	Hmgb1-ps5
	Cysltr2
	Gm4935
	Gm13517
	Rps2-ps5
	Gm37670
	Scd3
	Rps13-ps2
	Gm17837
	Gm20369
	F630040K05Rik
	Rpl36a-ps3
	Rps6-ps3
	1500004A13Rik
	H2-Q10
	Gm2710
	Gm14165
	Rpl19-ps9
	Usp50
	Gm8234
	Gm15851
	Orm2
	Epha8
	Gm15536
	Gm28551
	Gm14279
	H2-T-ps
	Dnah2os
	H3f3a-ps2
	Rps8-ps5
	Gm11008
	Gm4929
	Ankrd34c
	Gm11425
	Gm17171
	Gm6576
	Gm6170
	Gm6402
	Gm10237
	Gm14383
	Gm47854
	Gm4199
	Gm9008
	Gm6740
	Gm2308
	Gm19486
	Gm6568
	Cox6c2
	Mdm4-ps
	Efcab15
	Krt7
	Gm17748
	Gm7476
	Gm11960
	Gm4691
	Gm9431
	Gm5263
	Gm10320
	Gm26885
	Gm11249
	Gm8520
	Rps12-ps9
	Gm4876
	Gm16415
	Gm3839
	Gm20900
	Gm13772
	Gm4811
	Gm46142
	Gm15191
	Rpl21-ps7
	Gm13158
	Gm5539
	H2-DMb2
	Rps3a2
	Gm12892
	Rps12-ps1
	Rpl7a-ps10
	H2-T10
	Rpl10-ps2
	H2bc13
	Gm9013
	Gm10709
	Cyp4f37
	Gm26712
	Cfb
	Gm11185
	Rpl38-ps2
	Gm5866
	Gm7027
	Gm28530
	Trhr
	Gm6788
	Gm12712
	Gm6153
	Gm10029
	Rps2-ps4
	Fth1-ps
	Gm7899
	Gm8942
	Ltb
	Rpsa-ps5
	Gm42933
	Gm10362
	Traf1
	Gm9169
	Gm5786
	Gm8253
	Gm5874
	Uqcrh-ps1
	Gm7287
	Gm16199
	Gm15900
	Gm9595
	Gm4798
	Gm12508
	C630004M23Rik
	Gm10293
	Rpl39-ps
	Gm49832
	Slc38a8
	Rpl19-ps7
	Gm13864
	Gm9294
	Mc4r
	Irak3
	Gm6745
	Gm2399
	Gm4654
	Gm4835
	Gm8756
	Hmgb1-ps6
	Gm6035
	Gm5445
	Gm19209
	Gm5521
	Gm7422
	Gm5937
	Zmynd15
	Gm32802
	Batf
	Gm15267
	Gm6341
	Rpl17-ps4
	Gm47939
	Gm6363
	Gm10290
	Gm5853
	Gm5487
	Gm6109
	H2ac22
	Gm44180
	Gm8522
	Gm10284
	Gm29257
	Gm8663
	Gm53055
	Dcn
	Gm15796
	Plbd1
	Gm12583
	Gm13167
	Gm15573
	Gm9396
	Rps19-ps6
	Gm16060
	Gm4852
	Pcdhgc4
	Gm6813
	Gsg1l
	Gm3695
	Gm15772
	Stap1
	Rpl31-ps12
	Gm2099
	Gm10420
	Gm7589
	Scn1a
	Gm26670
	Gm6755
	Gm18646
	Gm13226
	Gm6992
	Hmgb1-ps1
	Gm48048
	Gm5391
	Gm44429
	Gm20627
	Gm5451
	Slc13a3
	Samsn1
	Gm29683
	Gm8319
	Gm20689
	Gm13232
	Gm11940
	Ybx1-ps2
	Dcdc2a
	Tfpi2
	Pde4b
	Gm7468
	Gm14140
	Gm13378
	Hcls1
	C1rb
	Cabp4
	Gm11585
	Gm5121
	Gm13215
	Gm4865
	Rpl31-ps16
	Gm26862
	Gm8129
	Gm14295
	Lst1
	Gm4609
	Btf3-ps4
	Gm20570
	Slco2a1
	Gm13611
	Gm13341
	Gm10193
	Gm7299
	Gm5512
	Gm7600
	Gm8934
	Gm2546
	Gm11599
	Rpl31-ps13
	Gm10257
	Gm10443
	Gm6023
	Gm8556
	Sdcbp2
	Rps12-ps24
	Gm5434
	Madcam1
	Rpl21-ps12
	Zfp982
	Gm4949
	Gm5920
	Gm16409
	Gm6051
	Gm43096
	Gm4824
	Gm46432
	Ndufs5
	Rpl6l
	Gm13192
	Gm5824
	Gm47794
	Gm14539
	Gm7466
	Rhbdl2
	Gm7192
	Fam81a
	Gm11826
	Rpl5-ps1
	Gm15223
	Rpl30
	Rps2-ps6
	Tdrd9
	Csn3
	Mir703
	Gm3512
	Atp5l-ps1
	Gm12996
	Rpl36a-ps2
	Bcl2a1a
	A530032D15Rik
	Gm7114
	Gm12844
	Gm6851
	Gm4963
	Txn-ps1
	Gm5781
	Gm38166
	Gm5469
	Gm11196
	Gm14845
	Gm5898
	Gm14303
	Gm8158
	Fermt1
	Gm43213
	Rpl36-ps2
	Rps8-ps4
	Actg-ps1
	Gm20796
	Cftr
	Gm17494
	Dchs2
	Gm2004
	Gm16477
	Rbpj-ps3
	Gpx4-ps1
	H2-Q6
	Smpdl3b
	Gm8483
	Gm8717
	Rps29
	Gm49867
	Gm2962
	Gm12112
	Gm13091
	Gm29650
	Gm10263
	Gm6916
	Gm2965
	Gm14822
	Arg2
	Acpp
	Rps3a3
	Gm8451
	Llph-ps1
	Gm8172
	D630044L22Rik
	Arrdc4
	Gm5845
	Rps2-ps11
	Gm7446
	Slc2a6
	Gm18562
	Anapc15-ps
	E230029C05Rik
	Lepr
	Gm7733
	Gm14681
	Aspa
	Vax2os
	Gm2387
	Gm8112
	Gm14414
	Fgd5
	Mir181a-1hg
	Tfap2b
	Rpl21-ps10
	Rps26-ps1
	Gm3131
	Mmp9
	Rps12-ps10
	Gm29237
	Zfp973
	C4a
	C730034F03Rik
	Gm6474
	Atp5k
	Gm42922
	Gm7543
	Rpl19-ps1
	Gm7432
	Gm6264
	Gm26631
	Rps7-ps2
	Psmc3ip
	Gm9046
	Bdkrb1
	Gm5844
	Gm10120
	Gm5558
	Snord104
	Tmsb15b1
	Gm10705
	Hmga1b
	Gm4705
	Gm6978
	Gm7285
	Gm6419
	Gm14173
	Gm7551
	Lta
	Mab21l3
	Gm17241
	Gm3511
	Fyb
	Gm11605
	Gm13392
	Gm7278
	Adgrg6
	Rpl37rt
	Gm16374
	Gm12804
	Gm13768
	Gm9625
	Gm38317
	Txnip
	Gm8991
	Gm7729
	Gm49760
	Gm6254
	Gm6652
	Rpl17-ps5
	Gm10356
	Alox5
	Zfp967
	Fbxo44
	Gm5620
	Rpl18-ps1
	D930030I03Rik
	Gm8797
	Gm10241
	Gm8512
	Gm18959
	Slc39a4
	Gm9410
	Gm6375
	Csl
	Gm4734
	ENSMUSG00002075524
	Gm7803
	Gm6063
	Gm48557
	Gm3222
	Gm3716
	Gm27219
	Tpt1-ps6
	Gm31332
	Rtn1
	Gm9048
	BC065397
	Poln
	Adam23
	B230312C02Rik
	Cd34
	Gm7206
	Rab26os
	Gm11942
	Uba52-ps
	Gm4742
	Gm12791
	Acsbg1
	Gm17082
	1700040D17Rik
	Gm14287
	Gvin-ps3
	Gm10076
	Nrxn3
	Gm10051
	Ftl2-ps
	Rps13-ps4
	Psenen-ps
	Tnfrsf1b
	Rxrg
	Gm14438
	Fam220-ps
	Taf9-ps
	Zfp473
	Gm12657
	Gm5830
	Glns-ps1
	Rpl34
	Stmn2
	Gm12428
	B020010K11Rik
	Rgs8
	Wdr93
	Aldh3b2
	Rps23-ps2
	Megf11
	Rpl30-ps10
	Gm12164
	Gm46379
	Napsa
	Llph-ps2
	Gm6181
	Rpl21
	Gm3555
	Rpl5-ps2
	2900005J15Rik
	Gm1859
	Gm4316
	ENSMUSG00002075486
	Gm6867
	B230220B15Rik
	Gm10481
	Adamts8
	C920021L13Rik
	Rpl29-ps2
	Gm8326
	Gm10154
	Gm15013
	Gm13146
	Gm12482
	Gm2830
	Gm11703
	Gm13363
	Gm3362
	Gm49920
	Gm6159
	Aspg
	Gm9174
	Gatm
	Gm8355
	Rps2-ps8
	Mrps36-ps2
	Rhbdl3
	Adamts19
	Ccdc88b
	Slc1a2
	4930581F22Rik
	Gm16089
	Cfp
	Gm42808
	Gm12254
	Gm45246
	Rgs16
	Rpsa-ps2
	Snhg8
	Rps15-ps2
	Gm5527
	Gm49207
	Gm15501
	Rpl32-ps
	Gm9044
	Rpl35a-ps5
	Gm5582
	Psmb6-ps2
	Gm5171
	Zfp965
	Gm9040
	Rpl27-ps3
	Rpl30-ps9
	Rbm3-ps
	Gm15454
	Tubb4b-ps2
	Tcea3
	Gm4617
	Rps19-ps4
	Rpl7-ps9
	Gm3744
	Gm10182
	Gm4613
	Rpl19-ps6
	Gm9083
	Gm8775
	AK157302
	Arl5c
	Gm3379
	Gpr179
	Sox8
	1700029J07Rik
	Gm2541
	Gm7935
	Gm6278
	Gm14305
	Gm6749
	Gm32717
	Fas
	Ttc30a2
	Pecam1
	Rps28
	Gm6352
	Gm8652
	Myh7b
	Cabp1
	She
	Ppp1r2-ps4
	Ptpn22
	Crybb2
	Gm3194
	Gm9826
	Gm9042
	Gm5869
	Gm13328
	Gm5160
	Gm17087
	Zfp984
	Rps19-ps7
	Slc6a13
	Rspo1
	Gm7818
	Dynlt2a3
	Gm5616
	Gm8337
	BC021767
	1500015A07Rik
	Gm13597
	Gm9800
	Rps23-ps1
	Tekt2
	Tnfrsf4
	Wdr38
	Gm10358
	Gm10566
	Gm5297
	Gm5511
	Gm15590
	Rnf165
	C1s2
	Lsamp
	Gm6883
	Gm14648
	Rpl7a-ps3
	Gm7517
	Gm7172
	5830417I10Rik
	1700022I11Rik
	Gm12097
	Gm14026
	Bfsp2
	Gm8894
	Cox20b
	Syt1
	Ifi204
	Rpl35a
	Gm13464
	Gm11353
	Zfp968
	Synm
	Zc3h12a
	Cbx3-ps7
	Gm9830
	Ndufb1
	Pcdhb6
	Rpl22-ps1
	Trmt112-ps1
	Gm12009
	Gm28323
	Snhg12
	Gm9512
	Gm11488
	Dpysl4
	Capn3
	Mtus2
	Gm3383
	Gm13408
	Tomm7
	Gm11889
	Gm45855
	Gm6663
	Bod1-ps
	Sorbs1
	Pcdhgb8
	Gm15610
	Gm37164
	Gm6252
	Myb
	Cd244a
	Gm5380
	Gm9755
	1700028E10Rik
	H2-D1
	Hhip
	Gm13082
	Arhgdib
	Gm6829
	Rassf10
	Gm12693
	Zfp969
	Arhgap45
	Hspe1-rs1
	Adamts14
	Gm15466
	Zfp993
	Rpl10-ps5
	Casq1
	Icosl
	Brsk2
	Rplp2-ps1
	Gm5093
	Rpl29
	Gm14480
	Ptpn6
	Basp1
	Gm4724
	Gm19196
	Ecrg4
	Zfp991
	Gm47451
	Eya2
	Gm11518
	Gm7895
	Lrmda
	Gm5917
	Gm10075
	Adam19
	Gm5945
	Hmcn1
	Gm26881
	Snrpf
	Ndst3
	Ap3m1-ps
	Gm6158
	Gm13430
	Gm6988
	Tpm3
	Gm15542
	Mdk
	Serf1
	Epb41l4aos
	Gm9045
	9430081H08Rik
	Adcy1
	Ovgp1
	Alms1-ps1
	Ube2n-ps1
	Gm16754
	Birc3
	Eml6
	Gm7332
	Snora57
	Ftl1-ps1
	E430024P14Rik
	Gm8655
	Rpl37
	Gm16386
	Rps8-ps1
	Eif3s6-ps2
	Rinl
	RP23-180C14	7
	Arhgap4
	Zbtb7c
	H2bc15
	H2-Q7
	BC022960
	Gm25432
	Gm3788
	Gm14270
	Hic1
	Gm7984
	Gm12966
	Gm5822
	Apobr
	Cdrt4
	Gm6682
	Gm14519
	Caprin2
	Gm13904
	Add2
	Col8a1
	Gm5526
	Pip5kl1
	Gm32031
	Gm8666
	Gm9049
	Gm8264
	Macroh2a3
	Zfp783
	Stk32c
	Gm8752
	Gm8226
	Cyp27a1
	Acaa1b
	Gm13577
	Rpl7a-ps11
	Ndufs6
	Gypc
	Gm2026
	Gm8741
	Rps6-ps4
	Tes3-ps
	Gm7329
	Pet100
	Rps15-ps3
	Gm16238
	Gm10180
	Nrcam
	Gm10544
	Abca9
	Gas5
	Epas1
	Fes
	Nmb
	Gm6505
	Gm8849
	Rpl27a-ps4
	Gm12338
	Spa17
	Has2
	Fndc1
	H2-Q4
	Nfkbid
	Rpl10-ps6
	Gm2007
	Cox5b-ps
	Gm50083
	Gm8971
	Gm13767
	Gm43172
	Gsap
	Flt4
	Def6
	Rpl36a-ps1
	Smpd5
	Gm30970
	Zfp966
	Gm48653
	Rab20
	Gm5828
	Anxa3
	Dynlt2a2
	Plek2
	Dpf3
	Gm37784
	Gm2999
	Gm5131
	Hspa9-ps1
	Gm37829
	Ngfr
	Ctla2b
	Ica1
	Fn3k

## Sheet: PTEN D10 Down QKO DEGs
QKO D10 Up	QKO D10 Down	PTEN D10 Down		QKO D10 Up + QKO D10 Down	QKO D10 Up + PTEN D10 Down	QKO D10 Down + PTEN D10 Down		All
330	603	1605		0	15	739		0
Asmt	Gm45062	Gm21985			Gm49980	RP24-87H1.13
Gm50461	Rps18-ps4	Gm44503			Cckbr	Gm18840
Hbb-bs	Gm44505	Ms4a4c			Rps13-ps1	Gm48116
Gm53030	Gm21983	Gm16332			Car9	Gm49369
Gm17546	B430305J03Rik	Plac8			Mfrp	Nnt
Hbb-bt	Gm49368	2700046A07Rik			Dipk1c	Gm20390
Hba-a1	Gpr18	Mmp7			Chst1	Gm49388
Gm4450	Gm49527	Sirpb1b			Cdh15	Gm20431
Slc6a16	Gm20691	H2-M2			Xaf1	Cfhr2
Tlx3	Gm48609	Raxos1			Prex2	Gm45713
Reg4	Fam183b	Ugt1a1			St3gal6	Gm20503
Bpifb5	Gm47398	Gm15922			Bace2	ENSMUSG00002076377
Jakmip1	Wnt3	Gm35040			Wfikkn2	Gm49333
Gm9077	BC023719	Clec4e			Tnr	Treml4
Kng1	Gm26826	Cd69			Lrrc4b	Ugt1a9
Gm50434	Mir142hg	Vmn2r7				Gm47162
Ankrd53	4732414G09Rik	D630033O11Rik				Gm28539
Zfp990	Gm42957	Vmn2r5				H2-Q2
Snhg11	Gm13398	Gm7457				Gm5966
Gm38374	Smim40	Svep1				Gm16165
Stpg2	Gm30042	Gm43050				Gm43738
Gm12043	Gm15473	Cntnap4				Ugt1a5
5031415H12Rik	Pkd1l1	Fezf2				Gm14493
Bcan	Xlr4a	Ugt1a2				Gm6647
Nrn1	Gm47775	Gm26709				Lipo4
Gm7527	Gm34552	Gm48065				4933424M12Rik
Gjb2	Gm6425	Ugt1a8				Gm12181
Gm44951	Gm28809	Hoxb4				Gm45216
Smim5	Fgf7	Noxa1				Siglece
Gm42969	Rps18-ps6	Gm15925				Adam7
Sp8	Trbc1	Gm34397				Saa2
Gpr25	Gm20400	Hrh2				Gm47428
Kcnip1	Lhfpl3	9630028I04Rik				H2-Ob
Gm49131	C430002N11Rik	Saa3				Gm8880
Cdcp1	Cfap97d2	Tyr				Gm6133
Btbd35f3	Gm13827	Dpys				Gm49383
D230049E03Rik	Gm18734	Kcnj9				Gm5047
Emilin3	Gm4287	Vmn2r6				Gm12094
Edn3	Cabcoco1	Agtr1a				Rpl21-ps11
Gm8900	Gm31645	Gm9932				Gm5178
Slc25a31	Fstl5	Atp1a4				Gm49776
Mmp25	Serpina3m	Gm14548				Gm21970
Camkv	1110032F04Rik	C3				Rpl29-ps5
Spink13	Gm49789	Lcn2				U6
Wdr72	Aplnr	Kng2				Gm20528
Csmd2	Otx2	Gm14061				Rpl21-ps8
H3c11	C2cd4b	Gm36120				Gm42047
Gm49179	Mnd1-ps	Mettl7a2				Gm13039
Fam163a	Gm3203	Gm5827				Nr2e1
Tecta	E230025N22Rik	Tafa1				Gm10045
Adrb1	Gm7561	Thpo				Gm20463
Oca2	Gm6937	Gm14278				Gm14163
Gm43205	Gm12642	1700036A12Rik				Ltk
Metazoa_SRP	Smim40-ps	Defb9				Gm14633
Cdh1	Arf4os	Chil1				Gm8113
Fam155a	Gm24978	B130024G19Rik				Gm49491
Plekhg4	Prss56	Cd79b				Gm14970
Nptx2	Gm4211	Ccr6				Gm6065
Slc2a2	Gm22973	Hp				Neurod4
Otog	A530016L24Rik	Drd5				Vmn2r128
Cntn2	A430078I02Rik	Il21				Gm50188
Npw	Gm43137	Scn7a				Lipo2
Tmem158	Fam83c	Gm7378				Clec12a
Meltf	Gm6166	Gpr88				Gm10095
Gm42972	Acox2	Steap4				Gm49513
Angpt4	Tespa1	D830044D21Rik				Gm3699
Lamb3	Gm37785	Camp				Gvin3
Adra1d	Gm15934	Kcne3				Tsx
Muc1	Gm15065	Trdn				Gm28037
Foxe3	Asprv1	Gcat				Gm29542
mt-Td	Gm40332	Erv3				Gm6681
Scarna2	Ptcra	Gm11240				Gm20721
Hmgcs2	Gm10827	Gm36879				Gm12013
Krt23	Kcnj8	Gm43621				Gm13921
Mrgprf	Gm45785	Gm12534				Gm48016
Sphkap	Gm5896	Ces1d				Gm9104
mt-Tl2	Gm6974	1110002J07Rik				Gm8960
Wnt10a	1700026F02Rik	Gm7967				Gm6594
Prrt4	Gm10988	Gm15603				Gm14541
Msln	Gm14148	BC023105				Gm42686
Klhl14	Gm14056	Sh2d1b1				Gm8163
Ndor1	Gm7019	Fcrls				Gm8054
Cox6a2	Gm12475	Casp4				Rpl31-ps4
Papolb	Gm20156	Gm11787				Atp5k-ps2
Elmod1	Gm37988	B4galnt2				Gm17868
mt-Tt	Gm47273	Gm13584				Eif1ad18
Kcne1	Gm4780	Pira2				Gm19777
Gm45853	Gm28417	Dsg1a				Gm28911
Rtn4rl2	Gm6410	Gm43196				Gm12840
Egfem1	Klb	Foxn4				Gm8623
mt-Ti	Gm48151	Gm14673				Gm10653
Gm43339	9430037G07Rik	Slc34a2				Gm45454
Gm5626	Gm44109	Mybph				Gm5473
Lrrtm3	Gm8909	Dlx1				Rpl19-ps10
Rn18s	C530044C16Rik	4921539H07Rik				ENSMUSG00002075551
Slc44a5	Gm8062	Spib				Gm48088
Gm6900	Gm11694	Cyp4f15				Gm37449
Car3	Gm3617	Rit2				Gm47154
Nptx1	Gm5789	Blk				Fth-ps3
Hes5	Gm46542	Nos2				Gm47750
Fzd10	Gm43008	AW112010				Gm45512
Nobox	Gm12271	Aoc1				Gm28900
5033406O09Rik	Glp1r	Itln1				Gm46522
Moxd1	Gm49312	Gm45623				Gm45660
Gm37530	Gm48210	Slc22a6				Galnt13
Cacna1b	Gm38182	Gm43517				Gm4754
mt-Th	Gm45808	Musk				Gm15516
RP23-199B10	Snurf	Kank4				Gm8237
Gm9108	Gm9407	Gm28652				Gm5586
Rps27a-ps2	Gm6679	Nlgn3				Gm8356
Dach2	Gm15655	Folh1				Gm7252
Gm4149	S1pr4	Lgi1				Gm48690
Gm42692	Adamts13	Cldn2				Gm6343
Car2	Gm45627	Ighm				Rps12-ps17
mt-Ts2	Gpr132	Abca8a				Rps12-ps14
H3f3a-ps1	Gm8101	A530065N20Rik				Rps12-ps13
Hydin	Gm47942	Them7				Gm43028
Tmem181b-ps	Gm7565	Adcy4				Rpl21-ps14
Ush1c	Gm20631	A730020M07Rik				Rps12-ps16
G0s2	Gm11574	Foxr2				Gm6651
Trnp1	Cbx3-ps4	Lama4				Gm13653
Stmn4	Vmn1r43	Il1b				Gm41041
Bend6	Gm6676	4930519K11Rik				ENSMUSG00002076475
mt-Ts1	Gm44712	Gm20657				Gm47655
Gal	Gm13529	Gm37477				Rps12-ps18
Gm12245	Cbx3-ps8	Gm15688				Gm8896
mt-Tr	Cbx3-ps5	Tspan11				Rpl27-ps1
Ntn5	Msantd1	Lbp				Gm46649
Hspa1b	Ywhaq-ps2	Dhrs9				Gm10327
Mesp2	Gm42627	Tnnt3				Hnrnpa1l2-ps2
Tmem179	Gm38358	Dsg1b				Gm7498
Gm13433	9130008F23Rik	Gm14599				Rps12-ps6
Gm2805	Gm48640	Fpr1				Gm10916
Rpl31-ps8	Gimap6	Gm36908				Gm15921
Gm6204	Gm47820	Sorcs3				Gm17786
Gm8956	Gm15884	Gpr84				Gm16550
Gm45073	Gm14650	Hnmt				Gm7232
Htra3	Gm48087	Gm36660				Rpl31-ps14
Shank1	Gm36684	Cpa6				Rps12-ps15
Matn3	Gm4795	Ptx3				Rpl15-ps5
Cyb561	Gm6330	A130077B15Rik				Gm5787
Apoo-ps	BC048644	Fgfbp1				Gm6433
mt-Te	Gm36961	Gm38070				Gm15682
Irs3	Gm19062	Ntng1				Gm48909
1700069B07Rik	Gm11531	2900064F13Rik				Gm11793
Unc93a	Gm6227	Palmd				Gm11127
Draxin	Gm20568	Fndc11				Gm6286
Ces1g	Gm43444	Gm31946				Rps12-ps12
Kcnj14	Gm43622	Marco				Rpsa-ps12
Gm4750	Gm15719	Mcoln3				Gm5230
Cnih2	Gm7079	Slamf6				Gm12091
Cdh3	Gm4817	Gm29724				Gm14730
mt-Ty	H2-Q1	Tmem125				Gm9238
Chst3	Taco1os	Cbr2				Gm41780
Gm11175	Gm46577	Gm14320				Rps12-ps11
Rarres1	Gm5630	Dio3				Gm14398
H3c2	Gm12337	Klra2				Rps13-ps5
Gm10043	Gm13691	Gm14724				Spn
mt-Tv	Rpl21-ps1	Cxcl5				Gm9619
mt-Tq	Lims2	Exph5				Gm6316
Cyp1a1	Gm5497	Fgr				Lyz1
Hs6st3	Gm14336	Necab2				Gm16416
Dusp2	Gm13698	Vmn2r2				Rpl7a-ps7
Tyrp1	Gm13693	Brinp2				Gm6129
Ccdc190	Nipal2	Gm7986				Gm15464
Fbxl13	Gm37108	Adam28				2210418O10Rik
Cdsn	Gm13695	Grap				Smt3h2-ps4
Fgf21	ENSMUSG00000118905	Svopl				ENSMUSG00002076238
Sstr4	Gm10463	Gm32051				Gm4977
Dynlt1b	Gm30698	Gm13604				ENSMUSG00002076697
Erfe	Spr-ps1	Gpr65				Gm6043
Galnt18	Gm21984	Clec4a3				Gm13320
Dsp	Gm37025	Traf3ip3				Gm44790
Twist1	Ctsk	Nat8				Hnrnpa1l2-ps
Gm29260	H2-Bl	Tbx5				Gm13623
Arpp21	Gm21742	Gm8885				Rpl21-ps6
Ndp	Gm44215	Gm20444				Gm15833
Adra2a	Gm13696	Lrrc4c				Gm7539
Syt7	Gm10252	Gm41307				Gm11971
Gm12430	Rps18-ps3	Trappc3l				Rps24-ps2
Arntl2	Gm13697	A4galt				Gm11449
Gm50321	Olfr482	Zfp600				Gm19366
Lipo3	Gm8624	Cxcl3				Gm4968
Gm5276	Gm8341	Csf3r				Gm8557
Anxa8	Gm43655	Sp110				Gm4828
Gm10074	Gm43332	1810073O08Rik				H3f3c
Dynlt1-ps1	Gm6376	Crhbp				H2-K2
Gap43	Gm6291	Acod1				Gm11663
Gstm2-ps1	H2-Q5	Eci3				Gm10313
Map7	Rps18-ps5	Sod3				Gm47681
Fgf1	Gm15989	Rarres2				Gm12411
Hspa1a	Gm7868	Tmem132e				Gm12261
Gm19774	Gm13182	Dusp26				Gm11824
Rem2	Gm15428	Gm10774				Gm9224
Elfn1	Gm14111	Slamf8				Gm13690
Atp6v0a4	Gm4353	Fmod				Gm3851
Gm18335	Gm15793	Il1a				Gm9025
D930036K23Rik	Gm9246	Akr1c14				Gm15616
Plin4	Gm7985	C1ra				Gm49739
1700087I21Rik	Gm13238	Aoah				Rps19-ps5
Arc	Gm11878	Mcemp1				Gm8565
Sox2ot	Gm16335	Yy2				Gm7381
Gm6212	Rpl21-ps4	Cntn3				Gm13740
mt-Tg	Gm6034	C4b				Gm5643
Paqr7	Gm50357	Cd52				Gm8213
Gm6517	ENSMUSG00002075501	Clec14a				Gm11284
Gm9514	Gm11687	Il33				Gm18025
Gm2225	Gm13694	Gm6028				Gm13413
Hpse	Gm12944	Gm50242				Gm5564
Pcna-ps2	Gm47761	Lrrn2				Gm10268
Atp1b1	Gm5561	Cd72				Gm10499
Gm45847	Gm4935	Txlnb				Rpl13-ps3
Gm128	Gm13517	Igsf6				Gm7125
Serpinb6b	F630040K05Rik	Grin2b				Clec4a1
Slc1a1	1500004A13Rik	Pcare				Gm5075
Cntf	H2-Q10	Kctd14				Gm7030
Cntn6	Usp50	2900052N01Rik				Gm29668
Dcc	Gm8234	Gm16685				Gm4335
Cracdl	Epha8	Gm8371				Gm37009
Gm15910	Syt13	Nkain4				Shisa3
Srrm4	H2-T-ps	Gm15181				Gm11953
D130007C19Rik	Dnah2os	Rassf9				Gm15599
Wnt4	Gm17171	Pou2f2				Gm50045
Cdh22	Gm14383	Gbp11				Gm15483
Kcnh2	Gm9008	Gmfg				Gm7857
Inhba	Gm6740	Gbp10				Gm5921
Gm45501	Gm19486	Atp1a2				Gm13882
Gm10036	Gm6568	Gm9847				Rpl30-ps3
Gm17829	Cox6c2	Gm48352				Gm12017
Rps15a-ps6	Mdm4-ps	Gm48340				Gm48771
Cacna1h	Efcab15	St8sia1				Gm7588
Foxd2	Krt7	Sirpb1c				Gm3809
AI506816	Gm17748	Nat8f7				Gm5854
Gm44929	Gm7476	Slc16a2				Gm15057
Gm5425	Gm5263	C1s1				Gm12331
Gm48249	Gm26885	Pdyn				Gm45162
Cpne7	Gm4876	Esm1				Gm12419
1700001C19Rik	Gm46142	Cfh				Rps19-ps1
Rtl1	Gm15191	Col2a1				Gm9130
Sulf2	Gm12892	Fbln5				Gm11989
Kcnh3	Rps12-ps1	Sla				Gm46496
Car8	H2-T10	Vcam1				Rpl34-ps2
Adcy5	H2bc13	Ndnf				Gm16470
Rab3b	Gm10709	Ltbp2				Rpl7-ps8
Lamc2	Cyp4f37	Lgals12				Gm11991
Gm6533	Gm5866	Gprin3				Gm5621
Gjb5	Trhr	H2-Aa				Gm5791
E130201H02Rik	Gm12712	Vstm2a				Gm4853
Gm19810	Gm6153	Pik3r6				Gm7198
Esyt3	Rps2-ps4	F5				Gm5842
Gng5-ps	Gm42933	Tnfsf13				Gm4342
Rps15a-ps7	Gm8253	Aim2				Gm4786
Ace	Gm5874	Olfml1				Gm6767
Spire2	Uqcrh-ps1	Pirb				Gm12291
Ppfia2	Gm16199	Wfdc2				Gm6210
Chst9	Gm4798	Gbp6				Gm50166
Kcnh1	C630004M23Rik	Tenm1				Gm7200
Gstm1	Gm10293	4930430E12Rik				Gm6758
Spint1	Gm6745	Atp8b1				Gm46209
Osgin2	Gm2399	Hmgb1-ps7				Gm2445
Gm8508	Gm19209	Col24a1				Bcl2a1d
Gm4076	Gm7422	Slamf9				Gm6942
mt-Tl1	Gm47939	Hspd1-ps4				Gm10291
mt-Tw	Gm6109	Ms4a6b				Gm14049
Car14	H2ac22	Rp1				Gm15526
Hsd17b2	Gm44180	Postn				Rpl31-ps11
Tacr1	Gm10284	Pilra				Gm12335
D3Ertd751e	Dcn	Olfm5				Gm13586
Actn3	Gm15573	Efemp1				Fpr2
Gm6565	Gm4852	Marchf1				Ctla2a
Foxd2os	Gm6813	Vnn1				Astn1
Fam83d	Gm3695	Slc6a12				Gm6450
AA465934	Rpl31-ps12	Slc13a4				Gm8250
Hcrtr1	Gm2099	Gm45588				Gm4217
Gm6361	Gm7589	Slc35f2				Gm7266
Ppp2r2b	Scn1a	Wfdc1				Serpinb2
Nox4	Gm26670	AI662270				Gm14130
Foxj1	Gm5391	4933439K11Rik				Gm16385
Cox7c-ps1	Gm20627	Gm5150				Gm45234
Itpa-ps1	Gm11940	A730094K22Rik				Gm10224
Gm7434	Dcdc2a	Slc1a3				Gm15899
Sec1	Tfpi2	Dio3os				Selenok-ps5
Ndufa11b	Gm13378	Il2rg				Hmgb1-ps4
Tesmin	Gm11585	Gm43302				Gm6296
Mpped2	Gm4609	Gm26653				Gm3200
Tpm3-rs7	Gm20570	Kynu				Gm12380
Gm6368	Gm13341	Clec4d				Hmgb1-ps9
Gm6540	Gm5512	Gngt2				Gm4518
Gm45754	Gm11599	Mymk				Gm12666
Htr1d	Gm10443	Arg1				Gm12922
Nova2	Sdcbp2	A2m				Gm7860
Gm28439	Gm43096	Gm15222				Rpsa-ps11
Prr7	Gm46432	Ascl2				Gm7413
Igf2	Ndufs5	Pilrb2				Gm10155
Syt17	Gm13192	Pdgfrl				Gm7399
Ctsl	Gm47794	Ntrk2				Gm12344
Gm10222	Fam81a	Gm43042				Gm5507
Jph1	Gm11826	I830077J02Rik				Rps19-ps2
mt-Nd4l	Gm15223	Minar2				Gm8349
Mme	Rps2-ps6	Dlgap2				Gm11362
Mamdc2	Tdrd9	Crb1				Rplp0-ps1
Gm5417	Csn3	C1qtnf3				Gm37070
Nsg2	Mir703	Ccrl2				Dbx2
Gm18095	Gm3512	Gm15482				Olfr77
Cntn4	Gm12996	Adamtsl2				Gm4575
mt-Tm	Gm6851	Tnf				Gm10736
Gm5529	Gm5781	Il13ra1				Gm9711
Vash2	Gm11196	Ly86				Gm3534
Lnx1	Gm5898	Tmem132d				Gm6218
Ccn5	Gm14303	Slc22a8				Speer3
Vsnl1	Gm8158	Rasl11a				Rpl10a-ps4
Tmc7	Gm20796	Aif1				Gm5826
Zpbp	Rbpj-ps3	Pappa2				Gm34432
Igfbp6	Gm8483	Cybb				Gm12003
Lama2	Gm49867	Dct				Rpl7a-ps5
mt-Tk	Gm12112	Gm15931				Gm12286
Wscd2	Gm13091	Luzp2				Gm5619
Fam169a	Gm29650	Dsc3				Gm11533
Gm12247	Gm10263	Epsti1				Rps8-ps2
Ttyh1	Gm2965	Vsx2				Gm7622
Slc38a4	Gm14822	C2cd4d				Gm12416
H4c9	Llph-ps1	Csmd3				Gm10015
mt-Co1	D630044L22Rik	Rasef				Gm19945
Emilin1	Gm5845	Tnfsf10				Gm12241
Drd1	Rps2-ps11	Tmem132c				Gm14296
Gm13283	Gm7446	Lilra5				Gm7867
Gabrb3	Gm18562	Mmp3				Gm5461
Depdc1a	Anapc15-ps	Gpc3				Serping1
mt-Nd4	E230029C05Rik	Cdh20				Hmgb1-ps5
Kansl2-ps	Lepr	Rhoj				Cysltr2
	Gm7733	Mlc1				Rps2-ps5
	Aspa	Was				Gm37670
	Gm8112	Cysltr1				Scd3
	Fgd5	Col9a1				Rps13-ps2
	Mir181a-1hg	Ptchd1				Gm17837
	Gm3131	Gna14				Gm20369
	Gm29237	Cd74				Rpl36a-ps3
	C730034F03Rik	Naip5				Rps6-ps3
	Atp5k	Trhde				Gm2710
	Gm42922	Grm8				Gm14165
	Gm7543	Itgam				Rpl19-ps9
	Gm7432	Aqp9				Gm15851
	Gm26631	Tmprss11e				Orm2
	Rps7-ps2	Tmem196				Gm15536
	Psmc3ip	C2cd4a				Gm28551
	Gm5844	Trp63				Gm14279
	Gm5558	Vmn2r-ps11				H3f3a-ps2
	Snord104	Fgf14				Rps8-ps5
	Tmsb15b1	Cd14				Gm11008
	Gm10705	Optc				Gm4929
	Hmga1b	Il6				Ankrd34c
	Gm7551	Dennd2d				Gm11425
	Lta	Ccdc60				Gm6576
	Gm3511	Gm5292				Gm6170
	Gm11605	Ptprc				Gm6402
	Rpl37rt	Ctss				Gm10237
	Gm16374	Fbn2				Gm47854
	Gm38317	Naip2				Gm4199
	Gm7729	Adora1				Gm2308
	Gm49760	Rrh				Gm11960
	Gm6652	Rgs1				Gm4691
	Gm10356	Eln				Gm9431
	Alox5	Adap2				Gm10320
	Fbxo44	Tex49				Gm11249
	Rpl18-ps1	Nsun7				Gm8520
	D930030I03Rik	Igf1				Rps12-ps9
	Gm8797	Ptprz1				Gm16415
	Gm8512	Tmem150c				Gm3839
	Gm18959	Tgm1				Gm20900
	Gm9410	Gm15217				Gm13772
	Gm6375	Ptger2				Gm4811
	Csl	Pik3ap1				Rpl21-ps7
	Gm4734	Bin2				Gm13158
	ENSMUSG00002075524	Clec4a2				Gm5539
	Gm3716	Tox				H2-DMb2
	Gm27219	3110039M20Rik				Rps3a2
	BC065397	Art2a				Rpl7a-ps10
	Poln	Gm7932				Rpl10-ps2
	Adam23	Ccl3				Gm9013
	B230312C02Rik	Mrap				Gm26712
	Gm7206	Lilra6				Cfb
	Gm11942	Rax				Gm11185
	Uba52-ps	Gm5089				Rpl38-ps2
	Acsbg1	Nalcn				Gm7027
	1700040D17Rik	Cx3cr1				Gm28530
	Gm14287	Gm7676				Gm6788
	Gm10076	Arhgap15				Gm10029
	Psenen-ps	Cxcl12				Fth1-ps
	Tnfrsf1b	Reln				Gm7899
	Rxrg	Ccr5				Gm8942
	Zfp473	Prr16				Ltb
	Stmn2	Cndp1				Rpsa-ps5
	Gm12428	Gm26581				Gm10362
	B020010K11Rik	Arhgap25				Traf1
	Rgs8	Slamf7				Gm9169
	Wdr93	P2rx7				Gm5786
	Rpl30-ps10	Kcnj13				Gm7287
	Gm12164	Gm45338				Gm15900
	Gm46379	Masp1				Gm9595
	Llph-ps2	Radx				Gm12508
	Gm6181	Pla2g2e				Rpl39-ps
	Rpl21	Vav1				Gm49832
	Gm3555	Ncf4				Slc38a8
	2900005J15Rik	Tyrobp				Rpl19-ps7
	Gm1859	Cxcl1				Gm13864
	Gm4316	8030451A03Rik				Gm9294
	ENSMUSG00002075486	Gm18342				Mc4r
	B230220B15Rik	Tmem255a				Irak3
	Gm10481	Gm29521				Gm4654
	C920021L13Rik	Tifab				Gm4835
	Gm8326	Cyp2j9				Gm8756
	Gm10154	Adgrf5				Hmgb1-ps6
	Gm13146	Zic5				Gm6035
	Gm13363	Oxtr				Gm5445
	Gm49920	Casp1				Gm5521
	Gm9174	Edar				Gm5937
	Gm8355	Rnasel				Zmynd15
	Rps2-ps8	Slc43a1				Gm32802
	Mrps36-ps2	Arhgap30				Batf
	Slc1a2	Btk				Gm15267
	4930581F22Rik	Pik3cg				Gm6341
	Gm42808	Sox7				Rpl17-ps4
	Gm45246	Ctse				Gm6363
	Rgs16	Fbln1				Gm10290
	Snhg8	Fam107a				Gm5853
	Gm5527	Rassf2				Gm5487
	Rpl32-ps	Il10ra				Gm8522
	Gm9044	Nlrp3				Gm29257
	Rpl35a-ps5	Cldn19				Gm8663
	Gm5582	Lcp1				Gm53055
	Psmb6-ps2	Adgre1				Gm15796
	Gm9040	Ms4a4a				Plbd1
	Rpl27-ps3	Tal2				Gm12583
	Rpl30-ps9	Dram1				Gm13167
	Gm15454	Gm8420				Gm9396
	Tubb4b-ps2	Gm8222				Rps19-ps6
	Rpl7-ps9	Plekhd1				Gm16060
	Gm4613	Nr1h4				Pcdhgc4
	AK157302	Ctsh				Gsg1l
	Gm3379	Thy1				Gm15772
	Gpr179	Mpeg1				Stap1
	Sox8	Ncf1				Gm10420
	1700029J07Rik	Ocln				Gm6755
	Gm2541	Neurl3				Gm18646
	Gm7935	Ms4a7				Gm13226
	Gm6749	Csrnp3				Gm6992
	Fas	Slc16a9				Hmgb1-ps1
	Ttc30a2	Zic4				Gm48048
	Rps28	Scg5				Gm44429
	Myh7b	Gm6377				Gm5451
	Ppp1r2-ps4	Klk8				Slc13a3
	Crybb2	F13a1				Samsn1
	Gm3194	Lyl1				Gm29683
	Gm9042	Togaram2				Gm8319
	Gm5869	Gpr31b				Gm20689
	Gm13328	Scara5				Gm13232
	Gm17087	Cd300c2				Ybx1-ps2
	Zfp984	Cd53				Pde4b
	Rspo1	Gm11955				Gm7468
	Gm7818	Cldn1				Gm14140
	Dynlt2a3	Trpm2				Hcls1
	1500015A07Rik	Adhfe1				C1rb
	Tekt2	Mylk				Cabp4
	Tnfrsf4	Col1a2				Gm5121
	Gm10358	Ifi203				Gm13215
	Gm5297	Rnf125				Gm4865
	Rnf165	Ch25h				Rpl31-ps16
	Lsamp	Cdh11				Gm26862
	Gm14648	Xlr				Gm8129
	Gm7517	Ifitm1				Gm14295
	5830417I10Rik	Hpgds				Lst1
	1700022I11Rik	Tnfsf8				Btf3-ps4
	Bfsp2	Six6				Slco2a1
	Gm8894	Adamts9				Gm13611
	Cox20b	Fcer1g				Gm10193
	Synm	Bmpr1b				Gm7299
	Gm9830	Rspo3				Gm7600
	Ndufb1	Cfi				Gm8934
	Rpl22-ps1	Sertm1				Gm2546
	Trmt112-ps1	Tlr9				Rpl31-ps13
	Gm28323	Gm21188				Gm10257
	Snhg12	Bcl2a1b				Gm6023
	Gm9512	Rbm47				Gm8556
	Gm11488	Unc5c				Rps12-ps24
	Capn3	Cxcl16				Gm5434
	Mtus2	Dock2				Madcam1
	Gm3383	Gbp4				Rpl21-ps12
	Tomm7	Ms4a6c				Zfp982
	Gm45855	Rab19				Gm4949
	Bod1-ps	Best1				Gm5920
	Sorbs1	Tmem132b				Gm16409
	Pcdhgb8	Il16				Gm6051
	Gm5380	Btla				Gm4824
	Gm9755	Lyz2				Rpl6l
	1700028E10Rik	Syk				Gm5824
	Gm6829	Iqgap2				Gm14539
	Zfp969	Asb2				Gm7466
	Hspe1-rs1	Nid2				Rhbdl2
	Adamts14	D030025P21Rik				Gm7192
	Gm15466	Itgal				Rpl5-ps1
	Zfp993	Sash3				Rpl30
	Rpl10-ps5	Gal3st4				Atp5l-ps1
	Casq1	Wif1				Rpl36a-ps2
	Brsk2	D630003M21Rik				Bcl2a1a
	Rplp2-ps1	Tbx22				A530032D15Rik
	Gm5093	Stat4				Gm7114
	Rpl29	Cd1d2				Gm12844
	Basp1	Cxcl2				Gm4963
	Gm4724	Pde1a				Txn-ps1
	Gm19196	Stra6l				Gm38166
	Zfp991	Fli1				Gm5469
	Eya2	Olfm3				Gm14845
	Gm11518	Zic3				Fermt1
	Gm7895	Pnma2				Gm43213
	Gm26881	Inpp5d				Rpl36-ps2
	Snrpf	Col9a2				Rps8-ps4
	Ap3m1-ps	Itgb2				Actg-ps1
	Gm6158	Mab21l2				Cftr
	Tpm3	Ms4a6d				Gm17494
	Serf1	Notum				Dchs2
	Epb41l4aos	Lrrc3b				Gm2004
	Gm9045	Ly9				Gm16477
	9430081H08Rik	Gstm3				Gpx4-ps1
	Adcy1	Cd33				H2-Q6
	Ovgp1	Oas1g				Smpdl3b
	Alms1-ps1	Hvcn1				Gm8717
	Ube2n-ps1	Cd300lf				Rps29
	Gm16754	Trpm6				Gm2962
	Eml6	Vtn				Gm6916
	Gm7332	Nlrp1b				Arg2
	Snora57	Gm37625				Acpp
	E430024P14Rik	H19				Rps3a3
	Gm8655	Lpar4				Gm8451
	Rpl37	Gm4478				Gm8172
	Gm16386	Gm37040				Arrdc4
	Eif3s6-ps2	Fermt3				Slc2a6
	RP23-180C14	Csf1r				Gm14681
	H2bc15	Foxp2				Vax2os
	H2-Q7	Chl1				Gm2387
	BC022960	Tnfaip8l3				Gm14414
	Gm25432	D630039A03Rik				Tfap2b
	Gm3788	Col23a1				Rpl21-ps10
	Gm14270	Dennd1c				Rps26-ps1
	Hic1	Cd84				Mmp9
	Gm7984	Selplg				Rps12-ps10
	Gm12966	C1qa				Zfp973
	Cdrt4	Irf5				C4a
	Gm6682	Gm16531				Gm6474
	Caprin2	Galntl6				Rpl19-ps1
	Add2	Ptpn18				Gm6264
	Gm5526	A730049H05Rik				Gm9046
	Pip5kl1	Clic6				Bdkrb1
	Gm32031	Ano5				Gm10120
	Gm9049	Zc3h12d				Gm4705
	Gm8264	Gm8378				Gm6978
	Macroh2a3	Nlrc4				Gm7285
	Zfp783	St6galnac2				Gm6419
	Stk32c	Vax2				Gm14173
	Gm8752	Dock10				Mab21l3
	Gm8226	Otx1				Gm17241
	Cyp27a1	Lilrb4a				Fyb
	Acaa1b	Mfap4				Gm13392
	Gm13577	Wdr86				Gm7278
	Rpl7a-ps11	Pik3r5				Adgrg6
	Ndufs6	2310034O05Rik				Gm12804
	Gm2026	Unc5cl				Gm13768
	Rps6-ps4	Zic1				Gm9625
	Tes3-ps	Tnfsf13b				Txnip
	Gm7329	Gxylt2				Gm8991
	Pet100	Fcgr3				Gm6254
	Rps15-ps3	Tnfrsf9				Rpl17-ps5
	Gm16238	Col15a1				Zfp967
	Nrcam	Ptafr				Gm5620
	Gm10544	Myo1g				Gm10241
	Gas5	Kcnj10				Slc39a4
	Nmb	Slfn8				Gm7803
	Gm6505	C1qc				Gm6063
	Gm8849	4930550C14Rik				Gm48557
	Rpl27a-ps4	Slc15a3				Gm3222
	Gm12338	Ptgir				Tpt1-ps6
	Spa17	Gvin-ps7				Gm31332
	Has2	Zic2				Rtn1
	H2-Q4	Aldh3b3				Gm9048
	Gm2007	Runx3				Cd34
	Cox5b-ps	Mpzl2				Rab26os
	Gm50083	Bst1				Gm4742
	Gm8971	C1qb				Gm12791
	Gm43172	Dnase1l3				Gm17082
	Flt4	Plcb2				Gvin-ps3
	Gm30970	A530083I20Rik				Nrxn3
	Zfp966	Mybpc2				Gm10051
	Gm48653	Gm830				Ftl2-ps
	Rab20	Frem1				Rps13-ps4
	Gm5828	Cyth4				Gm14438
	Dynlt2a2	Sytl3				Fam220-ps
	Plek2	Bmp4				Taf9-ps
	Dpf3	9930111J21Rik2				Gm12657
	Gm2999	Col11a1				Gm5830
	Gm5131	Shtn1				Glns-ps1
	Gm37829	Ugt1a7c				Rpl34
	Ngfr	Bgn				Aldh3b2
	Ica1	Foxi3				Rps23-ps2
	Fn3k	AI467606				Megf11
		Alox5ap				Napsa
		Ism2				Rpl5-ps2
		Adgrg5				Gm6867
		Plpp3				Adamts8
		Coro1a				Rpl29-ps2
		Kctd4				Gm15013
		Prss8				Gm12482
		Snx20				Gm2830
		Gm26902				Gm11703
		Psmb8				Gm3362
		Gpr31c				Gm6159
		9530026P05Rik				Aspg
		Apoc1				Gatm
		Pamr1				Rhbdl3
		Ackr4				Adamts19
		Gpr141				Ccdc88b
		Serpinf1				Gm16089
		Oasl2				Cfp
		Bmp15				Gm12254
		Rgs6				Rpsa-ps2
		Gm10825				Rps15-ps2
		Cd68				Gm49207
		Lrmp				Gm15501
		Glipr1				Gm5171
		Clec5a				Zfp965
		Tlr1				Rbm3-ps
		Vcan				Tcea3
		Col26a1				Gm4617
		Gm36169				Rps19-ps4
		H2-DMb1				Gm3744
		Selenop				Gm10182
		Lhx2				Rpl19-ps6
		2610035F20Rik				Gm9083
		Tnfaip8l2				Gm8775
		Dkk2				Arl5c
		Prelp				Gm6278
		Kctd12b				Gm14305
		Apod				Gm32717
		P2ry12				Pecam1
		Gli1				Gm6352
		Csf2rb2				Gm8652
		Nkd2				Cabp1
		Lrrn1				She
		Gstt1				Ptpn22
		Gm9269				Gm9826
		Kcna2				Gm5160
		Frmpd4				Rps19-ps7
		Slfn2				Slc6a13
		Slc4a5				Gm5616
		Tnfsf13os				Gm8337
		Slco1a5				BC021767
		Gpr183				Gm13597
		Acp5				Gm9800
		Bicdl1				Rps23-ps1
		Evi2a				Wdr38
		4930447C04Rik				Gm10566
		Mill2				Gm5511
		Plppr4				Gm15590
		Cd86				C1s2
		Lair1				Gm6883
		Trf				Rpl7a-ps3
		8430419K02Rik				Gm7172
		Tmem63c				Gm12097
		Gm16712				Gm14026
		Fam167a				Syt1
		Susd3				Ifi204
		Ephb1				Rpl35a
		Foxg1				Gm13464
		AI593442				Gm11353
		Igfbp4				Zfp968
		Sp100				Zc3h12a
		Cd180				Cbx3-ps7
		Gm28035				Pcdhb6
		Clec4n				Gm12009
		H2-Eb1				Dpysl4
		Pkhd1l1				Gm13408
		Csf2rb				Gm11889
		Calcrl				Gm6663
		Actg2				Gm15610
		Tulp1				Gm37164
		Slc39a12				Gm6252
		Trim30a				Myb
		Arhgap9				Cd244a
		Ripor2				H2-D1
		Plxnc1				Hhip
		Apoe				Gm13082
		Ildr2				Arhgdib
		Gm43197				Rassf10
		Lrfn2				Gm12693
		Hck				Arhgap45
		Lrrc38				Icosl
		C3ar1				Gm14480
		Gm14066				Ptpn6
		Gm44065				Ecrg4
		Ccdc68				Gm47451
		Fgl2				Lrmda
		Sp140				Gm5917
		Alpl				Gm10075
		9930111J21Rik1				Adam19
		Hal				Gm5945
		Itm2a				Hmcn1
		Srgn				Ndst3
		Kcna5				Gm13430
		Shisa9				Gm6988
		Tlr13				Gm15542
		Col25a1				Mdk
		Itgax				Birc3
		Spi1				Ftl1-ps1
		Il15ra				Rps8-ps1
		Rtp4				Rinl
		Cacnb2				Arhgap4
		P2ry6				Zbtb7c
		Cldn11				Gm5822
		Sv2b				Apobr
		Havcr2				Gm14519
		Medag				Gm13904
		C920009B18Rik				Col8a1
		Csf3				Gm8666
		Pld5				Gypc
		Olfml2a				Gm8741
		Cd37				Gm10180
		C030017B01Rik				Abca9
		Cobl				Epas1
		Gm1972				Fes
		Galnt3				Fndc1
		Nexmif				Nfkbid
		Efhb				Rpl10-ps6
		Chrnb4				Gm13767
		Tlr8				Gsap
		A630001G21Rik				Def6
		Ldhb				Rpl36a-ps1
		Lrrc25				Smpd5
		Abcg3				Anxa3
		Cd300ld				Gm37784
		Ccdc160				Hspa9-ps1
		Icam1				Ctla2b
		Kcnk13
		Lrp2
		Clmp
		BE692007
		Nr2f1
		Wdfy4
		Arl11
		Gm10288
		Pf4
		Ikzf1
		Themis2
		Shfl
		Rbpms
		Vmn2r4
		Il21r
		Chrm1
		Gm43686
		Gm20305
		Jaml
		Crispld1
		Pcdh15
		Ajap1
		Gm16061
		Sel1l3
		2210406H18Rik
		Cd300a
		Gm41231
		Ror2
		Crym
		Pld4
		Meox1
		Lgals9
		Gm42141
		Nr1h3
		Cmklr1
		Fabp7
		Gpm6a
		Laptm5
		Samd9l
		Parvg
		Gm20559
		Cebpd
		Adgrl3
		Tfec
		Ciita
		Nckap1l
		Gpr165
		F630028O10Rik
		Ebi3
		Ifitm3
		Atp1b2
		Gstt3
		Zfp36l1-ps
		Abi3
		Ism1
		Gm26642
		Mbp
		Mctp1
		Gvin-ps1
		Sema3e
		Apobec1
		Cacna2d2
		Lsp1
		Tns4
		Il1r1
		Shisa2
		Lgr5
		Kcnmb1
		Gm37457
		Niban1
		Gm12807
		Tnfsfm13
		Adap1
		Lilr4b
		Lipg
		Gm2427
		Slc16a4
		Mecom
		Il17re
		Grin2a
		Six1
		Lsr
		Kcnma1
		Dok2
		Gdpd2
		Trem2
		Cdh5
		3110067C02Rik
		Kcnh5
		Prrt1
		Msr1
		Cdr1os
		Ggt5
		Ifih1
		G930009F23Rik
		Qprt
		Gm15753
		Map3k8
		Clec10a
		Dsg2
		Slco1a4
		Rcsd1
		Cnr2
		Elf3
		Tlr12
		Lrrc23
		Gsdmd
		Nxnl1
		Cd48
		Clec7a
		Psd4
		Best2
		Crabp2
		Zbp1
		Fgf15
		Grik4
		Cldn3
		Fam13a
		Gm6750
		Lingo2
		Gvin1
		Apcdd1
		Chodl
		Gm13237
		Ccdc148
		2610027K06Rik
		Prdm1
		Cyp7b1
		Entpd2
		Il1rn
		Gbp2
		Plb1
		Hapln1
		Kcnn3
		Ptgs1
		Gpr162
		Tbxas1
		Ptch2
		Elmo1
		Card9
		Boc
		Mfng
		AB124611
		Slc17a8
		Tnfrsf14
		St8sia6
		Rps15a-ps5
		Parp14
		Tlr7
		Sult1a1
		Gvin2
		Igfbp2
		Npr3
		C130050O18Rik
		Smim24
		Klhl6
		Selenov
		Gm16096
		B3gnt7
		Kcng1
		Phex
		Gm26569
		Rgcc
		Col9a3
		Rin2
		Mcoln2
		Dclk1
		Frzb
		Emilin2
		Ifit3b
		Pltp
		Ptpn7
		Chrd
		Mmp10
		Gbp3
		Slc11a1
		Gm42460
		Myocd
		Bhlhe22
		Gsta3
		Penk
		Ssc5d
		Ccr1
		Amz1
		Wnt16
		Ceacam1
		Aifm3
		Gm14567
		Rgs14
		Smtnl2
		Ppic
		Mcf2l
		Efnb3
		Kcnip3
		Prrg3
		Zfp423
		Mapk13
		Stap2
		Ntf3
		Slfn5
		Amer2
		Gm29695
		Foxs1
		Kcnj3
		Apbb1ip
		Elovl2
		Minar1
		B430306N03Rik
		Tmem163
		Rgs10
		Calb1
		Ldhb-ps
		Hk3
		Il1rl2
		Plagl1
		9330185C12Rik
		Dcaf12l2
		Gm17909
		Gm44220
		Zfpm2
		Thsd7b
		Gdf9
		Gm17828
		Psmb9
		Phf11b
		Elovl7
		Dlc1
		Nrros
		Pstpip1
		Cd83
		Dock8
		Mndal
		Casp12
		Tlr4
		Lpar1
		Il18bp
		Hcar2
		Gm6478
		Slc27a6
		Lemd1
		Gbp5
		Pcdhb9
		Slc43a3
		Rnf144b
		Epb41l4b
		Gm36960
		Phf2os1
		Gm7059
		Hlx
		Col18a1
		Acss1
		Tceal6
		Rpl27a-ps1
		Zfp36l1
		Gm32256
		Pdlim3
		Lag3
		Nod2
		Unc93b1
		Ralyl
		Opcml
		Sh3gl2
		Plek
		Prkcb
		C5ar1
		Sh3tc1
		Kcnk6
		Ly6e
		Ikbke
		Gm49172
		Lox
		Rnase4
		Gpr4
		Col3a1
		Osm
		Tnnt1
		Gm4117
		Epha3
		Igfbp5
		Nap1l5
		Ddr2
		Dchs1
		Gbp9
		Cst3
		Tbx20
		Grb7
		Sybu
		Slc16a10
		Drd2
		Rhoh
		Ifi207
		Prkch
		C1qtnf5
		Fgf2
		Magee2
		Cd274
		Htr1b
		Mlana
		Fam187b
		Socs2
		Gm49377
		Gm26510
		Batf2
		Ryr2
		Notumos
		Cadps
		Lmo2
		Gng11
		Mmp12
		Smarca2
		Col6a2
		Kctd16
		4833422M21Rik
		Sstr2
		Cacna1e
		Slc25a5-ps
		Galnt16
		Adamts15
		Ptprt
		Ugt1a6a
		Mrc1
		Lrrtm1
		Csmd1
		Gm42944
		Pdzd2
		Hsd17b11
		Edn1
		Sulf1
		Gm21860
		Gm20383
		Ccn4
		Fcgr1
		Itga9
		Tnni2
		Cybrd1
		Ifnlr1
		Efhd1
		Dll1
		Gucy1a1
		Adamdec1
		Cacna1g
		Tspan32
		Gm14137
		3930402G23Rik
		Gm26645
		Baiap2l1
		Mmp2
		Mfsd7a
		Gfra2
		Ugt1a6b
		Slc5a9
		Megf6
		A630072M18Rik
		Mtus1
		Cryl1
		Vwf
		Ptges
		Fbxo32
		Sertad4
		Nrp1
		Gfpt2
		Bend5
		Tub
		Gask1a
		Klhdc7a
		Dok6
		Acvrl1
		Ifi30
		Ppfia4
		Hhex
		Mia
		Hrh1
		Pgam1-ps1
		Nfkbiz
		Ajm1
		Cp
		Tmem221
		Gm42887
		Prr5l
		Gm7384
		Dach1
		C2
		Glis3
		Rapgef4
		Ncf2
		Il20rb
		Rasgrp1
		Naalad2
		Mbnl3
		P3h3
		Kcnj2
		Gm14853
		Atp1a3
		Tnfrsf19
		Lat2
		Ptpro
		Esr1
		Pde7b
		Stard8
		Itga1
		Clec2d
		Acsl3
		Tshr
		Rab27a
		Pipox
		B3galt2
		Aard
		Wnt11
		Zfp853
		Ecscr
		2310040G24Rik
		Acot11
		Slc23a4
		Enpep
		Fxyd2
		Syne4
		Gm5525
		Pla2g2c
		Slc9a9
		Adgrl4
		Irf8
		Gm21748
		Col6a1
		Gm38574
		A830082K12Rik
		Gm49492
		Procr
		Tceal5
		H60b
		Plekhg6
		Mt2
		Prom1
		Tjp3
		Cgn
		Cd248
		Tppp
		Dcdc5
		Unc5d
		Cd38
		Smoc1
		Slfn10-ps
		Fam180a
		Vsir
		Cadm2
		Abhd15
		Cxcr4
		Kank1
		Nfyc-ps
		Rpl15-ps2
		BC028528
		Il17rd
		Heph
		A930007I19Rik
		9530051G07Rik
		Fhdc1
		Cpne8
		Cdc42ep2
		Mmp17
		Crispld2
		Gm13160
		Matn2
		Serpinb8
		Unc13c
		BC106179
		Tbx2
		Abhd11os
		Arhgef26
		A230077H06Rik
		Sh2b2
		Tnc
		Akna
		Rbfox1
		Klhdc9
		Coch
		E030030I06Rik
		H2-M3
		Serpine1
		Dock11
		Rims3
		Trim34a
		S100a1
		Prss35
		6030442K20Rik
		Uba7
		Kcnip4
		Unc93a2
		Gucy1a2
		Sp5
		Gm7464
		4732496C06Rik
		Gm7931
		Zfp57
		Lpxn
		AW551984
		Bambi
		Hs6st2
		Il6ra
		Gm30238
		Astn2
		Gda
		Gm6789
		Lrrc34
		Mitf
		Slc36a2
		Nlgn1
		Adamts5
		Col1a1
		Ano6
		Gpr37
		Agap2
		Adamts16
		Ptn
		Gm13042
		Sostdc1
		Tmem100
		Sema4a
		Tmem171
		Glul
		Ctsw
		Impa2
		Gm17501
		Dab2
		Gm33228
		Actb-ps1
		Fmo1
		Rpl17-ps9
		Kcne1l
		Cachd1
		Lgi2
		AU020206
		Zdhhc15
		Abcc3
		Chst7
		Clec3b
		Gm8834
		Tns2
		Tmtc2
		Kcnk1
		Hunk
		Calhm5
		Ak5
		Plch1
		Marveld2
		Flvcr2
		Lpcat2
		Il11ra2
		C630043F03Rik
		Prcp
		Gm12918
		Sorbs3
		Rpl30-ps8
		Gm17415
		Hey2
		Sned1
		Ociad2
		B3galt1
		Tmem121
		Rps12-ps4
		Arap3
		Ndrg2
		Diras2
		Glrx
		Fibin
		Hhipl1
		Gm13889
		Car12
		Cav1
		Adamts12
		Lrrc8c
		Dact1
		Gm7061
		Dhrs3
		Gm13305
		Mrc2
		Gm18194
		Rgs2
		Gm37509
		Sorbs2
		Nat8f2
		Smoc2
		Phactr2
		Thbs4
		Filip1l
		Lrp5
		Smagp
		Prex1
		Tmem150b
		Zfyve28
		Abracl
		H2-DMa
		Gdpd3
		4932438H23Rik
		Arhgap20
		Gm3020
		Mapk10
		Gm7809
		Hsd11b1
		Gm43694
		Arhgap8
		Rab27b
		B2m
		Cyp2j13
		Ticam2
		Slc31a2
		Flrt1
		Srcin1
		Dpyd
		Pde3a
		Gimap8
		Slc24a5
		Gm49066
		St6gal1
		Zfp791
		Pip5k1b
		Gm17167
		Ube2l6
		Mef2c
		Itga4
		BC029722
		Glipr2
		Gstm2
		Tmem108
		Utp14b
		B3gnt8
		Map3k21
		Blvrb
		Gm4130
		Myd88
		Stac
		Scn5a
		Frem2
		Pla2g5
		Gm5879
		Gm15832
		Colgalt2
		Dok3
		Gm47441
		Syt9
		Galnt15
		Dapp1
		Gm5796
		2310043P16Rik
		Arhgef6
		Ltc4s
		Col5a2
		Gm14002
		Gm45734
		Pdzrn3
		Cdon
		N4bp2l1
		Srgap3
		Gm38248
		Sting1
		Zfa-ps
		Gm6724
		Foxc1
		Hmgb1-ps2
		Gm43965
		Gm9836
		Rps24-ps3
		Ntm
		Bdkrb2
		RP23-427F6	2
		Mtmr11
		Gas2l3
		AV099323
		Gpr35
		Nucb2
		S1pr3
		Fth1
		Gm14440
		Egr2
		Rpl13-ps6
		Susd1
		Casp8
		Parp10
		Iqsec3
		1700001L05Rik
		Gm35558
		F11r
		Rpl17-ps8
		Eif3s6-ps1
		Epha7
		Gpx7
		Klhdc8a
		Fkbp7
		Gcnt4
		Gm40841
		Bdh2
		Il10rb
		Hgf
		Slc16a1
		Gm8983
		Gm15612
		Ccdc106
		Gm6543
		Rbm11
		Slc37a2
		Cd93
		Kcnq5
		Rmst
		Gm5537
		Parp9
		Grem1
		Ltbp1
		Esd-ps
		Zfp979
		Rad51b
		Unc13d
		Ccdc85a
		Nbl1
		Armh4
		Sh3rf3
		1110025M09Rik
		Cthrc1
		Rab38
		Pgk1-rs7
		Gca
		Bcam
		Rab32
		Lrrk1
		Irgm1
		Trim34b
		A330023F24Rik
		Gbp7
		Pid1
		Adamts1
		Kit
		Ccdc125
		Gm14387
		Mal2
		Ppp1r3b
		Plekha7
		Thbs2
		Gprc5a
		Rbp1
		Mapk12
		Cacnb4
		Gm50069
		Gab3
		Ptger4
		Fmnl1
		Rpia
		Gm14419
		Lyn
		Crybg3
		Adamts10
		Stxbp6
		Eva1b
		2610307P16Rik
		Pdgfd
		Pde1c
		Grb14
		Tm6sf1
		Alpk1
		Gm9869
		S100a13
		Hmgn2-ps1
		Gm11893
		Pianp
		Large2
		Slc25a45
		Ptprv
		Ifitm10
		Rbm43
		Rps18
		Ptges3l
		Pycard
		Ank3
		Fxyd6
		Creg2
		Nfkbia
		Ptgds
		Gm14412
		Rassf4
		Gdf10
		Gm7478
		Larp6
		Cpm
		Tmeff1
		Nmi
		Dtx3l
		Rab30
		Gm10767
		Sbspon
		Gm7143
		Gm21596
		Podxl2
		Aph1b
		Adgrv1
		Rpsa-ps9
		Cish
		Fat3
		Sorcs1
		D16Ertd472e
		Greb1l
		Baalc
		Pcdh20
		Col20a1
		Sytl2
		4930594M22Rik
		Gm45819
		Cntn1
		Adgra2
		Fcor
		Clec18a
		Maob
		Gm28151
		Igtp
		Cmya5
		Lhfp
		Adam8
		Ccdc141
		Vegfc
		Prdm5
		Gm5532
		Adamts7
		Map4k1
		Rab17
		Vwa1
		Nfasc
		Zfp268
		Col12a1
		Rpl10a-ps1
		Epcam
		Slc16a7
		Ikzf4
		Col8a2
		Kcnb1
		Gm16216
		Rnf144a
		Plcg2
		Tspan13
		Pappa
		Kdr
		Srl
		Lin7a
		Zfp429
		Tbkbp1
		Gm49097
		Mocos
		Phyhd1
		Rdh10
		Nedd9
		Gm16276
		Mettl7a1
		Tmem200a
		Kbtbd11
		A130014A01Rik
		Thnsl2
		Tagap
		Trpv2
		Gm32618
		Pcdhga1
		Gm10156
		Gm13493
		Cadm4
		Ldb2
		Gm14288
		Tmem176b
		Nr2f2
		Gm11808
		Map2
		Wnk4
		Klhl23
		Phyhipl
