# Supplementary material for: A Transcriptomics Analysis of the Regulation of Lens Fiber Cell Differentiation in the Absence of FGFRs and PTEN
Source: Cells. 2024 Jul 19;13(14):1222. doi: 10.3390/cells13141222 (PMC11274593; doi:10.3390/cells13141222)
Supplement: Supplementary file 1 [file cells-13-01222-s001.zip › drive-download-20240627T212928Z-001/Table S17.xlsx]

## Sheet: Sheet1
Table representing the common set of genes present in TKO D10 down samples when intersected with QKO and PTEN D10 Up samples
TKO D10 Down	QKO and PTEN UP	Intersection
245	628	234
Gm21985	4930486L24Rik	Gm49450
Gm44503	Asmt	Gm20458
Gm52968	Slc34a2	Gm50252
Ugt1a1	Mmp10	Prss1
Dnah3	Lmo3	Gm20507
Ibsp	Sox10	Alox15
Ankrd66	Gm45140	Gm10561
Figla	Lrrc15	Arg1
Gm48065	Gpha2	Trbc2
Tmem212	Msx3	A630031M04Rik
Rps13-ps6	Oas1e	Odam
Emcn	Myzap	Sptssb
Slfn1	Vwde	5430421F17Rik
Gpr17	Clec2e	Krt4
Apoc2	Avpr1a	Gm15564
Pcdha8	Ildr1	2900041M22Rik
Vmn1r-ps32	Egfl6	Gm49124
Gm48985	Gm48521	Trpc6
Art2b	Gm43618	Zfp366
Lilra5	Ehf	Mypn
E230032D23Rik	Hrg	3300005D01Rik
Tlr12	Prss50	Rftn2
Apol7c	Bcas1	Gm10636
Gm26510	Rfx8	Arhgap27os3
Clec10a	Rhd	Gm49909
Clec4e	9130409I23Rik	Penk
Pbld1	Timp4	Gcg
Gm5150	Gm4450	Gm32014
Fcrls	Doc2b	Dnah11
Sirpb1a	Gm52981	Ptgfr
Hal	Clca3b	Aldh1a2
Fpr1	Lefty1	R3hdml
Adamdec1	Pla1a	Gm47040
Trappc3l	Jsrp1	D630023F18Rik
Ccr5	Gm36543	Trpa1
Fxyd2	Dntt	5330434G04Rik
F630028O10Rik	Ct55	Tmem119
Radx	Gm31814	Ppp1r36
H2-Aa	Bnip5	Gje1
Scd4	Gm43750	Gm20757
Klra2	Gm29050	Shc3
4930481A15Rik	Gm26612	Plk5
Art2a	Scn1a	Crybb3
Aoah	Btbd35f3	Lenep
Crygc	Prl2c2	Serpind1
Ldhb-ps	Gm48678	Kcnn2
Cfi	Arl14epl	Myo5c
Dnase1l3	4932435O22Rik	Ccl6
Lyz2	Cpne7	Lnp1
Gm3052	Muc5ac	Aldh1l1
Col24a1	Padi3	Olfml3
Acp5	Atp4a	Clgn
Adgrg5	Fcmr	Gjb4
Slc13a4	Plekhb1	Gm20597
Pgam2	Tdrd1	Mfsd2a
Mab21l4	Gm13070	Crybb1
Cryba1	Gm37606	Tspan2
Kcnj10	Slc6a20a	Htr2b
Clec4d	Gm16159	Ckmt2
AI662270	Fgfr4	Tnfrsf11b
Tnfsf13b	Gm49721	S100a4
A730049H05Rik	Gal	Hspb3
Ctss	Gm43359	Aqp5
Fabp5	Krtap4-16	Uchl1
Cryba4	Kcne1	Pakap
Minar1	4933411K16Rik	Plxnb3
Cd72	1700084C06Rik	Gjb3
St18	Slco4a1	Rhox4a2
Ccdc68	H3c14	A830005F24Rik
Il16	Spaca1	4930444P10Rik
Gpr141	Fam110c	Snx31
Plcb2	Plekhg4	Rnf128
Srpx2	Gm40864	Iyd
Adap2	Gm42803	Srd5a2
Pkib	Cntn2	Ptprb
Abcc3	Gm6212	Olfml2b
Gm44737	Hmgcs2	Lamp3
Sirpb1c	Adra2a	Ap1s2
Oxtr	Spink13	Cela1
Trhde	C030034L19Rik	Gask1b
Gdpd3	Nptx1	Lctl
Bst1	Actn3	Gm43162
Pstpip1	Col10a1	Efcab1
Cadps	Atcay	Grik1
Ebi3	Slc38a5	Tent5b
Zmat4	Gm47067	Frmpd1
Pou2f2	Angpt4	Aldh1a7
Rpl35a-ps4	Col7a1	Gm43718
Ptafr	Trim55	Gm11427
Gpd1	Padi4	H2bc4
Csf2rb	Cldn10	Thrsp
Mylk	Siglec15	Sh3bgr
Sec14l5	Adgrg2	Gm18942
Cst3	Nmu	Eno3
AW046200	Gm5309	Drd4
Selplg	Npw	Gimap8
Igsf6	Slc44a5	Popdc3
Itgal	Gm16407	Cdkn2b
Chrng	Pcdh8	Ripk3
Fndc9	Scd1	Aldh1a3
Arl11	Gm5886	Bfsp1
Gm49246	Hapln4	Gm11837
Sbk2	Otog	Lgsn
2700046A07Rik	Nobox	Ssx2ip
Ceacam1	Tmem158	Crygn
Glipr1	Rab3b	Sult2b1
Gm11961	Moxd1	Crygs
Gvin-ps7	Hecw1	Gm10138
Hck	Gpr20	Mansc1
Il2rg	Cyp26a1	Tnfrsf26
Adgre1	Gm45431	Adamts4
Gda	St8sia5	Pcp4l1
Dok3	Kcnj14	Gm52993
Nlrc4	Foxe3	Cd24a
Csf1r	Derpc	D630024D03Rik
Sv2b	Rem2	Sgk1
Cthrc1	Gm8798	Itga2
Bin2	Ces1g	Sowaha
Clic6	Pou3f3	Rcan2
Guca1b	Rnf207	Tmem40
Smco3	Gad2	Coro2a
Siglec1	Wnt10a	S100b
Syk	Gm13131	Gm14328
C5ar2	Igkj1	Dmtn
Actg2	Fbxl13	Gm10243
Vav1	Zfhx2os	Maf
Ncf1	Tcp11	Synj2
Cmklr1	Acpp	Zdhhc14
Slc37a2	Unc93a	Wnt7a
Polr2k	RP23-199B10	Fabp5l2
Sema4a	Foxq1	Slc47a1
Cd48	6030407O03Rik	Cdk15
Exd1	Ankrd34a	Srpk3
Cybb	Bcl6b	Stab1
Arhgap9	Sh2d4a	Igfbp7
Pik3r5	Tubb4a	Rpl35a-ps6
Ncf4	Gm15910	Ivns1abp
Ptch2	Kcnab3	Ecm1
Fcer1g	Ndp	Piezo2
Dok6	Sphkap	Grifin
Cndp1	H4c9	Erich3
Milr1	Gm44929	Osbp2
Pik3cg	Krt23	Bmper
Stra6	Esrrb	Bves
Lgr5	Tmprss11f	Ctnna2
Naip2	Kcng4	Gm43820
Dock8	Chad	Hdac9
B430306N03Rik	Adcy5	Gm37201
Fgl2	Lipo3	Slc24a4
Dync1i1	Paqr7	Tmem91
F5	Lrrc10b	Rbm24
Mpeg1	Krt19	Lnpk
AB124611	Kcnip1	Prx
Syna	Rtn4rl2	Mip
Ms4a6d	Rhox4a	Hpn
Spi1	Gm26789	Tvp23a
Snx20	mt-Th	Gja3
Ptprc	Foxn1	Sall1
Slc24a2	Gpx3	Smpdl3a
Inpp5d	Dysf	Fgf12
Slamf9	Car2	Pla2g7
Dbi	Gm45486	Pstpip2
Fxyd5	Pdgfra	Fry
Prdm16	Flnc	Myh14
AI467606	Sct	Gm16897
Fli1	Ttll7	Cibar2
Hlx	Ubap1l	Gm47404
Shtn1	Gm17135	Gabrg3
Scn5a	Gm38910	Castor2
Gm8034	Nipal1	Lim2
Lat2	Abca7	Fbxo15
Kcnk6	mt-Ts2	Inpp5j
Rasgrp1	Gm42793	Rpl35a-ps3
Pclo	H1f2	Dock5
Rbp1	Gper1	Cend1
Acvrl1	Prokr2	Cryba2
Fermt3	Kcp	Gpbar1
Lemd1	H3c4	Gm4524
Pdzrn4	Htr5b	Sox1ot
Sntb1	Vnn3	Faim2
Slc11a1	Htra3	Lin28b
Notum	Snph	Mycn
Ncf2	Spock1	AI504432
Tmem72	Crybg1	Fam89a
Tmem150b	Gjb5	Gm16565
Igsf9	Gm10389	Pcbd1
Eif2s3y	Olfr1318	Ccdc80
Pcp4	E130201H02Rik	Nupr1
Gm18736	Grin1	Hsf4
Gm6335	Gm30191	Lgr6
Gm30015	Slc5a3	Cryaa
Tmsb15l	Ttc29	Gm31816
Pgap6	Entpd3	Gm5148
Clec3b	Garem2	Gm11734
Cryab	Kcnh3	Bcar3
Ap3b2	Tacr1	Plxdc1
Idi1-ps1	Kcnk2	Chst8
Dsg2	Spp1	Nol3
Ndufa1	Gm45745	Vill
Gm45495	Fibin	Rhobtb2
Gm4875	Espn	Hebp2
Cd80	Angptl4	Nectin4
Neat1	Edil3	Gm49768
Shc4	Prr22	Tmod1
Grm4	Pcsk9	Acyp2
Mob3b	Shank1	Fsd1
Gm12319	ENSMUSG00002076288	Gck
Rapgef5	Mgst2	Tdrd7
Tfr2	Mogat2	Gm50222
Emid1	Scin	Entpd1
C1qtnf1	H1f3	H2bc6
Irf5	Twist1	Dst
Arhgap31	Atp6v0a4	Morrbid
Ctsh	Fam83g	Gm43247
Rpl35a-ps2	C230031I18Rik	Tmem102
Map7d2	Tff2	Sox1
Rsph10b	Gm5522	Prox1os
Loxl3	Scml4	5830418P13Rik
Gm4204	Gabrb3	Gm50331
Abhd15	Gm6533	Gsn
Arhgdig	Zan	Dnm3
Nat1	Smoc2	Gss
Ctsz	Pla2r1	Setd6
Gm4013	H3c15	Arhgef37
Tmem252	Igkc	Csgalnact1
Gm14419	Bvht	P3h2
Gm50390	Gm32591	Pcdhgc5
Unc93b1	Rab44	Tent5c
Gm15442	Mapk15	Ankrd1
Tpm2	Elfn1	Cemip2
Tmcc3	H2ac6	Aldoc
Mfsd6	Capn3	Pgm5
Sptan1	Wnt7b	Fam189a1
Herc4	Scgn	Mir6236
Gm7901	Gm7265
Gm11007	Abcb4
Irf8	Fzd10
Katnal2	Dcdc2a
Vit	Nav3
Spry1	Grin3b
Gm14308	Inhba
Pygm	Shox2
D630045J12Rik	P2ry14
Cap2	Mkx
Plekho1	Tmsb15b2
	Mfap3l
	Cox4i2
	9630028B13Rik
	Vstm2b
	Tmem35a
	Gm12430
	Areg
	Htr1d
	Gja5
	Fst
	Prss41
	Clrn1
	5830408C22Rik
	Gm12895
	Tm4sf1
	Bod1-ps
	Rnf165
	Cacng8
	Malrd1
	Prrt4
	Cyp1a1
	1700001K19Rik
	Gm26520
	Ano4
	Igfbp3
	Inava
	Eppk1
	H1f4
	Rnf152
	Pheta2
	Slc9b2
	Klhl35
	Rspo1
	Fads6
	Rn18s
	Gm2115
	Them6
	Nova2
	Igfals
	Foxl1
	Kif21b
	Dbpht2
	Scarna2
	Sfn
	Pi15
	Ednrb
	Cpxm2
	Dmrta2os
	Gipc3
	Lpar3
	Arhgef15
	Slc38a2
	Pde10a
	Myo16
	Rasl12
	Galr2
	Npr1
	Lingo3
	Gm12247
	Fam78b
	Layn
	Sox5
	Npas1
	Gm47163
	Dmrta2
	Slc16a3
	Gm10434
	Fgd5
	Loxl4
	Chst3
	Gm47003
	Stac2
	H3c2
	Kcnh2
	H2bc8
	Adora2a
	Gm12896
	Abcc8
	Cyp26c1
	Col4a3
	Gm26577
	Gm42940
	Snord55
	Lgi3
	Cacna1a
	Dgkb
	Rtl1
	Card10
	Tagln3
	Arhgap24
	Gm43566
	2310043M15Rik
	Pgm2l1
	Gpr176
	Ndrg4
	Sptbn2
	Cacna1h
	Gm48783
	Osgin2
	Pdzd7
	Gm8773
	H1f10
	Gm4750
	Arhgap27os1
	Aqp8
	H4c8
	Fhod3
	Gja8
	Cdsn
	Tmem151b
	Ppp1r3f
	Des
	Epn3
	Gabra5
	Slc19a3
	Lef1os1
	Slc1a1
	Ptprn
	Clstn2
	Caln1
	Gm13342
	Hspg2
	Nacad
	Pik3cd
	Slc14a1
	Gm7436
	Fbxl22
	Btbd17
	Limch1
	Myo5b
	Sapcd1
	Gabra3
	Gm42808
	Gm37233
	Tfap2a
	Gm17096
	Zfhx2
	Tlcd2
	Bmp1
	Foxd2
	Cpxm1
	H2ac7
	Klc3
	Ckm
	Fut4
	6330403L08Rik
	Lrrtm2
	Hdx
	Pak1
	Fam78a
	Gm18335
	Tpbgl
	Ccdc187
	Lacc1
	Rasip1
	Kcnj12
	Aspa
	Ttbk1
	Frat1
	Rbm38
	Lepr
	Cdh13
	Gm43377
	Arhgap27os2
	Baiap2l2
	Gm20628
	Gm826
	1700020L24Rik
	Nxph4
	Car13
	Myl6b
	Notch1
	Scn1b
	B4galnt1
	Cspg5
	Kcnu1
	Gprc5b
	Ptgs2
	Nfe2l3
	Nebl
	Trim67
	Jag1
	mt-Tg
	Dusp15
	Dgkg
	Gm6900
	Sncg
	Pld6
	Gm12868
	Ngfr
	Prox1
	Cmtm7
	Irx1
	mt-Tl2
	Nyx
	Col6a3
	Tmprss5
	Gstm7
	C2cd4c
	1700069B07Rik
	Apba1
	Sec31b
	Gpr45
	Nid1
	Nrarp
	Syn2
	Pnpla3
	Zfp335os
	Gm43412
	Slc39a8
	Tert
	Gm9991
	Tacc2
	Chrnb2
	Zfp469
	Shc2
	Flrt2
	Nfatc2
	Lix1
	Nrcam
	Fhl2
	Slc41a2
	Aplp1
	Cdkl2
	Gamt
	Gm12993
	Slc16a11
	Lmtk3
	Stat1
	AA414768
	Gm17066
	Proser2
	Snord35a
	Disp2
	Chn2
	Tnfaip2
	Crybb2
	Galnt17
	Trim46
	Gm43863
	Slit3
	Gm44763
	Dhdh
	Pitx3
	Trim47
	Lrrc71
	Phgdh
	Zfp697
	Tafa4
	Gata3
	Srcap
	Inhbb
	Rpp25
	Itga7
	Fam171a2
	Sphk1
	Plekhg5
	Gpr137b
	Itpr3
	Gm12328
	Tmem45a
	Cdh22
	H2bc23
	Gm5529
	Tesk2
	Gm5276
	Tgfb1
	Kif26b
	Prr7
	Car5b
	Zfp114
	Gm3571
	Tas1r3
	Satb1
	Prickle1
	Plec
	Phldb3
	Mgarp
	Gm49863
	Gm19810
	Afap1l1
	Ripk2
	Perm1
	Jph2
	Zfp536
	Mmp28
	Cdkn2a
	Itgb4
	9530053A07Rik
	Lfng
	Pcyt1b
	Slc12a2
	Tnfrsf23
	Celsr2
	Gm19774
	Slc4a7
	Adra2c
	Abca2
	Prkg1
	Dok5
	Spg7
	Prr15
	Ccdc122
	Gm5801
	Nmb
	As3mt
	4921536K21Rik
	Egfl7
	Baz1a
	2310030G06Rik
	Myh11
	Snhg14
	Npl
	Tnfrsf11a
	Pde3b
	Sgtb
	Gm11175
	Syn1
	Pdlim1
	Sox2
	Cmtm8
	Tuba4a
	Nipal3
	Plekha2
	Kcna3
	Gm5873
	Slc7a2
	Myo1b
	Gdf11
	Ptpre
	Ppp2r5b
	Gale
	Rgs8
	Tox3
	Ada
	Lama1
	Hmcn2
	Spsb4
	Arhgap27
	Capg
	Erdr1
	Sdk2
	Gm19412
	Spns2
	Hmg20b
	Gm9962
	Adamtsl4
	Rgs16
	Kcnj11
	Kcnc3
	Tmem74
	Itga6
	Baiap2
	Mast4
	Itgb5
	Tmem51
	Rps6ka2
	Rnf182
	Rflna
	Sema5a
	H2bc11
	H2bc24
	Casz1
	Scd2
	Cpe
	Adamts18
	Gm10433
	Nr2f6
	Cdk5r2
	Arhgap44
	Tmem200b
	P3h4
	Igsf11
	C1ql3
	Ntng2
	Pitpnc1
	Rxrg
	Ndufa11b
	Gng5
	Gm38393
	Gprin1
	Crim1
	Plxna3
