# Supplementary material for: A Transcriptomics Analysis of the Regulation of Lens Fiber Cell Differentiation in the Absence of FGFRs and PTEN
Source: Cells. 2024 Jul 19;13(14):1222. doi: 10.3390/cells13141222 (PMC11274593; doi:10.3390/cells13141222)
Supplement: Supplementary file 1 [file cells-13-01222-s001.zip › drive-download-20240627T212928Z-001/Table S18.xlsx]

## Sheet: S16 For Paper 
Table summarizing GSEA analysis for QKO_D10_vs_TKO_D10
QKO_D10		TKO_D10
Term Name	Enrichment Score	Term Name	Enrichment Score
Anchoring Fibril Formation	0.804805	Eukaryotic Translation Elongation	-0.590252
Cholesterol Biosynthesis	0.687111	DNA Strand Elongation	-0.729951
Assembly of Collagen Fibrils and other Multimeric Structures	0.589845	SRP Dependent Cotranslational Protein Targeting to Membrane	-0.564152
Biosynthesis of Specialized Presolving Mediators SPMS	0.759815	SARS COV 2 Modulates Host Translation Machinery	-0.629772
Regulation of Cholesterol Biosynthesis by SREBP SREBF	0.559933	SARS COV 1 Modulates Host Translation Machinery	-0.67279
Gap Junction Assembly	0.626282	Response of EIF2AK4 GCN2 to Amino Acid Deficiency	-0.553414
Laminin Interactions	0.639444	Homologous DNA Pairing and Strand Exchange	-0.62404
Cross Linking of Collagen Fibrils	0.708317	Olfactory Signaling Pathway	-0.45942
Gap Junction Trafficking and Regulation	0.585515	Activation of ATR in Response to Replication Stress	-0.641718
Non Integrin Membrane ECM Interactions	0.541197	HDR Through Homologous Recombination HRR	-0.581606
Signaling by PDGF	0.53572	Activation of the Pre Replicative Complex	-0.661826
Activation of gene Expression by SREBF SREBP	0.55329	Eukaryotic Translation Initiation	-0.522115
RHO GTPases Activate PAKs	0.649671	Selenoamino Acid Metabolism	-0.522966
Metabolism of Steroic Hormones	0.579188	Telomere C Strand Lagging Strand Synthesis	-0.633635
ECM Proteoglycans	0.482952	Diseases of DNA Repair	-0.580413
MET Activates PTK2 Signaling	0.57392	Resolution of D Loop Structures Through Synthesis Dependent Strand SDSA	-0.649877
The Canonical Retinoid Cycle in Rods Twilight Vision	0.604363	Nonsense Mediated Decay NMD	-0.494594
Degradation of the Extracellular Matrix	0.436668	Polymerase Switching on the C Strand of the Telomere	-0.647276
Integrin Cell Surface Interactions	0.466382	Activation of the MRNA Upon Binding of the CAP Binding Complex and EIFS and Subsequent Binding to 43S	-0.547268
Collagen Formation	0.459422	Synthesis of DNA	-0.479236
