# Supplementary material for: A Transcriptomics Analysis of the Regulation of Lens Fiber Cell Differentiation in the Absence of FGFRs and PTEN
Source: Cells. 2024 Jul 19;13(14):1222. doi: 10.3390/cells13141222 (PMC11274593; doi:10.3390/cells13141222)
Supplement: Supplementary file 1 [file cells-13-01222-s001.zip › drive-download-20240627T212928Z-001/Table S19.xlsx]

## Sheet: Sheet1
Genes	Primers
GAPDH	F- AGGTCGGTGTGAACGGATTTG
	R- TGTAGACCATGTAGTTGAGGTCA
Crybb2	F- ACCTGAAGGAGACTGGTATGG
	R- GGTACTCGCCCTTTTCAAACA
Crybb3	F- CGGAGTGTCCCAACCTCAC
	R- AACAAACTGCTCCCCACGAAA
Col5a3	F- CGGGGTACTCCTGGTCCTAC
	R- GCATCCCTACTTCCCCCTTG
Acta2	F- CCCAGACATCAGGGAGTAATGG
	R- TCTATCGGATACTTCAGCGTCA
Tgfb2	F- CTTCGACGTGACAGACGCT
	R- GCAGGGGCAGTGTAAACTTATT
Runx1	F- GCAGGCAACGATGAAAACTACT
	R- GCAACTTGTGGCGGATTTGTA
Runx2	F- TTCAACGATCTGAGATTTGTGGG
	R- GGATGAGGAATGCGCCCTA
