# Supplementary material for: A Transcriptomics Analysis of the Regulation of Lens Fiber Cell Differentiation in the Absence of FGFRs and PTEN
Source: Cells. 2024 Jul 19;13(14):1222. doi: 10.3390/cells13141222 (PMC11274593; doi:10.3390/cells13141222)
Supplement: Supplementary file 1 [file cells-13-01222-s001.zip › drive-download-20240627T212928Z-001/Table S2.xlsx]

## Sheet: Enrichment
Gene Ontology analysis for cluster T2
GroupID	Category	Term	Description	LogP	Log(q-value)	Genes	Symbols	InTerm_InList
1_Summary	GO Biological Processes	GO:0008544	epidermis development	-4.74603	-0.744477	12560,14027,16323,16682,20732,22061,54139,72088,76560,171166,229320,270893,12843	Cdh3,Evpl,Inhba,Krt4,Spint1,Trp63,Irf6,Ush1c,Prss8,Mcoln3,Clrn1,Tmem132e,Col1a2	13/-
1_Member	GO Biological Processes	GO:0008544	epidermis development	-4.74603	-0.744477	12560,14027,16323,16682,20732,22061,54139,72088,76560,171166,229320,270893	Cdh3,Evpl,Inhba,Krt4,Spint1,Trp63,Irf6,Ush1c,Prss8,Mcoln3,Clrn1,Tmem132e	12/352
1_Member	GO Biological Processes	GO:0009913	epidermal cell differentiation	-4.41317	-0.629217	12560,14027,16682,22061,54139,72088,171166,229320,270893	Cdh3,Evpl,Krt4,Trp63,Irf6,Ush1c,Mcoln3,Clrn1,Tmem132e	9/212
1_Member	GO Biological Processes	GO:0043588	skin development	-2.56299	0	12560,12843,14027,16323,16682,22061,54139,76560	Cdh3,Col1a2,Evpl,Inhba,Krt4,Trp63,Irf6,Prss8	8/310
1_Member	GO Biological Processes	GO:0030216	keratinocyte differentiation	-2.42754	0	12560,14027,16682,22061,54139	Cdh3,Evpl,Krt4,Trp63,Irf6	5/134
1_Member	GO Biological Processes	GO:0010837	regulation of keratinocyte proliferation	-2.17822	0	12560,22061,54139	Cdh3,Trp63,Irf6	3/50
2_Summary	KEGG Pathway	mmu04974	Protein digestion and absorption - Mus musculus (house mouse)	-4.70452	-0.744477	11936,12841,12843,17380,71355,98660,114228,12587,18595,20732,50706,54156,67896,12643,329872	Fxyd2,Col9a3,Col1a2,Mme,Col24a1,Atp1a2,Prss1,Mia,Pdgfra,Spint1,Postn,Egfl6,Ccdc80,Chad,Frem1	15/-
2_Member	KEGG Pathway	mmu04974	Protein digestion and absorption - Mus musculus (house mouse)	-4.70452	-0.744477	11936,12841,12843,17380,71355,98660,114228	Fxyd2,Col9a3,Col1a2,Mme,Col24a1,Atp1a2,Prss1	7/108
2_Member	GO Biological Processes	GO:0030198	extracellular matrix organization	-3.5216	-0.177757	12587,12841,12843,18595,20732,50706,54156,67896,71355	Mia,Col9a3,Col1a2,Pdgfra,Spint1,Postn,Egfl6,Ccdc80,Col24a1	9/278
2_Member	GO Biological Processes	GO:0045229	external encapsulating structure organization	-3.51017	-0.177757	12587,12841,12843,18595,20732,50706,54156,67896,71355	Mia,Col9a3,Col1a2,Pdgfra,Spint1,Postn,Egfl6,Ccdc80,Col24a1	9/279
2_Member	GO Biological Processes	GO:0043062	extracellular structure organization	-3.49879	-0.177757	12587,12841,12843,18595,20732,50706,54156,67896,71355	Mia,Col9a3,Col1a2,Pdgfra,Spint1,Postn,Egfl6,Ccdc80,Col24a1	9/280
2_Member	Reactome Gene Sets	R-MMU-8948216	Collagen chain trimerization	-2.61825	0	12841,12843,71355	Col9a3,Col1a2,Col24a1	3/35
2_Member	KEGG Pathway	mmu04512	ECM-receptor interaction - Mus musculus (house mouse)	-2.31155	0	12643,12841,12843,329872	Chad,Col9a3,Col1a2,Frem1	4/89
2_Member	Reactome Gene Sets	R-MMU-2022090	Assembly of collagen fibrils and other multimeric structures	-2.30641	0	12841,12843,71355	Col9a3,Col1a2,Col24a1	3/45
3_Summary	GO Biological Processes	GO:0042490	mechanoreceptor differentiation	-4.09287	-0.433855	72088,110789,110886,171166,229320,270893,12560,17833,76574	Ush1c,Adgrv1,Gabra5,Mcoln3,Clrn1,Tmem132e,Cdh3,Muc5ac,Mfsd2a	9/-
3_Member	GO Biological Processes	GO:0042490	mechanoreceptor differentiation	-4.09287	-0.433855	72088,110789,110886,171166,229320,270893	Ush1c,Adgrv1,Gabra5,Mcoln3,Clrn1,Tmem132e	6/93
3_Member	GO Biological Processes	GO:0060113	inner ear receptor cell differentiation	-3.28192	-0.161286	72088,110789,110886,171166,229320	Ush1c,Adgrv1,Gabra5,Mcoln3,Clrn1	5/86
3_Member	GO Biological Processes	GO:0001895	retina homeostasis	-2.96425	-0.00420349	12560,72088,110789,229320	Cdh3,Ush1c,Adgrv1,Clrn1	4/59
3_Member	GO Biological Processes	GO:0035315	hair cell differentiation	-2.80718	0	72088,171166,229320,270893	Ush1c,Mcoln3,Clrn1,Tmem132e	4/65
3_Member	GO Biological Processes	GO:0060119	inner ear receptor cell development	-2.75843	0	72088,110789,110886,229320	Ush1c,Adgrv1,Gabra5,Clrn1	4/67
3_Member	GO Biological Processes	GO:0045494	photoreceptor cell maintenance	-2.30641	0	72088,110789,229320	Ush1c,Adgrv1,Clrn1	3/45
3_Member	GO Biological Processes	GO:0060122	inner ear receptor cell stereocilium organization	-2.2277	0	72088,110789,229320	Ush1c,Adgrv1,Clrn1	3/48
3_Member	GO Biological Processes	GO:0001894	tissue homeostasis	-2.02678	0	12560,17833,72088,76574,110789,229320	Cdh3,Muc5ac,Ush1c,Mfsd2a,Adgrv1,Clrn1	6/234
3_Member	GO Biological Processes	GO:0060249	anatomical structure homeostasis	-2.02678	0	12560,17833,72088,76574,110789,229320	Cdh3,Muc5ac,Ush1c,Mfsd2a,Adgrv1,Clrn1	6/234
3_Member	GO Biological Processes	GO:0042491	inner ear auditory receptor cell differentiation	-2.00042	0	72088,171166,229320	Ush1c,Mcoln3,Clrn1	3/58
4_Summary	GO Biological Processes	GO:0034220	monoatomic ion transmembrane transport	-3.78212	-0.220021	11936,12290,12774,16512,18115,56808,66240,66733,69454,76408,98660,110886,171166,227632,269437,51801,69354,192120,214112,17380,54195,17833,73649	Fxyd2,Cacna1e,Ccr5,Kcnh3,Nnt,Cacna2d2,Kcne5,Kcng4,Clic3,Abcc3,Atp1a2,Gabra5,Mcoln3,Kcnt1,Plch1,Ramp1,Slc38a4,Bspry,Nipal4,Mme,Gucy1b1,Muc5ac,Cybrd1	23/-
4_Member	GO Biological Processes	GO:0034220	monoatomic ion transmembrane transport	-3.78212	-0.220021	11936,12290,12774,16512,18115,56808,66240,66733,69454,76408,98660,110886,171166,227632,269437	Fxyd2,Cacna1e,Ccr5,Kcnh3,Nnt,Cacna2d2,Kcne5,Kcng4,Clic3,Abcc3,Atp1a2,Gabra5,Mcoln3,Kcnt1,Plch1	15/657
4_Member	GO Biological Processes	GO:0030001	metal ion transport	-3.4303	-0.177757	11936,12290,12774,16512,51801,56808,66240,66733,69354,98660,192120,214112,227632,269437	Fxyd2,Cacna1e,Ccr5,Kcnh3,Ramp1,Cacna2d2,Kcne5,Kcng4,Slc38a4,Atp1a2,Bspry,Nipal4,Kcnt1,Plch1	14/632
4_Member	GO Biological Processes	GO:0006812	monoatomic cation transport	-3.39744	-0.177757	11936,12290,12774,16512,18115,51801,56808,66240,66733,69354,98660,192120,214112,227632,269437	Fxyd2,Cacna1e,Ccr5,Kcnh3,Nnt,Ramp1,Cacna2d2,Kcne5,Kcng4,Slc38a4,Atp1a2,Bspry,Nipal4,Kcnt1,Plch1	15/714
4_Member	Reactome Gene Sets	R-MMU-5576891	Cardiac conduction	-3.0238	-0.0414842	11936,17380,56808,66240,98660	Fxyd2,Mme,Cacna2d2,Kcne5,Atp1a2	5/98
4_Member	Reactome Gene Sets	R-MMU-397014	Muscle contraction	-2.9305	0	11936,17380,54195,56808,66240,98660	Fxyd2,Mme,Gucy1b1,Cacna2d2,Kcne5,Atp1a2	6/153
4_Member	GO Biological Processes	GO:0098660	inorganic ion transmembrane transport	-2.75324	0	11936,12290,12774,16512,18115,56808,66240,66733,98660,110886,227632,269437	Fxyd2,Cacna1e,Ccr5,Kcnh3,Nnt,Cacna2d2,Kcne5,Kcng4,Atp1a2,Gabra5,Kcnt1,Plch1	12/581
4_Member	GO Biological Processes	GO:0098655	monoatomic cation transmembrane transport	-2.67007	0	11936,12290,12774,16512,18115,56808,66240,66733,98660,227632,269437	Fxyd2,Cacna1e,Ccr5,Kcnh3,Nnt,Cacna2d2,Kcne5,Kcng4,Atp1a2,Kcnt1,Plch1	11/516
4_Member	GO Biological Processes	GO:0098662	inorganic cation transmembrane transport	-2.66356	0	11936,12290,12774,16512,18115,56808,66240,66733,98660,227632,269437	Fxyd2,Cacna1e,Ccr5,Kcnh3,Nnt,Cacna2d2,Kcne5,Kcng4,Atp1a2,Kcnt1,Plch1	11/517
4_Member	GO Biological Processes	GO:0006813	potassium ion transport	-2.65949	0	11936,16512,66240,66733,98660,227632	Fxyd2,Kcnh3,Kcne5,Kcng4,Atp1a2,Kcnt1	6/173
4_Member	KEGG Pathway	mmu04970	Salivary secretion - Mus musculus (house mouse)	-2.36451	0	11936,17833,54195,98660	Fxyd2,Muc5ac,Gucy1b1,Atp1a2	4/86
4_Member	GO Biological Processes	GO:0071805	potassium ion transmembrane transport	-2.23335	0	16512,66240,66733,98660,227632	Kcnh3,Kcne5,Kcng4,Atp1a2,Kcnt1	5/149
4_Member	KEGG Pathway	mmu04978	Mineral absorption - Mus musculus (house mouse)	-2.0856	0	11936,73649,98660	Fxyd2,Cybrd1,Atp1a2	3/54
5_Summary	GO Biological Processes	GO:0001662	behavioral fear response	-3.41315	-0.177757	12290,18619,98660,110886,12669,13411,17380,21336,53324,53901,76574,14419,14621,20363,21367,171166	Cacna1e,Penk,Atp1a2,Gabra5,Chrm1,Dnah11,Mme,Tacr1,Nptx2,Rcan2,Mfsd2a,Gal,Gjb4,Selenop,Cntn2,Mcoln3	16/-
5_Member	GO Biological Processes	GO:0001662	behavioral fear response	-3.41315	-0.177757	12290,18619,98660,110886	Cacna1e,Penk,Atp1a2,Gabra5	4/45
5_Member	GO Biological Processes	GO:0002209	behavioral defense response	-3.34017	-0.161286	12290,18619,98660,110886	Cacna1e,Penk,Atp1a2,Gabra5	4/47
5_Member	GO Biological Processes	GO:0042596	fear response	-3.23692	-0.151938	12290,18619,98660,110886	Cacna1e,Penk,Atp1a2,Gabra5	4/50
5_Member	GO Biological Processes	GO:0050890	cognition	-3.20736	-0.150411	12290,12669,13411,17380,21336,53324,53901,76574,98660,110886	Cacna1e,Chrm1,Dnah11,Mme,Tacr1,Nptx2,Rcan2,Mfsd2a,Atp1a2,Gabra5	10/373
5_Member	GO Biological Processes	GO:0007610	behavior	-3.10669	-0.100887	12290,13411,14419,14621,17380,18619,20363,21336,21367,53324,53901,76574,98660,110886,171166	Cacna1e,Dnah11,Gal,Gjb4,Mme,Penk,Selenop,Tacr1,Cntn2,Nptx2,Rcan2,Mfsd2a,Atp1a2,Gabra5,Mcoln3	15/762
5_Member	GO Biological Processes	GO:0033555	multicellular organismal response to stress	-2.85307	0	12290,18619,21336,98660,110886	Cacna1e,Penk,Tacr1,Atp1a2,Gabra5	5/107
5_Member	GO Biological Processes	GO:0008306	associative learning	-2.5722	0	12290,21336,53324,98660,110886	Cacna1e,Tacr1,Nptx2,Atp1a2,Gabra5	5/124
5_Member	GO Biological Processes	GO:0007611	learning or memory	-2.38307	0	12290,13411,17380,21336,53324,53901,98660,110886	Cacna1e,Dnah11,Mme,Tacr1,Nptx2,Rcan2,Atp1a2,Gabra5	8/332
6_Summary	GO Biological Processes	GO:0051797	regulation of hair follicle development	-3.27623	-0.161286	12560,14419,16323	Cdh3,Gal,Inhba	3/-
6_Member	GO Biological Processes	GO:0051797	regulation of hair follicle development	-3.27623	-0.161286	12560,14419,16323	Cdh3,Gal,Inhba	3/21
6_Member	GO Biological Processes	GO:0042634	regulation of hair cycle	-2.77171	0	12560,14419,16323	Cdh3,Gal,Inhba	3/31
7_Summary	GO Biological Processes	GO:0007218	neuropeptide signaling pathway	-3.14803	-0.117406	14419,18610,18619,20394,207911,19215,73094,545192,12774,21336,110599584,12669	Gal,Pdyn,Penk,Scg5,Mchr1,Ptgds,Sgip1,Baiap3,Ccr5,Tacr1,Eef1ece2,Chrm1	12/-
7_Member	GO Biological Processes	GO:0007218	neuropeptide signaling pathway	-3.14803	-0.117406	14419,18610,18619,20394,207911	Gal,Pdyn,Penk,Scg5,Mchr1	5/92
7_Member	GO Biological Processes	GO:0050795	regulation of behavior	-2.81739	0	18619,19215,73094,207911,545192	Penk,Ptgds,Sgip1,Mchr1,Baiap3	5/109
7_Member	Reactome Gene Sets	R-MMU-375276	Peptide ligand-binding receptors	-2.50313	0	12774,14419,18619,21336,207911,110599584	Ccr5,Gal,Penk,Tacr1,Mchr1,Eef1ece2	6/186
7_Member	Reactome Gene Sets	R-MMU-373076	Class A/1 (Rhodopsin-like receptors)	-2.01963	0	12669,12774,14419,18619,21336,207911,110599584	Chrm1,Ccr5,Gal,Penk,Tacr1,Mchr1,Eef1ece2	7/307
8_Summary	GO Biological Processes	GO:1904888	cranial skeletal system development	-2.41965	0	18595,22061,54139,329872,12841,16323,18291,278507	Pdgfra,Trp63,Irf6,Frem1,Col9a3,Inhba,Nobox,Wfikkn2	8/-
8_Member	GO Biological Processes	GO:1904888	cranial skeletal system development	-2.41965	0	18595,22061,54139,329872	Pdgfra,Trp63,Irf6,Frem1	4/83
8_Member	GO Biological Processes	GO:0046660	female sex differentiation	-2.32086	0	12841,16323,18291,18595,22061	Col9a3,Inhba,Nobox,Pdgfra,Trp63	5/142
8_Member	GO Biological Processes	GO:0060021	roof of mouth development	-2.11885	0	16323,18595,54139,278507	Inhba,Pdgfra,Irf6,Wfikkn2	4/101
8_Member	GO Biological Processes	GO:0008585	female gonad development	-2.00483	0	12841,16323,18291,18595	Col9a3,Inhba,Nobox,Pdgfra	4/109
9_Summary	GO Biological Processes	GO:0003352	regulation of cilium movement	-2.33395	0	13411,21336,66793	Dnah11,Tacr1,Clxn	3/-
9_Member	GO Biological Processes	GO:0003352	regulation of cilium movement	-2.33395	0	13411,21336,66793	Dnah11,Tacr1,Clxn	3/44
10_Summary	GO Biological Processes	GO:0042445	hormone metabolic process	-2.31809	0	17380,18595,20394,56448,70337,665270,12290,14419,16323,21336,545192	Mme,Pdgfra,Scg5,Cyp2d22,Iyd,Plb1,Cacna1e,Gal,Inhba,Tacr1,Baiap3	11/-
10_Member	GO Biological Processes	GO:0042445	hormone metabolic process	-2.31809	0	17380,18595,20394,56448,70337,665270	Mme,Pdgfra,Scg5,Cyp2d22,Iyd,Plb1	6/203
10_Member	GO Biological Processes	GO:0010817	regulation of hormone levels	-2.01987	0	12290,14419,16323,17380,18595,20394,21336,56448,70337,545192,665270	Cacna1e,Gal,Inhba,Mme,Pdgfra,Scg5,Tacr1,Cyp2d22,Iyd,Baiap3,Plb1	11/632
11_Summary	WikiPathways	WP553	Calcium regulation in cardiac cells	-2.29533	0	11936,12290,12669,14620,14621	Fxyd2,Cacna1e,Chrm1,Gjb3,Gjb4	5/-
11_Member	WikiPathways	WP553	Calcium regulation in cardiac cells	-2.29533	0	11936,12290,12669,14620,14621	Fxyd2,Cacna1e,Chrm1,Gjb3,Gjb4	5/144
12_Summary	GO Biological Processes	GO:0008202	steroid metabolic process	-2.2042	0	15360,18595,56448,65969,71911,100102,244209	Hmgcs2,Pdgfra,Cyp2d22,Cubn,Bdh1,Pcsk9,Cyp2r1	7/-
12_Member	GO Biological Processes	GO:0008202	steroid metabolic process	-2.2042	0	15360,18595,56448,65969,71911,100102,244209	Hmgcs2,Pdgfra,Cyp2d22,Cubn,Bdh1,Pcsk9,Cyp2r1	7/283
13_Summary	GO Biological Processes	GO:0040011	locomotion	-2.18325	0	12774,12986,16005,18595,20351,53901,66793,98660	Ccr5,Csf3r,Igfals,Pdgfra,Sema4a,Rcan2,Clxn,Atp1a2	8/-
13_Member	GO Biological Processes	GO:0040011	locomotion	-2.18325	0	12774,12986,16005,18595,20351,53901,66793,98660	Ccr5,Csf3r,Igfals,Pdgfra,Sema4a,Rcan2,Clxn,Atp1a2	8/359
14_Summary	GO Biological Processes	GO:0009395	phospholipid catabolic process	-2.17822	0	57319,68616,665270	Smpdl3a,Gdpd3,Plb1	3/-
14_Member	GO Biological Processes	GO:0009395	phospholipid catabolic process	-2.17822	0	57319,68616,665270	Smpdl3a,Gdpd3,Plb1	3/50
15_Summary	GO Biological Processes	GO:0098609	cell-cell adhesion	-2.04521	0	12560,12738,13511,13837,17064,18595,21367,110789,245827	Cdh3,Cldn2,Dsg2,Epha3,Cd93,Pdgfra,Cntn2,Adgrv1,Fat2	9/-
15_Member	GO Biological Processes	GO:0098609	cell-cell adhesion	-2.04521	0	12560,12738,13511,13837,17064,18595,21367,110789,245827	Cdh3,Cldn2,Dsg2,Epha3,Cd93,Pdgfra,Cntn2,Adgrv1,Fat2	9/459
