# Supplementary material for: A Transcriptomics Analysis of the Regulation of Lens Fiber Cell Differentiation in the Absence of FGFRs and PTEN
Source: Cells. 2024 Jul 19;13(14):1222. doi: 10.3390/cells13141222 (PMC11274593; doi:10.3390/cells13141222)
Supplement: Supplementary file 1 [file cells-13-01222-s001.zip › drive-download-20240627T212928Z-001/Table S3.xlsx]

## Sheet: Enrichment
Gene Ontology analysis for Cluster T3
GroupID	Category	Term	Description	LogP	Log(q-value)	Genes	Symbols	InTerm_InList
1_Summary	GO Biological Processes	GO:0030198	extracellular matrix organization	-10.862	-7.01228	12832,13078,13717,14234,15117,16948,16949,16950,17181,17381,17395,18451,23876,23948,30806,77794,78892,100952,107581,216725,223838,241226,241639,246228,12816,13033,16398,18452,20750,64706,109700,12075,12578,17921,17929,19229,21956,57028,380684,677884	Col5a2,Cyp1b1,Eln,Foxc2,Has2,Lox,Loxl1,Loxl3,Matn2,Mmp12,Mmp9,P4ha1,Fbln5,Mmp17,Adamts8,Adamtsl2,Crispld2,Emilin1,Col16a1,Adamts2,Adamts20,Itga8,Fermt1,Vwa1,Col12a1,Ctsd,Itga2,P4ha2,Spp1,Scube1,Itga1,Bfsp1,Cdkn2a,Myo7a,Myom1,Ptk2b,Tnnt2,Pdxp,Nefh,Pakap	40/-
1_Member	GO Biological Processes	GO:0030198	extracellular matrix organization	-10.862	-7.01228	12832,13078,13717,14234,15117,16948,16949,16950,17181,17381,17395,18451,23876,23948,30806,77794,78892,100952,107581,216725,223838,241226,241639,246228	Col5a2,Cyp1b1,Eln,Foxc2,Has2,Lox,Loxl1,Loxl3,Matn2,Mmp12,Mmp9,P4ha1,Fbln5,Mmp17,Adamts8,Adamtsl2,Crispld2,Emilin1,Col16a1,Adamts2,Adamts20,Itga8,Fermt1,Vwa1	24/278
1_Member	GO Biological Processes	GO:0045229	external encapsulating structure organization	-10.829	-7.01228	12832,13078,13717,14234,15117,16948,16949,16950,17181,17381,17395,18451,23876,23948,30806,77794,78892,100952,107581,216725,223838,241226,241639,246228	Col5a2,Cyp1b1,Eln,Foxc2,Has2,Lox,Loxl1,Loxl3,Matn2,Mmp12,Mmp9,P4ha1,Fbln5,Mmp17,Adamts8,Adamtsl2,Crispld2,Emilin1,Col16a1,Adamts2,Adamts20,Itga8,Fermt1,Vwa1	24/279
1_Member	GO Biological Processes	GO:0043062	extracellular structure organization	-10.7962	-7.01228	12832,13078,13717,14234,15117,16948,16949,16950,17181,17381,17395,18451,23876,23948,30806,77794,78892,100952,107581,216725,223838,241226,241639,246228	Col5a2,Cyp1b1,Eln,Foxc2,Has2,Lox,Loxl1,Loxl3,Matn2,Mmp12,Mmp9,P4ha1,Fbln5,Mmp17,Adamts8,Adamtsl2,Crispld2,Emilin1,Col16a1,Adamts2,Adamts20,Itga8,Fermt1,Vwa1	24/280
1_Member	Reactome Gene Sets	R-MMU-1474244	Extracellular matrix organization	-10.0231	-6.46099	12816,12832,13033,13717,16398,16948,16949,16950,17381,17395,18451,18452,20750,23876,23948,64706,100952,107581,109700,216725,241226	Col12a1,Col5a2,Ctsd,Eln,Itga2,Lox,Loxl1,Loxl3,Mmp12,Mmp9,P4ha1,P4ha2,Spp1,Fbln5,Mmp17,Scube1,Emilin1,Col16a1,Itga1,Adamts2,Itga8	21/230
1_Member	Reactome Gene Sets	R-MMU-1474290	Collagen formation	-6.71359	-4.16009	12816,12832,16948,16949,16950,17395,18451,18452,107581,216725	Col12a1,Col5a2,Lox,Loxl1,Loxl3,Mmp9,P4ha1,P4ha2,Col16a1,Adamts2	10/73
1_Member	GO Biological Processes	GO:0030199	collagen fibril organization	-5.56343	-3.28913	12832,13078,14234,16948,16949,16950,18451,216725	Col5a2,Cyp1b1,Foxc2,Lox,Loxl1,Loxl3,P4ha1,Adamts2	8/57
1_Member	GO Biological Processes	GO:0018057	peptidyl-lysine oxidation	-4.43503	-2.41654	16948,16949,16950	Lox,Loxl1,Loxl3	3/5
1_Member	Reactome Gene Sets	R-MMU-2022090	Assembly of collagen fibrils and other multimeric structures	-4.17344	-2.21122	12816,12832,16948,16949,16950,17395	Col12a1,Col5a2,Lox,Loxl1,Loxl3,Mmp9	6/45
1_Member	GO Biological Processes	GO:0097435	supramolecular fiber organization	-3.06646	-1.38253	12075,12578,12832,13078,13717,14234,16948,16949,16950,17921,17929,18451,19229,21956,23876,57028,100952,216725,380684,677884	Bfsp1,Cdkn2a,Col5a2,Cyp1b1,Eln,Foxc2,Lox,Loxl1,Loxl3,Myo7a,Myom1,P4ha1,Ptk2b,Tnnt2,Fbln5,Pdxp,Emilin1,Adamts2,Nefh,Pakap	20/581
1_Member	GO Biological Processes	GO:0018158	protein oxidation	-3.019	-1.35121	16948,16949,16950	Lox,Loxl1,Loxl3	3/13
1_Member	Reactome Gene Sets	R-MMU-2243919	Crosslinking of collagen fibrils	-2.8274	-1.21839	16948,16949,16950	Lox,Loxl1,Loxl3	3/15
2_Summary	GO Biological Processes	GO:0001822	kidney development	-10.2341	-6.57505	12628,13195,13838,14164,14234,14859,15229,15902,15903,16372,17131,18131,18591,18605,18654,20471,20681,20750,22412,23948,55994,56198,67784,241226,100534287,13857,14184,14241,14472,14751,16000,17381,18952,20315,20378,20613,20855,21385,21952,21956,22341,72780,112405,13392,15234,72080,230959	Cfh,Ddc,Epha4,Fgf1,Foxc2,Gsta3,Foxd1,Id2,Id3,Irx2,Smad7,Notch3,Pdgfb,Enpp1,Pgf,Six1,Sox8,Spp1,Wnt9b,Mmp17,Smad9,Heyl,Plxnd1,Itga8,Dchs2,Epor,Fgfr3,Foxl1,Gbx2,Gpi1,Igf1,Mmp12,Septin4,Cxcl12,Frzb,Snai1,Stc1,Tbx2,Tnni1,Tnnt2,Vegfc,Rspo3,Egln1,Dlx2,Hgf,Sapcd2,Ajap1	47/-
2_Member	GO Biological Processes	GO:0001822	kidney development	-10.2341	-6.57505	12628,13195,13838,14164,14234,14859,15229,15902,15903,16372,17131,18131,18591,18605,18654,20471,20681,20750,22412,23948,55994,56198,67784,241226,100534287	Cfh,Ddc,Epha4,Fgf1,Foxc2,Gsta3,Foxd1,Id2,Id3,Irx2,Smad7,Notch3,Pdgfb,Enpp1,Pgf,Six1,Sox8,Spp1,Wnt9b,Mmp17,Smad9,Heyl,Plxnd1,Itga8,Dchs2	25/324
2_Member	GO Biological Processes	GO:0072001	renal system development	-9.78852	-6.37254	12628,13195,13838,14164,14234,14859,15229,15902,15903,16372,17131,18131,18591,18605,18654,20471,20681,20750,22412,23948,55994,56198,67784,241226,100534287	Cfh,Ddc,Epha4,Fgf1,Foxc2,Gsta3,Foxd1,Id2,Id3,Irx2,Smad7,Notch3,Pdgfb,Enpp1,Pgf,Six1,Sox8,Spp1,Wnt9b,Mmp17,Smad9,Heyl,Plxnd1,Itga8,Dchs2	25/340
2_Member	GO Biological Processes	GO:0048729	tissue morphogenesis	-8.01133	-5.20977	13838,13857,14164,14184,14234,14241,14472,14751,15229,16000,16372,17131,17381,18591,18605,18654,18952,20315,20378,20471,20613,20681,20855,21385,21952,21956,22341,22412,56198,67784,72780,112405	Epha4,Epor,Fgf1,Fgfr3,Foxc2,Foxl1,Gbx2,Gpi1,Foxd1,Igf1,Irx2,Smad7,Mmp12,Pdgfb,Enpp1,Pgf,Septin4,Cxcl12,Frzb,Six1,Snai1,Sox8,Stc1,Tbx2,Tnni1,Tnnt2,Vegfc,Wnt9b,Heyl,Plxnd1,Rspo3,Egln1	32/647
2_Member	GO Biological Processes	GO:0072073	kidney epithelium development	-7.25447	-4.57318	13838,14164,14234,14859,15229,16372,17131,18591,18654,20471,20681,22412,55994,56198	Epha4,Fgf1,Foxc2,Gsta3,Foxd1,Irx2,Smad7,Pdgfb,Pgf,Six1,Sox8,Wnt9b,Smad9,Heyl	14/143
2_Member	GO Biological Processes	GO:0072006	nephron development	-6.43738	-3.94716	12628,14164,14234,15229,16372,18131,18591,18654,20471,20681,22412,56198,100534287	Cfh,Fgf1,Foxc2,Foxd1,Irx2,Notch3,Pdgfb,Pgf,Six1,Sox8,Wnt9b,Heyl,Dchs2	13/142
2_Member	GO Biological Processes	GO:0001656	metanephros development	-6.23048	-3.78895	14234,15229,15902,15903,16372,18591,20471,20681,22412,241226	Foxc2,Foxd1,Id2,Id3,Irx2,Pdgfb,Six1,Sox8,Wnt9b,Itga8	10/82
2_Member	GO Biological Processes	GO:0001763	morphogenesis of a branching structure	-5.91175	-3.55916	13392,14164,14234,14472,15229,16000,18591,18654,20315,20471,20681,21385,22412,67784,72780	Dlx2,Fgf1,Foxc2,Gbx2,Foxd1,Igf1,Pdgfb,Pgf,Cxcl12,Six1,Sox8,Tbx2,Wnt9b,Plxnd1,Rspo3	15/211
2_Member	GO Biological Processes	GO:0061138	morphogenesis of a branching epithelium	-5.47759	-3.21651	14164,14234,14472,15229,16000,18591,18654,20315,20471,20681,21385,22412,67784,72780	Fgf1,Foxc2,Gbx2,Foxd1,Igf1,Pdgfb,Pgf,Cxcl12,Six1,Sox8,Tbx2,Wnt9b,Plxnd1,Rspo3	14/200
2_Member	GO Biological Processes	GO:0072009	nephron epithelium development	-5.16428	-2.94854	14164,14234,15229,16372,18591,18654,20471,20681,22412,56198	Fgf1,Foxc2,Foxd1,Irx2,Pdgfb,Pgf,Six1,Sox8,Wnt9b,Heyl	10/107
2_Member	GO Biological Processes	GO:0001657	ureteric bud development	-4.78867	-2.67061	14164,14234,14859,15229,17131,18654,20471,22412,55994	Fgf1,Foxc2,Gsta3,Foxd1,Smad7,Pgf,Six1,Wnt9b,Smad9	9/94
2_Member	GO Biological Processes	GO:0072163	mesonephric epithelium development	-4.64223	-2.55434	14164,14234,14859,15229,17131,18654,20471,22412,55994	Fgf1,Foxc2,Gsta3,Foxd1,Smad7,Pgf,Six1,Wnt9b,Smad9	9/98
2_Member	GO Biological Processes	GO:0072164	mesonephric tubule development	-4.64223	-2.55434	14164,14234,14859,15229,17131,18654,20471,22412,55994	Fgf1,Foxc2,Gsta3,Foxd1,Smad7,Pgf,Six1,Wnt9b,Smad9	9/98
2_Member	GO Biological Processes	GO:0001823	mesonephros development	-4.53708	-2.47191	14164,14234,14859,15229,17131,18654,20471,22412,55994	Fgf1,Foxc2,Gsta3,Foxd1,Smad7,Pgf,Six1,Wnt9b,Smad9	9/101
2_Member	GO Biological Processes	GO:0002009	morphogenesis of an epithelium	-4.43776	-2.41654	13838,14164,14184,14234,14472,15229,16000,16372,17381,18591,18605,18654,20315,20378,20471,20613,20681,21385,22341,22412,67784,72780	Epha4,Fgf1,Fgfr3,Foxc2,Gbx2,Foxd1,Igf1,Irx2,Mmp12,Pdgfb,Enpp1,Pgf,Cxcl12,Frzb,Six1,Snai1,Sox8,Tbx2,Vegfc,Wnt9b,Plxnd1,Rspo3	22/533
2_Member	GO Biological Processes	GO:0048754	branching morphogenesis of an epithelial tube	-4.1849	-2.21938	14164,14234,14472,15229,16000,18654,20315,20471,21385,22412,67784	Fgf1,Foxc2,Gbx2,Foxd1,Igf1,Pgf,Cxcl12,Six1,Tbx2,Wnt9b,Plxnd1	11/167
2_Member	GO Biological Processes	GO:0072080	nephron tubule development	-4.12017	-2.17507	14164,15229,16372,18654,20471,20681,22412,56198	Fgf1,Foxd1,Irx2,Pgf,Six1,Sox8,Wnt9b,Heyl	8/89
2_Member	GO Biological Processes	GO:0061326	renal tubule development	-3.88748	-1.99748	14164,15229,16372,18654,20471,20681,22412,56198	Fgf1,Foxd1,Irx2,Pgf,Six1,Sox8,Wnt9b,Heyl	8/96
2_Member	GO Biological Processes	GO:0072078	nephron tubule morphogenesis	-3.77343	-1.90681	14164,15229,16372,18654,20471,20681,22412	Fgf1,Foxd1,Irx2,Pgf,Six1,Sox8,Wnt9b	7/75
2_Member	GO Biological Processes	GO:0072088	nephron epithelium morphogenesis	-3.7016	-1.85883	14164,15229,16372,18654,20471,20681,22412	Fgf1,Foxd1,Irx2,Pgf,Six1,Sox8,Wnt9b	7/77
2_Member	GO Biological Processes	GO:0072028	nephron morphogenesis	-3.63199	-1.80867	14164,15229,16372,18654,20471,20681,22412	Fgf1,Foxd1,Irx2,Pgf,Six1,Sox8,Wnt9b	7/79
2_Member	GO Biological Processes	GO:0061333	renal tubule morphogenesis	-3.56449	-1.74902	14164,15229,16372,18654,20471,20681,22412	Fgf1,Foxd1,Irx2,Pgf,Six1,Sox8,Wnt9b	7/81
2_Member	GO Biological Processes	GO:0072079	nephron tubule formation	-3.46815	-1.68275	16372,20471,20681,22412	Irx2,Six1,Sox8,Wnt9b	4/22
2_Member	GO Biological Processes	GO:0060993	kidney morphogenesis	-3.08891	-1.39838	14164,15229,16372,18654,20471,20681,22412	Fgf1,Foxd1,Irx2,Pgf,Six1,Sox8,Wnt9b	7/97
2_Member	GO Biological Processes	GO:0001658	branching involved in ureteric bud morphogenesis	-3.01208	-1.34735	14164,15229,18654,20471,22412	Fgf1,Foxd1,Pgf,Six1,Wnt9b	5/49
2_Member	GO Biological Processes	GO:0072210	metanephric nephron development	-2.994	-1.33931	15229,16372,18591,20681	Foxd1,Irx2,Pdgfb,Sox8	4/29
2_Member	GO Biological Processes	GO:0060562	epithelial tube morphogenesis	-2.68013	-1.11014	13838,14164,14234,14472,15229,16000,16372,18654,20315,20471,20681,21385,22412,67784	Epha4,Fgf1,Foxc2,Gbx2,Foxd1,Igf1,Irx2,Pgf,Cxcl12,Six1,Sox8,Tbx2,Wnt9b,Plxnd1	14/369
2_Member	GO Biological Processes	GO:0060675	ureteric bud morphogenesis	-2.61557	-1.06036	14164,15229,18654,20471,22412	Fgf1,Foxd1,Pgf,Six1,Wnt9b	5/60
2_Member	GO Biological Processes	GO:0072171	mesonephric tubule morphogenesis	-2.49259	-0.972672	14164,15229,18654,20471,22412	Fgf1,Foxd1,Pgf,Six1,Wnt9b	5/64
2_Member	GO Biological Processes	GO:0072207	metanephric epithelium development	-2.45356	-0.944533	18591,20681,22412	Pdgfb,Sox8,Wnt9b	3/20
2_Member	GO Biological Processes	GO:1905330	regulation of morphogenesis of an epithelium	-2.24733	-0.775835	14164,15234,20471,20681,21385	Fgf1,Hgf,Six1,Sox8,Tbx2	5/73
2_Member	GO Biological Processes	GO:2000027	regulation of animal organ morphogenesis	-2.11952	-0.681549	14164,15234,20471,20681,72080,230959	Fgf1,Hgf,Six1,Sox8,Sapcd2,Ajap1	6/110
3_Summary	GO Biological Processes	GO:0046031	ADP metabolic process	-9.91571	-6.43278	11636,13806,13807,14751,15937,18605,18641,18648,18655,21991,23959,433182,11639,16828,18563,20527,57028,22436,11647,72157,12628,13853,15117,53412,74185,50787,54371,121021,328779,628779,18654,20449,228026,244416,11690,13078,13082,14417,14431,17319,23945,71519,94180,105349,232174,243078,329910,546726,16000,18787,112405,112407,78797,224792,12583,76187,20750,271424,17381,14859,56629,108767,14584,12709…	Ak1,Eno1,Eno2,Gpi1,Ier3,Enpp1,Pfkl,Pgam1,Pgk1,Tpi1,Nt5e,Eno1b,Ak4,Ldha,Pcx,Slc2a3,Pdxp,Xdh,Alpl,Pgm1,Cfh,Epm2a,Has2,Ppp1r3c,Gbe1,Hs6st3,Chst2,Cspg4,Hs3st6,Hs3st4,Pgf,St8sia1,Pdk1,Ppp1r3b,Alox5ap,Cyp1b1,Cyp26a1,Gad2,Gamt,Mif,Mgll,Cyp2u1,Acsbg1,Akr1c18,Cyp26b1,Tecrl,Acot11,Cyp26c1,Igf1,Serpine1,Egln1,Egln3,Ndor1,Adgrf5,Cdo1,Adhfe1,Spp1,Ip6k3,Mmp12,Gsta3,Dnase2b,Pnrc1,Gfpt2,Ckb,Ckm,Impa2,Abca8a,Mboa…	69/-
3_Member	GO Biological Processes	GO:0046031	ADP metabolic process	-9.91571	-6.43278	11636,13806,13807,14751,15937,18605,18641,18648,18655,21991,23959,433182	Ak1,Eno1,Eno2,Gpi1,Ier3,Enpp1,Pfkl,Pgam1,Pgk1,Tpi1,Nt5e,Eno1b	12/60
3_Member	GO Biological Processes	GO:0009185	ribonucleoside diphosphate metabolic process	-9.64529	-6.33846	11636,11639,13806,13807,14751,15937,18605,18641,18648,18655,21991,23959,433182	Ak1,Ak4,Eno1,Eno2,Gpi1,Ier3,Enpp1,Pfkl,Pgam1,Pgk1,Tpi1,Nt5e,Eno1b	13/78
3_Member	GO Biological Processes	GO:0009135	purine nucleoside diphosphate metabolic process	-9.40576	-6.22386	11636,13806,13807,14751,15937,18605,18641,18648,18655,21991,23959,433182	Ak1,Eno1,Eno2,Gpi1,Ier3,Enpp1,Pfkl,Pgam1,Pgk1,Tpi1,Nt5e,Eno1b	12/66
3_Member	GO Biological Processes	GO:0009179	purine ribonucleoside diphosphate metabolic process	-9.40576	-6.22386	11636,13806,13807,14751,15937,18605,18641,18648,18655,21991,23959,433182	Ak1,Eno1,Eno2,Gpi1,Ier3,Enpp1,Pfkl,Pgam1,Pgk1,Tpi1,Nt5e,Eno1b	12/66
3_Member	GO Biological Processes	GO:0009132	nucleoside diphosphate metabolic process	-9.2287	-6.08157	11636,11639,13806,13807,14751,15937,18605,18641,18648,18655,21991,23959,433182	Ak1,Ak4,Eno1,Eno2,Gpi1,Ier3,Enpp1,Pfkl,Pgam1,Pgk1,Tpi1,Nt5e,Eno1b	13/84
3_Member	GO Biological Processes	GO:0046032	ADP catabolic process	-9.04791	-5.93296	13806,13807,14751,15937,18605,18641,18648,18655,21991,23959,433182	Eno1,Eno2,Gpi1,Ier3,Enpp1,Pfkl,Pgam1,Pgk1,Tpi1,Nt5e,Eno1b	11/56
3_Member	GO Biological Processes	GO:0006007	glucose catabolic process	-8.72058	-5.67939	13806,13807,14751,16828,18641,18655,21991,433182	Eno1,Eno2,Gpi1,Ldha,Pfkl,Pgk1,Tpi1,Eno1b	8/24
3_Member	GO Biological Processes	GO:0009137	purine nucleoside diphosphate catabolic process	-8.71001	-5.67939	13806,13807,14751,15937,18605,18641,18648,18655,21991,23959,433182	Eno1,Eno2,Gpi1,Ier3,Enpp1,Pfkl,Pgam1,Pgk1,Tpi1,Nt5e,Eno1b	11/60
3_Member	GO Biological Processes	GO:0009181	purine ribonucleoside diphosphate catabolic process	-8.71001	-5.67939	13806,13807,14751,15937,18605,18641,18648,18655,21991,23959,433182	Eno1,Eno2,Gpi1,Ier3,Enpp1,Pfkl,Pgam1,Pgk1,Tpi1,Nt5e,Eno1b	11/60
3_Member	WikiPathways	WP157	Glycolysis and gluconeogenesis	-8.44838	-5.52725	13806,13807,14751,16828,18563,18641,18648,18655,20527,21991	Eno1,Eno2,Gpi1,Ldha,Pcx,Pfkl,Pgam1,Pgk1,Slc2a3,Tpi1	10/49
3_Member	GO Biological Processes	GO:0006735	NADH regeneration	-8.4459	-5.52725	13806,13807,14751,18641,18655,21991,433182	Eno1,Eno2,Gpi1,Pfkl,Pgk1,Tpi1,Eno1b	7/17
3_Member	GO Biological Processes	GO:0061621	canonical glycolysis	-8.4459	-5.52725	13806,13807,14751,18641,18655,21991,433182	Eno1,Eno2,Gpi1,Pfkl,Pgk1,Tpi1,Eno1b	7/17
3_Member	GO Biological Processes	GO:0061718	glucose catabolic process to pyruvate	-8.4459	-5.52725	13806,13807,14751,18641,18655,21991,433182	Eno1,Eno2,Gpi1,Pfkl,Pgk1,Tpi1,Eno1b	7/17
3_Member	GO Biological Processes	GO:0009191	ribonucleoside diphosphate catabolic process	-8.3977	-5.51684	13806,13807,14751,15937,18605,18641,18648,18655,21991,23959,433182	Eno1,Eno2,Gpi1,Ier3,Enpp1,Pfkl,Pgam1,Pgk1,Tpi1,Nt5e,Eno1b	11/64
3_Member	GO Biological Processes	GO:0072526	pyridine-containing compound catabolic process	-8.3977	-5.51684	13806,13807,14751,15937,18605,18641,18648,18655,21991,57028,433182	Eno1,Eno2,Gpi1,Ier3,Enpp1,Pfkl,Pgam1,Pgk1,Tpi1,Pdxp,Eno1b	11/64
3_Member	GO Biological Processes	GO:0006090	pyruvate metabolic process	-8.33921	-5.47608	13806,13807,14751,15937,16828,18563,18605,18641,18648,18655,21991,433182	Eno1,Eno2,Gpi1,Ier3,Ldha,Pcx,Enpp1,Pfkl,Pgam1,Pgk1,Tpi1,Eno1b	12/81
3_Member	GO Biological Processes	GO:0006096	glycolytic process	-8.18192	-5.34849	13806,13807,14751,15937,18605,18641,18648,18655,21991,433182	Eno1,Eno2,Gpi1,Ier3,Enpp1,Pfkl,Pgam1,Pgk1,Tpi1,Eno1b	10/52
3_Member	GO Biological Processes	GO:0009134	nucleoside diphosphate catabolic process	-8.1782	-5.34849	13806,13807,14751,15937,18605,18641,18648,18655,21991,23959,433182	Eno1,Eno2,Gpi1,Ier3,Enpp1,Pfkl,Pgam1,Pgk1,Tpi1,Nt5e,Eno1b	11/67
3_Member	GO Biological Processes	GO:0061620	glycolytic process through glucose-6-phosphate	-7.86285	-5.0789	13806,13807,14751,18641,18655,21991,433182	Eno1,Eno2,Gpi1,Pfkl,Pgk1,Tpi1,Eno1b	7/20
3_Member	GO Biological Processes	GO:0009154	purine ribonucleotide catabolic process	-7.64167	-4.87196	13806,13807,14751,15937,18605,18641,18648,18655,21991,22436,23959,433182	Eno1,Eno2,Gpi1,Ier3,Enpp1,Pfkl,Pgam1,Pgk1,Tpi1,Xdh,Nt5e,Eno1b	12/93
3_Member	GO Biological Processes	GO:0019364	pyridine nucleotide catabolic process	-7.55173	-4.81508	13806,13807,14751,15937,18605,18641,18648,18655,21991,433182	Eno1,Eno2,Gpi1,Ier3,Enpp1,Pfkl,Pgam1,Pgk1,Tpi1,Eno1b	10/60
3_Member	GO Biological Processes	GO:0072524	pyridine-containing compound metabolic process	-7.53229	-4.81508	11647,13806,13807,14751,15937,16828,18563,18605,18641,18648,18655,21991,57028,433182	Alpl,Eno1,Eno2,Gpi1,Ier3,Ldha,Pcx,Enpp1,Pfkl,Pgam1,Pgk1,Tpi1,Pdxp,Eno1b	14/136
3_Member	GO Biological Processes	GO:0019677	NAD catabolic process	-7.53208	-4.81508	13806,13807,14751,18641,18655,21991,433182	Eno1,Eno2,Gpi1,Pfkl,Pgk1,Tpi1,Eno1b	7/22
3_Member	GO Biological Processes	GO:0061615	glycolytic process through fructose-6-phosphate	-7.53208	-4.81508	13806,13807,14751,18641,18655,21991,433182	Eno1,Eno2,Gpi1,Pfkl,Pgk1,Tpi1,Eno1b	7/22
3_Member	GO Biological Processes	GO:0009261	ribonucleotide catabolic process	-7.18513	-4.51806	13806,13807,14751,15937,18605,18641,18648,18655,21991,22436,23959,433182	Eno1,Eno2,Gpi1,Ier3,Enpp1,Pfkl,Pgam1,Pgk1,Tpi1,Xdh,Nt5e,Eno1b	12/102
3_Member	GO Biological Processes	GO:0019320	hexose catabolic process	-7.17707	-4.51806	13806,13807,14751,16828,18641,18655,21991,433182	Eno1,Eno2,Gpi1,Ldha,Pfkl,Pgk1,Tpi1,Eno1b	8/36
3_Member	GO Biological Processes	GO:0016052	carbohydrate catabolic process	-7.09018	-4.4465	13806,13807,14751,15937,16828,18605,18641,18648,18655,21991,72157,433182	Eno1,Eno2,Gpi1,Ier3,Ldha,Enpp1,Pfkl,Pgam1,Pgk1,Tpi1,Pgm1,Eno1b	12/104
3_Member	KEGG Pathway	mmu00010	Glycolysis / Gluconeogenesis - Mus musculus (house mouse)	-7.07655	-4.4465	13806,13807,14751,16828,18641,18648,18655,21991,72157,433182	Eno1,Eno2,Gpi1,Ldha,Pfkl,Pgam1,Pgk1,Tpi1,Pgm1,Eno1b	10/67
3_Member	GO Biological Processes	GO:0006195	purine nucleotide catabolic process	-7.04351	-4.42589	13806,13807,14751,15937,18605,18641,18648,18655,21991,22436,23959,433182	Eno1,Eno2,Gpi1,Ier3,Enpp1,Pfkl,Pgam1,Pgk1,Tpi1,Xdh,Nt5e,Eno1b	12/105
3_Member	GO Biological Processes	GO:0006734	NADH metabolic process	-6.88658	-4.29761	13806,13807,14751,18563,18641,18655,21991,433182	Eno1,Eno2,Gpi1,Pcx,Pfkl,Pgk1,Tpi1,Eno1b	8/39
3_Member	GO Biological Processes	GO:0072523	purine-containing compound catabolic process	-6.77427	-4.21216	13806,13807,14751,15937,18605,18641,18648,18655,21991,22436,23959,433182	Eno1,Eno2,Gpi1,Ier3,Enpp1,Pfkl,Pgam1,Pgk1,Tpi1,Xdh,Nt5e,Eno1b	12/111
3_Member	GO Biological Processes	GO:0046034	ATP metabolic process	-6.64357	-4.1056	11636,11639,12628,13806,13807,14751,15937,18605,18641,18648,18655,21991,23959,433182	Ak1,Ak4,Cfh,Eno1,Eno2,Gpi1,Ier3,Enpp1,Pfkl,Pgam1,Pgk1,Tpi1,Nt5e,Eno1b	14/160
3_Member	GO Biological Processes	GO:0046365	monosaccharide catabolic process	-6.53779	-4.01708	13806,13807,14751,16828,18641,18655,21991,433182	Eno1,Eno2,Gpi1,Ldha,Pfkl,Pgk1,Tpi1,Eno1b	8/43
3_Member	GO Biological Processes	GO:0019674	NAD metabolic process	-6.50877	-4.00357	13806,13807,14751,16828,18563,18641,18655,21991,433182	Eno1,Eno2,Gpi1,Ldha,Pcx,Pfkl,Pgk1,Tpi1,Eno1b	9/59
3_Member	GO Biological Processes	GO:0009166	nucleotide catabolic process	-6.28477	-3.82988	13806,13807,14751,15937,18605,18641,18648,18655,21991,22436,23959,433182	Eno1,Eno2,Gpi1,Ier3,Enpp1,Pfkl,Pgam1,Pgk1,Tpi1,Xdh,Nt5e,Eno1b	12/123
3_Member	GO Biological Processes	GO:0016051	carbohydrate biosynthetic process	-6.20881	-3.78024	13806,13807,13853,14751,15117,18563,18648,18655,21991,53412,72157,74185	Eno1,Eno2,Epm2a,Gpi1,Has2,Pcx,Pgam1,Pgk1,Tpi1,Ppp1r3c,Pgm1,Gbe1	12/125
3_Member	GO Biological Processes	GO:0046496	nicotinamide nucleotide metabolic process	-6.20881	-3.78024	13806,13807,14751,15937,16828,18563,18605,18641,18648,18655,21991,433182	Eno1,Eno2,Gpi1,Ier3,Ldha,Pcx,Enpp1,Pfkl,Pgam1,Pgk1,Tpi1,Eno1b	12/125
3_Member	GO Biological Processes	GO:0046166	glyceraldehyde-3-phosphate biosynthetic process	-6.18843	-3.76621	13806,18563,18648,18655,21991	Eno1,Pcx,Pgam1,Pgk1,Tpi1	5/12
3_Member	GO Biological Processes	GO:0019362	pyridine nucleotide metabolic process	-6.13431	-3.72449	13806,13807,14751,15937,16828,18563,18605,18641,18648,18655,21991,433182	Eno1,Eno2,Gpi1,Ier3,Ldha,Pcx,Enpp1,Pfkl,Pgam1,Pgk1,Tpi1,Eno1b	12/127
3_Member	Reactome Gene Sets	R-MMU-70263	Gluconeogenesis	-6.10301	-3.69927	13806,13807,14751,18648,18655,21991,433182	Eno1,Eno2,Gpi1,Pgam1,Pgk1,Tpi1,Eno1b	7/34
3_Member	Reactome Gene Sets	R-MMU-71387	Metabolism of carbohydrates	-6.04283	-3.65099	13806,13807,14751,15117,18641,18648,18655,21991,50787,53412,54371,72157,74185,121021,328779,433182,628779	Eno1,Eno2,Gpi1,Has2,Pfkl,Pgam1,Pgk1,Tpi1,Hs6st3,Ppp1r3c,Chst2,Pgm1,Gbe1,Cspg4,Hs3st6,Eno1b,Hs3st4	17/263
3_Member	GO Biological Processes	GO:0005975	carbohydrate metabolic process	-5.98961	-3.62052	13806,13807,13853,14751,15117,15937,16828,18563,18605,18641,18648,18654,18655,20449,21991,53412,54371,72157,74185,228026,244416,433182	Eno1,Eno2,Epm2a,Gpi1,Has2,Ier3,Ldha,Pcx,Enpp1,Pfkl,Pgam1,Pgf,Pgk1,St8sia1,Tpi1,Ppp1r3c,Chst2,Pgm1,Gbe1,Pdk1,Ppp1r3b,Eno1b	22/425
3_Member	GO Biological Processes	GO:1901292	nucleoside phosphate catabolic process	-5.9895	-3.62052	13806,13807,14751,15937,18605,18641,18648,18655,21991,22436,23959,433182	Eno1,Eno2,Gpi1,Ier3,Enpp1,Pfkl,Pgam1,Pgk1,Tpi1,Xdh,Nt5e,Eno1b	12/131
3_Member	GO Biological Processes	GO:0009205	purine ribonucleoside triphosphate metabolic process	-5.87741	-3.53015	11636,11639,12628,13806,13807,14751,15937,18605,18641,18648,18655,21991,23959,433182	Ak1,Ak4,Cfh,Eno1,Eno2,Gpi1,Ier3,Enpp1,Pfkl,Pgam1,Pgk1,Tpi1,Nt5e,Eno1b	14/185
3_Member	GO Biological Processes	GO:0032787	monocarboxylic acid metabolic process	-5.84978	-3.50779	11690,13078,13082,13806,13807,14417,14431,14751,15937,16828,17319,18563,18605,18641,18648,18655,21991,23945,71519,94180,105349,232174,243078,329910,433182,546726	Alox5ap,Cyp1b1,Cyp26a1,Eno1,Eno2,Gad2,Gamt,Gpi1,Ier3,Ldha,Mif,Pcx,Enpp1,Pfkl,Pgam1,Pgk1,Tpi1,Mgll,Cyp2u1,Acsbg1,Akr1c18,Cyp26b1,Tecrl,Acot11,Eno1b,Cyp26c1	26/576
3_Member	KEGG Pathway	mmu04066	HIF-1 signaling pathway - Mus musculus (house mouse)	-5.76137	-3.44478	13806,13807,16000,16828,18641,18655,18787,112405,112407,228026,433182	Eno1,Eno2,Igf1,Ldha,Pfkl,Pgk1,Serpine1,Egln1,Egln3,Pdk1,Eno1b	11/114
3_Member	GO Biological Processes	GO:0009199	ribonucleoside triphosphate metabolic process	-5.68589	-3.37421	11636,11639,12628,13806,13807,14751,15937,18605,18641,18648,18655,21991,23959,433182	Ak1,Ak4,Cfh,Eno1,Eno2,Gpi1,Ier3,Enpp1,Pfkl,Pgam1,Pgk1,Tpi1,Nt5e,Eno1b	14/192
3_Member	GO Biological Processes	GO:0006081	cellular aldehyde metabolic process	-5.65355	-3.35741	11647,13078,13806,18563,18648,18655,21991,57028,105349	Alpl,Cyp1b1,Eno1,Pcx,Pgam1,Pgk1,Tpi1,Pdxp,Akr1c18	9/74
3_Member	GO Biological Processes	GO:0006006	glucose metabolic process	-5.64999	-3.35741	13806,13807,14751,16828,18563,18641,18648,18655,21991,72157,228026,433182	Eno1,Eno2,Gpi1,Ldha,Pcx,Pfkl,Pgam1,Pgk1,Tpi1,Pgm1,Pdk1,Eno1b	12/141
3_Member	GO Biological Processes	GO:0009144	purine nucleoside triphosphate metabolic process	-5.63279	-3.34485	11636,11639,12628,13806,13807,14751,15937,18605,18641,18648,18655,21991,23959,433182	Ak1,Ak4,Cfh,Eno1,Eno2,Gpi1,Ier3,Enpp1,Pfkl,Pgam1,Pgk1,Tpi1,Nt5e,Eno1b	14/194
3_Member	GO Biological Processes	GO:0006091	generation of precursor metabolites and energy	-5.42198	-3.16523	13806,13807,13853,14751,15937,16828,18605,18641,18648,18654,18655,21991,53412,72157,74185,78797,224792,244416,433182	Eno1,Eno2,Epm2a,Gpi1,Ier3,Ldha,Enpp1,Pfkl,Pgam1,Pgf,Pgk1,Tpi1,Ppp1r3c,Pgm1,Gbe1,Ndor1,Adgrf5,Ppp1r3b,Eno1b	19/357
3_Member	Reactome Gene Sets	R-MMU-70171	Glycolysis	-5.28186	-3.05017	13806,13807,14751,18641,18648,18655,21991,433182	Eno1,Eno2,Gpi1,Pfkl,Pgam1,Pgk1,Tpi1,Eno1b	8/62
3_Member	GO Biological Processes	GO:0009141	nucleoside triphosphate metabolic process	-5.25563	-3.03199	11636,11639,12628,13806,13807,14751,15937,18605,18641,18648,18655,21991,23959,433182	Ak1,Ak4,Cfh,Eno1,Eno2,Gpi1,Ier3,Enpp1,Pfkl,Pgam1,Pgk1,Tpi1,Nt5e,Eno1b	14/209
3_Member	GO Biological Processes	GO:0046434	organophosphate catabolic process	-5.09493	-2.89266	13806,13807,14751,15937,18605,18641,18648,18655,21991,22436,23959,57028,433182	Eno1,Eno2,Gpi1,Ier3,Enpp1,Pfkl,Pgam1,Pgk1,Tpi1,Xdh,Nt5e,Pdxp,Eno1b	13/187
3_Member	GO Biological Processes	GO:0019682	glyceraldehyde-3-phosphate metabolic process	-5.06069	-2.87044	13806,18563,18648,18655,21991	Eno1,Pcx,Pgam1,Pgk1,Tpi1	5/19
3_Member	GO Biological Processes	GO:0046184	aldehyde biosynthetic process	-4.94132	-2.79419	13806,18563,18648,18655,21991	Eno1,Pcx,Pgam1,Pgk1,Tpi1	5/20
3_Member	GO Biological Processes	GO:0006094	gluconeogenesis	-4.92714	-2.78664	13806,13807,14751,18563,18648,18655,21991	Eno1,Eno2,Gpi1,Pcx,Pgam1,Pgk1,Tpi1	7/50
3_Member	GO Biological Processes	GO:0044282	small molecule catabolic process	-4.76229	-2.64735	12583,13082,13806,13807,14417,14751,16828,18641,18655,21991,22436,57028,76187,105349,232174,433182,546726	Cdo1,Cyp26a1,Eno1,Eno2,Gad2,Gpi1,Ldha,Pfkl,Pgk1,Tpi1,Xdh,Pdxp,Adhfe1,Akr1c18,Cyp26b1,Eno1b,Cyp26c1	17/328
3_Member	GO Biological Processes	GO:0019319	hexose biosynthetic process	-4.70159	-2.59888	13806,13807,14751,18563,18648,18655,21991	Eno1,Eno2,Gpi1,Pcx,Pgam1,Pgk1,Tpi1	7/54
3_Member	GO Biological Processes	GO:0019318	hexose metabolic process	-4.66275	-2.56646	13806,13807,14751,16828,18563,18641,18648,18655,21991,72157,228026,433182	Eno1,Eno2,Gpi1,Ldha,Pcx,Pfkl,Pgam1,Pgk1,Tpi1,Pgm1,Pdk1,Eno1b	12/176
3_Member	GO Biological Processes	GO:0044283	small molecule biosynthetic process	-4.51518	-2.46094	11636,11690,13806,13807,14417,14431,14751,16828,17319,18563,18648,18655,20750,21991,23945,23959,94180,105349,243078,271424	Ak1,Alox5ap,Eno1,Eno2,Gad2,Gamt,Gpi1,Ldha,Mif,Pcx,Pgam1,Pgk1,Spp1,Tpi1,Mgll,Nt5e,Acsbg1,Akr1c18,Tecrl,Ip6k3	20/451
3_Member	KEGG Pathway	mmu01230	Biosynthesis of amino acids - Mus musculus (house mouse)	-4.49416	-2.4558	13806,13807,18563,18641,18648,18655,21991,433182	Eno1,Eno2,Pcx,Pfkl,Pgam1,Pgk1,Tpi1,Eno1b	8/79
3_Member	GO Biological Processes	GO:1901136	carbohydrate derivative catabolic process	-4.47268	-2.4395	13806,13807,14751,15937,17381,18605,18641,18648,18655,21991,22436,23959,433182	Eno1,Eno2,Gpi1,Ier3,Mmp12,Enpp1,Pfkl,Pgam1,Pgk1,Tpi1,Xdh,Nt5e,Eno1b	13/214
3_Member	Reactome Gene Sets	R-MMU-70326	Glucose metabolism	-4.45426	-2.42618	13806,13807,14751,18641,18648,18655,21991,433182	Eno1,Eno2,Gpi1,Pfkl,Pgam1,Pgk1,Tpi1,Eno1b	8/80
3_Member	GO Biological Processes	GO:1901361	organic cyclic compound catabolic process	-4.21397	-2.2407	13806,13807,14751,14859,15937,18605,18641,18648,18655,20750,21991,22436,23959,56629,57028,105349,108767,433182	Eno1,Eno2,Gpi1,Gsta3,Ier3,Enpp1,Pfkl,Pgam1,Pgk1,Spp1,Tpi1,Xdh,Nt5e,Dnase2b,Pdxp,Akr1c18,Pnrc1,Eno1b	18/399
3_Member	GO Biological Processes	GO:0046364	monosaccharide biosynthetic process	-4.17071	-2.21067	13806,13807,14751,18563,18648,18655,21991	Eno1,Eno2,Gpi1,Pcx,Pgam1,Pgk1,Tpi1	7/65
3_Member	GO Biological Processes	GO:0072521	purine-containing compound metabolic process	-4.09055	-2.1517	11636,11639,12628,13806,13807,14431,14751,15937,16828,18563,18605,18641,18648,18655,20750,21991,22436,23959,329910,433182	Ak1,Ak4,Cfh,Eno1,Eno2,Gamt,Gpi1,Ier3,Ldha,Pcx,Enpp1,Pfkl,Pgam1,Pgk1,Spp1,Tpi1,Xdh,Nt5e,Acot11,Eno1b	20/484
3_Member	GO Biological Processes	GO:0005996	monosaccharide metabolic process	-4.0181	-2.09339	13806,13807,14751,16828,18563,18641,18648,18655,21991,72157,228026,433182	Eno1,Eno2,Gpi1,Ldha,Pcx,Pfkl,Pgam1,Pgk1,Tpi1,Pgm1,Pdk1,Eno1b	12/205
3_Member	KEGG Pathway	mmu01200	Carbon metabolism - Mus musculus (house mouse)	-3.92198	-2.02262	13806,13807,14751,18563,18641,18648,18655,21991,433182	Eno1,Eno2,Gpi1,Pcx,Pfkl,Pgam1,Pgk1,Tpi1,Eno1b	9/121
3_Member	GO Biological Processes	GO:0046700	heterocycle catabolic process	-3.83092	-1.95546	13806,13807,14751,14859,15937,18605,18641,18648,18655,21991,22436,23959,56629,57028,108767,433182	Eno1,Eno2,Gpi1,Gsta3,Ier3,Enpp1,Pfkl,Pgam1,Pgk1,Tpi1,Xdh,Nt5e,Dnase2b,Pdxp,Pnrc1,Eno1b	16/353
3_Member	GO Biological Processes	GO:0009150	purine ribonucleotide metabolic process	-3.6398	-1.81009	11636,11639,12628,13806,13807,14751,15937,18605,18641,18648,18655,21991,22436,23959,329910,433182	Ak1,Ak4,Cfh,Eno1,Eno2,Gpi1,Ier3,Enpp1,Pfkl,Pgam1,Pgk1,Tpi1,Xdh,Nt5e,Acot11,Eno1b	16/367
3_Member	GO Biological Processes	GO:0006163	purine nucleotide metabolic process	-3.56484	-1.74902	11636,11639,12628,13806,13807,14751,15937,16828,18563,18605,18641,18648,18655,21991,22436,23959,329910,433182	Ak1,Ak4,Cfh,Eno1,Eno2,Gpi1,Ier3,Ldha,Pcx,Enpp1,Pfkl,Pgam1,Pgk1,Tpi1,Xdh,Nt5e,Acot11,Eno1b	18/450
3_Member	GO Biological Processes	GO:0009259	ribonucleotide metabolic process	-3.39706	-1.62874	11636,11639,12628,13806,13807,14751,15937,18605,18641,18648,18655,21991,22436,23959,329910,433182	Ak1,Ak4,Cfh,Eno1,Eno2,Gpi1,Ier3,Enpp1,Pfkl,Pgam1,Pgk1,Tpi1,Xdh,Nt5e,Acot11,Eno1b	16/386
3_Member	GO Biological Processes	GO:0044270	cellular nitrogen compound catabolic process	-3.3303	-1.57708	13806,13807,14751,15937,18605,18641,18648,18655,21991,22436,23959,56629,57028,108767,433182	Eno1,Eno2,Gpi1,Ier3,Enpp1,Pfkl,Pgam1,Pgk1,Tpi1,Xdh,Nt5e,Dnase2b,Pdxp,Pnrc1,Eno1b	15/353
3_Member	GO Biological Processes	GO:0034655	nucleobase-containing compound catabolic process	-3.2552	-1.52177	13806,13807,14751,15937,18605,18641,18648,18655,21991,22436,23959,56629,108767,433182	Eno1,Eno2,Gpi1,Ier3,Enpp1,Pfkl,Pgam1,Pgk1,Tpi1,Xdh,Nt5e,Dnase2b,Pnrc1,Eno1b	14/321
3_Member	GO Biological Processes	GO:0055086	nucleobase-containing small molecule metabolic process	-3.23477	-1.51403	11636,11639,12628,13806,13807,14431,14584,14751,15937,16828,18563,18605,18641,18648,18655,21991,22436,23959,329910,433182	Ak1,Ak4,Cfh,Eno1,Eno2,Gamt,Gfpt2,Gpi1,Ier3,Ldha,Pcx,Enpp1,Pfkl,Pgam1,Pgk1,Tpi1,Xdh,Nt5e,Acot11,Eno1b	20/563
3_Member	GO Biological Processes	GO:0019693	ribose phosphate metabolic process	-3.22944	-1.51075	11636,11639,12628,13806,13807,14751,15937,18605,18641,18648,18655,21991,22436,23959,329910,433182	Ak1,Ak4,Cfh,Eno1,Eno2,Gpi1,Ier3,Enpp1,Pfkl,Pgam1,Pgk1,Tpi1,Xdh,Nt5e,Acot11,Eno1b	16/400
3_Member	GO Biological Processes	GO:0019439	aromatic compound catabolic process	-3.06154	-1.38253	13806,13807,14751,15937,18605,18641,18648,18655,21991,22436,23959,56629,57028,108767,433182	Eno1,Eno2,Gpi1,Ier3,Enpp1,Pfkl,Pgam1,Pgk1,Tpi1,Xdh,Nt5e,Dnase2b,Pdxp,Pnrc1,Eno1b	15/375
3_Member	GO Biological Processes	GO:0009117	nucleotide metabolic process	-3.00069	-1.3395	11636,11639,12628,13806,13807,14751,15937,16828,18563,18605,18641,18648,18655,21991,22436,23959,329910,433182	Ak1,Ak4,Cfh,Eno1,Eno2,Gpi1,Ier3,Ldha,Pcx,Enpp1,Pfkl,Pgam1,Pgk1,Tpi1,Xdh,Nt5e,Acot11,Eno1b	18/503
3_Member	GO Biological Processes	GO:0006753	nucleoside phosphate metabolic process	-2.9333	-1.29552	11636,11639,12628,13806,13807,14751,15937,16828,18563,18605,18641,18648,18655,21991,22436,23959,329910,433182	Ak1,Ak4,Cfh,Eno1,Eno2,Gpi1,Ier3,Ldha,Pcx,Enpp1,Pfkl,Pgam1,Pgk1,Tpi1,Xdh,Nt5e,Acot11,Eno1b	18/510
3_Member	GO Biological Processes	GO:0090407	organophosphate biosynthetic process	-2.01138	-0.613026	11636,11639,12709,12715,13806,18563,18648,18655,21991,114663,217258,218121,224792,227733,271424	Ak1,Ak4,Ckb,Ckm,Eno1,Pcx,Pgam1,Pgk1,Tpi1,Impa2,Abca8a,Mboat1,Adgrf5,Pip5kl1,Ip6k3	15/486
4_Summary	GO Biological Processes	GO:0048514	blood vessel morphogenesis	-9.65207	-6.33846	12628,13078,13857,14164,14234,14472,14766,15117,16948,17131,18131,18162,18591,18605,18654,18787,18792,19229,20315,20471,21385,22341,53415,67784,68792,72780,107449,121021,224792,13608,13838,14184,15229,15902,16000,16372,20681,22412,14239,15901,11745,14456,14632,14751,15234,16398,17395,20613,21939,22402,54635,71660,71785,214968,241639,18655,20317,23876,100952,112405,20855	Cfh,Cyp1b1,Epor,Fgf1,Foxc2,Gbx2,Adgrg1,Has2,Lox,Smad7,Notch3,Npr3,Pdgfb,Enpp1,Pgf,Serpine1,Plau,Ptk2b,Cxcl12,Six1,Tbx2,Vegfc,Htatip2,Plxnd1,Srpx2,Rspo3,Unc5b,Cspg4,Adgrf5,Edar,Epha4,Fgfr3,Foxd1,Id2,Igf1,Irx2,Sox8,Wnt9b,Foxs1,Id1,Anxa3,Gas6,Gli1,Gpi1,Hgf,Itga2,Mmp9,Snai1,Cd40,Ccn4,Pdgfc,Rarres2,Pdgfd,Sema6d,Fermt1,Pgk1,Serpinf1,Fbln5,Emilin1,Egln1,Stc1	61/-
4_Member	GO Biological Processes	GO:0048514	blood vessel morphogenesis	-9.65207	-6.33846	12628,13078,13857,14164,14234,14472,14766,15117,16948,17131,18131,18162,18591,18605,18654,18787,18792,19229,20315,20471,21385,22341,53415,67784,68792,72780,107449,121021,224792	Cfh,Cyp1b1,Epor,Fgf1,Foxc2,Gbx2,Adgrg1,Has2,Lox,Smad7,Notch3,Npr3,Pdgfb,Enpp1,Pgf,Serpine1,Plau,Ptk2b,Cxcl12,Six1,Tbx2,Vegfc,Htatip2,Plxnd1,Srpx2,Rspo3,Unc5b,Cspg4,Adgrf5	29/461
4_Member	GO Biological Processes	GO:0035239	tube morphogenesis	-9.54523	-6.28415	12628,13078,13608,13838,13857,14164,14184,14234,14472,14766,15117,15229,15902,16000,16372,16948,17131,18131,18162,18591,18605,18654,18787,18792,19229,20315,20471,20681,21385,22341,22412,53415,67784,68792,72780,107449,121021,224792	Cfh,Cyp1b1,Edar,Epha4,Epor,Fgf1,Fgfr3,Foxc2,Gbx2,Adgrg1,Has2,Foxd1,Id2,Igf1,Irx2,Lox,Smad7,Notch3,Npr3,Pdgfb,Enpp1,Pgf,Serpine1,Plau,Ptk2b,Cxcl12,Six1,Sox8,Tbx2,Vegfc,Wnt9b,Htatip2,Plxnd1,Srpx2,Rspo3,Unc5b,Cspg4,Adgrf5	38/762
4_Member	GO Biological Processes	GO:0001944	vasculature development	-8.52234	-5.52725	12628,13078,13857,14164,14234,14239,14472,14766,15117,15901,16000,16948,17131,18131,18162,18591,18605,18654,18787,18792,19229,20315,20471,21385,22341,53415,67784,68792,72780,107449,121021,224792	Cfh,Cyp1b1,Epor,Fgf1,Foxc2,Foxs1,Gbx2,Adgrg1,Has2,Id1,Igf1,Lox,Smad7,Notch3,Npr3,Pdgfb,Enpp1,Pgf,Serpine1,Plau,Ptk2b,Cxcl12,Six1,Tbx2,Vegfc,Htatip2,Plxnd1,Srpx2,Rspo3,Unc5b,Cspg4,Adgrf5	32/616
4_Member	GO Biological Processes	GO:0001568	blood vessel development	-8.00845	-5.20977	12628,13078,13857,14164,14234,14239,14472,14766,15117,16948,17131,18131,18162,18591,18605,18654,18787,18792,19229,20315,20471,21385,22341,53415,67784,68792,72780,107449,121021,224792	Cfh,Cyp1b1,Epor,Fgf1,Foxc2,Foxs1,Gbx2,Adgrg1,Has2,Lox,Smad7,Notch3,Npr3,Pdgfb,Enpp1,Pgf,Serpine1,Plau,Ptk2b,Cxcl12,Six1,Tbx2,Vegfc,Htatip2,Plxnd1,Srpx2,Rspo3,Unc5b,Cspg4,Adgrf5	30/578
4_Member	GO Biological Processes	GO:0030335	positive regulation of cell migration	-6.95189	-4.35358	11745,13078,13838,14164,14234,14456,14632,14751,15117,15234,16000,16398,17395,18591,18654,18787,18792,19229,20315,20613,21939,22341,22402,54635,68792,71660,71785,214968,241639	Anxa3,Cyp1b1,Epha4,Fgf1,Foxc2,Gas6,Gli1,Gpi1,Has2,Hgf,Igf1,Itga2,Mmp9,Pdgfb,Pgf,Serpine1,Plau,Ptk2b,Cxcl12,Snai1,Cd40,Vegfc,Ccn4,Pdgfc,Srpx2,Rarres2,Pdgfd,Sema6d,Fermt1	29/609
4_Member	GO Biological Processes	GO:1901342	regulation of vasculature development	-6.86049	-4.28961	11745,13078,14164,14234,15234,15901,17395,18654,18655,18787,19229,20315,20317,21939,22341,23876,53415,67784,100952,112405	Anxa3,Cyp1b1,Fgf1,Foxc2,Hgf,Id1,Mmp9,Pgf,Pgk1,Serpine1,Ptk2b,Cxcl12,Serpinf1,Cd40,Vegfc,Fbln5,Htatip2,Plxnd1,Emilin1,Egln1	20/316
4_Member	GO Biological Processes	GO:0010634	positive regulation of epithelial cell migration	-6.54403	-4.01708	11745,14164,14234,14751,15117,16000,16398,17395,18591,18787,19229,21939,22341,68792	Anxa3,Fgf1,Foxc2,Gpi1,Has2,Igf1,Itga2,Mmp9,Pdgfb,Serpine1,Ptk2b,Cd40,Vegfc,Srpx2	14/163
4_Member	GO Biological Processes	GO:2000147	positive regulation of cell motility	-6.52962	-4.01673	11745,13078,13838,14164,14234,14456,14632,14751,15117,15234,16000,16398,17395,18591,18654,18787,18792,19229,20315,20613,21939,22341,22402,54635,68792,71660,71785,214968,241639	Anxa3,Cyp1b1,Epha4,Fgf1,Foxc2,Gas6,Gli1,Gpi1,Has2,Hgf,Igf1,Itga2,Mmp9,Pdgfb,Pgf,Serpine1,Plau,Ptk2b,Cxcl12,Snai1,Cd40,Vegfc,Ccn4,Pdgfc,Srpx2,Rarres2,Pdgfd,Sema6d,Fermt1	29/638
4_Member	GO Biological Processes	GO:0045765	regulation of angiogenesis	-6.35365	-3.87072	11745,13078,14164,14234,15234,15901,17395,18654,18655,18787,19229,20317,21939,22341,23876,53415,67784,100952,112405	Anxa3,Cyp1b1,Fgf1,Foxc2,Hgf,Id1,Mmp9,Pgf,Pgk1,Serpine1,Ptk2b,Serpinf1,Cd40,Vegfc,Fbln5,Htatip2,Plxnd1,Emilin1,Egln1	19/309
4_Member	GO Biological Processes	GO:0040017	positive regulation of locomotion	-6.3085	-3.83981	11745,13078,13838,14164,14234,14456,14632,14751,15117,15234,16000,16398,17395,18591,18654,18787,18792,19229,20315,20613,21939,22341,22402,54635,68792,71660,71785,214968,241639	Anxa3,Cyp1b1,Epha4,Fgf1,Foxc2,Gas6,Gli1,Gpi1,Has2,Hgf,Igf1,Itga2,Mmp9,Pdgfb,Pgf,Serpine1,Plau,Ptk2b,Cxcl12,Snai1,Cd40,Vegfc,Ccn4,Pdgfc,Srpx2,Rarres2,Pdgfd,Sema6d,Fermt1	29/654
4_Member	GO Biological Processes	GO:0001525	angiogenesis	-6.29211	-3.83038	12628,13078,14164,14234,14472,14766,18131,18162,18654,18787,18792,19229,20315,22341,53415,67784,68792,72780,107449,121021	Cfh,Cyp1b1,Fgf1,Foxc2,Gbx2,Adgrg1,Notch3,Npr3,Pgf,Serpine1,Plau,Ptk2b,Cxcl12,Vegfc,Htatip2,Plxnd1,Srpx2,Rspo3,Unc5b,Cspg4	20/343
4_Member	GO Biological Processes	GO:0010632	regulation of epithelial cell migration	-5.66503	-3.363	11745,14164,14234,14751,15117,16000,16398,17395,18591,18787,19229,20317,20855,21939,22341,68792	Anxa3,Fgf1,Foxc2,Gpi1,Has2,Igf1,Itga2,Mmp9,Pdgfb,Serpine1,Ptk2b,Serpinf1,Stc1,Cd40,Vegfc,Srpx2	16/250
4_Member	GO Biological Processes	GO:1904018	positive regulation of vasculature development	-5.1456	-2.93761	11745,13078,14164,14234,15234,17395,18654,18787,19229,20315,21939,22341,100952	Anxa3,Cyp1b1,Fgf1,Foxc2,Hgf,Mmp9,Pgf,Serpine1,Ptk2b,Cxcl12,Cd40,Vegfc,Emilin1	13/185
4_Member	GO Biological Processes	GO:0010595	positive regulation of endothelial cell migration	-5.02176	-2.85059	11745,14164,14234,14751,16000,18591,19229,21939,22341,68792	Anxa3,Fgf1,Foxc2,Gpi1,Igf1,Pdgfb,Ptk2b,Cd40,Vegfc,Srpx2	10/111
4_Member	GO Biological Processes	GO:0010594	regulation of endothelial cell migration	-4.61398	-2.53093	11745,14164,14234,14751,16000,18591,19229,20317,20855,21939,22341,68792	Anxa3,Fgf1,Foxc2,Gpi1,Igf1,Pdgfb,Ptk2b,Serpinf1,Stc1,Cd40,Vegfc,Srpx2	12/178
4_Member	GO Biological Processes	GO:0045766	positive regulation of angiogenesis	-4.51852	-2.46094	11745,13078,14164,14234,15234,17395,18654,18787,19229,21939,22341,100952	Anxa3,Cyp1b1,Fgf1,Foxc2,Hgf,Mmp9,Pgf,Serpine1,Ptk2b,Cd40,Vegfc,Emilin1	12/182
4_Member	GO Biological Processes	GO:0043536	positive regulation of blood vessel endothelial cell migration	-3.50999	-1.70831	14234,16000,18591,21939,22341,68792	Foxc2,Igf1,Pdgfb,Cd40,Vegfc,Srpx2	6/59
4_Member	GO Biological Processes	GO:0043535	regulation of blood vessel endothelial cell migration	-2.38287	-0.890432	14234,16000,18591,21939,22341,68792	Foxc2,Igf1,Pdgfb,Cd40,Vegfc,Srpx2	6/97
5_Summary	GO Biological Processes	GO:0007423	sensory organ development	-7.44479	-4.74002	12075,12167,12606,12628,12832,12957,12959,12960,12961,12966,13078,13838,14184,14234,14472,15165,16000,17339,17921,18591,18605,20378,20471,20681,21385,76743,232174,233187,235312,241226,270120,244723	Bfsp1,Bmpr1b,Cebpa,Cfh,Col5a2,Cryba1,Cryba4,Crybb1,Crybb2,Crygc,Cyp1b1,Epha4,Fgfr3,Foxc2,Gbx2,Hcn1,Igf1,Mip,Myo7a,Pdgfb,Enpp1,Frzb,Six1,Sox8,Tbx2,Gje1,Cyp26b1,Lim2,C1qtnf5,Itga8,Fat3,Olfm2	32/-
5_Member	GO Biological Processes	GO:0007423	sensory organ development	-7.44479	-4.74002	12075,12167,12606,12628,12832,12957,12959,12960,12961,12966,13078,13838,14184,14234,14472,15165,16000,17339,17921,18591,18605,20378,20471,20681,21385,76743,232174,233187,235312,241226,270120	Bfsp1,Bmpr1b,Cebpa,Cfh,Col5a2,Cryba1,Cryba4,Crybb1,Crybb2,Crygc,Cyp1b1,Epha4,Fgfr3,Foxc2,Gbx2,Hcn1,Igf1,Mip,Myo7a,Pdgfb,Enpp1,Frzb,Six1,Sox8,Tbx2,Gje1,Cyp26b1,Lim2,C1qtnf5,Itga8,Fat3	31/648
5_Member	GO Biological Processes	GO:0002088	lens development in camera-type eye	-6.23048	-3.78895	12075,12957,12959,12960,12961,12966,14184,17339,76743,233187	Bfsp1,Cryba1,Cryba4,Crybb1,Crybb2,Crygc,Fgfr3,Mip,Gje1,Lim2	10/82
5_Member	GO Biological Processes	GO:0043010	camera-type eye development	-5.21549	-2.99581	12075,12167,12628,12957,12959,12960,12961,12966,13078,14184,14234,15165,17339,18591,20681,21385,76743,233187,270120	Bfsp1,Bmpr1b,Cfh,Cryba1,Cryba4,Crybb1,Crybb2,Crygc,Cyp1b1,Fgfr3,Foxc2,Hcn1,Mip,Pdgfb,Sox8,Tbx2,Gje1,Lim2,Fat3	19/369
5_Member	GO Biological Processes	GO:0001654	eye development	-5.04943	-2.86681	12075,12167,12628,12832,12957,12959,12960,12961,12966,13078,14184,14234,15165,17339,18591,20681,21385,76743,233187,270120	Bfsp1,Bmpr1b,Cfh,Col5a2,Cryba1,Cryba4,Crybb1,Crybb2,Crygc,Cyp1b1,Fgfr3,Foxc2,Hcn1,Mip,Pdgfb,Sox8,Tbx2,Gje1,Lim2,Fat3	20/414
5_Member	GO Biological Processes	GO:0150063	visual system development	-5.00358	-2.84066	12075,12167,12628,12832,12957,12959,12960,12961,12966,13078,14184,14234,15165,17339,18591,20681,21385,76743,233187,270120	Bfsp1,Bmpr1b,Cfh,Col5a2,Cryba1,Cryba4,Crybb1,Crybb2,Crygc,Cyp1b1,Fgfr3,Foxc2,Hcn1,Mip,Pdgfb,Sox8,Tbx2,Gje1,Lim2,Fat3	20/417
5_Member	GO Biological Processes	GO:0048880	sensory system development	-4.94317	-2.79419	12075,12167,12628,12832,12957,12959,12960,12961,12966,13078,14184,14234,15165,17339,18591,20681,21385,76743,233187,270120	Bfsp1,Bmpr1b,Cfh,Col5a2,Cryba1,Cryba4,Crybb1,Crybb2,Crygc,Cyp1b1,Fgfr3,Foxc2,Hcn1,Mip,Pdgfb,Sox8,Tbx2,Gje1,Lim2,Fat3	20/421
5_Member	GO Biological Processes	GO:0007601	visual perception	-3.06509	-1.38253	12628,12957,12959,12960,12961,12966,17339,17921,244723	Cfh,Cryba1,Cryba4,Crybb1,Crybb2,Crygc,Mip,Myo7a,Olfm2	9/158
5_Member	GO Biological Processes	GO:0050953	sensory perception of light stimulus	-2.98828	-1.33466	12628,12957,12959,12960,12961,12966,17339,17921,244723	Cfh,Cryba1,Cryba4,Crybb1,Crybb2,Crygc,Mip,Myo7a,Olfm2	9/162
6_Summary	GO Biological Processes	GO:1902074	response to salt	-7.37246	-4.67959	11449,11647,11690,11810,12606,12801,14184,15165,15902,18591,18605,20471,21956,23959,50873,54524,57028,58802,80976,105349,114663,380684,11539,12176,12578,12925,13078,17395,19229,22436,112405,114679	Chrng,Alpl,Alox5ap,Apobec1,Cebpa,Cnr1,Fgfr3,Hcn1,Id2,Pdgfb,Enpp1,Six1,Tnnt2,Nt5e,Prkn,Syt6,Pdxp,Kcnmb4,Syt13,Akr1c18,Impa2,Nefh,Adora1,Bnip3,Cdkn2a,Crip1,Cyp1b1,Mmp9,Ptk2b,Xdh,Egln1,Selenom	32/-
6_Member	GO Biological Processes	GO:1902074	response to salt	-7.37246	-4.67959	11449,11647,11690,11810,12606,12801,14184,15165,15902,18591,18605,20471,21956,23959,50873,54524,57028,58802,80976,105349,114663,380684	Chrng,Alpl,Alox5ap,Apobec1,Cebpa,Cnr1,Fgfr3,Hcn1,Id2,Pdgfb,Enpp1,Six1,Tnnt2,Nt5e,Prkn,Syt6,Pdxp,Kcnmb4,Syt13,Akr1c18,Impa2,Nefh	22/353
6_Member	GO Biological Processes	GO:0010035	response to inorganic substance	-7.0741	-4.4465	11539,11647,11690,11810,12176,12578,12606,12925,13078,14184,15165,15902,17395,18605,19229,21956,22436,23959,50873,54524,58802,80976,105349,112405,114663,114679,380684	Adora1,Alpl,Alox5ap,Apobec1,Bnip3,Cdkn2a,Cebpa,Crip1,Cyp1b1,Fgfr3,Hcn1,Id2,Mmp9,Enpp1,Ptk2b,Tnnt2,Xdh,Nt5e,Prkn,Syt6,Kcnmb4,Syt13,Akr1c18,Egln1,Impa2,Selenom,Nefh	27/531
6_Member	GO Biological Processes	GO:0010038	response to metal ion	-4.40994	-2.40051	11690,11810,12176,12606,12925,15165,15902,17395,18605,21956,22436,54524,58802,80976,105349,114663	Alox5ap,Apobec1,Bnip3,Cebpa,Crip1,Hcn1,Id2,Mmp9,Enpp1,Tnnt2,Xdh,Syt6,Kcnmb4,Syt13,Akr1c18,Impa2	16/315
6_Member	GO Biological Processes	GO:1902075	cellular response to salt	-3.84208	-1.96391	11449,11690,12606,15902,18591,18605,20471,50873,54524,57028,80976,105349	Chrng,Alox5ap,Cebpa,Id2,Pdgfb,Enpp1,Six1,Prkn,Syt6,Pdxp,Syt13,Akr1c18	12/214
6_Member	GO Biological Processes	GO:0051592	response to calcium ion	-2.67614	-1.10791	11690,11810,15165,21956,54524,58802,80976,105349	Alox5ap,Apobec1,Hcn1,Tnnt2,Syt6,Kcnmb4,Syt13,Akr1c18	8/146
6_Member	GO Biological Processes	GO:0071248	cellular response to metal ion	-2.06018	-0.64218	11690,12176,12606,15902,17395,54524,80976,105349	Alox5ap,Bnip3,Cebpa,Id2,Mmp9,Syt6,Syt13,Akr1c18	8/185
7_Summary	GO Biological Processes	GO:0043410	positive regulation of MAPK cascade	-6.99201	-4.38415	11539,13608,13838,13857,14164,14184,14456,15234,16000,16009,16010,17319,18591,19229,20315,21939,21943,22436,54635,71785,81799,93897,109700,121021,237353,252864,381812,12167,14234,15901,16948,17131,18605,18654,19281,21385,22341,50915,55994,68010,71660,74747,216616,241226,677884,12957,14728,19735,100952,13555,15117,18787,56198,105349,11796,12832,16398,16773,20750,20527,12578,17395,58801,12427,12570…	Adora1,Edar,Epha4,Epor,Fgf1,Fgfr3,Gas6,Hgf,Igf1,Igfbp3,Igfbp4,Mif,Pdgfb,Ptk2b,Cxcl12,Cd40,Tnfsf11,Xdh,Pdgfc,Pdgfd,C1qtnf3,Fzd10,Itga1,Cspg4,Sh3rf3,Dusp15,Cracr2a,Bmpr1b,Foxc2,Id1,Lox,Smad7,Enpp1,Pgf,Ptprt,Tbx2,Vegfc,Grb14,Smad9,Bambi,Rarres2,Ddit4,Efemp1,Itga8,Pakap,Cryba1,Lilrb4a,Rgs2,Emilin1,E2f1,Has2,Serpine1,Heyl,Akr1c18,Birc3,Col5a2,Itga2,Lama2,Spp1,Slc2a3,Cdkn2a,Mmp9,Pmaip1,Ccna1,Cdk5r2,Epm…	80/-
7_Member	GO Biological Processes	GO:0043410	positive regulation of MAPK cascade	-6.99201	-4.38415	11539,13608,13838,13857,14164,14184,14456,15234,16000,16009,16010,17319,18591,19229,20315,21939,21943,22436,54635,71785,81799,93897,109700,121021,237353,252864,381812	Adora1,Edar,Epha4,Epor,Fgf1,Fgfr3,Gas6,Hgf,Igf1,Igfbp3,Igfbp4,Mif,Pdgfb,Ptk2b,Cxcl12,Cd40,Tnfsf11,Xdh,Pdgfc,Pdgfd,C1qtnf3,Fzd10,Itga1,Cspg4,Sh3rf3,Dusp15,Cracr2a	27/536
7_Member	GO Biological Processes	GO:0007167	enzyme-linked receptor protein signaling pathway	-6.87702	-4.29719	12167,13838,14164,14184,14234,14456,15234,15901,16000,16948,17131,18591,18605,18654,19229,19281,21385,22341,50915,54635,55994,68010,71660,71785,74747,121021,216616,241226,677884	Bmpr1b,Epha4,Fgf1,Fgfr3,Foxc2,Gas6,Hgf,Id1,Igf1,Lox,Smad7,Pdgfb,Enpp1,Pgf,Ptk2b,Ptprt,Tbx2,Vegfc,Grb14,Pdgfc,Smad9,Bambi,Rarres2,Pdgfd,Ddit4,Cspg4,Efemp1,Itga8,Pakap	29/614
7_Member	GO Biological Processes	GO:0043408	regulation of MAPK cascade	-6.6424	-4.1056	11539,12957,13608,13838,13857,14164,14184,14456,14728,15234,15901,16000,16009,16010,17319,18591,19229,19735,20315,21939,21943,22436,54635,71785,81799,93897,100952,109700,121021,237353,252864,381812	Adora1,Cryba1,Edar,Epha4,Epor,Fgf1,Fgfr3,Gas6,Lilrb4a,Hgf,Id1,Igf1,Igfbp3,Igfbp4,Mif,Pdgfb,Ptk2b,Rgs2,Cxcl12,Cd40,Tnfsf11,Xdh,Pdgfc,Pdgfd,C1qtnf3,Fzd10,Emilin1,Itga1,Cspg4,Sh3rf3,Dusp15,Cracr2a	32/742
7_Member	GO Biological Processes	GO:0007169	transmembrane receptor protein tyrosine kinase signaling pathway	-5.78794	-3.45628	13838,14164,14184,14234,15234,16000,16948,18591,18605,18654,19229,19281,21385,22341,50915,54635,71660,71785,74747,121021,216616	Epha4,Fgf1,Fgfr3,Foxc2,Hgf,Igf1,Lox,Pdgfb,Enpp1,Pgf,Ptk2b,Ptprt,Tbx2,Vegfc,Grb14,Pdgfc,Rarres2,Pdgfd,Ddit4,Cspg4,Efemp1	21/403
7_Member	GO Biological Processes	GO:0071363	cellular response to growth factor stimulus	-5.33915	-3.0961	12167,13555,14164,14184,14456,15117,15234,15901,17131,18591,18605,18654,18787,21385,22341,55994,56198,68010,71785,74747,105349,241226	Bmpr1b,E2f1,Fgf1,Fgfr3,Gas6,Has2,Hgf,Id1,Smad7,Pdgfb,Enpp1,Pgf,Serpine1,Tbx2,Vegfc,Smad9,Heyl,Bambi,Pdgfd,Ddit4,Akr1c18,Itga8	22/466
7_Member	WikiPathways	WP85	Focal adhesion	-5.1456	-2.93761	11796,12832,15234,16000,16398,16773,18591,18654,20750,22341,54635,71785,241226	Birc3,Col5a2,Hgf,Igf1,Itga2,Lama2,Pdgfb,Pgf,Spp1,Vegfc,Pdgfc,Pdgfd,Itga8	13/185
7_Member	GO Biological Processes	GO:0070848	response to growth factor	-5.09303	-2.89266	12167,13555,14164,14184,14456,15117,15234,15901,17131,18591,18605,18654,18787,21385,22341,55994,56198,68010,71785,74747,105349,241226	Bmpr1b,E2f1,Fgf1,Fgfr3,Gas6,Has2,Hgf,Id1,Smad7,Pdgfb,Enpp1,Pgf,Serpine1,Tbx2,Vegfc,Smad9,Heyl,Bambi,Pdgfd,Ddit4,Akr1c18,Itga8	22/483
7_Member	WikiPathways	WP2841	Focal adhesion PI3K Akt mTOR signaling pathway	-4.95358	-2.79631	12832,13857,14164,14184,15234,16000,16398,16773,18591,18654,20527,20750,22341,54635,71785,74747,241226	Col5a2,Epor,Fgf1,Fgfr3,Hgf,Igf1,Itga2,Lama2,Pdgfb,Pgf,Slc2a3,Spp1,Vegfc,Pdgfc,Pdgfd,Ddit4,Itga8	17/317
7_Member	KEGG Pathway	mmu05218	Melanoma - Mus musculus (house mouse)	-4.79154	-2.67061	12578,13555,14164,15234,16000,18591,54635,71785	Cdkn2a,E2f1,Fgf1,Hgf,Igf1,Pdgfb,Pdgfc,Pdgfd	8/72
7_Member	KEGG Pathway	mmu04510	Focal adhesion - Mus musculus (house mouse)	-4.71315	-2.60742	11796,15234,16000,16398,16773,18591,18654,20750,22341,54635,71785,109700,241226	Birc3,Hgf,Igf1,Itga2,Lama2,Pdgfb,Pgf,Spp1,Vegfc,Pdgfc,Pdgfd,Itga1,Itga8	13/203
7_Member	GO Biological Processes	GO:0070374	positive regulation of ERK1 and ERK2 cascade	-4.57707	-2.50633	13857,14164,14184,14456,16000,17319,18591,19229,20315,21943,54635,71785,81799,252864	Epor,Fgf1,Fgfr3,Gas6,Igf1,Mif,Pdgfb,Ptk2b,Cxcl12,Tnfsf11,Pdgfc,Pdgfd,C1qtnf3,Dusp15	14/240
7_Member	GO Biological Processes	GO:0070372	regulation of ERK1 and ERK2 cascade	-4.51537	-2.46094	12957,13838,13857,14164,14184,14456,16000,17319,18591,19229,20315,21943,54635,71785,81799,100952,252864	Cryba1,Epha4,Epor,Fgf1,Fgfr3,Gas6,Igf1,Mif,Pdgfb,Ptk2b,Cxcl12,Tnfsf11,Pdgfc,Pdgfd,C1qtnf3,Emilin1,Dusp15	17/343
7_Member	GO Biological Processes	GO:0048145	regulation of fibroblast proliferation	-4.50882	-2.45994	13555,14456,16000,17319,17395,18591,18787,54635,58801,71785	E2f1,Gas6,Igf1,Mif,Mmp9,Pdgfb,Serpine1,Pdgfc,Pmaip1,Pdgfd	10/127
7_Member	GO Biological Processes	GO:0048146	positive regulation of fibroblast proliferation	-4.49416	-2.4558	13555,14456,16000,17319,18591,18787,54635,71785	E2f1,Gas6,Igf1,Mif,Pdgfb,Serpine1,Pdgfc,Pdgfd	8/79
7_Member	GO Biological Processes	GO:0043549	regulation of kinase activity	-4.11275	-2.16974	12427,12570,12578,13838,13853,14164,14184,14456,14728,15234,16000,17319,18591,19229,19281,19735,21939,21943,22341,50873,54635,56295,71785	Ccna1,Cdk5r2,Cdkn2a,Epha4,Epm2a,Fgf1,Fgfr3,Gas6,Lilrb4a,Hgf,Igf1,Mif,Pdgfb,Ptk2b,Ptprt,Rgs2,Cd40,Tnfsf11,Vegfc,Prkn,Pdgfc,Higd1a,Pdgfd	23/601
7_Member	GO Biological Processes	GO:0051896	regulation of phosphatidylinositol 3-kinase/protein kinase B signal transduction	-4.02343	-2.09479	12957,14184,14456,15234,16000,18591,19229,20315,20720,21943,22436,81799,105349,107449	Cryba1,Fgfr3,Gas6,Hgf,Igf1,Pdgfb,Ptk2b,Cxcl12,Serpine2,Tnfsf11,Xdh,C1qtnf3,Akr1c18,Unc5b	14/270
7_Member	GO Biological Processes	GO:0045859	regulation of protein kinase activity	-3.96488	-2.04866	12427,12570,12578,13838,13853,14164,14456,14728,15234,16000,17319,18591,19229,19281,19735,21939,21943,22341,54635,56295,71785	Ccna1,Cdk5r2,Cdkn2a,Epha4,Epm2a,Fgf1,Gas6,Lilrb4a,Hgf,Igf1,Mif,Pdgfb,Ptk2b,Ptprt,Rgs2,Cd40,Tnfsf11,Vegfc,Pdgfc,Higd1a,Pdgfd	21/534
7_Member	KEGG Pathway	mmu04151	PI3K-Akt signaling pathway - Mus musculus (house mouse)	-3.67984	-1.84137	13857,14164,14184,15234,16000,16398,16773,18591,18654,20750,22341,54635,71785,74747,109700,241226	Epor,Fgf1,Fgfr3,Hgf,Igf1,Itga2,Lama2,Pdgfb,Pgf,Spp1,Vegfc,Pdgfc,Pdgfd,Ddit4,Itga1,Itga8	16/364
7_Member	GO Biological Processes	GO:0051897	positive regulation of phosphatidylinositol 3-kinase/protein kinase B signal transduction	-3.64837	-1.81218	14184,14456,15234,16000,18591,19229,20315,21943,81799,105349,107449	Fgfr3,Gas6,Hgf,Igf1,Pdgfb,Ptk2b,Cxcl12,Tnfsf11,C1qtnf3,Akr1c18,Unc5b	11/192
7_Member	KEGG Pathway	mmu01521	EGFR tyrosine kinase inhibitor resistance - Mus musculus (house mouse)	-3.63199	-1.80867	14184,14456,15234,16000,18591,54635,71785	Fgfr3,Gas6,Hgf,Igf1,Pdgfb,Pdgfc,Pdgfd	7/79
7_Member	GO Biological Processes	GO:0043406	positive regulation of MAP kinase activity	-3.56105	-1.74714	13838,14164,17319,18591,21939,21943,54635,71785	Epha4,Fgf1,Mif,Pdgfb,Cd40,Tnfsf11,Pdgfc,Pdgfd	8/107
7_Member	GO Biological Processes	GO:0051338	regulation of transferase activity	-3.47684	-1.68275	12427,12570,12578,13838,13853,14164,14184,14456,14728,15234,16000,17131,17319,18591,19229,19281,19735,21939,21943,22341,50873,54635,56295,71785	Ccna1,Cdk5r2,Cdkn2a,Epha4,Epm2a,Fgf1,Fgfr3,Gas6,Lilrb4a,Hgf,Igf1,Smad7,Mif,Pdgfb,Ptk2b,Ptprt,Rgs2,Cd40,Tnfsf11,Vegfc,Prkn,Pdgfc,Higd1a,Pdgfd	24/708
7_Member	GO Biological Processes	GO:0045860	positive regulation of protein kinase activity	-3.37753	-1.61888	12570,13838,14164,14456,16000,17319,18591,19229,21939,21943,22341,54635,56295,71785	Cdk5r2,Epha4,Fgf1,Gas6,Igf1,Mif,Pdgfb,Ptk2b,Cd40,Tnfsf11,Vegfc,Pdgfc,Higd1a,Pdgfd	14/312
7_Member	GO Biological Processes	GO:0031952	regulation of protein autophosphorylation	-3.27587	-1.53593	18591,18605,22341,54635,71785	Pdgfb,Enpp1,Vegfc,Pdgfc,Pdgfd	5/43
7_Member	GO Biological Processes	GO:0033674	positive regulation of kinase activity	-3.25454	-1.52177	12570,13838,14164,14184,14456,16000,17319,18591,19229,21939,21943,22341,54635,56295,71785	Cdk5r2,Epha4,Fgf1,Fgfr3,Gas6,Igf1,Mif,Pdgfb,Ptk2b,Cd40,Tnfsf11,Vegfc,Pdgfc,Higd1a,Pdgfd	15/359
7_Member	KEGG Pathway	mmu04015	Rap1 signaling pathway - Mus musculus (house mouse)	-3.24794	-1.52177	12801,14164,14184,15234,15901,16000,18591,18654,22341,54635,71785	Cnr1,Fgf1,Fgfr3,Hgf,Id1,Igf1,Pdgfb,Pgf,Vegfc,Pdgfc,Pdgfd	11/214
7_Member	GO Biological Processes	GO:0031954	positive regulation of protein autophosphorylation	-3.24629	-1.52177	18591,22341,54635,71785	Pdgfb,Vegfc,Pdgfc,Pdgfd	4/25
7_Member	GO Biological Processes	GO:0048008	platelet-derived growth factor receptor signaling pathway	-3.229	-1.51075	16948,18591,54635,71785,121021	Lox,Pdgfb,Pdgfc,Pdgfd,Cspg4	5/44
7_Member	KEGG Pathway	mmu04020	Calcium signaling pathway - Mus musculus (house mouse)	-3.18176	-1.47214	12426,14164,14184,15234,15466,15565,18591,19229,22341,54635,68279,71785	Cckbr,Fgf1,Fgfr3,Hgf,Hrh2,Htr6,Pdgfb,Ptk2b,Vegfc,Pdgfc,Mcoln2,Pdgfd	12/253
7_Member	GO Biological Processes	GO:0050730	regulation of peptidyl-tyrosine phosphorylation	-3.13688	-1.43452	13838,14184,14728,15234,16000,17319,18591,19229,21939,54635,71785,121021	Epha4,Fgfr3,Lilrb4a,Hgf,Igf1,Mif,Pdgfb,Ptk2b,Cd40,Pdgfc,Pdgfd,Cspg4	12/256
7_Member	KEGG Pathway	mmu05215	Prostate cancer - Mus musculus (house mouse)	-3.03635	-1.36186	13555,16000,17395,18591,18792,54635,71785	E2f1,Igf1,Mmp9,Pdgfb,Plau,Pdgfc,Pdgfd	7/99
7_Member	Reactome Gene Sets	R-MMU-186797	Signaling by PDGF	-2.97183	-1.32035	12832,18591,20750,54635,71785	Col5a2,Pdgfb,Spp1,Pdgfc,Pdgfd	5/50
7_Member	GO Biological Processes	GO:0043405	regulation of MAP kinase activity	-2.8777	-1.25311	13838,14164,17319,18591,19735,21939,21943,54635,71785	Epha4,Fgf1,Mif,Pdgfb,Rgs2,Cd40,Tnfsf11,Pdgfc,Pdgfd	9/168
7_Member	GO Biological Processes	GO:0071902	positive regulation of protein serine/threonine kinase activity	-2.85978	-1.2382	13838,14164,17319,18591,21939,21943,54635,56295,71785	Epha4,Fgf1,Mif,Pdgfb,Cd40,Tnfsf11,Pdgfc,Higd1a,Pdgfd	9/169
7_Member	Reactome Gene Sets	R-MMU-9006934	Signaling by Receptor Tyrosine Kinases	-2.78408	-1.18568	12832,13033,14164,15234,16000,16398,17395,18591,18654,19229,20750,22341,54635,71785,217169	Col5a2,Ctsd,Fgf1,Hgf,Igf1,Itga2,Mmp9,Pdgfb,Pgf,Ptk2b,Spp1,Vegfc,Pdgfc,Pdgfd,Tns4	15/400
7_Member	GO Biological Processes	GO:0050731	positive regulation of peptidyl-tyrosine phosphorylation	-2.63929	-1.07829	13838,14184,15234,16000,17319,18591,19229,21939,121021	Epha4,Fgfr3,Hgf,Igf1,Mif,Pdgfb,Ptk2b,Cd40,Cspg4	9/182
7_Member	GO Biological Processes	GO:0071900	regulation of protein serine/threonine kinase activity	-2.54404	-1.00642	12427,12578,13838,14164,17319,18591,19735,21939,21943,54635,56295,71785	Ccna1,Cdkn2a,Epha4,Fgf1,Mif,Pdgfb,Rgs2,Cd40,Tnfsf11,Pdgfc,Higd1a,Pdgfd	12/301
7_Member	GO Biological Processes	GO:0051347	positive regulation of transferase activity	-2.44812	-0.940635	12570,13838,14164,14184,14456,16000,17319,18591,19229,21939,21943,22341,54635,56295,71785	Cdk5r2,Epha4,Fgf1,Fgfr3,Gas6,Igf1,Mif,Pdgfb,Ptk2b,Cd40,Tnfsf11,Vegfc,Pdgfc,Higd1a,Pdgfd	15/434
7_Member	GO Biological Processes	GO:0051781	positive regulation of cell division	-2.42743	-0.92753	14164,18591,18654,22341,54635,71785	Fgf1,Pdgfb,Pgf,Vegfc,Pdgfc,Pdgfd	6/95
7_Member	GO Biological Processes	GO:0001934	positive regulation of protein phosphorylation	-2.22631	-0.760414	12570,13838,14164,14184,14456,15234,16000,17319,17395,18591,18654,19229,21939,21943,22341,54635,56295,71660,71785,121021	Cdk5r2,Epha4,Fgf1,Fgfr3,Gas6,Hgf,Igf1,Mif,Mmp9,Pdgfb,Pgf,Ptk2b,Cd40,Tnfsf11,Vegfc,Pdgfc,Higd1a,Rarres2,Pdgfd,Cspg4	20/688
7_Member	GO Biological Processes	GO:0051302	regulation of cell division	-2.02042	-0.617283	14164,18591,18654,22341,22412,54635,57028,71785	Fgf1,Pdgfb,Pgf,Vegfc,Wnt9b,Pdgfc,Pdxp,Pdgfd	8/188
8_Summary	WikiPathways	WP3632	Lung fibrosis	-6.44413	-3.94716	13717,14164,15234,16000,17131,17395,18591,18792,20750,20315,20613,21943,14456,16948,20266,71660,109700,214968,271424,11539,18605,68279	Eln,Fgf1,Hgf,Igf1,Smad7,Mmp9,Pdgfb,Plau,Spp1,Cxcl12,Snai1,Tnfsf11,Gas6,Lox,Scn1b,Rarres2,Itga1,Sema6d,Ip6k3,Adora1,Enpp1,Mcoln2	22/-
8_Member	WikiPathways	WP3632	Lung fibrosis	-6.44413	-3.94716	13717,14164,15234,16000,17131,17395,18591,18792,20750	Eln,Fgf1,Hgf,Igf1,Smad7,Mmp9,Pdgfb,Plau,Spp1	9/60
8_Member	WikiPathways	WP5242	Comprehensive IL 17A signaling	-2.93512	-1.29552	16000,17131,17395,18591,18792,20315,20613	Igf1,Smad7,Mmp9,Pdgfb,Plau,Cxcl12,Snai1	7/103
8_Member	WikiPathways	WP454	Osteoclast signaling	-2.91929	-1.28558	18591,20750,21943	Pdgfb,Spp1,Tnfsf11	3/14
8_Member	GO Biological Processes	GO:0040011	locomotion	-2.35606	-0.867312	14456,15234,16948,17395,18591,20266,20315,20750,21943,71660,109700,214968,271424	Gas6,Hgf,Lox,Mmp9,Pdgfb,Scn1b,Cxcl12,Spp1,Tnfsf11,Rarres2,Itga1,Sema6d,Ip6k3	13/359
8_Member	GO Biological Processes	GO:0050900	leukocyte migration	-2.2512	-0.776883	11539,14456,17395,18591,18605,20315,20750,21943,68279,109700	Adora1,Gas6,Mmp9,Pdgfb,Enpp1,Cxcl12,Spp1,Tnfsf11,Mcoln2,Itga1	10/247
8_Member	GO Biological Processes	GO:0097529	myeloid leukocyte migration	-2.10816	-0.672512	17395,18591,18605,20750,21943,68279,109700	Mmp9,Pdgfb,Enpp1,Spp1,Tnfsf11,Mcoln2,Itga1	7/145
8_Member	GO Biological Processes	GO:0030595	leukocyte chemotaxis	-2.09249	-0.660718	14456,17395,18591,20315,20750,21943,109700	Gas6,Mmp9,Pdgfb,Cxcl12,Spp1,Tnfsf11,Itga1	7/146
8_Member	GO Biological Processes	GO:0060326	cell chemotaxis	-2.07959	-0.656383	14456,15234,16948,17395,18591,20315,20750,21943,109700	Gas6,Hgf,Lox,Mmp9,Pdgfb,Cxcl12,Spp1,Tnfsf11,Itga1	9/222
9_Summary	KEGG Pathway	mmu05200	Pathways in cancer - Mus musculus (house mouse)	-6.32936	-3.85362	11796,12427,12578,12606,13555,13857,14164,14184,14632,14859,15234,16000,16398,16773,17395,18131,18591,18654,20315,22341,22412,56198,58801,93897,112405,112407,21943	Birc3,Ccna1,Cdkn2a,Cebpa,E2f1,Epor,Fgf1,Fgfr3,Gli1,Gsta3,Hgf,Igf1,Itga2,Lama2,Mmp9,Notch3,Pdgfb,Pgf,Cxcl12,Vegfc,Wnt9b,Heyl,Pmaip1,Fzd10,Egln1,Egln3,Tnfsf11	27/-
9_Member	KEGG Pathway	mmu05200	Pathways in cancer - Mus musculus (house mouse)	-6.32936	-3.85362	11796,12427,12578,12606,13555,13857,14164,14184,14632,14859,15234,16000,16398,16773,17395,18131,18591,18654,20315,22341,22412,56198,58801,93897,112405,112407	Birc3,Ccna1,Cdkn2a,Cebpa,E2f1,Epor,Fgf1,Fgfr3,Gli1,Gsta3,Hgf,Igf1,Itga2,Lama2,Mmp9,Notch3,Pdgfb,Pgf,Cxcl12,Vegfc,Wnt9b,Heyl,Pmaip1,Fzd10,Egln1,Egln3	26/543
9_Member	KEGG Pathway	mmu05224	Breast cancer - Mus musculus (house mouse)	-2.65762	-1.09291	13555,14164,16000,18131,21943,22412,56198,93897	E2f1,Fgf1,Igf1,Notch3,Tnfsf11,Wnt9b,Heyl,Fzd10	8/147
10_Summary	GO Biological Processes	GO:0000902	cell morphogenesis	-6.17777	-3.76179	12167,12555,12570,13838,14184,14472,15229,15234,15466,15901,15902,16773,17181,17921,18131,18605,20266,20315,20855,53321,66797,76743,104010,107449,109700,210293,214968,270120,319504,320873,353237,380684,12801,94185,19229,57138,93688,17929,21956	Bmpr1b,Cdh15,Cdk5r2,Epha4,Fgfr3,Gbx2,Foxd1,Hgf,Hrh2,Id1,Id2,Lama2,Matn2,Myo7a,Notch3,Enpp1,Scn1b,Cxcl12,Stc1,Cntnap1,Cntnap2,Gje1,Cdh22,Unc5b,Itga1,Dock10,Sema6d,Fat3,Nrcam,Cdh10,Pcdhac2,Nefh,Cnr1,Tnfrsf21,Ptk2b,Slc12a5,Klhl1,Myom1,Tnnt2	39/-
10_Member	GO Biological Processes	GO:0000902	cell morphogenesis	-6.17777	-3.76179	12167,12555,12570,13838,14184,14472,15229,15234,15466,15901,15902,16773,17181,17921,18131,18605,20266,20315,20855,53321,66797,76743,104010,107449,109700,210293,214968,270120,319504,320873,353237,380684	Bmpr1b,Cdh15,Cdk5r2,Epha4,Fgfr3,Gbx2,Foxd1,Hgf,Hrh2,Id1,Id2,Lama2,Matn2,Myo7a,Notch3,Enpp1,Scn1b,Cxcl12,Stc1,Cntnap1,Cntnap2,Gje1,Cdh22,Unc5b,Itga1,Dock10,Sema6d,Fat3,Nrcam,Cdh10,Pcdhac2,Nefh	32/779
10_Member	GO Biological Processes	GO:0061564	axon development	-5.05963	-2.87044	12167,12570,12801,13838,14184,14472,15229,16773,17181,18131,18605,20266,20315,53321,66797,94185,107449,214968,319504,353237,380684	Bmpr1b,Cdk5r2,Cnr1,Epha4,Fgfr3,Gbx2,Foxd1,Lama2,Matn2,Notch3,Enpp1,Scn1b,Cxcl12,Cntnap1,Cntnap2,Tnfrsf21,Unc5b,Sema6d,Nrcam,Pcdhac2,Nefh	21/449
10_Member	GO Biological Processes	GO:0048667	cell morphogenesis involved in neuron differentiation	-4.85929	-2.72532	12167,12570,13838,14184,14472,15229,15902,16773,17181,17921,18131,20266,20315,53321,66797,107449,210293,214968,270120,319504,353237,380684	Bmpr1b,Cdk5r2,Epha4,Fgfr3,Gbx2,Foxd1,Id2,Lama2,Matn2,Myo7a,Notch3,Scn1b,Cxcl12,Cntnap1,Cntnap2,Unc5b,Dock10,Sema6d,Fat3,Nrcam,Pcdhac2,Nefh	22/500
10_Member	GO Biological Processes	GO:0007411	axon guidance	-4.45908	-2.42846	12167,12570,13838,14472,15229,16773,17181,18131,20266,20315,107449,214968,319504,353237	Bmpr1b,Cdk5r2,Epha4,Gbx2,Foxd1,Lama2,Matn2,Notch3,Scn1b,Cxcl12,Unc5b,Sema6d,Nrcam,Pcdhac2	14/246
10_Member	GO Biological Processes	GO:0097485	neuron projection guidance	-4.43979	-2.41654	12167,12570,13838,14472,15229,16773,17181,18131,20266,20315,107449,214968,319504,353237	Bmpr1b,Cdk5r2,Epha4,Gbx2,Foxd1,Lama2,Matn2,Notch3,Scn1b,Cxcl12,Unc5b,Sema6d,Nrcam,Pcdhac2	14/247
10_Member	GO Biological Processes	GO:0031175	neuron projection development	-4.36806	-2.3765	12167,12570,12801,13838,14184,14472,15229,16773,17181,17921,18131,18605,19229,20266,20315,53321,57138,66797,93688,94185,107449,109700,210293,214968,270120,319504,353237,380684	Bmpr1b,Cdk5r2,Cnr1,Epha4,Fgfr3,Gbx2,Foxd1,Lama2,Matn2,Myo7a,Notch3,Enpp1,Ptk2b,Scn1b,Cxcl12,Cntnap1,Slc12a5,Cntnap2,Klhl1,Tnfrsf21,Unc5b,Itga1,Dock10,Sema6d,Fat3,Nrcam,Pcdhac2,Nefh	28/783
10_Member	GO Biological Processes	GO:0007409	axonogenesis	-4.24193	-2.26416	12167,12570,13838,14184,14472,15229,16773,17181,18131,20266,20315,53321,66797,107449,214968,319504,353237,380684	Bmpr1b,Cdk5r2,Epha4,Fgfr3,Gbx2,Foxd1,Lama2,Matn2,Notch3,Scn1b,Cxcl12,Cntnap1,Cntnap2,Unc5b,Sema6d,Nrcam,Pcdhac2,Nefh	18/397
10_Member	GO Biological Processes	GO:0048812	neuron projection morphogenesis	-3.45296	-1.67189	12167,12570,13838,14184,14472,15229,16773,17181,18131,20266,20315,53321,66797,107449,109700,210293,214968,319504,353237,380684	Bmpr1b,Cdk5r2,Epha4,Fgfr3,Gbx2,Foxd1,Lama2,Matn2,Notch3,Scn1b,Cxcl12,Cntnap1,Cntnap2,Unc5b,Itga1,Dock10,Sema6d,Nrcam,Pcdhac2,Nefh	20/541
10_Member	GO Biological Processes	GO:0120039	plasma membrane bounded cell projection morphogenesis	-3.39203	-1.62511	12167,12570,13838,14184,14472,15229,16773,17181,18131,20266,20315,53321,66797,107449,109700,210293,214968,319504,353237,380684	Bmpr1b,Cdk5r2,Epha4,Fgfr3,Gbx2,Foxd1,Lama2,Matn2,Notch3,Scn1b,Cxcl12,Cntnap1,Cntnap2,Unc5b,Itga1,Dock10,Sema6d,Nrcam,Pcdhac2,Nefh	20/547
10_Member	GO Biological Processes	GO:0048858	cell projection morphogenesis	-3.31247	-1.56595	12167,12570,13838,14184,14472,15229,16773,17181,18131,20266,20315,53321,66797,107449,109700,210293,214968,319504,353237,380684	Bmpr1b,Cdk5r2,Epha4,Fgfr3,Gbx2,Foxd1,Lama2,Matn2,Notch3,Scn1b,Cxcl12,Cntnap1,Cntnap2,Unc5b,Itga1,Dock10,Sema6d,Nrcam,Pcdhac2,Nefh	20/555
10_Member	GO Biological Processes	GO:0032989	cellular anatomical entity morphogenesis	-3.08378	-1.39674	12167,12570,13838,14184,14472,15229,16773,17181,17929,18131,20266,20315,21956,53321,66797,107449,109700,210293,214968,319504,353237,380684	Bmpr1b,Cdk5r2,Epha4,Fgfr3,Gbx2,Foxd1,Lama2,Matn2,Myom1,Notch3,Scn1b,Cxcl12,Tnnt2,Cntnap1,Cntnap2,Unc5b,Itga1,Dock10,Sema6d,Nrcam,Pcdhac2,Nefh	22/666
11_Summary	GO Biological Processes	GO:0006109	regulation of carbohydrate metabolic process	-6.06982	-3.67207	15117,15937,16000,16009,16010,18591,18605,50873,53412,54403,58801,74747,81799,228026,244416,11639,12176	Has2,Ier3,Igf1,Igfbp3,Igfbp4,Pdgfb,Enpp1,Prkn,Ppp1r3c,Slc4a4,Pmaip1,Ddit4,C1qtnf3,Pdk1,Ppp1r3b,Ak4,Bnip3	17/-
11_Member	GO Biological Processes	GO:0006109	regulation of carbohydrate metabolic process	-6.06982	-3.67207	15117,15937,16000,16009,16010,18591,18605,50873,53412,54403,58801,74747,81799,228026,244416	Has2,Ier3,Igf1,Igfbp3,Igfbp4,Pdgfb,Enpp1,Prkn,Ppp1r3c,Slc4a4,Pmaip1,Ddit4,C1qtnf3,Pdk1,Ppp1r3b	15/205
11_Member	GO Biological Processes	GO:0032885	regulation of polysaccharide biosynthetic process	-4.40872	-2.40051	15117,16000,18591,18605,53412,244416	Has2,Igf1,Pdgfb,Enpp1,Ppp1r3c,Ppp1r3b	6/41
11_Member	GO Biological Processes	GO:0032881	regulation of polysaccharide metabolic process	-3.96143	-2.04866	15117,16000,18591,18605,53412,244416	Has2,Igf1,Pdgfb,Enpp1,Ppp1r3c,Ppp1r3b	6/49
11_Member	GO Biological Processes	GO:0043470	regulation of carbohydrate catabolic process	-3.04343	-1.36782	15937,16000,53412,54403,74747,244416	Ier3,Igf1,Ppp1r3c,Slc4a4,Ddit4,Ppp1r3b	6/72
11_Member	GO Biological Processes	GO:0043467	regulation of generation of precursor metabolites and energy	-3.00724	-1.34496	11639,12176,15937,16000,18605,53412,54403,74747,244416	Ak4,Bnip3,Ier3,Igf1,Enpp1,Ppp1r3c,Slc4a4,Ddit4,Ppp1r3b	9/161
11_Member	GO Biological Processes	GO:0005979	regulation of glycogen biosynthetic process	-2.82981	-1.21839	16000,18605,53412,244416	Igf1,Enpp1,Ppp1r3c,Ppp1r3b	4/32
11_Member	GO Biological Processes	GO:0010962	regulation of glucan biosynthetic process	-2.82981	-1.21839	16000,18605,53412,244416	Igf1,Enpp1,Ppp1r3c,Ppp1r3b	4/32
11_Member	GO Biological Processes	GO:0043255	regulation of carbohydrate biosynthetic process	-2.72454	-1.14471	15117,16000,18591,18605,53412,81799,244416	Has2,Igf1,Pdgfb,Enpp1,Ppp1r3c,C1qtnf3,Ppp1r3b	7/112
11_Member	GO Biological Processes	GO:0070873	regulation of glycogen metabolic process	-2.46714	-0.951145	16000,18605,53412,244416	Igf1,Enpp1,Ppp1r3c,Ppp1r3b	4/40
12_Summary	GO Biological Processes	GO:0014910	regulation of smooth muscle cell migration	-6.03669	-3.65068	13078,15117,16000,16009,16398,18591,18787,18792,22402,71785,214968,15902,17395,18131,18162,16773,19735,70417,232174,244723,21952,30937,66139	Cyp1b1,Has2,Igf1,Igfbp3,Itga2,Pdgfb,Serpine1,Plau,Ccn4,Pdgfd,Sema6d,Id2,Mmp9,Notch3,Npr3,Lama2,Rgs2,Megf10,Cyp26b1,Olfm2,Tnni1,Lmcd1,Mymk	23/-
12_Member	GO Biological Processes	GO:0014910	regulation of smooth muscle cell migration	-6.03669	-3.65068	13078,15117,16000,16009,16398,18591,18787,18792,22402,71785,214968	Cyp1b1,Has2,Igf1,Igfbp3,Itga2,Pdgfb,Serpine1,Plau,Ccn4,Pdgfd,Sema6d	11/107
12_Member	GO Biological Processes	GO:0014911	positive regulation of smooth muscle cell migration	-5.8072	-3.47041	13078,15117,16000,16398,18591,18792,22402,71785,214968	Cyp1b1,Has2,Igf1,Itga2,Pdgfb,Plau,Ccn4,Pdgfd,Sema6d	9/71
12_Member	GO Biological Processes	GO:0048661	positive regulation of smooth muscle cell proliferation	-3.2987	-1.55482	15902,16000,16398,17395,18131,18591,22402,71785	Id2,Igf1,Itga2,Mmp9,Notch3,Pdgfb,Ccn4,Pdgfd	8/117
12_Member	GO Biological Processes	GO:0048660	regulation of smooth muscle cell proliferation	-3.01066	-1.34728	15902,16000,16009,16398,17395,18131,18162,18591,22402,71785	Id2,Igf1,Igfbp3,Itga2,Mmp9,Notch3,Npr3,Pdgfb,Ccn4,Pdgfd	10/194
12_Member	GO Biological Processes	GO:0051147	regulation of muscle cell differentiation	-2.89576	-1.26551	15902,16000,16773,18591,19735,22402,70417,232174,244723	Id2,Igf1,Lama2,Pdgfb,Rgs2,Ccn4,Megf10,Cyp26b1,Olfm2	9/167
12_Member	GO Biological Processes	GO:0043502	regulation of muscle adaptation	-2.15732	-0.707834	16000,19735,21952,22402,30937,66139	Igf1,Rgs2,Tnni1,Ccn4,Lmcd1,Mymk	6/108
13_Summary	GO Biological Processes	GO:0042391	regulation of membrane potential	-6.00896	-3.6287	11419,11449,11539,12176,12578,12801,14807,15165,16493,17131,19229,20266,20272,50873,53321,54403,58801,58802,66797,98496,227733,231760,319504,627214,76257,230612,317750	Asic1,Chrng,Adora1,Bnip3,Cdkn2a,Cnr1,Grik3,Hcn1,Kcna5,Smad7,Ptk2b,Scn1b,Scn7a,Prkn,Cntnap1,Slc4a4,Pmaip1,Kcnmb4,Cntnap2,Pid1,Pip5kl1,Rimbp2,Nrcam,Insyn2a,Slc38a3,Slc5a9,Slc24a5	27/-
13_Member	GO Biological Processes	GO:0042391	regulation of membrane potential	-6.00896	-3.6287	11419,11449,11539,12176,12578,12801,14807,15165,16493,17131,19229,20266,20272,50873,53321,54403,58801,58802,66797,98496,227733,231760,319504,627214	Asic1,Chrng,Adora1,Bnip3,Cdkn2a,Cnr1,Grik3,Hcn1,Kcna5,Smad7,Ptk2b,Scn1b,Scn7a,Prkn,Cntnap1,Slc4a4,Pmaip1,Kcnmb4,Cntnap2,Pid1,Pip5kl1,Rimbp2,Nrcam,Insyn2a	24/493
13_Member	GO Biological Processes	GO:0001508	action potential	-3.61722	-1.79548	15165,16493,20266,20272,53321,58802,66797,319504	Hcn1,Kcna5,Scn1b,Scn7a,Cntnap1,Kcnmb4,Cntnap2,Nrcam	8/105
13_Member	GO Biological Processes	GO:0019226	transmission of nerve impulse	-3.40426	-1.63455	15165,20266,20272,53321,58802,66797,319504	Hcn1,Scn1b,Scn7a,Cntnap1,Kcnmb4,Cntnap2,Nrcam	7/86
13_Member	GO Biological Processes	GO:0019228	neuronal action potential	-2.1185	-0.681549	15165,20272,58802,66797	Hcn1,Scn7a,Kcnmb4,Cntnap2	4/50
13_Member	GO Biological Processes	GO:0006814	sodium ion transport	-2.06018	-0.64218	11419,15165,20266,20272,54403,76257,230612,317750	Asic1,Hcn1,Scn1b,Scn7a,Slc4a4,Slc38a3,Slc5a9,Slc24a5	8/185
14_Summary	GO Biological Processes	GO:0045596	negative regulation of cell differentiation	-5.94677	-3.58332	12578,12606,12832,13392,13555,13838,14184,14728,15901,15902,15903,16000,16950,17131,17395,18131,18591,18605,19229,19735,20378,20613,20681,22341,22402,22436,50915,68010,83554,214968,216616,12801,20720,94185,100952,224792,13078,17381,18787,20315,67784,230959,11539,17319,96935	Cdkn2a,Cebpa,Col5a2,Dlx2,E2f1,Epha4,Fgfr3,Lilrb4a,Id1,Id2,Id3,Igf1,Loxl3,Smad7,Mmp9,Notch3,Pdgfb,Enpp1,Ptk2b,Rgs2,Frzb,Snai1,Sox8,Vegfc,Ccn4,Xdh,Grb14,Bambi,Fstl3,Sema6d,Efemp1,Cnr1,Serpine2,Tnfrsf21,Emilin1,Adgrf5,Cyp1b1,Mmp12,Serpine1,Cxcl12,Plxnd1,Ajap1,Adora1,Mif,Susd4	45/-
14_Member	GO Biological Processes	GO:0045596	negative regulation of cell differentiation	-5.94677	-3.58332	12578,12606,12832,13392,13555,13838,14184,14728,15901,15902,15903,16000,16950,17131,17395,18131,18591,18605,19229,19735,20378,20613,20681,22341,22402,22436,50915,68010,83554,214968,216616	Cdkn2a,Cebpa,Col5a2,Dlx2,E2f1,Epha4,Fgfr3,Lilrb4a,Id1,Id2,Id3,Igf1,Loxl3,Smad7,Mmp9,Notch3,Pdgfb,Enpp1,Ptk2b,Rgs2,Frzb,Snai1,Sox8,Vegfc,Ccn4,Xdh,Grb14,Bambi,Fstl3,Sema6d,Efemp1	31/759
14_Member	GO Biological Processes	GO:0010721	negative regulation of cell development	-3.1894	-1.4761	12578,12606,13392,14184,14728,15901,15902,16000,16950,17131,20378,50915,83554,214968	Cdkn2a,Cebpa,Dlx2,Fgfr3,Lilrb4a,Id1,Id2,Igf1,Loxl3,Smad7,Frzb,Grb14,Fstl3,Sema6d	14/326
14_Member	GO Biological Processes	GO:0050866	negative regulation of cell activation	-2.81354	-1.20665	12578,12801,14728,15902,16950,17131,18591,20720,94185,100952,224792	Cdkn2a,Cnr1,Lilrb4a,Id2,Loxl3,Smad7,Pdgfb,Serpine2,Tnfrsf21,Emilin1,Adgrf5	11/242
14_Member	GO Biological Processes	GO:0050869	negative regulation of B cell activation	-2.59232	-1.0437	12578,14728,15902,94185	Cdkn2a,Lilrb4a,Id2,Tnfrsf21	4/37
14_Member	GO Biological Processes	GO:0007162	negative regulation of cell adhesion	-2.53329	-0.997308	12578,13078,13838,14728,16950,17131,17381,18787,20315,20720,67784,94185,230959	Cdkn2a,Cyp1b1,Epha4,Lilrb4a,Loxl3,Smad7,Mmp12,Serpine1,Cxcl12,Serpine2,Plxnd1,Tnfrsf21,Ajap1	13/342
14_Member	GO Biological Processes	GO:0045620	negative regulation of lymphocyte differentiation	-2.49259	-0.972672	12578,14728,15902,16950,17131	Cdkn2a,Lilrb4a,Id2,Loxl3,Smad7	5/64
14_Member	GO Biological Processes	GO:1903707	negative regulation of hemopoiesis	-2.34427	-0.858448	12578,12606,14728,15902,16950,17131,83554	Cdkn2a,Cebpa,Lilrb4a,Id2,Loxl3,Smad7,Fstl3	7/131
14_Member	GO Biological Processes	GO:0002683	negative regulation of immune system process	-2.02171	-0.61797	11539,12578,12606,12801,14728,15902,16000,16950,17131,17319,17381,20315,83554,94185,96935,100952,224792	Adora1,Cdkn2a,Cebpa,Cnr1,Lilrb4a,Id2,Igf1,Loxl3,Smad7,Mif,Mmp12,Cxcl12,Fstl3,Tnfrsf21,Susd4,Emilin1,Adgrf5	17/577
15_Summary	GO Biological Processes	GO:0044057	regulation of system process	-5.92689	-3.56891	11539,13806,14456,15234,15466,16000,16398,16493,17131,18162,18591,19229,19735,20266,20750,20855,21952,21956,22402,23945,30937,50873,53419,60531,66139,66797,94185,433182	Adora1,Eno1,Gas6,Hgf,Hrh2,Igf1,Itga2,Kcna5,Smad7,Npr3,Pdgfb,Ptk2b,Rgs2,Scn1b,Spp1,Stc1,Tnni1,Tnnt2,Ccn4,Mgll,Lmcd1,Prkn,Corin,Npvf,Mymk,Cntnap2,Tnfrsf21,Eno1b	28/-
15_Member	GO Biological Processes	GO:0044057	regulation of system process	-5.92689	-3.56891	11539,13806,14456,15234,15466,16000,16398,16493,17131,18162,18591,19229,19735,20266,20750,20855,21952,21956,22402,23945,30937,50873,53419,60531,66139,66797,94185,433182	Adora1,Eno1,Gas6,Hgf,Hrh2,Igf1,Itga2,Kcna5,Smad7,Npr3,Pdgfb,Ptk2b,Rgs2,Scn1b,Spp1,Stc1,Tnni1,Tnnt2,Ccn4,Mgll,Lmcd1,Prkn,Corin,Npvf,Mymk,Cntnap2,Tnfrsf21,Eno1b	28/645
15_Member	GO Biological Processes	GO:0090257	regulation of muscle system process	-3.54149	-1.73679	11539,13806,16000,16398,17131,19735,20855,21952,21956,22402,30937,66139,433182	Adora1,Eno1,Igf1,Itga2,Smad7,Rgs2,Stc1,Tnni1,Tnnt2,Ccn4,Lmcd1,Mymk,Eno1b	13/265
15_Member	GO Biological Processes	GO:0006937	regulation of muscle contraction	-2.31964	-0.836718	11539,13806,16398,17131,19735,20855,21956,433182	Adora1,Eno1,Itga2,Smad7,Rgs2,Stc1,Tnnt2,Eno1b	8/167
16_Summary	GO Biological Processes	GO:0042063	gliogenesis	-5.77348	-3.4469	12570,13392,13838,13853,14184,14766,15902,16000,17181,17988,18591,18605,20681,22341,53321,66797,121021,227325,11647,17395,18792,20378,20750,16948,14632,20315,66139,380684,14456,72160,94185	Cdk5r2,Dlx2,Epha4,Epm2a,Fgfr3,Adgrg1,Id2,Igf1,Matn2,Ndrg1,Pdgfb,Enpp1,Sox8,Vegfc,Cntnap1,Cntnap2,Cspg4,Dner,Alpl,Mmp9,Plau,Frzb,Spp1,Lox,Gli1,Cxcl12,Mymk,Nefh,Gas6,Tmem163,Tnfrsf21	31/-
16_Member	GO Biological Processes	GO:0042063	gliogenesis	-5.77348	-3.4469	12570,13392,13838,13853,14184,14766,15902,16000,17181,17988,18591,18605,20681,22341,53321,66797,121021,227325	Cdk5r2,Dlx2,Epha4,Epm2a,Fgfr3,Adgrg1,Id2,Igf1,Matn2,Ndrg1,Pdgfb,Enpp1,Sox8,Vegfc,Cntnap1,Cntnap2,Cspg4,Dner	18/306
16_Member	WikiPathways	WP1270	Endochondral ossification	-5.33599	-3.0961	11647,14184,16000,17395,18605,18792,20378,20750	Alpl,Fgfr3,Igf1,Mmp9,Enpp1,Plau,Frzb,Spp1	8/61
16_Member	GO Biological Processes	GO:0048709	oligodendrocyte differentiation	-3.25507	-1.52177	13392,14184,15902,18605,20681,53321,66797	Dlx2,Fgfr3,Id2,Enpp1,Sox8,Cntnap1,Cntnap2	7/91
16_Member	GO Biological Processes	GO:1904383	response to sodium phosphate	-3.24782	-1.52177	11647,14184,18605	Alpl,Fgfr3,Enpp1	3/11
16_Member	GO Biological Processes	GO:0030282	bone mineralization	-3.14155	-1.43799	11647,14184,16000,16948,18605,20750	Alpl,Fgfr3,Igf1,Lox,Enpp1,Spp1	6/69
16_Member	GO Biological Processes	GO:0031099	regeneration	-3.13139	-1.43261	14632,16000,17181,18605,18792,20315,66139,380684	Gli1,Igf1,Matn2,Enpp1,Plau,Cxcl12,Mymk,Nefh	8/124
16_Member	GO Biological Processes	GO:0014003	oligodendrocyte development	-3.01208	-1.34735	14184,15902,18605,53321,66797	Fgfr3,Id2,Enpp1,Cntnap1,Cntnap2	5/49
16_Member	GO Biological Processes	GO:0033273	response to vitamin	-2.994	-1.33931	11647,14456,18605,20750	Alpl,Gas6,Enpp1,Spp1	4/29
16_Member	GO Biological Processes	GO:0022010	central nervous system myelination	-2.93717	-1.29552	14184,18605,53321,66797	Fgfr3,Enpp1,Cntnap1,Cntnap2	4/30
16_Member	GO Biological Processes	GO:0032291	axon ensheathment in central nervous system	-2.93717	-1.29552	14184,18605,53321,66797	Fgfr3,Enpp1,Cntnap1,Cntnap2	4/30
16_Member	GO Biological Processes	GO:0010001	glial cell differentiation	-2.75729	-1.16461	13392,14184,15902,16000,17988,18591,18605,20681,53321,66797,227325	Dlx2,Fgfr3,Id2,Igf1,Ndrg1,Pdgfb,Enpp1,Sox8,Cntnap1,Cntnap2,Dner	11/246
16_Member	GO Biological Processes	GO:0048678	response to axon injury	-2.38967	-0.896493	14184,17181,18605,380684	Fgfr3,Matn2,Enpp1,Nefh	4/42
16_Member	GO Biological Processes	GO:0055062	phosphate ion homeostasis	-2.27722	-0.800056	11647,18605,20750	Alpl,Enpp1,Spp1	3/23
16_Member	GO Biological Processes	GO:0070977	bone maturation	-2.22422	-0.760414	14184,16000,18605	Fgfr3,Igf1,Enpp1	3/24
16_Member	GO Biological Processes	GO:0021782	glial cell development	-2.22216	-0.759736	14184,15902,17988,18591,18605,53321,66797	Fgfr3,Id2,Ndrg1,Pdgfb,Enpp1,Cntnap1,Cntnap2	7/138
16_Member	GO Biological Processes	GO:0031214	biomineral tissue development	-2.08262	-0.656603	11647,14184,16000,16948,18605,20750	Alpl,Fgfr3,Igf1,Lox,Enpp1,Spp1	6/112
16_Member	GO Biological Processes	GO:0042552	myelination	-2.06159	-0.64218	14184,17988,18605,53321,66797,72160,94185	Fgfr3,Ndrg1,Enpp1,Cntnap1,Cntnap2,Tmem163,Tnfrsf21	7/148
16_Member	GO Biological Processes	GO:0048799	animal organ maturation	-2.03499	-0.625785	14184,16000,18605	Fgfr3,Igf1,Enpp1	3/28
16_Member	GO Biological Processes	GO:0007272	ensheathment of neurons	-2.0163	-0.615409	14184,17988,18605,53321,66797,72160,94185	Fgfr3,Ndrg1,Enpp1,Cntnap1,Cntnap2,Tmem163,Tnfrsf21	7/151
16_Member	GO Biological Processes	GO:0008366	axon ensheathment	-2.0163	-0.615409	14184,17988,18605,53321,66797,72160,94185	Fgfr3,Ndrg1,Enpp1,Cntnap1,Cntnap2,Tmem163,Tnfrsf21	7/151
17_Summary	GO Biological Processes	GO:0001649	osteoblast differentiation	-5.76137	-3.44478	12167,14560,14632,16000,16009,16948,18605,20681,20750,22402,70152,11647,14184,14234,20855,21943,83554,12606,15901,15902,15903,22341,68010	Bmpr1b,Gdf10,Gli1,Igf1,Igfbp3,Lox,Enpp1,Sox8,Spp1,Ccn4,Tmt1a,Alpl,Fgfr3,Foxc2,Stc1,Tnfsf11,Fstl3,Cebpa,Id1,Id2,Id3,Vegfc,Bambi	23/-
17_Member	GO Biological Processes	GO:0001649	osteoblast differentiation	-5.76137	-3.44478	12167,14560,14632,16000,16009,16948,18605,20681,20750,22402,70152	Bmpr1b,Gdf10,Gli1,Igf1,Igfbp3,Lox,Enpp1,Sox8,Spp1,Ccn4,Tmt1a	11/114
17_Member	GO Biological Processes	GO:0001503	ossification	-4.90051	-2.76329	11647,12167,14184,14234,14560,14632,16000,16009,16948,18605,20681,20750,20855,21943,22402,70152,83554	Alpl,Bmpr1b,Fgfr3,Foxc2,Gdf10,Gli1,Igf1,Igfbp3,Lox,Enpp1,Sox8,Spp1,Stc1,Tnfsf11,Ccn4,Tmt1a,Fstl3	17/320
17_Member	GO Biological Processes	GO:0045667	regulation of osteoblast differentiation	-4.25629	-2.27625	12167,12606,14560,14632,15901,15902,15903,16000,22341,22402,68010	Bmpr1b,Cebpa,Gdf10,Gli1,Id1,Id2,Id3,Igf1,Vegfc,Ccn4,Bambi	11/164
17_Member	GO Biological Processes	GO:0045669	positive regulation of osteoblast differentiation	-2.1038	-0.668801	12167,12606,14560,16000,22402	Bmpr1b,Cebpa,Gdf10,Igf1,Ccn4	5/79
18_Summary	Reactome Gene Sets	R-MMU-1566948	Elastic fibre formation	-5.67583	-3.369	13717,16948,16949,16950,23876,100952,241226,15117	Eln,Lox,Loxl1,Loxl3,Fbln5,Emilin1,Itga8,Has2	8/-
18_Member	Reactome Gene Sets	R-MMU-1566948	Elastic fibre formation	-5.67583	-3.369	13717,16948,16949,16950,23876,100952,241226	Eln,Lox,Loxl1,Loxl3,Fbln5,Emilin1,Itga8	7/39
18_Member	GO Biological Processes	GO:0085029	extracellular matrix assembly	-3.82862	-1.95494	13717,15117,16948,23876,100952	Eln,Has2,Lox,Fbln5,Emilin1	5/33
18_Member	GO Biological Processes	GO:0048251	elastic fiber assembly	-3.24782	-1.52177	16948,23876,100952	Lox,Fbln5,Emilin1	3/11
18_Member	Reactome Gene Sets	R-MMU-2129379	Molecules associated with elastic fibres	-2.82981	-1.21839	13717,23876,100952,241226	Eln,Fbln5,Emilin1,Itga8	4/32
19_Summary	GO Biological Processes	GO:0060348	bone development	-5.61221	-3.32886	11647,12167,12628,14184,15117,16000,18605,20148,20855,21943,22402,23876,54635,55994,232174,12832,13392,14234,17395,18162,20471,20613,22412	Alpl,Bmpr1b,Cfh,Fgfr3,Has2,Igf1,Enpp1,Dhrs3,Stc1,Tnfsf11,Ccn4,Fbln5,Pdgfc,Smad9,Cyp26b1,Col5a2,Dlx2,Foxc2,Mmp9,Npr3,Six1,Snai1,Wnt9b	23/-
19_Member	GO Biological Processes	GO:0060348	bone development	-5.61221	-3.32886	11647,12167,12628,14184,15117,16000,18605,20148,20855,21943,22402,23876,54635,55994,232174	Alpl,Bmpr1b,Cfh,Fgfr3,Has2,Igf1,Enpp1,Dhrs3,Stc1,Tnfsf11,Ccn4,Fbln5,Pdgfc,Smad9,Cyp26b1	15/223
19_Member	GO Biological Processes	GO:0001501	skeletal system development	-5.02521	-2.85059	11647,12167,12628,12832,13392,14184,14234,15117,16000,17395,18162,18605,20148,20471,20613,20855,21943,22402,22412,23876,54635,55994,232174	Alpl,Bmpr1b,Cfh,Col5a2,Dlx2,Fgfr3,Foxc2,Has2,Igf1,Mmp9,Npr3,Enpp1,Dhrs3,Six1,Snai1,Stc1,Tnfsf11,Ccn4,Wnt9b,Fbln5,Pdgfc,Smad9,Cyp26b1	23/525
19_Member	GO Biological Processes	GO:0048705	skeletal system morphogenesis	-3.07821	-1.39232	11647,12167,13392,14184,14234,15117,18605,20148,20471,20855,22412,232174	Alpl,Bmpr1b,Dlx2,Fgfr3,Foxc2,Has2,Enpp1,Dhrs3,Six1,Stc1,Wnt9b,Cyp26b1	12/260
19_Member	GO Biological Processes	GO:0060349	bone morphogenesis	-2.76943	-1.17487	11647,14184,15117,18605,20148,20855,232174	Alpl,Fgfr3,Has2,Enpp1,Dhrs3,Stc1,Cyp26b1	7/110
20_Summary	GO Biological Processes	GO:0061061	muscle structure development	-5.58726	-3.30846	12628,13717,13857,14234,15903,16000,16828,16948,17131,17929,18591,20471,20681,21385,21952,21956,53321,56198,60406,66139,66797,70417,112405,227325,241226,14164,15902	Cfh,Eln,Epor,Foxc2,Id3,Igf1,Ldha,Lox,Smad7,Myom1,Pdgfb,Six1,Sox8,Tbx2,Tnni1,Tnnt2,Cntnap1,Heyl,Sap30,Mymk,Cntnap2,Megf10,Egln1,Dner,Itga8,Fgf1,Id2	27/-
20_Member	GO Biological Processes	GO:0061061	muscle structure development	-5.58726	-3.30846	12628,13717,13857,14234,15903,16000,16828,16948,17131,17929,18591,20471,20681,21385,21952,21956,53321,56198,60406,66139,66797,70417,112405,227325,241226	Cfh,Eln,Epor,Foxc2,Id3,Igf1,Ldha,Lox,Smad7,Myom1,Pdgfb,Six1,Sox8,Tbx2,Tnni1,Tnnt2,Cntnap1,Heyl,Sap30,Mymk,Cntnap2,Megf10,Egln1,Dner,Itga8	25/558
20_Member	GO Biological Processes	GO:0007517	muscle organ development	-5.49938	-3.23394	13717,13857,14234,15903,16828,17131,20471,20681,21952,21956,53321,56198,60406,66139,66797,70417,112405,227325	Eln,Epor,Foxc2,Id3,Ldha,Smad7,Six1,Sox8,Tnni1,Tnnt2,Cntnap1,Heyl,Sap30,Mymk,Cntnap2,Megf10,Egln1,Dner	18/320
20_Member	GO Biological Processes	GO:0060537	muscle tissue development	-5.36769	-3.11946	13717,13857,14164,14234,15902,16828,17131,20471,20681,21385,21952,21956,53321,56198,60406,66797,70417,112405,227325,241226	Eln,Epor,Fgf1,Foxc2,Id2,Ldha,Smad7,Six1,Sox8,Tbx2,Tnni1,Tnnt2,Cntnap1,Heyl,Sap30,Cntnap2,Megf10,Egln1,Dner,Itga8	20/394
20_Member	GO Biological Processes	GO:0007519	skeletal muscle tissue development	-3.45699	-1.67449	13717,16828,20471,20681,53321,56198,60406,66797,70417,227325	Eln,Ldha,Six1,Sox8,Cntnap1,Heyl,Sap30,Cntnap2,Megf10,Dner	10/170
20_Member	GO Biological Processes	GO:0060538	skeletal muscle organ development	-3.22392	-1.50816	13717,16828,20471,20681,53321,56198,60406,66797,70417,227325	Eln,Ldha,Six1,Sox8,Cntnap1,Heyl,Sap30,Cntnap2,Megf10,Dner	10/182
20_Member	GO Biological Processes	GO:0014904	myotube cell development	-3.18336	-1.47235	16000,20471,53321,66797,227325	Igf1,Six1,Cntnap1,Cntnap2,Dner	5/45
20_Member	GO Biological Processes	GO:0042692	muscle cell differentiation	-3.11239	-1.41952	12628,16000,16948,17929,18591,20471,21385,21956,53321,66139,66797,70417,227325,241226	Cfh,Igf1,Lox,Myom1,Pdgfb,Six1,Tbx2,Tnnt2,Cntnap1,Mymk,Cntnap2,Megf10,Dner,Itga8	14/332
20_Member	GO Biological Processes	GO:0014902	myotube differentiation	-2.54425	-1.00642	16000,20471,53321,66139,66797,227325	Igf1,Six1,Cntnap1,Mymk,Cntnap2,Dner	6/90
20_Member	GO Biological Processes	GO:0048741	skeletal muscle fiber development	-2.50761	-0.983349	20471,53321,66797,227325	Six1,Cntnap1,Cntnap2,Dner	4/39
20_Member	GO Biological Processes	GO:0055001	muscle cell development	-2.3961	-0.899199	16000,16948,17929,20471,21956,53321,66797,70417,227325	Igf1,Lox,Myom1,Six1,Tnnt2,Cntnap1,Cntnap2,Megf10,Dner	9/198
