# Supplementary material for: A Transcriptomics Analysis of the Regulation of Lens Fiber Cell Differentiation in the Absence of FGFRs and PTEN
Source: Cells. 2024 Jul 19;13(14):1222. doi: 10.3390/cells13141222 (PMC11274593; doi:10.3390/cells13141222)
Supplement: Supplementary file 1 [file cells-13-01222-s001.zip › drive-download-20240627T212928Z-001/Table S4.xlsx]

## Sheet: Enrichment
Gene Ontology analysis for Cluster T4
GroupID	Category	Term	Description	LogP	Log(q-value)	Genes	Symbols	InTerm_InList
1_Summary	GO Biological Processes	GO:0009991	response to extracellular stimulus	-6.98749	-2.72563	11441,11910,12161,12575,13198,13685,15376,16500,18712,23886,27053,230784,237253,240752,331535,668303	Chrna7,Atf3,Bmp6,Cdkn1a,Ddit3,Eif4ebp1,Foxa2,Kcnb1,Pim1,Gdf15,Asns,Sesn2,Lrp11,Pik3c2b,Serpina7,Kif26a	16/-
1_Member	GO Biological Processes	GO:0009991	response to extracellular stimulus	-6.98749	-2.72563	11441,11910,12161,12575,13198,13685,15376,16500,18712,23886,27053,230784,237253,240752,331535,668303	Chrna7,Atf3,Bmp6,Cdkn1a,Ddit3,Eif4ebp1,Foxa2,Kcnb1,Pim1,Gdf15,Asns,Sesn2,Lrp11,Pik3c2b,Serpina7,Kif26a	16/444
1_Member	GO Biological Processes	GO:0031667	response to nutrient levels	-5.88162	-2.31874	11441,11910,12575,13198,13685,15376,16500,18712,23886,27053,230784,237253,240752,331535	Chrna7,Atf3,Cdkn1a,Ddit3,Eif4ebp1,Foxa2,Kcnb1,Pim1,Gdf15,Asns,Sesn2,Lrp11,Pik3c2b,Serpina7	14/411
1_Member	GO Biological Processes	GO:0031668	cellular response to extracellular stimulus	-4.82121	-1.42118	11910,12161,12575,15376,16500,18712,27053,230784,240752,668303	Atf3,Bmp6,Cdkn1a,Foxa2,Kcnb1,Pim1,Asns,Sesn2,Pik3c2b,Kif26a	10/258
1_Member	GO Biological Processes	GO:0071496	cellular response to external stimulus	-4.00933	-1.01836	11910,12161,12575,15376,16500,18712,27053,230784,240752,668303	Atf3,Bmp6,Cdkn1a,Foxa2,Kcnb1,Pim1,Asns,Sesn2,Pik3c2b,Kif26a	10/322
1_Member	GO Biological Processes	GO:0042594	response to starvation	-3.97919	-1.01836	11910,12575,13198,13685,27053,230784,237253,240752	Atf3,Cdkn1a,Ddit3,Eif4ebp1,Asns,Sesn2,Lrp11,Pik3c2b	8/205
1_Member	GO Biological Processes	GO:0031669	cellular response to nutrient levels	-3.68844	-0.866921	11910,12575,15376,16500,18712,27053,230784,240752	Atf3,Cdkn1a,Foxa2,Kcnb1,Pim1,Asns,Sesn2,Pik3c2b	8/226
1_Member	GO Biological Processes	GO:1990928	response to amino acid starvation	-3.24561	-0.676434	11910,12575,13685,230784	Atf3,Cdkn1a,Eif4ebp1,Sesn2	4/54
1_Member	GO Biological Processes	GO:0034198	cellular response to amino acid starvation	-2.30326	-0.254837	11910,12575,230784	Atf3,Cdkn1a,Sesn2	3/49
1_Member	GO Biological Processes	GO:0009267	cellular response to starvation	-2.05508	-0.121719	11910,12575,27053,230784,240752	Atf3,Cdkn1a,Asns,Sesn2,Pik3c2b	5/179
2_Summary	GO Biological Processes	GO:0070059	intrinsic apoptotic signaling pathway in response to endoplasmic reticulum stress	-6.32885	-2.38955	12608,13198,69065,170770,228775,320709,12062,12575,17869,245527,97165,16600,18712,22339,15013	Cebpb,Ddit3,Chac1,Bbc3,Trib3,Tmem117,Bdkrb2,Cdkn1a,Myc,Eda2r,Hmgb2,Klf4,Pim1,Vegfa,H2-Q2	15/-
2_Member	GO Biological Processes	GO:0070059	intrinsic apoptotic signaling pathway in response to endoplasmic reticulum stress	-6.32885	-2.38955	12608,13198,69065,170770,228775,320709	Cebpb,Ddit3,Chac1,Bbc3,Trib3,Tmem117	6/42
2_Member	GO Biological Processes	GO:0097193	intrinsic apoptotic signaling pathway	-6.02218	-2.36238	12062,12575,12608,13198,17869,69065,170770,228775,245527,320709	Bdkrb2,Cdkn1a,Cebpb,Ddit3,Myc,Chac1,Bbc3,Trib3,Eda2r,Tmem117	10/189
2_Member	GO Biological Processes	GO:0097190	apoptotic signaling pathway	-4.4981	-1.30337	12062,12575,12608,13198,17869,69065,97165,170770,228775,245527,320709	Bdkrb2,Cdkn1a,Cebpb,Ddit3,Myc,Chac1,Hmgb2,Bbc3,Trib3,Eda2r,Tmem117	11/342
2_Member	WikiPathways	WP2872	White fat cell differentiation	-2.8353	-0.532489	12608,13198,16600	Cebpb,Ddit3,Klf4	3/32
2_Member	GO Biological Processes	GO:0045598	regulation of fat cell differentiation	-2.38594	-0.282443	12608,13198,18712,22339,228775	Cebpb,Ddit3,Pim1,Vegfa,Trib3	5/149
2_Member	GO Biological Processes	GO:0032673	regulation of interleukin-4 production	-2.12011	-0.155002	12608,13198,15013	Cebpb,Ddit3,H2-Q2	3/57
2_Member	GO Biological Processes	GO:0045599	negative regulation of fat cell differentiation	-2.05875	-0.123227	13198,22339,228775	Ddit3,Vegfa,Trib3	3/60
3_Summary	GO Biological Processes	GO:0034976	response to endoplasmic reticulum stress	-6.17429	-2.38955	11910,12608,13198,17872,20856,69065,70377,170770,228775,230784,320709	Atf3,Cebpb,Ddit3,Ppp1r15a,Stc2,Chac1,Derl3,Bbc3,Trib3,Sesn2,Tmem117	11/-
3_Member	GO Biological Processes	GO:0034976	response to endoplasmic reticulum stress	-6.17429	-2.38955	11910,12608,13198,17872,20856,69065,70377,170770,228775,230784,320709	Atf3,Cebpb,Ddit3,Ppp1r15a,Stc2,Chac1,Derl3,Bbc3,Trib3,Sesn2,Tmem117	11/228
3_Member	GO Biological Processes	GO:0030968	endoplasmic reticulum unfolded protein response	-4.45129	-1.30337	11910,13198,17872,20856,70377	Atf3,Ddit3,Ppp1r15a,Stc2,Derl3	5/53
3_Member	GO Biological Processes	GO:0006986	response to unfolded protein	-4.19188	-1.13415	11910,13198,17872,20856,69065,70377	Atf3,Ddit3,Ppp1r15a,Stc2,Chac1,Derl3	6/97
3_Member	GO Biological Processes	GO:0034620	cellular response to unfolded protein	-3.98982	-1.01836	11910,13198,17872,20856,70377	Atf3,Ddit3,Ppp1r15a,Stc2,Derl3	5/66
3_Member	GO Biological Processes	GO:0035966	response to topologically incorrect protein	-3.68162	-0.866921	11910,13198,17872,20856,69065,70377	Atf3,Ddit3,Ppp1r15a,Stc2,Chac1,Derl3	6/120
3_Member	GO Biological Processes	GO:0035967	cellular response to topologically incorrect protein	-3.4248	-0.743717	11910,13198,17872,20856,70377	Atf3,Ddit3,Ppp1r15a,Stc2,Derl3	5/87
4_Summary	WikiPathways	WP202	Hypertrophy model	-5.07421	-1.5905	11910,13685,18124,22339,56338,12161,12705,14573,16878,18121,23886,74155	Atf3,Eif4ebp1,Nr4a3,Vegfa,Txnip,Bmp6,Cited1,Gdnf,Lif,Nog,Gdf15,Errfi1	12/-
4_Member	WikiPathways	WP202	Hypertrophy model	-5.07421	-1.5905	11910,13685,18124,22339	Atf3,Eif4ebp1,Nr4a3,Vegfa	4/19
4_Member	GO Biological Processes	GO:0048008	platelet-derived growth factor receptor signaling pathway	-2.43551	-0.313535	18124,22339,56338	Nr4a3,Vegfa,Txnip	3/44
4_Member	GO Biological Processes	GO:0007167	enzyme-linked receptor protein signaling pathway	-2.37644	-0.278932	12161,12705,13685,14573,16878,18121,18124,22339,23886,56338,74155	Bmp6,Cited1,Eif4ebp1,Gdnf,Lif,Nog,Nr4a3,Vegfa,Gdf15,Txnip,Errfi1	11/614
4_Member	GO Biological Processes	GO:0007169	transmembrane receptor protein tyrosine kinase signaling pathway	-2.10505	-0.150898	13685,14573,18121,18124,22339,23886,56338,74155	Eif4ebp1,Gdnf,Nog,Nr4a3,Vegfa,Gdf15,Txnip,Errfi1	8/403
5_Summary	GO Biological Processes	GO:0043523	regulation of neuron apoptotic process	-4.76342	-1.42118	12608,12705,13198,14573,16500,17748,18039,18124,22339,170770,209027	Cebpb,Cited1,Ddit3,Gdnf,Kcnb1,Mt1,Nefl,Nr4a3,Vegfa,Bbc3,Pycr1	11/-
5_Member	GO Biological Processes	GO:0043523	regulation of neuron apoptotic process	-4.76342	-1.42118	12608,12705,13198,14573,16500,17748,18039,18124,22339,170770,209027	Cebpb,Cited1,Ddit3,Gdnf,Kcnb1,Mt1,Nefl,Nr4a3,Vegfa,Bbc3,Pycr1	11/320
5_Member	GO Biological Processes	GO:0043524	negative regulation of neuron apoptotic process	-3.86438	-0.948973	12608,12705,14573,17748,18039,18124,22339,209027	Cebpb,Cited1,Gdnf,Mt1,Nefl,Nr4a3,Vegfa,Pycr1	8/213
6_Summary	GO Biological Processes	GO:0003339	regulation of mesenchymal to epithelial transition involved in metanephros morphogenesis	-4.72879	-1.42118	12705,14573,16878,12161,12608,17133,22339,74155,11441,12062,17872,94088,13198,12575,12985,18712,30878,230784	Cited1,Gdnf,Lif,Bmp6,Cebpb,Maff,Vegfa,Errfi1,Chrna7,Bdkrb2,Ppp1r15a,Trim6,Ddit3,Cdkn1a,Csf3,Pim1,Apln,Sesn2	18/-
6_Member	GO Biological Processes	GO:0003339	regulation of mesenchymal to epithelial transition involved in metanephros morphogenesis	-4.72879	-1.42118	12705,14573,16878	Cited1,Gdnf,Lif	3/8
6_Member	GO Biological Processes	GO:0030856	regulation of epithelial cell differentiation	-4.48026	-1.30337	12161,12608,12705,14573,16878,17133,22339,74155	Bmp6,Cebpb,Cited1,Gdnf,Lif,Maff,Vegfa,Errfi1	8/174
6_Member	GO Biological Processes	GO:2000696	regulation of epithelial cell differentiation involved in kidney development	-3.6647	-0.865238	12705,14573,16878	Cited1,Gdnf,Lif	3/17
6_Member	GO Biological Processes	GO:0033135	regulation of peptidyl-serine phosphorylation	-3.17906	-0.676434	11441,12062,16878,17872,22339,94088	Chrna7,Bdkrb2,Lif,Ppp1r15a,Vegfa,Trim6	6/149
6_Member	GO Biological Processes	GO:0033138	positive regulation of peptidyl-serine phosphorylation	-2.85796	-0.532489	11441,16878,17872,22339,94088	Chrna7,Lif,Ppp1r15a,Vegfa,Trim6	5/116
6_Member	GO Biological Processes	GO:2000677	regulation of transcription regulatory region DNA binding	-2.40777	-0.292045	13198,16878,94088	Ddit3,Lif,Trim6	3/45
6_Member	GO Biological Processes	GO:0042327	positive regulation of phosphorylation	-2.21691	-0.206038	11441,12161,12575,12985,14573,16878,17872,18712,22339,30878,94088,230784	Chrna7,Bmp6,Cdkn1a,Csf3,Gdnf,Lif,Ppp1r15a,Pim1,Vegfa,Apln,Trim6,Sesn2	12/738
6_Member	GO Biological Processes	GO:0044060	regulation of endocrine process	-2.12011	-0.155002	12161,16878,30878	Bmp6,Lif,Apln	3/57
6_Member	GO Biological Processes	GO:0050731	positive regulation of peptidyl-tyrosine phosphorylation	-2.02581	-0.11561	12161,12985,14573,16878,22339	Bmp6,Csf3,Gdnf,Lif,Vegfa	5/182
6_Member	GO Biological Processes	GO:0001934	positive regulation of protein phosphorylation	-2.01953	-0.11561	11441,12161,12575,12985,14573,16878,17872,18712,22339,94088,230784	Chrna7,Bmp6,Cdkn1a,Csf3,Gdnf,Lif,Ppp1r15a,Pim1,Vegfa,Trim6,Sesn2	11/688
6_Member	GO Biological Processes	GO:0050730	regulation of peptidyl-tyrosine phosphorylation	-2.015	-0.113417	12161,12985,14573,16878,22339,74155	Bmp6,Csf3,Gdnf,Lif,Vegfa,Errfi1	6/256
7_Summary	GO Biological Processes	GO:0070373	negative regulation of ERK1 and ERK2 cascade	-4.57479	-1.31293	11441,11910,16600,16878,19252,74155,12452,12575,15376,17869,18712,22339,66412,105171,228775,230784,20295,218461,12062,17872,18115,13198,18121,209027,75141,238393,331535	Chrna7,Atf3,Klf4,Lif,Dusp1,Errfi1,Ccng2,Cdkn1a,Foxa2,Myc,Pim1,Vegfa,Arrdc4,Arrdc3,Trib3,Sesn2,Ccl17,Pde8b,Bdkrb2,Ppp1r15a,Nnt,Ddit3,Nog,Pycr1,Rasd2,Serpina3f,Serpina7	27/-
7_Member	GO Biological Processes	GO:0070373	negative regulation of ERK1 and ERK2 cascade	-4.57479	-1.31293	11441,11910,16600,16878,19252,74155	Chrna7,Atf3,Klf4,Lif,Dusp1,Errfi1	6/83
7_Member	GO Biological Processes	GO:0051338	regulation of transferase activity	-3.30913	-0.680742	11441,12452,12575,15376,16600,17869,18712,19252,22339,66412,74155,105171,228775,230784	Chrna7,Ccng2,Cdkn1a,Foxa2,Klf4,Myc,Pim1,Dusp1,Vegfa,Arrdc4,Errfi1,Arrdc3,Trib3,Sesn2	14/708
7_Member	GO Biological Processes	GO:0070372	regulation of ERK1 and ERK2 cascade	-3.12829	-0.671773	11441,11910,16600,16878,19252,20295,22339,74155,218461	Chrna7,Atf3,Klf4,Lif,Dusp1,Ccl17,Vegfa,Errfi1,Pde8b	9/343
7_Member	GO Biological Processes	GO:0042326	negative regulation of phosphorylation	-3.07513	-0.642373	11441,12062,12575,15376,17872,18115,19252,74155,228775	Chrna7,Bdkrb2,Cdkn1a,Foxa2,Ppp1r15a,Nnt,Dusp1,Errfi1,Trib3	9/349
7_Member	GO Biological Processes	GO:0051347	positive regulation of transferase activity	-2.98665	-0.578105	11441,12575,16600,17869,18712,22339,66412,105171,228775,230784	Chrna7,Cdkn1a,Klf4,Myc,Pim1,Vegfa,Arrdc4,Arrdc3,Trib3,Sesn2	10/434
7_Member	GO Biological Processes	GO:0043409	negative regulation of MAPK cascade	-2.75592	-0.48304	11441,11910,16600,16878,19252,74155	Chrna7,Atf3,Klf4,Lif,Dusp1,Errfi1	6/180
7_Member	GO Biological Processes	GO:0001933	negative regulation of protein phosphorylation	-2.65375	-0.431456	11441,12062,12575,17872,18115,19252,74155,228775	Chrna7,Bdkrb2,Cdkn1a,Ppp1r15a,Nnt,Dusp1,Errfi1,Trib3	8/326
7_Member	GO Biological Processes	GO:1902532	negative regulation of intracellular signal transduction	-2.57446	-0.395818	11441,11910,12062,13198,16600,16878,18121,19252,74155,209027,230784	Chrna7,Atf3,Bdkrb2,Ddit3,Klf4,Lif,Nog,Dusp1,Errfi1,Pycr1,Sesn2	11/578
7_Member	GO Biological Processes	GO:0010563	negative regulation of phosphorus metabolic process	-2.53251	-0.384593	11441,12062,12575,15376,17872,18115,19252,74155,228775	Chrna7,Bdkrb2,Cdkn1a,Foxa2,Ppp1r15a,Nnt,Dusp1,Errfi1,Trib3	9/419
7_Member	GO Biological Processes	GO:0045936	negative regulation of phosphate metabolic process	-2.53251	-0.384593	11441,12062,12575,15376,17872,18115,19252,74155,228775	Chrna7,Bdkrb2,Cdkn1a,Foxa2,Ppp1r15a,Nnt,Dusp1,Errfi1,Trib3	9/419
7_Member	GO Biological Processes	GO:0031400	negative regulation of protein modification process	-2.30551	-0.254837	11441,12062,12575,17872,18115,19252,74155,75141,228775	Chrna7,Bdkrb2,Cdkn1a,Ppp1r15a,Nnt,Dusp1,Errfi1,Rasd2,Trib3	9/454
7_Member	GO Biological Processes	GO:0071900	regulation of protein serine/threonine kinase activity	-2.25612	-0.229796	12452,12575,18712,19252,22339,228775,230784	Ccng2,Cdkn1a,Pim1,Dusp1,Vegfa,Trib3,Sesn2	7/301
7_Member	GO Biological Processes	GO:0043086	negative regulation of catalytic activity	-2.0087	-0.113417	12575,15376,16600,17872,19252,22339,74155,228775,238393,331535	Cdkn1a,Foxa2,Klf4,Ppp1r15a,Dusp1,Vegfa,Errfi1,Trib3,Serpina3f,Serpina7	10/597
8_Summary	GO Biological Processes	GO:0030855	epithelial cell differentiation	-4.2149	-1.13415	12161,12575,12608,14573,15376,16600,16939,18991,19227,21420,21818,22339,50501,56338,81879,74155,105171	Bmp6,Cdkn1a,Cebpb,Gdnf,Foxa2,Klf4,Loricrin,Pou3f1,Pthlh,Tfap2c,Tgm3,Vegfa,Prok2,Txnip,Tfcp2l1,Errfi1,Arrdc3	17/-
8_Member	GO Biological Processes	GO:0030855	epithelial cell differentiation	-4.2149	-1.13415	12161,12575,12608,14573,15376,16600,16939,18991,19227,21420,21818,22339,50501,56338,81879	Bmp6,Cdkn1a,Cebpb,Gdnf,Foxa2,Klf4,Loricrin,Pou3f1,Pthlh,Tfap2c,Tgm3,Vegfa,Prok2,Txnip,Tfcp2l1	15/654
8_Member	GO Biological Processes	GO:0043588	skin development	-3.44379	-0.743717	12575,16600,16939,18991,21420,21818,56338,74155,105171	Cdkn1a,Klf4,Loricrin,Pou3f1,Tfap2c,Tgm3,Txnip,Errfi1,Arrdc3	9/310
8_Member	GO Biological Processes	GO:0030216	keratinocyte differentiation	-3.42319	-0.743717	12575,16939,18991,21420,21818,56338	Cdkn1a,Loricrin,Pou3f1,Tfap2c,Tgm3,Txnip	6/134
8_Member	GO Biological Processes	GO:0009913	epidermal cell differentiation	-3.11082	-0.661874	12575,16600,16939,18991,21420,21818,56338	Cdkn1a,Klf4,Loricrin,Pou3f1,Tfap2c,Tgm3,Txnip	7/212
9_Summary	GO Biological Processes	GO:0051098	regulation of binding	-4.20008	-1.13415	12575,13198,16878,17869,18121,18715,74155,94088,97165,228775,244667,12608,21420,22339,50501,12062,15013,16600,17872,19252,30878,107503,218820,269610	Cdkn1a,Ddit3,Lif,Myc,Nog,Pim2,Errfi1,Trim6,Hmgb2,Trib3,Disc1,Cebpb,Tfap2c,Vegfa,Prok2,Bdkrb2,H2-Q2,Klf4,Ppp1r15a,Dusp1,Apln,Atf5,Zfp503,Chd5	24/-
9_Member	GO Biological Processes	GO:0051098	regulation of binding	-4.20008	-1.13415	12575,13198,16878,17869,18121,18715,74155,94088,97165,228775,244667	Cdkn1a,Ddit3,Lif,Myc,Nog,Pim2,Errfi1,Trim6,Hmgb2,Trib3,Disc1	11/369
9_Member	GO Biological Processes	GO:0050673	epithelial cell proliferation	-3.79522	-0.9313	12575,12608,17869,18121,21420,22339,50501,74155	Cdkn1a,Cebpb,Myc,Nog,Tfap2c,Vegfa,Prok2,Errfi1	8/218
9_Member	GO Biological Processes	GO:0008285	negative regulation of cell population proliferation	-3.43172	-0.743717	12062,12575,12608,15013,16600,16878,17869,17872,18121,18715,19252,30878,107503,218820,269610	Bdkrb2,Cdkn1a,Cebpb,H2-Q2,Klf4,Lif,Myc,Ppp1r15a,Nog,Pim2,Dusp1,Apln,Atf5,Zfp503,Chd5	15/772
9_Member	GO Biological Processes	GO:0032091	negative regulation of protein binding	-3.40184	-0.743717	12575,17869,18121,18715,244667	Cdkn1a,Myc,Nog,Pim2,Disc1	5/88
9_Member	GO Biological Processes	GO:0043393	regulation of protein binding	-3.24742	-0.676434	12575,17869,18121,18715,74155,228775,244667	Cdkn1a,Myc,Nog,Pim2,Errfi1,Trib3,Disc1	7/201
9_Member	GO Biological Processes	GO:0051100	negative regulation of binding	-3.03187	-0.608864	12575,13198,17869,18121,18715,244667	Cdkn1a,Ddit3,Myc,Nog,Pim2,Disc1	6/159
10_Summary	GO Biological Processes	GO:0060426	lung vasculature development	-4.14355	-1.11215	16878,22339,74155,19227,15376,18121,19252,18124,30878,12161,105171	Lif,Vegfa,Errfi1,Pthlh,Foxa2,Nog,Dusp1,Nr4a3,Apln,Bmp6,Arrdc3	11/-
10_Member	GO Biological Processes	GO:0060426	lung vasculature development	-4.14355	-1.11215	16878,22339,74155	Lif,Vegfa,Errfi1	3/12
10_Member	GO Biological Processes	GO:0048286	lung alveolus development	-2.82109	-0.529241	16878,19227,22339,74155	Lif,Pthlh,Vegfa,Errfi1	4/70
10_Member	GO Biological Processes	GO:0007492	endoderm development	-2.71044	-0.457186	15376,18121,19227,19252	Foxa2,Nog,Pthlh,Dusp1	4/75
10_Member	GO Biological Processes	GO:0010719	negative regulation of epithelial to mesenchymal transition	-2.68602	-0.441191	15376,18121,22339	Foxa2,Nog,Vegfa	3/36
10_Member	GO Biological Processes	GO:0007369	gastrulation	-2.24455	-0.225731	15376,18121,18124,19252,30878	Foxa2,Nog,Nr4a3,Dusp1,Apln	5/161
10_Member	GO Biological Processes	GO:0001704	formation of primary germ layer	-2.21534	-0.206038	15376,18121,18124,19252	Foxa2,Nog,Nr4a3,Dusp1	4/103
10_Member	GO Biological Processes	GO:0060428	lung epithelium development	-2.20782	-0.206038	15376,19227,74155	Foxa2,Pthlh,Errfi1	3/53
10_Member	GO Biological Processes	GO:0030324	lung development	-2.1455	-0.164673	15376,16878,18121,19227,22339,74155	Foxa2,Lif,Nog,Pthlh,Vegfa,Errfi1	6/240
10_Member	GO Biological Processes	GO:0030323	respiratory tube development	-2.12018	-0.155002	15376,16878,18121,19227,22339,74155	Foxa2,Lif,Nog,Pthlh,Vegfa,Errfi1	6/243
10_Member	GO Biological Processes	GO:0007498	mesoderm development	-2.02354	-0.11561	15376,18121,18124,22339	Foxa2,Nog,Nr4a3,Vegfa	4/117
10_Member	GO Biological Processes	GO:0061448	connective tissue development	-2.0072	-0.113417	12161,15376,18121,19227,74155,105171	Bmp6,Foxa2,Nog,Pthlh,Errfi1,Arrdc3	6/257
11_Summary	GO Biological Processes	GO:0090183	regulation of kidney development	-3.93285	-0.993212	14573,17869,18121,22339,16878,18208,118454,107503,11910,12062,13198,97165,170770,209027,16600,21420,18039,244667,15376,12307,19227,20310,12161,18124,22141,212541,633285	Gdnf,Myc,Nog,Vegfa,Lif,Ntn1,Gjc2,Atf5,Atf3,Bdkrb2,Ddit3,Hmgb2,Bbc3,Pycr1,Klf4,Tfap2c,Nefl,Disc1,Foxa2,Calb1,Pthlh,Cxcl2,Bmp6,Nr4a3,Tub,Rho,Rbm46	27/-
11_Member	GO Biological Processes	GO:0090183	regulation of kidney development	-3.93285	-0.993212	14573,17869,18121,22339	Gdnf,Myc,Nog,Vegfa	4/36
11_Member	GO Biological Processes	GO:1905332	positive regulation of morphogenesis of an epithelium	-3.75159	-0.904708	14573,16878,18121,22339	Gdnf,Lif,Nog,Vegfa	4/40
11_Member	GO Biological Processes	GO:0014015	positive regulation of gliogenesis	-3.29131	-0.676434	16878,17869,18121,18208,118454	Lif,Myc,Nog,Ntn1,Gjc2	5/93
11_Member	GO Biological Processes	GO:0014013	regulation of gliogenesis	-3.2731	-0.676434	16878,17869,18121,18208,107503,118454	Lif,Myc,Nog,Ntn1,Atf5,Gjc2	6/143
11_Member	GO Biological Processes	GO:0090190	positive regulation of branching involved in ureteric bud morphogenesis	-3.26244	-0.676434	14573,18121,22339	Gdnf,Nog,Vegfa	3/23
11_Member	GO Biological Processes	GO:0090189	regulation of branching involved in ureteric bud morphogenesis	-3.15341	-0.676434	14573,18121,22339	Gdnf,Nog,Vegfa	3/25
11_Member	GO Biological Processes	GO:2001233	regulation of apoptotic signaling pathway	-2.96416	-0.571533	11910,12062,13198,14573,17869,18121,22339,97165,170770,209027	Atf3,Bdkrb2,Ddit3,Gdnf,Myc,Nog,Vegfa,Hmgb2,Bbc3,Pycr1	10/437
11_Member	GO Biological Processes	GO:1905330	regulation of morphogenesis of an epithelium	-2.75367	-0.48304	14573,16878,18121,22339	Gdnf,Lif,Nog,Vegfa	4/73
11_Member	GO Biological Processes	GO:0048710	regulation of astrocyte differentiation	-2.65152	-0.431456	16878,18121,107503	Lif,Nog,Atf5	3/37
11_Member	GO Biological Processes	GO:0035019	somatic stem cell population maintenance	-2.64799	-0.431456	16600,16878,18121,21420	Klf4,Lif,Nog,Tfap2c	4/78
11_Member	GO Biological Processes	GO:0050769	positive regulation of neurogenesis	-2.62109	-0.416135	16878,17869,18039,18121,18208,22339,118454,244667	Lif,Myc,Nefl,Nog,Ntn1,Vegfa,Gjc2,Disc1	8/330
11_Member	GO Biological Processes	GO:2000179	positive regulation of neural precursor cell proliferation	-2.58821	-0.399192	18121,22339,118454,244667	Nog,Vegfa,Gjc2,Disc1	4/81
11_Member	GO Biological Processes	GO:0050767	regulation of neurogenesis	-2.57342	-0.395818	16878,17869,18039,18121,18208,22339,97165,107503,118454,244667	Lif,Myc,Nefl,Nog,Ntn1,Vegfa,Hmgb2,Atf5,Gjc2,Disc1	10/494
11_Member	GO Biological Processes	GO:0061138	morphogenesis of a branching epithelium	-2.52728	-0.38269	14573,15376,17869,18121,21420,22339	Gdnf,Foxa2,Myc,Nog,Tfap2c,Vegfa	6/200
11_Member	GO Biological Processes	GO:0072080	nephron tubule development	-2.4404	-0.315267	12307,14573,17869,18121	Calb1,Gdnf,Myc,Nog	4/89
11_Member	GO Biological Processes	GO:0001763	morphogenesis of a branching structure	-2.41326	-0.294415	14573,15376,17869,18121,21420,22339	Gdnf,Foxa2,Myc,Nog,Tfap2c,Vegfa	6/211
11_Member	GO Biological Processes	GO:0001657	ureteric bud development	-2.35558	-0.269815	12307,14573,17869,18121	Calb1,Gdnf,Myc,Nog	4/94
11_Member	GO Biological Processes	GO:0060562	epithelial tube morphogenesis	-2.32802	-0.254837	14573,15376,17869,18121,18208,19227,21420,22339	Gdnf,Foxa2,Myc,Nog,Ntn1,Pthlh,Tfap2c,Vegfa	8/369
11_Member	GO Biological Processes	GO:0061326	renal tubule development	-2.3231	-0.254837	12307,14573,17869,18121	Calb1,Gdnf,Myc,Nog	4/96
11_Member	GO Biological Processes	GO:0060993	kidney morphogenesis	-2.30716	-0.254837	12307,14573,17869,18121	Calb1,Gdnf,Myc,Nog	4/97
11_Member	GO Biological Processes	GO:0072163	mesonephric epithelium development	-2.2914	-0.252259	12307,14573,17869,18121	Calb1,Gdnf,Myc,Nog	4/98
11_Member	GO Biological Processes	GO:0072164	mesonephric tubule development	-2.2914	-0.252259	12307,14573,17869,18121	Calb1,Gdnf,Myc,Nog	4/98
11_Member	WikiPathways	WP2432	Spinal cord injury	-2.27583	-0.244421	14573,17869,18208,20310	Gdnf,Myc,Ntn1,Cxcl2	4/99
11_Member	GO Biological Processes	GO:0001823	mesonephros development	-2.24523	-0.225731	12307,14573,17869,18121	Calb1,Gdnf,Myc,Nog	4/101
11_Member	GO Biological Processes	GO:0007423	sensory organ development	-2.2047	-0.20529	12161,12307,16600,16878,17869,18121,18124,18208,22141,22339,212541	Bmp6,Calb1,Klf4,Lif,Myc,Nog,Nr4a3,Ntn1,Tub,Vegfa,Rho	11/648
11_Member	GO Biological Processes	GO:0048754	branching morphogenesis of an epithelial tube	-2.1786	-0.188586	14573,15376,17869,21420,22339	Gdnf,Foxa2,Myc,Tfap2c,Vegfa	5/167
11_Member	GO Biological Processes	GO:0051962	positive regulation of nervous system development	-2.17423	-0.186534	16878,17869,18039,18121,18208,22339,118454,244667	Lif,Myc,Nefl,Nog,Ntn1,Vegfa,Gjc2,Disc1	8/392
11_Member	GO Biological Processes	GO:0072009	nephron epithelium development	-2.15754	-0.17214	12307,14573,17869,18121	Calb1,Gdnf,Myc,Nog	4/107
11_Member	GO Biological Processes	GO:0090596	sensory organ morphogenesis	-2.13002	-0.155002	12307,17869,18121,18124,18208,22339,212541	Calb1,Myc,Nog,Nr4a3,Ntn1,Vegfa,Rho	7/318
11_Member	GO Biological Processes	GO:0048255	mRNA stabilization	-2.07881	-0.135018	14573,22339,633285	Gdnf,Vegfa,Rbm46	3/59
11_Member	GO Biological Processes	GO:0060675	ureteric bud morphogenesis	-2.05875	-0.123227	14573,17869,18121	Gdnf,Myc,Nog	3/60
11_Member	GO Biological Processes	GO:2001234	negative regulation of apoptotic signaling pathway	-2.03864	-0.119206	12062,14573,18121,22339,97165,209027	Bdkrb2,Gdnf,Nog,Vegfa,Hmgb2,Pycr1	6/253
11_Member	GO Biological Processes	GO:0051960	regulation of nervous system development	-2.01347	-0.113417	16878,17869,18039,18121,18208,22339,97165,107503,118454,244667	Lif,Myc,Nefl,Nog,Ntn1,Vegfa,Hmgb2,Atf5,Gjc2,Disc1	10/596
12_Summary	GO Biological Processes	GO:0010508	positive regulation of autophagy	-3.8491	-0.948973	13198,18715,20620,94088,94094,230784,434218,14573,17869,18115,22339,228775,633285,244667,245527	Ddit3,Pim2,Plk2,Trim6,Trim34a,Sesn2,Trim34b,Gdnf,Myc,Nnt,Vegfa,Trib3,Rbm46,Disc1,Eda2r	15/-
12_Member	GO Biological Processes	GO:0010508	positive regulation of autophagy	-3.8491	-0.948973	13198,18715,20620,94088,94094,230784,434218	Ddit3,Pim2,Plk2,Trim6,Trim34a,Sesn2,Trim34b	7/160
12_Member	GO Biological Processes	GO:0031329	regulation of cellular catabolic process	-3.21445	-0.676434	13198,14573,17869,18115,18715,20620,22339,94088,94094,228775,230784,434218,633285	Ddit3,Gdnf,Myc,Nnt,Pim2,Plk2,Vegfa,Trim6,Trim34a,Trib3,Sesn2,Trim34b,Rbm46	13/640
12_Member	GO Biological Processes	GO:0031331	positive regulation of cellular catabolic process	-3.13727	-0.671773	13198,17869,18115,18715,20620,94088,94094,230784,434218	Ddit3,Myc,Nnt,Pim2,Plk2,Trim6,Trim34a,Sesn2,Trim34b	9/342
12_Member	GO Biological Processes	GO:0010506	regulation of autophagy	-2.87966	-0.532489	13198,18715,20620,94088,94094,228775,230784,434218	Ddit3,Pim2,Plk2,Trim6,Trim34a,Trib3,Sesn2,Trim34b	8/300
12_Member	GO Biological Processes	GO:0009896	positive regulation of catabolic process	-2.83584	-0.532489	13198,17869,18115,18715,20620,94088,94094,228775,230784,244667,434218	Ddit3,Myc,Nnt,Pim2,Plk2,Trim6,Trim34a,Trib3,Sesn2,Disc1,Trim34b	11/535
12_Member	GO Biological Processes	GO:0043123	positive regulation of canonical NF-kappaB signal transduction	-2.2112	-0.206038	18715,94088,94094,245527,434218	Pim2,Trim6,Trim34a,Eda2r,Trim34b	5/164
12_Member	GO Biological Processes	GO:0046596	regulation of viral entry into host cell	-2.20782	-0.206038	94088,94094,434218	Trim6,Trim34a,Trim34b	3/53
12_Member	GO Biological Processes	GO:0052372	modulation by symbiont of entry into host	-2.09926	-0.150898	94088,94094,434218	Trim6,Trim34a,Trim34b	3/58
13_Summary	GO Biological Processes	GO:0010817	regulation of hormone levels	-3.80796	-0.9313	12161,15376,15486,16500,16878,20856,30878,54525,103142,107522,218461,223775,319613,331535,29867,70377,11441,15893,242662,20620	Bmp6,Foxa2,Hsd17b2,Kcnb1,Lif,Stc2,Apln,Syt7,Rdh9,Ece2,Pde8b,Pim3,Sybu,Serpina7,Cabp1,Derl3,Chrna7,Ica1,Rims3,Plk2	20/-
13_Member	GO Biological Processes	GO:0010817	regulation of hormone levels	-3.80796	-0.9313	12161,15376,15486,16500,16878,20856,30878,54525,103142,107522,218461,223775,319613,331535	Bmp6,Foxa2,Hsd17b2,Kcnb1,Lif,Stc2,Apln,Syt7,Rdh9,Ece2,Pde8b,Pim3,Sybu,Serpina7	14/632
13_Member	GO Biological Processes	GO:0090276	regulation of peptide hormone secretion	-3.22689	-0.676434	15376,16500,16878,30878,54525,218461,223775,319613	Foxa2,Kcnb1,Lif,Apln,Syt7,Pde8b,Pim3,Sybu	8/265
13_Member	GO Biological Processes	GO:0002791	regulation of peptide secretion	-3.17384	-0.676434	15376,16500,16878,30878,54525,218461,223775,319613	Foxa2,Kcnb1,Lif,Apln,Syt7,Pde8b,Pim3,Sybu	8/270
13_Member	GO Biological Processes	GO:0046883	regulation of hormone secretion	-3.17353	-0.676434	12161,15376,16500,16878,30878,54525,218461,223775,319613	Bmp6,Foxa2,Kcnb1,Lif,Apln,Syt7,Pde8b,Pim3,Sybu	9/338
13_Member	GO Biological Processes	GO:0090087	regulation of peptide transport	-3.15296	-0.676434	15376,16500,16878,30878,54525,218461,223775,319613	Foxa2,Kcnb1,Lif,Apln,Syt7,Pde8b,Pim3,Sybu	8/272
13_Member	GO Biological Processes	GO:0051224	negative regulation of protein transport	-2.51471	-0.3767	16500,29867,70377,218461,223775	Kcnb1,Cabp1,Derl3,Pde8b,Pim3	5/139
13_Member	GO Biological Processes	GO:1903530	regulation of secretion by cell	-2.40096	-0.289484	11441,12161,15376,15893,16500,16878,30878,54525,218461,223775,242662,319613	Chrna7,Bmp6,Foxa2,Ica1,Kcnb1,Lif,Apln,Syt7,Pde8b,Pim3,Rims3,Sybu	12/699
13_Member	GO Biological Processes	GO:0061178	regulation of insulin secretion involved in cellular response to glucose stimulus	-2.38887	-0.282443	15376,218461,223775,319613	Foxa2,Pde8b,Pim3,Sybu	4/92
13_Member	GO Biological Processes	GO:1904950	negative regulation of establishment of protein localization	-2.31358	-0.254837	16500,29867,70377,218461,223775	Kcnb1,Cabp1,Derl3,Pde8b,Pim3	5/155
13_Member	GO Biological Processes	GO:0050796	regulation of insulin secretion	-2.30647	-0.254837	15376,16500,54525,218461,223775,319613	Foxa2,Kcnb1,Syt7,Pde8b,Pim3,Sybu	6/222
13_Member	GO Biological Processes	GO:0046888	negative regulation of hormone secretion	-2.27583	-0.244421	16500,16878,218461,223775	Kcnb1,Lif,Pde8b,Pim3	4/99
13_Member	GO Biological Processes	GO:1903828	negative regulation of protein localization	-2.10353	-0.150898	16500,20620,29867,70377,218461,223775	Kcnb1,Plk2,Cabp1,Derl3,Pde8b,Pim3	6/245
13_Member	GO Biological Processes	GO:0051046	regulation of secretion	-2.03923	-0.119206	11441,12161,15376,15893,16500,16878,30878,54525,218461,223775,242662,319613	Chrna7,Bmp6,Foxa2,Ica1,Kcnb1,Lif,Apln,Syt7,Pde8b,Pim3,Rims3,Sybu	12/779
13_Member	GO Biological Processes	GO:0046676	negative regulation of insulin secretion	-2.03906	-0.119206	16500,218461,223775	Kcnb1,Pde8b,Pim3	3/61
14_Summary	GO Biological Processes	GO:0022612	gland morphogenesis	-3.5668	-0.782067	12608,18121,18208,19227,19773,21420,22339,74155,81879	Cebpb,Nog,Ntn1,Pthlh,Rln1,Tfap2c,Vegfa,Errfi1,Tfcp2l1	9/-
14_Member	GO Biological Processes	GO:0022612	gland morphogenesis	-3.5668	-0.782067	12608,18121,18208,19227,19773,21420	Cebpb,Nog,Ntn1,Pthlh,Rln1,Tfap2c	6/126
14_Member	GO Biological Processes	GO:0060443	mammary gland morphogenesis	-3.12745	-0.671773	18208,19227,19773,21420	Ntn1,Pthlh,Rln1,Tfap2c	4/58
14_Member	GO Biological Processes	GO:0030879	mammary gland development	-3.07485	-0.642373	12608,18208,19227,19773,21420,22339	Cebpb,Ntn1,Pthlh,Rln1,Tfap2c,Vegfa	6/156
14_Member	GO Biological Processes	GO:0061180	mammary gland epithelium development	-2.84428	-0.532489	12608,18208,19227,21420	Cebpb,Ntn1,Pthlh,Tfap2c	4/69
14_Member	GO Biological Processes	GO:0060603	mammary gland duct morphogenesis	-2.5855	-0.399192	18208,19227,21420	Ntn1,Pthlh,Tfap2c	3/39
14_Member	GO Biological Processes	GO:0048732	gland development	-2.26306	-0.234194	12608,18121,18208,19227,19773,21420,22339,74155,81879	Cebpb,Nog,Ntn1,Pthlh,Rln1,Tfap2c,Vegfa,Errfi1,Tfcp2l1	9/461
15_Summary	GO Biological Processes	GO:0051443	positive regulation of ubiquitin-protein transferase activity	-3.51537	-0.744873	66412,105171,228775	Arrdc4,Arrdc3,Trib3	3/-
15_Member	GO Biological Processes	GO:0051443	positive regulation of ubiquitin-protein transferase activity	-3.51537	-0.744873	66412,105171,228775	Arrdc4,Arrdc3,Trib3	3/19
15_Member	GO Biological Processes	GO:0051438	regulation of ubiquitin-protein transferase activity	-2.55387	-0.395818	66412,105171,228775	Arrdc4,Arrdc3,Trib3	3/40
16_Summary	GO Biological Processes	GO:0035239	tube morphogenesis	-3.49131	-0.743717	12705,14573,15376,16477,17869,18121,18124,18208,19227,21420,22339,24052,30878,50501,70726,13198,16878,74155,12608,20295,94088,107503,228775	Cited1,Gdnf,Foxa2,Junb,Myc,Nog,Nr4a3,Ntn1,Pthlh,Tfap2c,Vegfa,Sgcd,Apln,Prok2,Angptl6,Ddit3,Lif,Errfi1,Cebpb,Ccl17,Trim6,Atf5,Trib3	23/-
16_Member	GO Biological Processes	GO:0035239	tube morphogenesis	-3.49131	-0.743717	12705,14573,15376,16477,17869,18121,18124,18208,19227,21420,22339,24052,30878,50501,70726	Cited1,Gdnf,Foxa2,Junb,Myc,Nog,Nr4a3,Ntn1,Pthlh,Tfap2c,Vegfa,Sgcd,Apln,Prok2,Angptl6	15/762
16_Member	GO Biological Processes	GO:0001944	vasculature development	-2.36594	-0.274345	12705,13198,16477,16878,18121,22339,24052,30878,50501,70726,74155	Cited1,Ddit3,Junb,Lif,Nog,Vegfa,Sgcd,Apln,Prok2,Angptl6,Errfi1	11/616
16_Member	GO Biological Processes	GO:0048568	embryonic organ development	-2.3465	-0.266483	12608,12705,14573,16477,16878,17869,18121,18124,18208,22339	Cebpb,Cited1,Gdnf,Junb,Lif,Myc,Nog,Nr4a3,Ntn1,Vegfa	10/532
16_Member	GO Biological Processes	GO:0045596	negative regulation of cell differentiation	-2.12399	-0.155002	12705,13198,15376,17869,18121,18208,19227,20295,22339,94088,107503,228775	Cited1,Ddit3,Foxa2,Myc,Nog,Ntn1,Pthlh,Ccl17,Vegfa,Trim6,Atf5,Trib3	12/759
17_Summary	GO Biological Processes	GO:0071248	cellular response to metal ion	-3.46315	-0.743717	12161,15376,16477,16500,17748,17750,54525,13849,18115,18712,118454,18039,18124,237253	Bmp6,Foxa2,Junb,Kcnb1,Mt1,Mt2,Syt7,Ephx1,Nnt,Pim1,Gjc2,Nefl,Nr4a3,Lrp11	14/-
17_Member	GO Biological Processes	GO:0071248	cellular response to metal ion	-3.46315	-0.743717	12161,15376,16477,16500,17748,17750,54525	Bmp6,Foxa2,Junb,Kcnb1,Mt1,Mt2,Syt7	7/185
17_Member	GO Biological Processes	GO:0009636	response to toxic substance	-3.44059	-0.743717	13849,17748,17750,18115,18712,118454	Ephx1,Mt1,Mt2,Nnt,Pim1,Gjc2	6/133
17_Member	GO Biological Processes	GO:0071276	cellular response to cadmium ion	-3.0065	-0.589744	15376,17748,17750	Foxa2,Mt1,Mt2	3/28
17_Member	GO Biological Processes	GO:0098754	detoxification	-2.91621	-0.546446	17748,17750,18115,18712	Mt1,Mt2,Nnt,Pim1	4/66
17_Member	GO Biological Processes	GO:0071241	cellular response to inorganic substance	-2.64085	-0.428206	12161,15376,16477,16500,17748,17750,54525	Bmp6,Foxa2,Junb,Kcnb1,Mt1,Mt2,Syt7	7/256
17_Member	GO Biological Processes	GO:0046686	response to cadmium ion	-2.55387	-0.395818	15376,17748,17750	Foxa2,Mt1,Mt2	3/40
17_Member	GO Biological Processes	GO:0010035	response to inorganic substance	-2.35217	-0.269286	12161,15376,16477,16500,17748,17750,18039,18124,54525,237253	Bmp6,Foxa2,Junb,Kcnb1,Mt1,Mt2,Nefl,Nr4a3,Syt7,Lrp11	10/531
17_Member	GO Biological Processes	GO:0010038	response to metal ion	-2.1516	-0.1685	12161,15376,16477,16500,17748,17750,54525	Bmp6,Foxa2,Junb,Kcnb1,Mt1,Mt2,Syt7	7/315
18_Summary	GO Biological Processes	GO:0098771	inorganic ion homeostasis	-3.41016	-0.743717	11733,12161,12307,17748,17750,17869,19227,20856,24052,170770,244667,13198,15376,16500,18115,94088	Ank1,Bmp6,Calb1,Mt1,Mt2,Myc,Pthlh,Stc2,Sgcd,Bbc3,Disc1,Ddit3,Foxa2,Kcnb1,Nnt,Trim6	16/-
18_Member	GO Biological Processes	GO:0098771	inorganic ion homeostasis	-3.41016	-0.743717	11733,12161,12307,17748,17750,17869,19227,20856,24052,170770,244667	Ank1,Bmp6,Calb1,Mt1,Mt2,Myc,Pthlh,Stc2,Sgcd,Bbc3,Disc1	11/455
18_Member	GO Biological Processes	GO:0055080	monoatomic cation homeostasis	-2.90754	-0.543313	11733,12161,12307,17748,17750,17869,19227,20856,24052,170770,244667	Ank1,Bmp6,Calb1,Mt1,Mt2,Myc,Pthlh,Stc2,Sgcd,Bbc3,Disc1	11/524
18_Member	GO Biological Processes	GO:0019725	cellular homeostasis	-2.89364	-0.53846	12161,12307,13198,15376,16500,17748,17750,17869,18115,20856,94088,170770,244667	Bmp6,Calb1,Ddit3,Foxa2,Kcnb1,Mt1,Mt2,Myc,Nnt,Stc2,Trim6,Bbc3,Disc1	13/694
18_Member	GO Biological Processes	GO:0050801	monoatomic ion homeostasis	-2.83584	-0.532489	11733,12161,12307,17748,17750,17869,19227,20856,24052,170770,244667	Ank1,Bmp6,Calb1,Mt1,Mt2,Myc,Pthlh,Stc2,Sgcd,Bbc3,Disc1	11/535
18_Member	GO Biological Processes	GO:0055082	intracellular chemical homeostasis	-2.54022	-0.385571	12161,12307,15376,16500,17748,17750,17869,18115,20856,170770,244667	Bmp6,Calb1,Foxa2,Kcnb1,Mt1,Mt2,Myc,Nnt,Stc2,Bbc3,Disc1	11/584
18_Member	GO Biological Processes	GO:0055074	calcium ion homeostasis	-2.03864	-0.119206	12307,19227,20856,24052,170770,244667	Calb1,Pthlh,Stc2,Sgcd,Bbc3,Disc1	6/253
19_Summary	GO Biological Processes	GO:0044772	mitotic cell cycle phase transition	-3.38883	-0.743717	12452,13685,13860,17869,18715,20620,18712	Ccng2,Eif4ebp1,Eps8,Myc,Pim2,Plk2,Pim1	7/-
19_Member	GO Biological Processes	GO:0044772	mitotic cell cycle phase transition	-3.38883	-0.743717	12452,13685,13860,17869,18715,20620	Ccng2,Eif4ebp1,Eps8,Myc,Pim2,Plk2	6/136
19_Member	GO Biological Processes	GO:0044770	cell cycle phase transition	-3.16382	-0.676434	12452,13685,13860,17869,18715,20620	Ccng2,Eif4ebp1,Eps8,Myc,Pim2,Plk2	6/150
19_Member	GO Biological Processes	GO:0000082	G1/S transition of mitotic cell cycle	-2.96623	-0.571533	13685,17869,18715,20620	Eif4ebp1,Myc,Pim2,Plk2	4/64
19_Member	GO Biological Processes	GO:0044843	cell cycle G1/S phase transition	-2.91621	-0.546446	13685,17869,18715,20620	Eif4ebp1,Myc,Pim2,Plk2	4/66
19_Member	KEGG Pathway	mmu05221	Acute myeloid leukemia - Mus musculus (house mouse)	-2.82109	-0.529241	13685,17869,18712,18715	Eif4ebp1,Myc,Pim1,Pim2	4/70
20_Summary	Reactome Gene Sets	R-MMU-8864260	Transcriptional regulation by the AP-2 (TFAP2) family of transcription factors	-3.38232	-0.743717	12705,17869,21420,16477,633285,12608,15376,16600,18030,269610	Cited1,Myc,Tfap2c,Junb,Rbm46,Cebpb,Foxa2,Klf4,Nfil3,Chd5	10/-
20_Member	Reactome Gene Sets	R-MMU-8864260	Transcriptional regulation by the AP-2 (TFAP2) family of transcription factors	-3.38232	-0.743717	12705,17869,21420	Cited1,Myc,Tfap2c	3/21
20_Member	GO Biological Processes	GO:0001829	trophectodermal cell differentiation	-3.15341	-0.676434	16477,21420,633285	Junb,Tfap2c,Rbm46	3/25
20_Member	GO Biological Processes	GO:0006366	transcription by RNA polymerase II	-2.30722	-0.254837	12608,15376,16477,16600,17869,18030,21420,269610	Cebpb,Foxa2,Junb,Klf4,Myc,Nfil3,Tfap2c,Chd5	8/372
20_Member	GO Biological Processes	GO:0001825	blastocyst formation	-2.07881	-0.135018	16477,21420,633285	Junb,Tfap2c,Rbm46	3/59
