# Supplementary material for: A Transcriptomics Analysis of the Regulation of Lens Fiber Cell Differentiation in the Absence of FGFRs and PTEN
Source: Cells. 2024 Jul 19;13(14):1222. doi: 10.3390/cells13141222 (PMC11274593; doi:10.3390/cells13141222)
Supplement: Supplementary file 1 [file cells-13-01222-s001.zip › drive-download-20240627T212928Z-001/Table S5.xlsx]

## Sheet: Enrichment
Gene Ontology analysis for Cluster T5
GroupID	Category	Term	Description	LogP	Log(q-value)	Genes	Symbols	InTerm_InList
1_Summary	GO Biological Processes	GO:0050865	regulation of cell activation	-23.5015	-19.2397	11629,11816,12229,12335,12399,12483,12494,12504,12523,12721,12802,12978,14127,14961,14969,14998,14999,15000,15170,15216,15284,16168,16170,16186,16331,16408,16792,16835,17260,17394,18106,18784,19264,19354,20375,20963,21898,22177,22259,24099,26365,26971,56193,56644,66824,69583,69769,74048,74131,74734,76088,77125,78317,81897,83433,105855,107527,108723,171285,217303,230787,232801,237256,246746,320484…	Aif1,Apoe,Btk,Capn3,Runx3,Cd22,Cd38,Cd4,Cd84,Coro1a,Cnr2,Csf1r,Fcer1g,H2-Ab1,H2-Eb1,H2-DMa,H2-DMb1,H2-DMb2,Ptpn6,Hfe,Hlx,Il15,Il16,Il2rg,Inpp5d,Itgal,Laptm5,Ldlr,Mef2c,Mmp8,Cd244a,Pla2g5,Ptprc,Rac2,Spi1,Syk,Tlr4,Tyrobp,Nr1h3,Tnfsf13b,Ceacam1,Pla2g2f,Plek,Clec7a,Pycard,Tnfsf13,Tnfaip8l2,Vsir,Sash3,Rhoh,Dock8,Il33,Ccdc88b,Tlr9,Trem2,Nckap1l,Il1rl2,Card11,Havcr2,Cd300a,Themis2,Lilra5,Zc3h12d,Cd300lf…	122/-
1_Member	GO Biological Processes	GO:0050865	regulation of cell activation	-23.5015	-19.2397	11629,11816,12229,12335,12399,12483,12494,12504,12523,12721,12802,12978,14127,14961,14969,14998,14999,15000,15170,15216,15284,16168,16170,16186,16331,16408,16792,16835,17260,17394,18106,18784,19264,19354,20375,20963,21898,22177,22259,24099,26365,26971,56193,56644,66824,69583,69769,74048,74131,74734,76088,77125,78317,81897,83433,105855,107527,108723,171285,217303,230787,232801,237256,246746,320484…	Aif1,Apoe,Btk,Capn3,Runx3,Cd22,Cd38,Cd4,Cd84,Coro1a,Cnr2,Csf1r,Fcer1g,H2-Ab1,H2-Eb1,H2-DMa,H2-DMb1,H2-DMb2,Ptpn6,Hfe,Hlx,Il15,Il16,Il2rg,Inpp5d,Itgal,Laptm5,Ldlr,Mef2c,Mmp8,Cd244a,Pla2g5,Ptprc,Rac2,Spi1,Syk,Tlr4,Tyrobp,Nr1h3,Tnfsf13b,Ceacam1,Pla2g2f,Plek,Clec7a,Pycard,Tnfsf13,Tnfaip8l2,Vsir,Sash3,Rhoh,Dock8,Il33,Ccdc88b,Tlr9,Trem2,Nckap1l,Il1rl2,Card11,Havcr2,Cd300a,Themis2,Lilra5,Zc3h12d,Cd300lf…	71/679
1_Member	GO Biological Processes	GO:0002694	regulation of leukocyte activation	-22.1014	-18.3167	11629,12229,12399,12483,12494,12504,12523,12721,12802,12978,14961,14969,14998,14999,15000,15170,15216,15284,16168,16170,16186,16331,16408,16792,16835,17260,17394,18106,18784,19264,19354,20375,20963,21898,22177,22259,24099,26365,26971,56644,66824,69583,69769,74048,74131,74734,76088,77125,78317,81897,83433,105855,107527,108723,171285,217303,230787,237256,246746,320484,320832,321019,380732,381484,66…	Aif1,Btk,Runx3,Cd22,Cd38,Cd4,Cd84,Coro1a,Cnr2,Csf1r,H2-Ab1,H2-Eb1,H2-DMa,H2-DMb1,H2-DMb2,Ptpn6,Hfe,Hlx,Il15,Il16,Il2rg,Inpp5d,Itgal,Laptm5,Ldlr,Mef2c,Mmp8,Cd244a,Pla2g5,Ptprc,Rac2,Spi1,Syk,Tlr4,Tyrobp,Nr1h3,Tnfsf13b,Ceacam1,Pla2g2f,Clec7a,Pycard,Tnfsf13,Tnfaip8l2,Vsir,Sash3,Rhoh,Dock8,Il33,Ccdc88b,Tlr9,Trem2,Nckap1l,Il1rl2,Card11,Havcr2,Cd300a,Themis2,Zc3h12d,Cd300lf,Rasal3,Sirpb1a,Gpr183,Milr1,G…	66/624
1_Member	GO Biological Processes	GO:0045321	leukocyte activation	-19.9831	-16.4993	11629,12229,12259,12273,12483,12494,12504,12506,12523,12721,12978,13051,13421,14127,14131,14961,14998,15170,15284,15900,16168,16186,16408,16409,16414,16822,17095,17260,18106,18751,18826,18987,19264,20345,20375,20849,20963,21898,22177,22324,22376,22778,24099,50498,54519,56644,66824,69769,74131,74734,76088,77125,79221,81897,83433,94176,98365,108723,170741,171285,217303,237256,246256,268857,270152,3…	Aif1,Btk,C1qa,C5ar1,Cd22,Cd38,Cd4,Cd48,Cd84,Coro1a,Csf1r,Cx3cr1,Dnase1l3,Fcer1g,Fcgr3,H2-Ab1,H2-DMa,Ptpn6,Hlx,Irf8,Il15,Il2rg,Itgal,Itgam,Itgb2,Lcp2,Lyl1,Mef2c,Cd244a,Prkcb,Lcp1,Pou2f2,Ptprc,Selplg,Spi1,Stat4,Syk,Tlr4,Tyrobp,Vav1,Was,Ikzf1,Tnfsf13b,Ebi3,Apbb1ip,Clec7a,Pycard,Tnfaip8l2,Sash3,Rhoh,Dock8,Il33,Hdac9,Tlr9,Trem2,Dock2,Slamf9,Card11,Pilrb1,Havcr2,Cd300a,Zc3h12d,Fcgr4,Nlrc3,Jaml,Gpr183,M…	69/741
1_Member	GO Biological Processes	GO:0050867	positive regulation of cell activation	-19.7454	-16.3867	11629,12229,12335,12399,12494,12504,12721,12978,14961,14969,14998,14999,15000,15284,16168,16170,16186,16331,16408,17260,17394,18106,19264,20375,20963,21898,22177,24099,56193,56644,66824,69583,74048,74131,74734,76088,77125,78317,81897,83433,105855,107527,108723,171285,232801,320484,320832,321019,381484,668101,100038947	Aif1,Btk,Capn3,Runx3,Cd38,Cd4,Coro1a,Csf1r,H2-Ab1,H2-Eb1,H2-DMa,H2-DMb1,H2-DMb2,Hlx,Il15,Il16,Il2rg,Inpp5d,Itgal,Mef2c,Mmp8,Cd244a,Ptprc,Spi1,Syk,Tlr4,Tyrobp,Tnfsf13b,Plek,Clec7a,Pycard,Tnfsf13,Vsir,Sash3,Rhoh,Dock8,Il33,Ccdc88b,Tlr9,Trem2,Nckap1l,Il1rl2,Card11,Havcr2,Lilra5,Rasal3,Sirpb1a,Gpr183,Gm5150,Sirpb1b,Sirpb1c	51/419
1_Member	GO Biological Processes	GO:0070663	regulation of leukocyte proliferation	-19.0254	-15.7178	11629,12229,12483,12494,12504,12721,12978,12983,12984,14999,15000,15170,16168,16331,16408,16792,17260,18106,18784,19264,19354,20293,20440,20963,21898,22177,24099,26365,26971,66824,74048,74131,74614,77125,78317,81897,105855,108723,171285,217303,237256,320484,321019	Aif1,Btk,Cd22,Cd38,Cd4,Coro1a,Csf1r,Csf2rb,Csf2rb2,H2-DMb1,H2-DMb2,Ptpn6,Il15,Inpp5d,Itgal,Laptm5,Mef2c,Cd244a,Pla2g5,Ptprc,Rac2,Ccl12,St6gal1,Syk,Tlr4,Tyrobp,Tnfsf13b,Ceacam1,Pla2g2f,Pycard,Vsir,Sash3,Ocstamp,Il33,Ccdc88b,Tlr9,Nckap1l,Card11,Havcr2,Cd300a,Zc3h12d,Rasal3,Gpr183	43/307
1_Member	GO Biological Processes	GO:0002696	positive regulation of leukocyte activation	-18.5677	-15.3059	11629,12229,12399,12494,12504,12721,12978,14961,14969,14998,14999,15000,15284,16168,16170,16186,16331,16408,17260,17394,18106,19264,20375,20963,21898,22177,24099,56644,66824,69583,74048,74131,74734,76088,77125,78317,81897,83433,105855,107527,108723,171285,320484,320832,321019,381484,668101,100038947	Aif1,Btk,Runx3,Cd38,Cd4,Coro1a,Csf1r,H2-Ab1,H2-Eb1,H2-DMa,H2-DMb1,H2-DMb2,Hlx,Il15,Il16,Il2rg,Inpp5d,Itgal,Mef2c,Mmp8,Cd244a,Ptprc,Spi1,Syk,Tlr4,Tyrobp,Tnfsf13b,Clec7a,Pycard,Tnfsf13,Vsir,Sash3,Rhoh,Dock8,Il33,Ccdc88b,Tlr9,Trem2,Nckap1l,Il1rl2,Card11,Havcr2,Rasal3,Sirpb1a,Gpr183,Gm5150,Sirpb1b,Sirpb1c	48/395
1_Member	GO Biological Processes	GO:0051249	regulation of lymphocyte activation	-18.0525	-14.8321	11629,12229,12399,12483,12494,12504,12721,12978,14961,14969,14998,14999,15000,15170,15216,15284,16168,16186,16331,16408,16792,17260,18106,18784,19264,19354,20375,20963,21898,22177,24099,26365,26971,56644,66824,69583,69769,74048,74131,74734,76088,78317,81897,105855,107527,108723,171285,217303,230787,237256,320484,320832,321019,381484,668101,100038947	Aif1,Btk,Runx3,Cd22,Cd38,Cd4,Coro1a,Csf1r,H2-Ab1,H2-Eb1,H2-DMa,H2-DMb1,H2-DMb2,Ptpn6,Hfe,Hlx,Il15,Il2rg,Inpp5d,Itgal,Laptm5,Mef2c,Cd244a,Pla2g5,Ptprc,Rac2,Spi1,Syk,Tlr4,Tyrobp,Tnfsf13b,Ceacam1,Pla2g2f,Clec7a,Pycard,Tnfsf13,Tnfaip8l2,Vsir,Sash3,Rhoh,Dock8,Ccdc88b,Tlr9,Nckap1l,Il1rl2,Card11,Havcr2,Cd300a,Themis2,Zc3h12d,Rasal3,Sirpb1a,Gpr183,Gm5150,Sirpb1b,Sirpb1c	56/548
1_Member	GO Biological Processes	GO:0051251	positive regulation of lymphocyte activation	-17.2356	-14.0877	11629,12229,12399,12494,12504,12721,12978,14961,14969,14998,14999,15000,15284,16168,16186,16331,16408,17260,18106,19264,20375,20963,21898,22177,24099,56644,66824,69583,74048,74131,74734,76088,78317,81897,105855,107527,108723,171285,320484,320832,321019,381484,668101,100038947	Aif1,Btk,Runx3,Cd38,Cd4,Coro1a,Csf1r,H2-Ab1,H2-Eb1,H2-DMa,H2-DMb1,H2-DMb2,Hlx,Il15,Il2rg,Inpp5d,Itgal,Mef2c,Cd244a,Ptprc,Spi1,Syk,Tlr4,Tyrobp,Tnfsf13b,Clec7a,Pycard,Tnfsf13,Vsir,Sash3,Rhoh,Dock8,Ccdc88b,Tlr9,Nckap1l,Il1rl2,Card11,Havcr2,Rasal3,Sirpb1a,Gpr183,Gm5150,Sirpb1b,Sirpb1c	44/358
1_Member	GO Biological Processes	GO:0032944	regulation of mononuclear cell proliferation	-16.1803	-13.1054	11629,12229,12483,12494,12504,12721,12978,14999,15000,15170,16168,16331,16408,16792,17260,18106,18784,19264,19354,20440,20963,21898,22177,24099,26365,26971,66824,74048,74131,78317,81897,105855,108723,171285,217303,237256,320484,321019	Aif1,Btk,Cd22,Cd38,Cd4,Coro1a,Csf1r,H2-DMb1,H2-DMb2,Ptpn6,Il15,Inpp5d,Itgal,Laptm5,Mef2c,Cd244a,Pla2g5,Ptprc,Rac2,St6gal1,Syk,Tlr4,Tyrobp,Tnfsf13b,Ceacam1,Pla2g2f,Pycard,Vsir,Sash3,Ccdc88b,Tlr9,Nckap1l,Card11,Havcr2,Cd300a,Zc3h12d,Rasal3,Gpr183	38/284
1_Member	GO Biological Processes	GO:0050670	regulation of lymphocyte proliferation	-15.5876	-12.581	11629,12229,12483,12494,12504,12721,12978,14999,15000,15170,16168,16331,16408,16792,17260,18106,18784,19264,19354,20963,21898,22177,24099,26365,26971,66824,74048,74131,78317,81897,105855,108723,171285,217303,237256,320484,321019	Aif1,Btk,Cd22,Cd38,Cd4,Coro1a,Csf1r,H2-DMb1,H2-DMb2,Ptpn6,Il15,Inpp5d,Itgal,Laptm5,Mef2c,Cd244a,Pla2g5,Ptprc,Rac2,Syk,Tlr4,Tyrobp,Tnfsf13b,Ceacam1,Pla2g2f,Pycard,Vsir,Sash3,Ccdc88b,Tlr9,Nckap1l,Card11,Havcr2,Cd300a,Zc3h12d,Rasal3,Gpr183	37/280
1_Member	GO Biological Processes	GO:1903037	regulation of leukocyte cell-cell adhesion	-15.2951	-12.3343	11629,11689,12399,12504,12721,14961,14969,14998,14999,15000,15170,15216,15284,16168,16186,16408,16414,16792,18106,18784,19204,19264,20963,24099,26365,26971,66824,69769,74048,74131,74734,76088,78317,105855,107527,108723,171285,217303,237256,320484,320832,381484,668101,100038947	Aif1,Alox5,Runx3,Cd4,Coro1a,H2-Ab1,H2-Eb1,H2-DMa,H2-DMb1,H2-DMb2,Ptpn6,Hfe,Hlx,Il15,Il2rg,Itgal,Itgb2,Laptm5,Cd244a,Pla2g5,Ptafr,Ptprc,Syk,Tnfsf13b,Ceacam1,Pla2g2f,Pycard,Tnfaip8l2,Vsir,Sash3,Rhoh,Dock8,Ccdc88b,Nckap1l,Il1rl2,Card11,Havcr2,Cd300a,Zc3h12d,Rasal3,Sirpb1a,Gm5150,Sirpb1b,Sirpb1c	44/403
1_Member	GO Biological Processes	GO:0070665	positive regulation of leukocyte proliferation	-14.5389	-11.6921	11629,12229,12494,12504,12721,12978,12983,12984,14999,15000,16168,16408,17260,18106,19264,19354,20440,20963,21898,24099,66824,74131,74614,78317,81897,105855,108723,171285,320484,321019	Aif1,Btk,Cd38,Cd4,Coro1a,Csf1r,Csf2rb,Csf2rb2,H2-DMb1,H2-DMb2,Il15,Itgal,Mef2c,Cd244a,Ptprc,Rac2,St6gal1,Syk,Tlr4,Tnfsf13b,Pycard,Sash3,Ocstamp,Ccdc88b,Tlr9,Nckap1l,Card11,Havcr2,Rasal3,Gpr183	30/195
1_Member	GO Biological Processes	GO:0022407	regulation of cell-cell adhesion	-14.3242	-11.4937	11492,11629,11689,12399,12504,12721,14961,14969,14998,14999,15000,15170,15216,15284,16168,16186,16408,16414,16792,18106,18784,19204,19264,20375,20963,21960,24099,26365,26971,66824,69769,74048,74131,74734,76088,78317,105855,107527,108101,108723,171285,217303,237256,269152,320484,320832,381484,668101,100038947	Adam19,Aif1,Alox5,Runx3,Cd4,Coro1a,H2-Ab1,H2-Eb1,H2-DMa,H2-DMb1,H2-DMb2,Ptpn6,Hfe,Hlx,Il15,Il2rg,Itgal,Itgb2,Laptm5,Cd244a,Pla2g5,Ptafr,Ptprc,Spi1,Syk,Tnr,Tnfsf13b,Ceacam1,Pla2g2f,Pycard,Tnfaip8l2,Vsir,Sash3,Rhoh,Dock8,Ccdc88b,Nckap1l,Il1rl2,Fermt3,Card11,Havcr2,Cd300a,Zc3h12d,Kif26b,Rasal3,Sirpb1a,Gm5150,Sirpb1b,Sirpb1c	49/523
1_Member	GO Biological Processes	GO:0050863	regulation of T cell activation	-13.7981	-10.9987	11629,12399,12504,12721,14961,14969,14998,14999,15000,15170,15216,15284,16168,16186,16408,16792,18106,18784,19264,19354,20963,24099,26365,26971,66824,69769,74048,74131,74734,76088,78317,105855,107527,108723,171285,217303,237256,320484,320832,381484,668101,100038947	Aif1,Runx3,Cd4,Coro1a,H2-Ab1,H2-Eb1,H2-DMa,H2-DMb1,H2-DMb2,Ptpn6,Hfe,Hlx,Il15,Il2rg,Itgal,Laptm5,Cd244a,Pla2g5,Ptprc,Rac2,Syk,Tnfsf13b,Ceacam1,Pla2g2f,Pycard,Tnfaip8l2,Vsir,Sash3,Rhoh,Dock8,Ccdc88b,Nckap1l,Il1rl2,Card11,Havcr2,Cd300a,Zc3h12d,Rasal3,Sirpb1a,Gm5150,Sirpb1b,Sirpb1c	42/406
1_Member	GO Biological Processes	GO:0045785	positive regulation of cell adhesion	-13.3247	-10.5542	11492,11629,11689,12399,12504,12721,14114,14961,14969,14998,14999,15000,15170,15284,16168,16186,16408,16414,18106,19204,19264,19713,20963,21817,22324,24099,26365,29873,54519,64074,66824,68169,70839,74048,74131,74734,76088,78317,105855,107527,108723,171285,269152,320484,320832,381484,668101,100038947	Adam19,Aif1,Alox5,Runx3,Cd4,Coro1a,Fbln1,H2-Ab1,H2-Eb1,H2-DMa,H2-DMb1,H2-DMb2,Ptpn6,Hlx,Il15,Il2rg,Itgal,Itgb2,Cd244a,Ptafr,Ptprc,Ret,Syk,Tgm2,Vav1,Tnfsf13b,Ceacam1,Cspg5,Apbb1ip,Smoc2,Pycard,Ndnf,P2ry12,Vsir,Sash3,Rhoh,Dock8,Ccdc88b,Nckap1l,Il1rl2,Card11,Havcr2,Kif26b,Rasal3,Sirpb1a,Gm5150,Sirpb1b,Sirpb1c	48/535
1_Member	GO Biological Processes	GO:0022409	positive regulation of cell-cell adhesion	-13.3101	-10.5534	11492,11629,11689,12399,12504,12721,14961,14969,14998,14999,15000,15284,16168,16186,16408,16414,18106,19204,19264,20963,24099,26365,66824,74048,74131,74734,76088,78317,105855,107527,108723,171285,269152,320484,320832,381484,668101,100038947	Adam19,Aif1,Alox5,Runx3,Cd4,Coro1a,H2-Ab1,H2-Eb1,H2-DMa,H2-DMb1,H2-DMb2,Hlx,Il15,Il2rg,Itgal,Itgb2,Cd244a,Ptafr,Ptprc,Syk,Tnfsf13b,Ceacam1,Pycard,Vsir,Sash3,Rhoh,Dock8,Ccdc88b,Nckap1l,Il1rl2,Card11,Havcr2,Kif26b,Rasal3,Sirpb1a,Gm5150,Sirpb1b,Sirpb1c	38/347
1_Member	GO Biological Processes	GO:1903039	positive regulation of leukocyte cell-cell adhesion	-13.2912	-10.5479	11629,11689,12399,12504,12721,14961,14969,14998,14999,15000,15284,16168,16186,16408,16414,18106,19204,19264,20963,24099,66824,74048,74131,74734,76088,78317,105855,107527,108723,171285,320484,320832,381484,668101,100038947	Aif1,Alox5,Runx3,Cd4,Coro1a,H2-Ab1,H2-Eb1,H2-DMa,H2-DMb1,H2-DMb2,Hlx,Il15,Il2rg,Itgal,Itgb2,Cd244a,Ptafr,Ptprc,Syk,Tnfsf13b,Pycard,Vsir,Sash3,Rhoh,Dock8,Ccdc88b,Nckap1l,Il1rl2,Card11,Havcr2,Rasal3,Sirpb1a,Gm5150,Sirpb1b,Sirpb1c	35/296
1_Member	GO Biological Processes	GO:0046649	lymphocyte activation	-12.6275	-9.93192	12229,12483,12494,12504,12506,12523,12721,14127,14961,14998,15170,15284,15900,16168,16186,16408,16409,16414,17095,17260,18106,18751,18826,18987,19264,20375,20849,20963,21898,22324,22376,22778,24099,50498,54519,69769,74131,74734,76088,79221,94176,98365,108723,237256,246256,268857,270152,321019,381924,545030	Btk,Cd22,Cd38,Cd4,Cd48,Cd84,Coro1a,Fcer1g,H2-Ab1,H2-DMa,Ptpn6,Hlx,Irf8,Il15,Il2rg,Itgal,Itgam,Itgb2,Lyl1,Mef2c,Cd244a,Prkcb,Lcp1,Pou2f2,Ptprc,Spi1,Stat4,Syk,Tlr4,Vav1,Was,Ikzf1,Tnfsf13b,Ebi3,Apbb1ip,Tnfaip8l2,Sash3,Rhoh,Dock8,Hdac9,Dock2,Slamf9,Card11,Zc3h12d,Fcgr4,Nlrc3,Jaml,Gpr183,Itgad,Wdfy4	50/600
1_Member	GO Biological Processes	GO:0050870	positive regulation of T cell activation	-12.2254	-9.57631	11629,12399,12504,12721,14961,14969,14998,14999,15000,15284,16168,16186,16408,18106,19264,20963,24099,66824,74048,74131,74734,76088,78317,105855,107527,108723,171285,320484,320832,381484,668101,100038947	Aif1,Runx3,Cd4,Coro1a,H2-Ab1,H2-Eb1,H2-DMa,H2-DMb1,H2-DMb2,Hlx,Il15,Il2rg,Itgal,Cd244a,Ptprc,Syk,Tnfsf13b,Pycard,Vsir,Sash3,Rhoh,Dock8,Ccdc88b,Nckap1l,Il1rl2,Card11,Havcr2,Rasal3,Sirpb1a,Gm5150,Sirpb1b,Sirpb1c	32/270
1_Member	GO Biological Processes	GO:0032946	positive regulation of mononuclear cell proliferation	-12.0797	-9.46132	11629,12229,12494,12504,12721,12978,14999,15000,16168,16408,17260,18106,19264,20440,20963,21898,24099,66824,74131,78317,81897,105855,108723,171285,320484,321019	Aif1,Btk,Cd38,Cd4,Coro1a,Csf1r,H2-DMb1,H2-DMb2,Il15,Itgal,Mef2c,Cd244a,Ptprc,St6gal1,Syk,Tlr4,Tnfsf13b,Pycard,Sash3,Ccdc88b,Tlr9,Nckap1l,Card11,Havcr2,Rasal3,Gpr183	26/179
1_Member	GO Biological Processes	GO:0050671	positive regulation of lymphocyte proliferation	-11.4175	-8.84589	11629,12229,12494,12504,12721,12978,14999,15000,16168,16408,17260,18106,19264,20963,21898,24099,66824,74131,78317,81897,105855,108723,171285,320484,321019	Aif1,Btk,Cd38,Cd4,Coro1a,Csf1r,H2-DMb1,H2-DMb2,Il15,Itgal,Mef2c,Cd244a,Ptprc,Syk,Tlr4,Tnfsf13b,Pycard,Sash3,Ccdc88b,Tlr9,Nckap1l,Card11,Havcr2,Rasal3,Gpr183	25/176
1_Member	GO Biological Processes	GO:0050864	regulation of B cell activation	-10.5172	-8.04062	12229,12483,12494,15170,16186,16331,16792,17260,19264,20375,20963,21898,22177,24099,69583,74131,81897,105855,108723,217303,230787,321019	Btk,Cd22,Cd38,Ptpn6,Il2rg,Inpp5d,Laptm5,Mef2c,Ptprc,Spi1,Syk,Tlr4,Tyrobp,Tnfsf13b,Tnfsf13,Sash3,Tlr9,Nckap1l,Card11,Cd300a,Themis2,Gpr183	22/148
1_Member	GO Biological Processes	GO:0070661	leukocyte proliferation	-10.276	-7.83372	12229,12494,12721,12978,15170,16168,16408,16409,16414,17260,17986,19264,19354,20849,21898,24099,50498,74131,76088,77125,83433,94176,108723,237256,381924	Btk,Cd38,Coro1a,Csf1r,Ptpn6,Il15,Itgal,Itgam,Itgb2,Mef2c,Ndp,Ptprc,Rac2,Stat4,Tlr4,Tnfsf13b,Ebi3,Sash3,Dock8,Il33,Trem2,Dock2,Card11,Zc3h12d,Itgad	25/198
1_Member	GO Biological Processes	GO:0042110	T cell activation	-10.2039	-7.78093	12504,12506,12523,12721,14127,14998,15170,15284,16168,16186,16408,16409,16414,18826,19264,20375,20849,20963,22324,22376,22778,24099,50498,54519,69769,74131,74734,76088,94176,98365,108723,237256,268857,270152,321019,381924,545030	Cd4,Cd48,Cd84,Coro1a,Fcer1g,H2-DMa,Ptpn6,Hlx,Il15,Il2rg,Itgal,Itgam,Itgb2,Lcp1,Ptprc,Spi1,Stat4,Syk,Vav1,Was,Ikzf1,Tnfsf13b,Ebi3,Apbb1ip,Tnfaip8l2,Sash3,Rhoh,Dock8,Dock2,Slamf9,Card11,Zc3h12d,Nlrc3,Jaml,Gpr183,Itgad,Wdfy4	37/418
1_Member	GO Biological Processes	GO:0042129	regulation of T cell proliferation	-9.97007	-7.55947	11629,12504,12721,14999,15000,15170,16168,16408,16792,18106,18784,19264,19354,20963,24099,26365,26971,66824,74048,74131,78317,105855,108723,171285,237256,320484	Aif1,Cd4,Coro1a,H2-DMb1,H2-DMb2,Ptpn6,Il15,Itgal,Laptm5,Cd244a,Pla2g5,Ptprc,Rac2,Syk,Tnfsf13b,Ceacam1,Pla2g2f,Pycard,Vsir,Sash3,Ccdc88b,Nckap1l,Card11,Havcr2,Zc3h12d,Rasal3	26/221
1_Member	GO Biological Processes	GO:0030888	regulation of B cell proliferation	-9.38744	-7.01208	12229,12483,12494,16331,17260,19264,21898,22177,24099,74131,81897,105855,108723,217303,321019	Btk,Cd22,Cd38,Inpp5d,Mef2c,Ptprc,Tlr4,Tyrobp,Tnfsf13b,Sash3,Tlr9,Nckap1l,Card11,Cd300a,Gpr183	15/73
1_Member	GO Biological Processes	GO:0050871	positive regulation of B cell activation	-8.69832	-6.41873	12229,12494,16186,16331,17260,19264,20375,20963,21898,24099,69583,74131,81897,105855,108723,321019	Btk,Cd38,Il2rg,Inpp5d,Mef2c,Ptprc,Spi1,Syk,Tlr4,Tnfsf13b,Tnfsf13,Sash3,Tlr9,Nckap1l,Card11,Gpr183	16/94
1_Member	GO Biological Processes	GO:0002521	leukocyte differentiation	-8.14557	-5.92246	12229,12504,12978,14127,14961,14998,15284,15900,16168,16186,16409,17095,17260,17986,18987,19264,20375,20849,20963,21898,22041,22177,22324,22778,24099,74131,74614,74734,77125,79221,83433,94176,98365,108723,224109,246746,321019	Btk,Cd4,Csf1r,Fcer1g,H2-Ab1,H2-DMa,Hlx,Irf8,Il15,Il2rg,Itgam,Lyl1,Mef2c,Ndp,Pou2f2,Ptprc,Spi1,Stat4,Syk,Tlr4,Trf,Tyrobp,Vav1,Ikzf1,Tnfsf13b,Sash3,Ocstamp,Rhoh,Il33,Hdac9,Trem2,Dock2,Slamf9,Card11,Nrros,Cd300lf,Gpr183	37/496
1_Member	GO Biological Processes	GO:0042102	positive regulation of T cell proliferation	-8.05292	-5.84797	11629,12504,12721,14999,15000,16168,16408,18106,19264,20963,24099,66824,74131,78317,105855,108723,171285,320484	Aif1,Cd4,Coro1a,H2-DMb1,H2-DMb2,Il15,Itgal,Cd244a,Ptprc,Syk,Tnfsf13b,Pycard,Sash3,Ccdc88b,Nckap1l,Card11,Havcr2,Rasal3	18/133
1_Member	GO Biological Processes	GO:0030890	positive regulation of B cell proliferation	-7.46883	-5.31077	12229,12494,17260,19264,21898,24099,74131,81897,105855,108723,321019	Btk,Cd38,Mef2c,Ptprc,Tlr4,Tnfsf13b,Sash3,Tlr9,Nckap1l,Card11,Gpr183	11/49
1_Member	GO Biological Processes	GO:0042098	T cell proliferation	-7.30397	-5.16269	12721,15170,16168,16408,16409,16414,19264,24099,50498,74131,76088,94176,108723,237256,381924	Coro1a,Ptpn6,Il15,Itgal,Itgam,Itgb2,Ptprc,Tnfsf13b,Ebi3,Sash3,Dock8,Dock2,Card11,Zc3h12d,Itgad	15/102
1_Member	GO Biological Processes	GO:0046651	lymphocyte proliferation	-6.24575	-4.24397	12494,12721,15170,16168,16408,16409,16414,17260,19264,21898,24099,50498,74131,76088,94176,108723,237256,381924	Cd38,Coro1a,Ptpn6,Il15,Itgal,Itgam,Itgb2,Mef2c,Ptprc,Tlr4,Tnfsf13b,Ebi3,Sash3,Dock8,Dock2,Card11,Zc3h12d,Itgad	18/174
1_Member	GO Biological Processes	GO:0032943	mononuclear cell proliferation	-6.13596	-4.14594	12494,12721,15170,16168,16408,16409,16414,17260,19264,21898,24099,50498,74131,76088,94176,108723,237256,381924	Cd38,Coro1a,Ptpn6,Il15,Itgal,Itgam,Itgb2,Mef2c,Ptprc,Tlr4,Tnfsf13b,Ebi3,Sash3,Dock8,Dock2,Card11,Zc3h12d,Itgad	18/177
1_Member	GO Biological Processes	GO:0042113	B cell activation	-5.63835	-3.71705	12229,12483,12494,14961,15900,16186,17095,17260,18751,18987,19264,20375,20963,21898,22778,24099,74131,79221,108723,321019	Btk,Cd22,Cd38,H2-Ab1,Irf8,Il2rg,Lyl1,Mef2c,Prkcb,Pou2f2,Ptprc,Spi1,Syk,Tlr4,Ikzf1,Tnfsf13b,Sash3,Hdac9,Card11,Gpr183	20/231
1_Member	GO Biological Processes	GO:1903131	mononuclear cell differentiation	-5.31792	-3.43446	12229,12504,14127,14961,14998,15284,15900,16168,16186,17095,17260,18987,19264,20375,20849,20963,22324,22778,24099,74131,74734,79221,83433,94176,98365,108723,321019	Btk,Cd4,Fcer1g,H2-Ab1,H2-DMa,Hlx,Irf8,Il15,Il2rg,Lyl1,Mef2c,Pou2f2,Ptprc,Spi1,Stat4,Syk,Vav1,Ikzf1,Tnfsf13b,Sash3,Rhoh,Hdac9,Trem2,Dock2,Slamf9,Card11,Gpr183	27/398
1_Member	GO Biological Processes	GO:0030098	lymphocyte differentiation	-4.95252	-3.12455	12229,12504,14127,14961,14998,15284,15900,16168,16186,17095,18987,19264,20375,20849,20963,22324,22778,24099,74131,74734,79221,94176,108723,321019	Btk,Cd4,Fcer1g,H2-Ab1,H2-DMa,Hlx,Irf8,Il15,Il2rg,Lyl1,Pou2f2,Ptprc,Spi1,Stat4,Syk,Vav1,Ikzf1,Tnfsf13b,Sash3,Rhoh,Hdac9,Dock2,Card11,Gpr183	24/346
1_Member	GO Biological Processes	GO:0030217	T cell differentiation	-4.40202	-2.65205	12504,14127,14998,15284,16168,16186,19264,20375,20849,20963,22324,22778,74131,74734,94176,108723,321019	Cd4,Fcer1g,H2-DMa,Hlx,Il15,Il2rg,Ptprc,Spi1,Stat4,Syk,Vav1,Ikzf1,Sash3,Rhoh,Dock2,Card11,Gpr183	17/214
1_Member	GO Biological Processes	GO:0030183	B cell differentiation	-4.20607	-2.48828	12229,14961,15900,16186,17095,18987,19264,20375,20963,22778,24099,79221,108723,321019	Btk,H2-Ab1,Irf8,Il2rg,Lyl1,Pou2f2,Ptprc,Spi1,Syk,Ikzf1,Tnfsf13b,Hdac9,Card11,Gpr183	14/159
1_Member	GO Biological Processes	GO:0046631	alpha-beta T cell activation	-2.86226	-1.41532	15284,16168,16186,19264,20849,20963,74131,94176,108723,321019,545030	Hlx,Il15,Il2rg,Ptprc,Stat4,Syk,Sash3,Dock2,Card11,Gpr183,Wdfy4	11/146
1_Member	GO Biological Processes	GO:0042100	B cell proliferation	-2.51237	-1.13861	12494,17260,19264,21898,24099,74131,108723	Cd38,Mef2c,Ptprc,Tlr4,Tnfsf13b,Sash3,Card11	7/75
2_Summary	GO Biological Processes	GO:0006954	inflammatory response	-22.8559	-18.8951	11629,11689,12229,12259,12266,12267,12273,12768,12802,12919,12978,13051,13058,14127,14131,14747,15162,16409,16414,17084,17312,17948,17969,17986,19200,19204,20293,20305,20308,20963,21898,22177,23887,27056,27226,30955,56221,56644,58861,66824,69592,77125,79221,80901,81897,83433,104759,107527,109901,170743,170744,171285,192187,217303,224109,230787,246256,268973,279572,319430,383619,384059,637515,1182…	Aif1,Alox5,Btk,C1qa,C3,C3ar1,C5ar1,Ccr1,Cnr2,Crhbp,Csf1r,Cx3cr1,Cybb,Fcer1g,Fcgr3,Cmklr1,Hck,Itgam,Itgb2,Ly86,Clec10a,Naip2,Ncf1,Ndp,Pstpip1,Ptafr,Ccl12,Ccl6,Ccl9,Syk,Tlr4,Tyrobp,Ggt5,Irf5,Pla2g7,Pik3cg,Ccl24,Clec7a,Cysltr1,Pycard,Odam,Il33,Hdac9,Cxcr6,Tlr9,Trem2,Pld4,Il1rl2,Cela1,Tlr7,Tlr8,Havcr2,Stab1,Cd300a,Nrros,Themis2,Fcgr4,Nlrc4,Tlr13,C5ar2,Aim2,Tlr12,Nlrp1b,Aqp4,C1qb,C1qc,Ciita,Cd84,Coro1…	93/-
2_Member	GO Biological Processes	GO:0006954	inflammatory response	-22.8559	-18.8951	11629,11689,12229,12259,12266,12267,12273,12768,12802,12919,12978,13051,13058,14127,14131,14747,15162,16409,16414,17084,17312,17948,17969,17986,19200,19204,20293,20305,20308,20963,21898,22177,23887,27056,27226,30955,56221,56644,58861,66824,69592,77125,79221,80901,81897,83433,104759,107527,109901,170743,170744,171285,192187,217303,224109,230787,246256,268973,279572,319430,383619,384059,637515	Aif1,Alox5,Btk,C1qa,C3,C3ar1,C5ar1,Ccr1,Cnr2,Crhbp,Csf1r,Cx3cr1,Cybb,Fcer1g,Fcgr3,Cmklr1,Hck,Itgam,Itgb2,Ly86,Clec10a,Naip2,Ncf1,Ndp,Pstpip1,Ptafr,Ccl12,Ccl6,Ccl9,Syk,Tlr4,Tyrobp,Ggt5,Irf5,Pla2g7,Pik3cg,Ccl24,Clec7a,Cysltr1,Pycard,Odam,Il33,Hdac9,Cxcr6,Tlr9,Trem2,Pld4,Il1rl2,Cela1,Tlr7,Tlr8,Havcr2,Stab1,Cd300a,Nrros,Themis2,Fcgr4,Nlrc4,Tlr13,C5ar2,Aim2,Tlr12,Nlrp1b	63/552
2_Member	GO Biological Processes	GO:0045087	innate immune response	-15.9972	-12.9658	11829,12229,12259,12260,12262,12265,12266,12523,12721,12978,13051,13058,14127,14961,14969,15162,15170,15900,17084,17476,17533,17948,18106,18602,19200,20293,20305,20308,20963,21898,22376,23845,26971,27056,54445,56221,56620,56644,65221,66102,66824,67313,69769,70789,72169,81897,83433,104759,107527,170743,170744,171285,213002,215243,246256,268973,269855,279572,332579,383619,384059,637515,100034251	Aqp4,Btk,C1qa,C1qb,C1qc,Ciita,C3,Cd84,Coro1a,Csf1r,Cx3cr1,Cybb,Fcer1g,H2-Ab1,H2-Eb1,Hck,Ptpn6,Irf8,Ly86,Mpeg1,Mrc1,Naip2,Cd244a,Padi4,Pstpip1,Ccl12,Ccl6,Ccl9,Syk,Tlr4,Was,Clec5a,Pla2g2f,Irf5,Unc93b1,Ccl24,Clec4n,Clec7a,Slc15a3,Cxcl16,Pycard,Inava,Tnfaip8l2,Kynu,Trim29,Tlr9,Trem2,Pld4,Il1rl2,Tlr7,Tlr8,Havcr2,Ifitm6,Traf3ip3,Fcgr4,Nlrc4,Ssc5d,Tlr13,Card9,Aim2,Tlr12,Nlrp1b,Wfdc17	63/751
3_Summary	GO Biological Processes	GO:0050778	positive regulation of immune response	-21.2591	-17.5993	12229,12259,12260,12262,12266,12267,12268,12273,12274,12494,12504,14127,14131,14747,14961,14969,14998,14999,15000,15170,15216,15284,16168,16409,16414,16822,17260,18751,18784,19204,19264,20375,20963,21898,22177,22259,22324,23880,24099,54445,56620,56644,65221,66824,67313,69583,74131,77125,81897,83433,105855,108723,170743,170744,171285,230787,239743,246177,246746,268973,279572,319430,327957,332579,3…	Btk,C1qa,C1qb,C1qc,C3,C3ar1,C4b,C5ar1,C6,Cd38,Cd4,Fcer1g,Fcgr3,Cmklr1,H2-Ab1,H2-Eb1,H2-DMa,H2-DMb1,H2-DMb2,Ptpn6,Hfe,Hlx,Il15,Itgam,Itgb2,Lcp2,Mef2c,Prkcb,Pla2g5,Ptafr,Ptprc,Spi1,Syk,Tlr4,Tyrobp,Nr1h3,Vav1,Fyb1,Tnfsf13b,Unc93b1,Clec4n,Clec7a,Slc15a3,Pycard,Inava,Tnfsf13,Sash3,Il33,Tlr9,Trem2,Nckap1l,Card11,Tlr7,Tlr8,Havcr2,Themis2,Klhl6,Myo1g,Cd300lf,Nlrc4,Tlr13,C5ar2,Scimp,Card9,Aim2,Tlr12,C4a,N…	69/-
3_Member	GO Biological Processes	GO:0050778	positive regulation of immune response	-21.2591	-17.5993	12229,12259,12260,12262,12266,12267,12268,12273,12274,12494,12504,14127,14131,14747,14961,14969,14998,14999,15000,15170,15216,15284,16168,16409,16414,16822,17260,18751,18784,19204,19264,20375,20963,21898,22177,22259,22324,23880,24099,54445,56620,56644,65221,66824,67313,69583,74131,77125,81897,83433,105855,108723,170743,170744,171285,230787,239743,246177,246746,268973,279572,319430,327957,332579,3…	Btk,C1qa,C1qb,C1qc,C3,C3ar1,C4b,C5ar1,C6,Cd38,Cd4,Fcer1g,Fcgr3,Cmklr1,H2-Ab1,H2-Eb1,H2-DMa,H2-DMb1,H2-DMb2,Ptpn6,Hfe,Hlx,Il15,Itgam,Itgb2,Lcp2,Mef2c,Prkcb,Pla2g5,Ptafr,Ptprc,Spi1,Syk,Tlr4,Tyrobp,Nr1h3,Vav1,Fyb1,Tnfsf13b,Unc93b1,Clec4n,Clec7a,Slc15a3,Pycard,Inava,Tnfsf13,Sash3,Il33,Tlr9,Trem2,Nckap1l,Card11,Tlr7,Tlr8,Havcr2,Themis2,Klhl6,Myo1g,Cd300lf,Nlrc4,Tlr13,C5ar2,Scimp,Card9,Aim2,Tlr12,C4a,N…	68/684
3_Member	GO Biological Processes	GO:0002253	activation of immune response	-16.1631	-13.1054	12229,12259,12260,12262,12266,12267,12268,12273,12274,12494,14127,14747,15170,16409,16822,17260,18751,19264,20963,21898,22177,23880,54445,56620,56644,66824,67313,81897,105855,170743,170744,171285,230787,239743,246177,246746,268973,279572,319430,327957,383619,384059,625018,637515	Btk,C1qa,C1qb,C1qc,C3,C3ar1,C4b,C5ar1,C6,Cd38,Fcer1g,Cmklr1,Ptpn6,Itgam,Lcp2,Mef2c,Prkcb,Ptprc,Syk,Tlr4,Tyrobp,Fyb1,Unc93b1,Clec4n,Clec7a,Pycard,Inava,Tlr9,Nckap1l,Tlr7,Tlr8,Havcr2,Themis2,Klhl6,Myo1g,Cd300lf,Nlrc4,Tlr13,C5ar2,Scimp,Aim2,Tlr12,C4a,Nlrp1b	44/382
3_Member	GO Biological Processes	GO:0002764	immune response-regulating signaling pathway	-15.3777	-12.3946	12229,12266,12267,12273,12494,13036,14127,14747,15170,16409,16822,17260,18751,19264,20963,21898,22177,23880,54445,56620,56644,66824,67313,81897,105855,170743,170744,171285,230787,239743,246177,246746,279572,319430,327957,383619,384059,637515	Btk,C3,C3ar1,C5ar1,Cd38,Ctsh,Fcer1g,Cmklr1,Ptpn6,Itgam,Lcp2,Mef2c,Prkcb,Ptprc,Syk,Tlr4,Tyrobp,Fyb1,Unc93b1,Clec4n,Clec7a,Pycard,Inava,Tlr9,Nckap1l,Tlr7,Tlr8,Havcr2,Themis2,Klhl6,Myo1g,Cd300lf,Tlr13,C5ar2,Scimp,Aim2,Tlr12,Nlrp1b	38/300
3_Member	GO Biological Processes	GO:0002757	immune response-activating signaling pathway	-15.2353	-12.2957	12229,12266,12267,12273,12494,14127,14747,15170,16409,16822,17260,18751,19264,20963,21898,22177,23880,54445,56620,56644,66824,67313,81897,105855,170743,170744,171285,230787,239743,246177,246746,279572,319430,327957,383619,384059,637515	Btk,C3,C3ar1,C5ar1,Cd38,Fcer1g,Cmklr1,Ptpn6,Itgam,Lcp2,Mef2c,Prkcb,Ptprc,Syk,Tlr4,Tyrobp,Fyb1,Unc93b1,Clec4n,Clec7a,Pycard,Inava,Tlr9,Nckap1l,Tlr7,Tlr8,Havcr2,Themis2,Klhl6,Myo1g,Cd300lf,Tlr13,C5ar2,Scimp,Aim2,Tlr12,Nlrp1b	37/287
3_Member	GO Biological Processes	GO:0002429	immune response-activating cell surface receptor signaling pathway	-9.4579	-7.07685	12229,12266,12267,12273,12494,14127,14747,15170,16409,16822,17260,18751,19264,20963,21898,22177,23880,56620,56644,105855,230787,239743,246177,319430,327957	Btk,C3,C3ar1,C5ar1,Cd38,Fcer1g,Cmklr1,Ptpn6,Itgam,Lcp2,Mef2c,Prkcb,Ptprc,Syk,Tlr4,Tyrobp,Fyb1,Clec4n,Clec7a,Nckap1l,Themis2,Klhl6,Myo1g,C5ar2,Scimp	25/216
3_Member	GO Biological Processes	GO:0002768	immune response-regulating cell surface receptor signaling pathway	-8.96067	-6.64658	12229,12266,12267,12273,12494,14127,14747,15170,16409,16822,17260,18751,19264,20963,21898,22177,23880,56620,56644,105855,230787,239743,246177,319430,327957	Btk,C3,C3ar1,C5ar1,Cd38,Fcer1g,Cmklr1,Ptpn6,Itgam,Lcp2,Mef2c,Prkcb,Ptprc,Syk,Tlr4,Tyrobp,Fyb1,Clec4n,Clec7a,Nckap1l,Themis2,Klhl6,Myo1g,C5ar2,Scimp	25/228
3_Member	GO Biological Processes	GO:0050853	B cell receptor signaling pathway	-5.9383	-3.97311	12229,12494,15170,17260,18751,19264,20963,105855,239743	Btk,Cd38,Ptpn6,Mef2c,Prkcb,Ptprc,Syk,Nckap1l,Klhl6	9/43
3_Member	GO Biological Processes	GO:0050851	antigen receptor-mediated signaling pathway	-3.41108	-1.85165	12229,12494,15170,16822,17260,18751,19264,20963,23880,105855,230787,239743	Btk,Cd38,Ptpn6,Lcp2,Mef2c,Prkcb,Ptprc,Syk,Fyb1,Nckap1l,Themis2,Klhl6	12/146
4_Summary	WikiPathways	WP3626	Microglia pathogen phagocytosis pathway	-20.7676	-17.2047	12259,12260,12262,13058,14127,15162,15170,16409,16414,17969,17970,17972,18710,19354,20963,22177,22324,30955,83433,105855,12266,12273,14131,16408,18602,18751,18796,20345,21898,56644,79221,170743,170744,246256,12386,18417,74734,216033,11433,12411,50490,224109,75409,94176,14778,67313,74096,11857	C1qa,C1qb,C1qc,Cybb,Fcer1g,Hck,Ptpn6,Itgam,Itgb2,Ncf1,Ncf2,Ncf4,Pik3r3,Rac2,Syk,Tyrobp,Vav1,Pik3cg,Trem2,Nckap1l,C3,C5ar1,Fcgr3,Itgal,Padi4,Prkcb,Plcb2,Selplg,Tlr4,Clec7a,Hdac9,Tlr7,Tlr8,Fcgr4,Ctnna2,Cldn11,Rhoh,Ctnna3,Acp5,Cbs,Nox4,Nrros,Slitrk5,Dock2,Gpx3,Inava,Hvcn1,Arhgdib	48/-
4_Member	WikiPathways	WP3626	Microglia pathogen phagocytosis pathway	-20.7676	-17.2047	12259,12260,12262,13058,14127,15162,15170,16409,16414,17969,17970,17972,18710,19354,20963,22177,22324,30955,83433,105855	C1qa,C1qb,C1qc,Cybb,Fcer1g,Hck,Ptpn6,Itgam,Itgb2,Ncf1,Ncf2,Ncf4,Pik3r3,Rac2,Syk,Tyrobp,Vav1,Pik3cg,Trem2,Nckap1l	20/41
4_Member	KEGG Pathway	mmu04613	Neutrophil extracellular trap formation - Mus musculus (house mouse)	-8.36351	-6.10597	12266,12273,13058,14131,16408,16409,16414,17969,17970,17972,18602,18710,18751,18796,19354,20345,20963,21898,56644,79221,170743,170744,246256	C3,C5ar1,Cybb,Fcgr3,Itgal,Itgam,Itgb2,Ncf1,Ncf2,Ncf4,Padi4,Pik3r3,Prkcb,Plcb2,Rac2,Selplg,Syk,Tlr4,Clec7a,Hdac9,Tlr7,Tlr8,Fcgr4	23/208
4_Member	KEGG Pathway	mmu04670	Leukocyte transendothelial migration - Mus musculus (house mouse)	-6.40316	-4.38682	12386,13058,16408,16409,16414,17969,17970,17972,18417,18710,18751,19354,22324,74734,216033	Ctnna2,Cybb,Itgal,Itgam,Itgb2,Ncf1,Ncf2,Ncf4,Cldn11,Pik3r3,Prkcb,Rac2,Vav1,Rhoh,Ctnna3	15/119
4_Member	GO Biological Processes	GO:0006801	superoxide metabolic process	-5.35936	-3.46929	11433,12411,13058,17969,17970,17972,50490,224109	Acp5,Cbs,Cybb,Ncf1,Ncf2,Ncf4,Nox4,Nrros	8/38
4_Member	GO Biological Processes	GO:0042554	superoxide anion generation	-5.10559	-3.25704	11433,13058,17969,17970,17972,50490	Acp5,Cybb,Ncf1,Ncf2,Ncf4,Nox4	6/20
4_Member	GO Biological Processes	GO:0045730	respiratory burst	-4.74732	-2.95165	13058,17969,17970,17972,83433	Cybb,Ncf1,Ncf2,Ncf4,Trem2	5/14
4_Member	Reactome Gene Sets	R-MMU-5668599	RHO GTPases Activate NADPH Oxidases	-4.60283	-2.82242	13058,17969,17970,17972,18751,19354	Cybb,Ncf1,Ncf2,Ncf4,Prkcb,Rac2	6/24
4_Member	Reactome Gene Sets	R-MMU-1236973	Cross-presentation of particulate exogenous antigens (phagosomes)	-4.56132	-2.79083	13058,17969,17970,17972	Cybb,Ncf1,Ncf2,Ncf4	4/8
4_Member	Reactome Gene Sets	R-MMU-9013404	RAC2 GTPase cycle	-4.38576	-2.63845	13058,17969,17970,17972,18710,19354,22324,75409,94176,105855	Cybb,Ncf1,Ncf2,Ncf4,Pik3r3,Rac2,Vav1,Slitrk5,Dock2,Nckap1l	10/81
4_Member	Reactome Gene Sets	R-MMU-3299685	Detoxification of Reactive Oxygen Species	-3.77247	-2.14509	13058,14778,17969,17970,17972,50490	Cybb,Gpx3,Ncf1,Ncf2,Ncf4,Nox4	6/33
4_Member	GO Biological Processes	GO:0072593	reactive oxygen species metabolic process	-3.74164	-2.11827	11433,12411,13058,14778,17969,17970,17972,22324,50490,67313,224109	Acp5,Cbs,Cybb,Gpx3,Ncf1,Ncf2,Ncf4,Vav1,Nox4,Inava,Nrros	11/115
4_Member	Reactome Gene Sets	R-MMU-1222556	ROS and RNS production in phagocytes	-3.55554	-1.9602	13058,17969,17970,17972,19354,74096	Cybb,Ncf1,Ncf2,Ncf4,Rac2,Hvcn1	6/36
4_Member	Reactome Gene Sets	R-MMU-9013423	RAC3 GTPase cycle	-2.18381	-0.8786	11857,13058,17969,17970,17972,75409,105855	Arhgdib,Cybb,Ncf1,Ncf2,Ncf4,Slitrk5,Nckap1l	7/86
4_Member	GO Biological Processes	GO:1903409	reactive oxygen species biosynthetic process	-2.13678	-0.841065	13058,17969,67313	Cybb,Ncf1,Inava	3/16
4_Member	Reactome Gene Sets	R-MMU-4420097	VEGFA-VEGFR2 Pathway	-2.02798	-0.756019	13058,17969,17970,17972,18751,22324,105855	Cybb,Ncf1,Ncf2,Ncf4,Prkcb,Vav1,Nckap1l	7/92
5_Summary	WikiPathways	WP3625	Tyrobp causal network in microglia	-19.8186	-16.4019	12262,12266,12399,12504,12523,15163,15284,16154,16409,16411,16414,17095,17970,22177,54519,56193,66102,66824,80719,105855,224109,668218	C1qc,C3,Runx3,Cd4,Cd84,Hcls1,Hlx,Il10ra,Itgam,Itgax,Itgb2,Lyl1,Ncf2,Tyrobp,Apbb1ip,Plek,Cxcl16,Pycard,Igsf6,Nckap1l,Nrros,Bin2	22/-
5_Member	WikiPathways	WP3625	Tyrobp causal network in microglia	-19.8186	-16.4019	12262,12266,12399,12504,12523,15163,15284,16154,16409,16411,16414,17095,17970,22177,54519,56193,66102,66824,80719,105855,224109,668218	C1qc,C3,Runx3,Cd4,Cd84,Hcls1,Hlx,Il10ra,Itgam,Itgax,Itgb2,Lyl1,Ncf2,Tyrobp,Apbb1ip,Plek,Cxcl16,Pycard,Igsf6,Nckap1l,Nrros,Bin2	22/58
6_Summary	GO Biological Processes	GO:0032675	regulation of interleukin-6 production	-17.9075	-14.7249	11629,11829,12229,12523,14127,15170,16170,16331,16792,18987,19204,20963,21898,22177,54445,56644,57781,66824,67313,77125,81897,83433,105855,107527,170743,170744,171285,232801,268857,319430,327957,332579,12266,12267,12273,12978,13058,14131,15559,15900,16168,17394,18106,19264,23845,27056,56620,74131,78317,108723,140497,215243,268973,383619,637515,11433,13051,74048,14747,12483,15216,69583,12399,12504…	Aif1,Aqp4,Btk,Cd84,Fcer1g,Ptpn6,Il16,Inpp5d,Laptm5,Pou2f2,Ptafr,Syk,Tlr4,Tyrobp,Unc93b1,Clec7a,Cd200r1,Pycard,Inava,Il33,Tlr9,Trem2,Nckap1l,Il1rl2,Tlr7,Tlr8,Havcr2,Lilra5,Nlrc3,C5ar2,Scimp,Card9,C3,C3ar1,C5ar1,Csf1r,Cybb,Fcgr3,Htr2b,Irf8,Il15,Mmp8,Cd244a,Ptprc,Clec5a,Irf5,Clec4n,Sash3,Ccdc88b,Card11,Cd300c2,Traf3ip3,Nlrc4,Aim2,Nlrp1b,Acp5,Cx3cr1,Vsir,Cmklr1,Cd22,Hfe,Tnfsf13,Runx3,Cd4,Col3a1,Lcp2,…	71/-
6_Member	GO Biological Processes	GO:0032675	regulation of interleukin-6 production	-17.9075	-14.7249	11629,11829,12229,12523,14127,15170,16170,16331,16792,18987,19204,20963,21898,22177,54445,56644,57781,66824,67313,77125,81897,83433,105855,107527,170743,170744,171285,232801,268857,319430,327957,332579	Aif1,Aqp4,Btk,Cd84,Fcer1g,Ptpn6,Il16,Inpp5d,Laptm5,Pou2f2,Ptafr,Syk,Tlr4,Tyrobp,Unc93b1,Clec7a,Cd200r1,Pycard,Inava,Il33,Tlr9,Trem2,Nckap1l,Il1rl2,Tlr7,Tlr8,Havcr2,Lilra5,Nlrc3,C5ar2,Scimp,Card9	32/173
6_Member	GO Biological Processes	GO:0032755	positive regulation of interleukin-6 production	-12.9703	-10.24	11629,12229,14127,16170,16792,18987,19204,20963,21898,22177,54445,56644,66824,67313,77125,81897,107527,170743,170744,232801,327957,332579	Aif1,Btk,Fcer1g,Il16,Laptm5,Pou2f2,Ptafr,Syk,Tlr4,Tyrobp,Unc93b1,Clec7a,Pycard,Inava,Il33,Tlr9,Il1rl2,Tlr7,Tlr8,Lilra5,Scimp,Card9	22/113
6_Member	GO Biological Processes	GO:0001819	positive regulation of cytokine production	-12.614	-9.93192	11629,12229,12266,12267,12273,12523,12978,13058,14127,14131,15559,15900,16168,16170,16792,17394,18106,18987,19204,19264,20963,21898,22177,23845,27056,54445,56620,56644,66824,67313,74131,77125,78317,81897,83433,107527,108723,140497,170743,170744,171285,215243,232801,268973,327957,332579,383619,637515	Aif1,Btk,C3,C3ar1,C5ar1,Cd84,Csf1r,Cybb,Fcer1g,Fcgr3,Htr2b,Irf8,Il15,Il16,Laptm5,Mmp8,Cd244a,Pou2f2,Ptafr,Ptprc,Syk,Tlr4,Tyrobp,Clec5a,Irf5,Unc93b1,Clec4n,Clec7a,Pycard,Inava,Sash3,Il33,Ccdc88b,Tlr9,Trem2,Il1rl2,Card11,Cd300c2,Tlr7,Tlr8,Havcr2,Traf3ip3,Lilra5,Nlrc4,Scimp,Card9,Aim2,Nlrp1b	48/559
6_Member	GO Biological Processes	GO:0032680	regulation of tumor necrosis factor production	-10.9469	-8.4093	11433,12229,12523,12978,13051,13058,14127,14131,15170,17394,19204,19264,20963,21898,22177,56644,66824,74048,74131,77125,81897,83433,171285,232801,268857,319430,332579	Acp5,Btk,Cd84,Csf1r,Cx3cr1,Cybb,Fcer1g,Fcgr3,Ptpn6,Mmp8,Ptafr,Ptprc,Syk,Tlr4,Tyrobp,Clec7a,Pycard,Vsir,Sash3,Il33,Tlr9,Trem2,Havcr2,Lilra5,Nlrc3,C5ar2,Card9	27/216
6_Member	GO Biological Processes	GO:1903555	regulation of tumor necrosis factor superfamily cytokine production	-10.8056	-8.29198	11433,12229,12523,12978,13051,13058,14127,14131,15170,17394,19204,19264,20963,21898,22177,56644,66824,74048,74131,77125,81897,83433,171285,232801,268857,319430,332579	Acp5,Btk,Cd84,Csf1r,Cx3cr1,Cybb,Fcer1g,Fcgr3,Ptpn6,Mmp8,Ptafr,Ptprc,Syk,Tlr4,Tyrobp,Clec7a,Pycard,Vsir,Sash3,Il33,Tlr9,Trem2,Havcr2,Lilra5,Nlrc3,C5ar2,Card9	27/219
6_Member	GO Biological Processes	GO:0032655	regulation of interleukin-12 production	-9.28115	-6.91692	11433,14747,15900,16170,16792,20963,21898,54445,56644,81897,170744,232801,268857,327957	Acp5,Cmklr1,Irf8,Il16,Laptm5,Syk,Tlr4,Unc93b1,Clec7a,Tlr9,Tlr8,Lilra5,Nlrc3,Scimp	14/63
6_Member	GO Biological Processes	GO:0032760	positive regulation of tumor necrosis factor production	-9.19032	-6.83264	12229,12523,12978,13058,14127,14131,17394,19204,19264,20963,21898,22177,56644,66824,74131,77125,81897,171285,232801,332579	Btk,Cd84,Csf1r,Cybb,Fcer1g,Fcgr3,Mmp8,Ptafr,Ptprc,Syk,Tlr4,Tyrobp,Clec7a,Pycard,Sash3,Il33,Tlr9,Havcr2,Lilra5,Card9	20/142
6_Member	GO Biological Processes	GO:0032653	regulation of interleukin-10 production	-9.18415	-6.83264	12229,12523,14127,20963,21898,22177,56644,66824,67313,74048,74131,81897,83433,232801	Btk,Cd84,Fcer1g,Syk,Tlr4,Tyrobp,Clec7a,Pycard,Inava,Vsir,Sash3,Tlr9,Trem2,Lilra5	14/64
6_Member	GO Biological Processes	GO:1903557	positive regulation of tumor necrosis factor superfamily cytokine production	-9.08057	-6.75321	12229,12523,12978,13058,14127,14131,17394,19204,19264,20963,21898,22177,56644,66824,74131,77125,81897,171285,232801,332579	Btk,Cd84,Csf1r,Cybb,Fcer1g,Fcgr3,Mmp8,Ptafr,Ptprc,Syk,Tlr4,Tyrobp,Clec7a,Pycard,Sash3,Il33,Tlr9,Havcr2,Lilra5,Card9	20/144
6_Member	GO Biological Processes	GO:0032733	positive regulation of interleukin-10 production	-6.99849	-4.90395	14127,20963,21898,56644,66824,67313,74131,81897,83433,232801	Fcer1g,Syk,Tlr4,Clec7a,Pycard,Inava,Sash3,Tlr9,Trem2,Lilra5	10/43
6_Member	GO Biological Processes	GO:0002700	regulation of production of molecular mediator of immune response	-6.75726	-4.69952	11433,12229,12483,14127,15216,16792,18106,19264,20963,21898,27056,56644,66824,67313,69583,74048,74131,77125,81897,170743,327957,332579	Acp5,Btk,Cd22,Fcer1g,Hfe,Laptm5,Cd244a,Ptprc,Syk,Tlr4,Irf5,Clec7a,Pycard,Inava,Tnfsf13,Vsir,Sash3,Il33,Tlr9,Tlr7,Scimp,Card9	22/234
6_Member	GO Biological Processes	GO:0032722	positive regulation of chemokine production	-6.55415	-4.51501	11629,12523,12978,16170,20963,21898,56644,66824,77125,81897,170743,171285,332579	Aif1,Cd84,Csf1r,Il16,Syk,Tlr4,Clec7a,Pycard,Il33,Tlr9,Tlr7,Havcr2,Card9	13/86
6_Member	GO Biological Processes	GO:0002702	positive regulation of production of molecular mediator of immune response	-6.4345	-4.41069	12229,14127,16792,18106,19264,20963,21898,27056,56644,66824,67313,69583,74131,77125,81897,170743,327957,332579	Btk,Fcer1g,Laptm5,Cd244a,Ptprc,Syk,Tlr4,Irf5,Clec7a,Pycard,Inava,Tnfsf13,Sash3,Il33,Tlr9,Tlr7,Scimp,Card9	18/169
6_Member	GO Biological Processes	GO:0001816	cytokine production	-6.18997	-4.19293	11433,12399,12504,12825,14127,15900,16822,19204,20963,21898,66824,74131,77125,98365,108723,170743,224109,332579,383619,637515	Acp5,Runx3,Cd4,Col3a1,Fcer1g,Irf8,Lcp2,Ptafr,Syk,Tlr4,Pycard,Sash3,Il33,Slamf9,Card11,Tlr7,Nrros,Card9,Aim2,Nlrp1b	20/213
6_Member	GO Biological Processes	GO:0032735	positive regulation of interleukin-12 production	-5.84881	-3.8923	15900,16170,16792,20963,21898,54445,56644,81897,327957	Irf8,Il16,Laptm5,Syk,Tlr4,Unc93b1,Clec7a,Tlr9,Scimp	9/44
6_Member	GO Biological Processes	GO:0032642	regulation of chemokine production	-5.7411	-3.7973	11629,12523,12978,16170,20963,21898,56644,66824,77125,81897,83433,170743,171285,332579	Aif1,Cd84,Csf1r,Il16,Syk,Tlr4,Clec7a,Pycard,Il33,Tlr9,Trem2,Tlr7,Havcr2,Card9	14/117
6_Member	GO Biological Processes	GO:0002718	regulation of cytokine production involved in immune response	-5.68203	-3.75331	11433,14127,15216,16792,20963,21898,27056,56644,66824,67313,74048,74131,81897,170743,327957,332579	Acp5,Fcer1g,Hfe,Laptm5,Syk,Tlr4,Irf5,Clec7a,Pycard,Inava,Vsir,Sash3,Tlr9,Tlr7,Scimp,Card9	16/153
6_Member	GO Biological Processes	GO:0002720	positive regulation of cytokine production involved in immune response	-4.51573	-2.74941	14127,16792,20963,21898,27056,56644,66824,67313,74131,170743,327957,332579	Fcer1g,Laptm5,Syk,Tlr4,Irf5,Clec7a,Pycard,Inava,Sash3,Tlr7,Scimp,Card9	12/112
6_Member	GO Biological Processes	GO:0002367	cytokine production involved in immune response	-4.29528	-2.5649	11433,14127,20963,21898,66824,74131,98365,170743,332579	Acp5,Fcer1g,Syk,Tlr4,Pycard,Sash3,Slamf9,Tlr7,Card9	9/67
6_Member	GO Biological Processes	GO:0061081	positive regulation of myeloid leukocyte cytokine production involved in immune response	-3.99671	-2.32144	14127,16792,20963,21898,66824,170743,332579	Fcer1g,Laptm5,Syk,Tlr4,Pycard,Tlr7,Card9	7/43
6_Member	GO Biological Processes	GO:0061082	myeloid leukocyte cytokine production	-3.93106	-2.26359	11433,14127,20963,21898,66824,170743,332579	Acp5,Fcer1g,Syk,Tlr4,Pycard,Tlr7,Card9	7/44
6_Member	GO Biological Processes	GO:0032640	tumor necrosis factor production	-3.8502	-2.20218	11433,14127,21898,74131,98365,332579	Acp5,Fcer1g,Tlr4,Sash3,Slamf9,Card9	6/32
6_Member	GO Biological Processes	GO:0071706	tumor necrosis factor superfamily cytokine production	-3.8502	-2.20218	11433,14127,21898,74131,98365,332579	Acp5,Fcer1g,Tlr4,Sash3,Slamf9,Card9	6/32
6_Member	GO Biological Processes	GO:0060907	positive regulation of macrophage cytokine production	-3.04203	-1.55322	16792,21898,66824,170743,332579	Laptm5,Tlr4,Pycard,Tlr7,Card9	5/30
6_Member	GO Biological Processes	GO:0010935	regulation of macrophage cytokine production	-3.01867	-1.53496	11433,16792,21898,66824,170743,332579	Acp5,Laptm5,Tlr4,Pycard,Tlr7,Card9	6/45
6_Member	GO Biological Processes	GO:0002440	production of molecular mediator of immune response	-2.9893	-1.51206	11433,12229,14127,14961,18987,20963,21898,24099,66824,69583,74131,98365,108723,170743,246256,332579	Acp5,Btk,Fcer1g,H2-Ab1,Pou2f2,Syk,Tlr4,Tnfsf13b,Pycard,Tnfsf13,Sash3,Slamf9,Card11,Tlr7,Fcgr4,Card9	16/257
6_Member	GO Biological Processes	GO:0010934	macrophage cytokine production	-2.62034	-1.2224	11433,21898,66824,170743,332579	Acp5,Tlr4,Pycard,Tlr7,Card9	5/37
7_Summary	GO Biological Processes	GO:0002697	regulation of immune effector process	-16.8258	-13.7101	11433,12229,12266,12274,12483,12523,13051,13421,14127,14131,14159,14999,15000,15170,15216,15284,16409,16414,16792,17057,17969,18106,18784,19204,19264,19354,20375,20963,21898,22177,22324,22376,26365,27056,56644,66824,67313,69583,74048,74131,77125,81897,83433,105855,170743,171285,217303,232345,327957,332579,15162,16168,16186,21817,94176,246746,320832,381484,668101,100038947,11513,12504,14961,14998,…	Acp5,Btk,C3,C6,Cd22,Cd84,Cx3cr1,Dnase1l3,Fcer1g,Fcgr3,Fes,H2-DMb1,H2-DMb2,Ptpn6,Hfe,Hlx,Itgam,Itgb2,Laptm5,Klrb1a,Ncf1,Cd244a,Pla2g5,Ptafr,Ptprc,Rac2,Spi1,Syk,Tlr4,Tyrobp,Vav1,Was,Ceacam1,Irf5,Clec7a,Pycard,Inava,Tnfsf13,Vsir,Sash3,Il33,Tlr9,Trem2,Nckap1l,Tlr7,Havcr2,Cd300a,A2m,Scimp,Card9,Hck,Il15,Il2rg,Tgm2,Dock2,Cd300lf,Sirpb1a,Gm5150,Sirpb1b,Sirpb1c,Adcy7,Cd4,H2-Ab1,H2-DMa,Mef2c,Tnfsf13b,Clec…	79/-
7_Member	GO Biological Processes	GO:0002697	regulation of immune effector process	-16.8258	-13.7101	11433,12229,12266,12274,12483,12523,13051,13421,14127,14131,14159,14999,15000,15170,15216,15284,16409,16414,16792,17057,17969,18106,18784,19204,19264,19354,20375,20963,21898,22177,22324,22376,26365,27056,56644,66824,67313,69583,74048,74131,77125,81897,83433,105855,170743,171285,217303,232345,327957,332579	Acp5,Btk,C3,C6,Cd22,Cd84,Cx3cr1,Dnase1l3,Fcer1g,Fcgr3,Fes,H2-DMb1,H2-DMb2,Ptpn6,Hfe,Hlx,Itgam,Itgb2,Laptm5,Klrb1a,Ncf1,Cd244a,Pla2g5,Ptafr,Ptprc,Rac2,Spi1,Syk,Tlr4,Tyrobp,Vav1,Was,Ceacam1,Irf5,Clec7a,Pycard,Inava,Tnfsf13,Vsir,Sash3,Il33,Tlr9,Trem2,Nckap1l,Tlr7,Havcr2,Cd300a,A2m,Scimp,Card9	50/471
7_Member	GO Biological Processes	GO:0002699	positive regulation of immune effector process	-12.5665	-9.89568	12229,12266,12274,14127,14131,14999,15000,15170,15216,15284,16409,16414,16792,18106,18784,19204,19264,20375,20963,21898,22177,22324,27056,56644,66824,67313,69583,74131,77125,81897,83433,170743,217303,327957,332579	Btk,C3,C6,Fcer1g,Fcgr3,H2-DMb1,H2-DMb2,Ptpn6,Hfe,Hlx,Itgam,Itgb2,Laptm5,Cd244a,Pla2g5,Ptafr,Ptprc,Spi1,Syk,Tlr4,Tyrobp,Vav1,Irf5,Clec7a,Pycard,Inava,Tnfsf13,Sash3,Il33,Tlr9,Trem2,Tlr7,Cd300a,Scimp,Card9	35/313
7_Member	GO Biological Processes	GO:0050764	regulation of phagocytosis	-12.1811	-9.54254	12229,12266,14127,14131,15162,16168,16186,18784,19264,20963,21817,56644,66824,83433,94176,105855,217303,246746,320832,381484,668101,100038947	Btk,C3,Fcer1g,Fcgr3,Hck,Il15,Il2rg,Pla2g5,Ptprc,Syk,Tgm2,Clec7a,Pycard,Trem2,Dock2,Nckap1l,Cd300a,Cd300lf,Sirpb1a,Gm5150,Sirpb1b,Sirpb1c	22/123
7_Member	GO Biological Processes	GO:0002703	regulation of leukocyte mediated immunity	-11.2104	-8.64755	12229,12266,12523,13051,13421,14127,14131,14159,15170,15216,16409,16414,17057,19204,19264,19354,20375,20963,21898,22177,22324,22376,26365,56644,69583,74048,74131,81897,83433,105855,171285,217303,327957	Btk,C3,Cd84,Cx3cr1,Dnase1l3,Fcer1g,Fcgr3,Fes,Ptpn6,Hfe,Itgam,Itgb2,Klrb1a,Ptafr,Ptprc,Rac2,Spi1,Syk,Tlr4,Tyrobp,Vav1,Was,Ceacam1,Clec7a,Tnfsf13,Vsir,Sash3,Tlr9,Trem2,Nckap1l,Havcr2,Cd300a,Scimp	33/312
7_Member	GO Biological Processes	GO:0050766	positive regulation of phagocytosis	-10.8464	-8.32486	12229,12266,14127,14131,16168,16186,18784,19264,56644,66824,83433,94176,105855,246746,320832,381484,668101,100038947	Btk,C3,Fcer1g,Fcgr3,Il15,Il2rg,Pla2g5,Ptprc,Clec7a,Pycard,Trem2,Dock2,Nckap1l,Cd300lf,Sirpb1a,Gm5150,Sirpb1b,Sirpb1c	18/91
7_Member	GO Biological Processes	GO:0002819	regulation of adaptive immune response	-8.72378	-6.43965	11513,12229,12266,12504,14127,14131,14961,14998,15170,15216,15284,17260,19264,22376,24099,56620,56644,66824,69583,74048,74131,77125,83433,105855,171285,332579	Adcy7,Btk,C3,Cd4,Fcer1g,Fcgr3,H2-Ab1,H2-DMa,Ptpn6,Hfe,Hlx,Mef2c,Ptprc,Was,Tnfsf13b,Clec4n,Clec7a,Pycard,Tnfsf13,Vsir,Sash3,Il33,Trem2,Nckap1l,Havcr2,Card9	26/252
7_Member	GO Biological Processes	GO:0060627	regulation of vesicle-mediated transport	-8.57075	-6.30453	11812,11813,11816,12229,12266,12483,12523,12721,14127,14131,14159,15162,15216,15552,16168,16186,16409,16414,18751,18784,19204,19264,19354,20375,20963,20981,21817,22041,22259,29873,56644,64176,66824,74342,83433,94176,105855,217303,246746,320832,381484,668101,100038947	Apoc1,Apoc2,Apoe,Btk,C3,Cd22,Cd84,Coro1a,Fcer1g,Fcgr3,Fes,Hck,Hfe,Htr1d,Il15,Il2rg,Itgam,Itgb2,Prkcb,Pla2g5,Ptafr,Ptprc,Rac2,Spi1,Syk,Syt3,Tgm2,Trf,Nr1h3,Cspg5,Clec7a,Sv2b,Pycard,Lrrtm1,Trem2,Dock2,Nckap1l,Cd300a,Cd300lf,Sirpb1a,Gm5150,Sirpb1b,Sirpb1c	43/613
7_Member	GO Biological Processes	GO:0002886	regulation of myeloid leukocyte mediated immunity	-8.35803	-6.10477	12229,12266,12523,13051,13421,14127,14131,14159,16409,16414,19204,19354,20375,20963,22177,217303	Btk,C3,Cd84,Cx3cr1,Dnase1l3,Fcer1g,Fcgr3,Fes,Itgam,Itgb2,Ptafr,Rac2,Spi1,Syk,Tyrobp,Cd300a	16/99
7_Member	GO Biological Processes	GO:0030100	regulation of endocytosis	-8.34601	-6.09699	11812,11813,11816,12229,12266,12483,14127,14131,15162,15216,16168,16186,18784,19264,20963,21817,22041,22259,56644,66824,74342,83433,94176,105855,217303,246746,320832,381484,668101,100038947	Apoc1,Apoc2,Apoe,Btk,C3,Cd22,Fcer1g,Fcgr3,Hck,Hfe,Il15,Il2rg,Pla2g5,Ptprc,Syk,Tgm2,Trf,Nr1h3,Clec7a,Pycard,Lrrtm1,Trem2,Dock2,Nckap1l,Cd300a,Cd300lf,Sirpb1a,Gm5150,Sirpb1b,Sirpb1c	30/340
7_Member	GO Biological Processes	GO:0002822	regulation of adaptive immune response based on somatic recombination of immune receptors built from immunoglobulin superfamily domains	-7.97594	-5.77854	12229,12266,12504,14127,14131,14961,14998,15170,15216,15284,17260,19264,22376,24099,56620,56644,69583,74048,74131,77125,83433,105855,171285,332579	Btk,C3,Cd4,Fcer1g,Fcgr3,H2-Ab1,H2-DMa,Ptpn6,Hfe,Hlx,Mef2c,Ptprc,Was,Tnfsf13b,Clec4n,Clec7a,Tnfsf13,Vsir,Sash3,Il33,Trem2,Nckap1l,Havcr2,Card9	24/236
7_Member	GO Biological Processes	GO:0045807	positive regulation of endocytosis	-7.90486	-5.71488	11816,12229,12266,14127,14131,15216,16168,16186,18784,19264,20963,22041,56644,66824,83433,94176,105855,246746,320832,381484,668101,100038947	Apoe,Btk,C3,Fcer1g,Fcgr3,Hfe,Il15,Il2rg,Pla2g5,Ptprc,Syk,Trf,Clec7a,Pycard,Trem2,Dock2,Nckap1l,Cd300lf,Sirpb1a,Gm5150,Sirpb1b,Sirpb1c	22/202
7_Member	GO Biological Processes	GO:0002821	positive regulation of adaptive immune response	-5.62286	-3.70539	12229,12266,12504,14127,14131,14961,14998,15216,19264,24099,56620,56644,66824,69583,74131,83433,332579	Btk,C3,Cd4,Fcer1g,Fcgr3,H2-Ab1,H2-DMa,Hfe,Ptprc,Tnfsf13b,Clec4n,Clec7a,Pycard,Tnfsf13,Sash3,Trem2,Card9	17/173
7_Member	GO Biological Processes	GO:0002824	positive regulation of adaptive immune response based on somatic recombination of immune receptors built from immunoglobulin superfamily domains	-5.2533	-3.38238	12229,12266,12504,14127,14131,14961,14998,15216,19264,24099,56620,56644,69583,74131,83433,332579	Btk,C3,Cd4,Fcer1g,Fcgr3,H2-Ab1,H2-DMa,Hfe,Ptprc,Tnfsf13b,Clec4n,Clec7a,Tnfsf13,Sash3,Trem2,Card9	16/165
7_Member	GO Biological Processes	GO:0002888	positive regulation of myeloid leukocyte mediated immunity	-5.00473	-3.16612	12229,12266,14127,14131,16409,16414,19204,20375,22177	Btk,C3,Fcer1g,Fcgr3,Itgam,Itgb2,Ptafr,Spi1,Tyrobp	9/55
7_Member	GO Biological Processes	GO:0002705	positive regulation of leukocyte mediated immunity	-4.89377	-3.07596	12229,12266,14127,14131,15216,16409,16414,19204,19264,20375,22177,22324,56644,69583,74131,83433,327957	Btk,C3,Fcer1g,Fcgr3,Hfe,Itgam,Itgb2,Ptafr,Ptprc,Spi1,Tyrobp,Vav1,Clec7a,Tnfsf13,Sash3,Trem2,Scimp	17/196
7_Member	GO Biological Processes	GO:0002706	regulation of lymphocyte mediated immunity	-3.78892	-2.15851	12229,12266,14127,14131,15170,15216,17057,19264,22324,22376,26365,69583,74048,74131,83433,105855,171285	Btk,C3,Fcer1g,Fcgr3,Ptpn6,Hfe,Klrb1a,Ptprc,Vav1,Was,Ceacam1,Tnfsf13,Vsir,Sash3,Trem2,Nckap1l,Havcr2	17/240
7_Member	GO Biological Processes	GO:0002714	positive regulation of B cell mediated immunity	-2.41658	-1.06213	12229,12266,14127,14131,19264,69583,83433	Btk,C3,Fcer1g,Fcgr3,Ptprc,Tnfsf13,Trem2	7/78
7_Member	GO Biological Processes	GO:0002891	positive regulation of immunoglobulin mediated immune response	-2.41658	-1.06213	12229,12266,14127,14131,19264,69583,83433	Btk,C3,Fcer1g,Fcgr3,Ptprc,Tnfsf13,Trem2	7/78
7_Member	GO Biological Processes	GO:0002712	regulation of B cell mediated immunity	-2.37949	-1.03303	12229,12266,14127,14131,15170,19264,69583,83433	Btk,C3,Fcer1g,Fcgr3,Ptpn6,Ptprc,Tnfsf13,Trem2	8/100
7_Member	GO Biological Processes	GO:0002889	regulation of immunoglobulin mediated immune response	-2.37949	-1.03303	12229,12266,14127,14131,15170,19264,69583,83433	Btk,C3,Fcer1g,Fcgr3,Ptpn6,Ptprc,Tnfsf13,Trem2	8/100
8_Summary	GO Biological Processes	GO:0032103	positive regulation of response to external stimulus	-15.106	-12.1865	11629,12229,12266,12267,12273,12768,12978,13040,13051,14118,14127,14131,14747,16170,16835,17084,17394,18784,19354,20375,20963,21844,21898,22177,22259,22324,27226,30955,54445,56221,56620,56644,64074,65221,66259,66824,67313,70839,77125,81897,83433,105855,170743,170744,171285,232801,246746,268973,279572,319197,327957,332579,383619,384059,637515,17260,11433,11829,26365,268857,11816,17057,17969,217303…	Aif1,Btk,C3,C3ar1,C5ar1,Ccr1,Csf1r,Ctss,Cx3cr1,Fbn1,Fcer1g,Fcgr3,Cmklr1,Il16,Ldlr,Ly86,Mmp8,Pla2g5,Rac2,Spi1,Syk,Tiam1,Tlr4,Tyrobp,Nr1h3,Vav1,Pla2g7,Pik3cg,Unc93b1,Ccl24,Clec4n,Clec7a,Smoc2,Slc15a3,Camk2n1,Pycard,Inava,P2ry12,Il33,Tlr9,Trem2,Nckap1l,Tlr7,Tlr8,Havcr2,Lilra5,Cd300lf,Nlrc4,Tlr13,Gpr4,Scimp,Card9,Aim2,Tlr12,Nlrp1b,Mef2c,Acp5,Aqp4,Ceacam1,Nlrc3,Apoe,Klrb1a,Ncf1,Cd300a,A2m,Cd84,Il15,Cd…	89/-
8_Member	GO Biological Processes	GO:0032103	positive regulation of response to external stimulus	-15.106	-12.1865	11629,12229,12266,12267,12273,12768,12978,13040,13051,14118,14127,14131,14747,16170,16835,17084,17394,18784,19354,20375,20963,21844,21898,22177,22259,22324,27226,30955,54445,56221,56620,56644,64074,65221,66259,66824,67313,70839,77125,81897,83433,105855,170743,170744,171285,232801,246746,268973,279572,319197,327957,332579,383619,384059,637515	Aif1,Btk,C3,C3ar1,C5ar1,Ccr1,Csf1r,Ctss,Cx3cr1,Fbn1,Fcer1g,Fcgr3,Cmklr1,Il16,Ldlr,Ly86,Mmp8,Pla2g5,Rac2,Spi1,Syk,Tiam1,Tlr4,Tyrobp,Nr1h3,Vav1,Pla2g7,Pik3cg,Unc93b1,Ccl24,Clec4n,Clec7a,Smoc2,Slc15a3,Camk2n1,Pycard,Inava,P2ry12,Il33,Tlr9,Trem2,Nckap1l,Tlr7,Tlr8,Havcr2,Lilra5,Cd300lf,Nlrc4,Tlr13,Gpr4,Scimp,Card9,Aim2,Tlr12,Nlrp1b	55/617
8_Member	GO Biological Processes	GO:0031349	positive regulation of defense response	-11.805	-9.2059	12229,12266,12978,13040,14127,14131,16170,16835,17260,17394,18784,20375,20963,21898,22177,22259,22324,30955,54445,56221,56620,56644,65221,66259,66824,67313,77125,81897,83433,170743,170744,171285,232801,246746,268973,279572,319197,327957,332579,383619,384059,637515	Btk,C3,Csf1r,Ctss,Fcer1g,Fcgr3,Il16,Ldlr,Mef2c,Mmp8,Pla2g5,Spi1,Syk,Tlr4,Tyrobp,Nr1h3,Vav1,Pik3cg,Unc93b1,Ccl24,Clec4n,Clec7a,Slc15a3,Camk2n1,Pycard,Inava,Il33,Tlr9,Trem2,Tlr7,Tlr8,Havcr2,Lilra5,Cd300lf,Nlrc4,Tlr13,Gpr4,Scimp,Card9,Aim2,Tlr12,Nlrp1b	42/465
8_Member	GO Biological Processes	GO:0032652	regulation of interleukin-1 production	-8.32252	-6.0777	11433,11829,13051,16170,21898,22177,26365,56644,66824,67313,83433,170744,171285,232801,268857,268973,383619,637515	Acp5,Aqp4,Cx3cr1,Il16,Tlr4,Tyrobp,Ceacam1,Clec7a,Pycard,Inava,Trem2,Tlr8,Havcr2,Lilra5,Nlrc3,Nlrc4,Aim2,Nlrp1b	18/128
8_Member	GO Biological Processes	GO:0002758	innate immune response-activating signaling pathway	-8.21309	-5.98062	20963,21898,22177,54445,56620,56644,66824,67313,81897,170743,170744,171285,246746,279572,327957,383619,384059,637515	Syk,Tlr4,Tyrobp,Unc93b1,Clec4n,Clec7a,Pycard,Inava,Tlr9,Tlr7,Tlr8,Havcr2,Cd300lf,Tlr13,Scimp,Aim2,Tlr12,Nlrp1b	18/130
8_Member	GO Biological Processes	GO:0045088	regulation of innate immune response	-7.6694	-5.49744	11816,12229,12768,17057,17969,18784,20375,20963,21898,22177,22259,22324,26365,54445,56620,56644,65221,66824,67313,81897,83433,170743,170744,171285,217303,232345,246746,268857,268973,279572,327957,332579,383619,384059,637515	Apoe,Btk,Ccr1,Klrb1a,Ncf1,Pla2g5,Spi1,Syk,Tlr4,Tyrobp,Nr1h3,Vav1,Ceacam1,Unc93b1,Clec4n,Clec7a,Slc15a3,Pycard,Inava,Tlr9,Trem2,Tlr7,Tlr8,Havcr2,Cd300a,A2m,Cd300lf,Nlrc3,Nlrc4,Tlr13,Scimp,Card9,Aim2,Tlr12,Nlrp1b	35/472
8_Member	GO Biological Processes	GO:0032651	regulation of interleukin-1 beta production	-7.02022	-4.91974	11433,11829,13051,21898,22177,56644,66824,67313,83433,170744,232801,268857,268973,383619,637515	Acp5,Aqp4,Cx3cr1,Tlr4,Tyrobp,Clec7a,Pycard,Inava,Trem2,Tlr8,Lilra5,Nlrc3,Nlrc4,Aim2,Nlrp1b	15/107
8_Member	GO Biological Processes	GO:0002831	regulation of response to biotic stimulus	-7.01725	-4.91974	11816,12229,12523,12768,16168,17057,17084,17969,18784,20375,20963,21898,22177,22259,22324,26365,54445,56620,56644,65221,66824,67313,81897,83433,170743,170744,171285,217303,232345,246746,268857,268973,279572,327957,332579,383619,384059,637515	Apoe,Btk,Cd84,Ccr1,Il15,Klrb1a,Ly86,Ncf1,Pla2g5,Spi1,Syk,Tlr4,Tyrobp,Nr1h3,Vav1,Ceacam1,Unc93b1,Clec4n,Clec7a,Slc15a3,Pycard,Inava,Tlr9,Trem2,Tlr7,Tlr8,Havcr2,Cd300a,A2m,Cd300lf,Nlrc3,Nlrc4,Tlr13,Scimp,Card9,Aim2,Tlr12,Nlrp1b	38/572
8_Member	GO Biological Processes	GO:0002218	activation of innate immune response	-6.96932	-4.88065	20963,21898,22177,54445,56620,56644,66824,67313,81897,170743,170744,171285,246746,268973,279572,327957,383619,384059,637515	Syk,Tlr4,Tyrobp,Unc93b1,Clec4n,Clec7a,Pycard,Inava,Tlr9,Tlr7,Tlr8,Havcr2,Cd300lf,Nlrc4,Tlr13,Scimp,Aim2,Tlr12,Nlrp1b	19/173
8_Member	GO Biological Processes	GO:0045089	positive regulation of innate immune response	-6.47221	-4.44335	12229,18784,20375,20963,21898,22177,22259,22324,54445,56620,56644,65221,66824,67313,81897,170743,170744,171285,246746,268973,279572,327957,332579,383619,384059,637515	Btk,Pla2g5,Spi1,Syk,Tlr4,Tyrobp,Nr1h3,Vav1,Unc93b1,Clec4n,Clec7a,Slc15a3,Pycard,Inava,Tlr9,Tlr7,Tlr8,Havcr2,Cd300lf,Nlrc4,Tlr13,Scimp,Card9,Aim2,Tlr12,Nlrp1b	26/325
8_Member	GO Biological Processes	GO:0002221	pattern recognition receptor signaling pathway	-6.40316	-4.38682	21898,54445,56644,66824,67313,81897,170743,170744,171285,246746,279572,327957,383619,384059,637515	Tlr4,Unc93b1,Clec7a,Pycard,Inava,Tlr9,Tlr7,Tlr8,Havcr2,Cd300lf,Tlr13,Scimp,Aim2,Tlr12,Nlrp1b	15/119
8_Member	GO Biological Processes	GO:0002833	positive regulation of response to biotic stimulus	-6.28684	-4.27784	12229,17084,18784,20375,20963,21898,22177,22259,22324,54445,56620,56644,65221,66824,67313,81897,170743,170744,171285,246746,268973,279572,327957,332579,383619,384059,637515	Btk,Ly86,Pla2g5,Spi1,Syk,Tlr4,Tyrobp,Nr1h3,Vav1,Unc93b1,Clec4n,Clec7a,Slc15a3,Pycard,Inava,Tlr9,Tlr7,Tlr8,Havcr2,Cd300lf,Nlrc4,Tlr13,Scimp,Card9,Aim2,Tlr12,Nlrp1b	27/354
8_Member	GO Biological Processes	GO:0002224	toll-like receptor signaling pathway	-6.22297	-4.22356	21898,54445,81897,170743,170744,246746,279572,327957,384059	Tlr4,Unc93b1,Tlr9,Tlr7,Tlr8,Cd300lf,Tlr13,Scimp,Tlr12	9/40
8_Member	GO Biological Processes	GO:0032732	positive regulation of interleukin-1 production	-5.94068	-3.97329	16170,21898,22177,56644,66824,67313,170744,171285,232801,268973,383619,637515	Il16,Tlr4,Tyrobp,Clec7a,Pycard,Inava,Tlr8,Havcr2,Lilra5,Nlrc4,Aim2,Nlrp1b	12/82
8_Member	GO Biological Processes	GO:0002753	cytoplasmic pattern recognition receptor signaling pathway	-5.80899	-3.85463	21898,54445,66824,67313,81897,170743,170744,171285,279572,327957,637515	Tlr4,Unc93b1,Pycard,Inava,Tlr9,Tlr7,Tlr8,Havcr2,Tlr13,Scimp,Nlrp1b	11/70
8_Member	GO Biological Processes	GO:0032677	regulation of interleukin-8 production	-5.50431	-3.59656	18106,19264,20963,21898,56644,66824,81897,170743,170744,269855,319430	Cd244a,Ptprc,Syk,Tlr4,Clec7a,Pycard,Tlr9,Tlr7,Tlr8,Ssc5d,C5ar2	11/75
8_Member	Reactome Gene Sets	R-MMU-1679131	Trafficking and processing of endosomal TLR	-5.3564	-3.46929	13040,54445,81897,170743,170744	Ctss,Unc93b1,Tlr9,Tlr7,Tlr8	5/11
8_Member	GO Biological Processes	GO:0140894	endolysosomal toll-like receptor signaling pathway	-5.17681	-3.3129	54445,81897,170743,170744,171285,279572,327957	Unc93b1,Tlr9,Tlr7,Tlr8,Havcr2,Tlr13,Scimp	7/29
8_Member	GO Biological Processes	GO:0032731	positive regulation of interleukin-1 beta production	-4.95184	-3.12455	21898,22177,56644,66824,67313,170744,232801,268973,383619,637515	Tlr4,Tyrobp,Clec7a,Pycard,Inava,Tlr8,Lilra5,Nlrc4,Aim2,Nlrp1b	10/70
8_Member	GO Biological Processes	GO:0032647	regulation of interferon-alpha production	-4.77809	-2.97292	21898,81897,170743,170744,171285,215243,268857	Tlr4,Tlr9,Tlr7,Tlr8,Havcr2,Traf3ip3,Nlrc3	7/33
8_Member	GO Biological Processes	GO:0032649	regulation of type II interferon production	-4.34818	-2.60352	15900,16792,18106,21898,56644,66824,74048,74131,77125,81897,170743,170744,171285	Irf8,Laptm5,Cd244a,Tlr4,Clec7a,Pycard,Vsir,Sash3,Il33,Tlr9,Tlr7,Tlr8,Havcr2	13/135
8_Member	GO Biological Processes	GO:0032757	positive regulation of interleukin-8 production	-3.96115	-2.29036	18106,20963,21898,56644,66824,81897,170743,170744	Cd244a,Syk,Tlr4,Clec7a,Pycard,Tlr9,Tlr7,Tlr8	8/58
8_Member	GO Biological Processes	GO:0007249	canonical NF-kappaB signal transduction	-3.80512	-2.16409	21898,81897,108723,170743,170744,212937,268857	Tlr4,Tlr9,Card11,Tlr7,Tlr8,Tifab,Nlrc3	7/46
8_Member	GO Biological Processes	GO:0032729	positive regulation of type II interferon production	-3.79367	-2.16221	15900,18106,21898,56644,66824,74131,81897,170743,170744,171285	Irf8,Cd244a,Tlr4,Clec7a,Pycard,Sash3,Tlr9,Tlr7,Tlr8,Havcr2	10/95
8_Member	GO Biological Processes	GO:0032479	regulation of type I interferon production	-3.69619	-2.07778	15900,20963,21898,22177,27056,66824,81897,170743,170744,171285,215243,268857	Irf8,Syk,Tlr4,Tyrobp,Irf5,Pycard,Tlr9,Tlr7,Tlr8,Havcr2,Traf3ip3,Nlrc3	12/136
8_Member	GO Biological Processes	GO:0030522	intracellular receptor signaling pathway	-3.22739	-1.70272	18600,21898,54445,66824,67313,81897,170743,170744,171285,279572,327957,637515	Padi2,Tlr4,Unc93b1,Pycard,Inava,Tlr9,Tlr7,Tlr8,Havcr2,Tlr13,Scimp,Nlrp1b	12/153
8_Member	GO Biological Processes	GO:0032727	positive regulation of interferon-alpha production	-3.18509	-1.66774	21898,81897,170743,170744,215243	Tlr4,Tlr9,Tlr7,Tlr8,Traf3ip3	5/28
8_Member	Reactome Gene Sets	R-MMU-168898	Toll-like Receptor Cascades	-3.03639	-1.54978	13040,16414,17084,20203,21898,26399,26414,54445,81897,170743,170744	Ctss,Itgb2,Ly86,S100b,Tlr4,Map2k6,Mapk10,Unc93b1,Tlr9,Tlr7,Tlr8	11/139
8_Member	GO Biological Processes	GO:1901222	regulation of non-canonical NF-kappaB signal transduction	-3.03308	-1.5472	16792,20375,21898,66824,81897,83433,170743,171285,268857	Laptm5,Spi1,Tlr4,Pycard,Tlr9,Trem2,Tlr7,Havcr2,Nlrc3	9/98
8_Member	GO Biological Processes	GO:1901224	positive regulation of non-canonical NF-kappaB signal transduction	-2.7202	-1.30095	16792,21898,66824,81897,83433,170743,171285	Laptm5,Tlr4,Pycard,Tlr9,Trem2,Tlr7,Havcr2	7/69
8_Member	GO Biological Processes	GO:0032648	regulation of interferon-beta production	-2.61342	-1.21726	21898,66824,81897,170743,170744,215243,268857	Tlr4,Pycard,Tlr9,Tlr7,Tlr8,Traf3ip3,Nlrc3	7/72
8_Member	KEGG Pathway	mmu04620	Toll-like receptor signaling pathway - Mus musculus (house mouse)	-2.2766	-0.95376	18710,21898,26399,26414,27056,81897,170743,170744	Pik3r3,Tlr4,Map2k6,Mapk10,Irf5,Tlr9,Tlr7,Tlr8	8/104
8_Member	GO Biological Processes	GO:0032481	positive regulation of type I interferon production	-2.18381	-0.8786	20963,21898,27056,81897,170743,170744,215243	Syk,Tlr4,Irf5,Tlr9,Tlr7,Tlr8,Traf3ip3	7/86
8_Member	GO Biological Processes	GO:0009615	response to virus	-2.1788	-0.874554	16411,18987,19264,27056,54445,66824,77125,81897,170743,170744,213002,215243,279572,332579,383619,545030,637515	Itgax,Pou2f2,Ptprc,Irf5,Unc93b1,Pycard,Il33,Tlr9,Tlr7,Tlr8,Ifitm6,Traf3ip3,Tlr13,Card9,Aim2,Wdfy4,Nlrp1b	17/338
8_Member	GO Biological Processes	GO:0051607	defense response to virus	-2.00591	-0.742315	16411,19264,27056,54445,66824,77125,81897,170743,170744,213002,215243,332579,383619,637515	Itgax,Ptprc,Irf5,Unc93b1,Pycard,Il33,Tlr9,Tlr7,Tlr8,Ifitm6,Traf3ip3,Card9,Aim2,Nlrp1b	14/269
9_Summary	GO Biological Processes	GO:0002274	myeloid leukocyte activation	-14.8148	-11.9147	11629,12229,12259,12273,12506,12978,13051,13421,14127,14131,16168,16409,16822,18106,20375,20963,21898,22177,66824,74734,77125,81897,83433,94176,170741,171285,217303,246256,380732,12721,15284,15900,16408,18826,20849,54519,56644,321019	Aif1,Btk,C1qa,C5ar1,Cd48,Csf1r,Cx3cr1,Dnase1l3,Fcer1g,Fcgr3,Il15,Itgam,Lcp2,Cd244a,Spi1,Syk,Tlr4,Tyrobp,Pycard,Rhoh,Il33,Tlr9,Trem2,Dock2,Pilrb1,Havcr2,Cd300a,Fcgr4,Milr1,Coro1a,Hlx,Irf8,Itgal,Lcp1,Stat4,Apbb1ip,Clec7a,Gpr183	38/-
9_Member	GO Biological Processes	GO:0002274	myeloid leukocyte activation	-14.8148	-11.9147	11629,12229,12259,12273,12506,12978,13051,13421,14127,14131,16168,16409,16822,18106,20375,20963,21898,22177,66824,74734,77125,81897,83433,94176,170741,171285,217303,246256,380732	Aif1,Btk,C1qa,C5ar1,Cd48,Csf1r,Cx3cr1,Dnase1l3,Fcer1g,Fcgr3,Il15,Itgam,Lcp2,Cd244a,Spi1,Syk,Tlr4,Tyrobp,Pycard,Rhoh,Il33,Tlr9,Trem2,Dock2,Pilrb1,Havcr2,Cd300a,Fcgr4,Milr1	29/177
9_Member	GO Biological Processes	GO:0002366	leukocyte activation involved in immune response	-9.0411	-6.71877	12229,12721,13421,14127,15284,15900,16408,18106,18826,20375,20849,20963,21898,22177,54519,56644,66824,77125,83433,94176,171285,217303,246256,321019,380732	Btk,Coro1a,Dnase1l3,Fcer1g,Hlx,Irf8,Itgal,Cd244a,Lcp1,Spi1,Stat4,Syk,Tlr4,Tyrobp,Apbb1ip,Clec7a,Pycard,Il33,Trem2,Dock2,Havcr2,Cd300a,Fcgr4,Gpr183,Milr1	25/226
9_Member	GO Biological Processes	GO:0002263	cell activation involved in immune response	-8.88118	-6.57356	12229,12721,13421,14127,15284,15900,16408,18106,18826,20375,20849,20963,21898,22177,54519,56644,66824,77125,83433,94176,171285,217303,246256,321019,380732	Btk,Coro1a,Dnase1l3,Fcer1g,Hlx,Irf8,Itgal,Cd244a,Lcp1,Spi1,Stat4,Syk,Tlr4,Tyrobp,Apbb1ip,Clec7a,Pycard,Il33,Trem2,Dock2,Havcr2,Cd300a,Fcgr4,Gpr183,Milr1	25/230
9_Member	GO Biological Processes	GO:0002275	myeloid cell activation involved in immune response	-6.18082	-4.18614	12229,13421,14127,20963,22177,66824,77125,83433,94176,171285,217303,380732	Btk,Dnase1l3,Fcer1g,Syk,Tyrobp,Pycard,Il33,Trem2,Dock2,Havcr2,Cd300a,Milr1	12/78
9_Member	GO Biological Processes	GO:0002285	lymphocyte activation involved in immune response	-3.81985	-2.17499	12721,14127,15284,15900,16408,18106,18826,20375,20849,21898,54519,246256,321019	Coro1a,Fcer1g,Hlx,Irf8,Itgal,Cd244a,Lcp1,Spi1,Stat4,Tlr4,Apbb1ip,Fcgr4,Gpr183	13/152
10_Summary	GO Biological Processes	GO:0006909	phagocytosis	-14.7357	-11.854	11629,12721,14127,14131,15162,15900,16408,16409,16414,16835,17970,17972,18784,20288,21817,21898,22177,22259,22324,56644,83433,104759,232201,233571,246177,320832,668218,11423,11816,14412,15559,16154,16513,17533,17986,19200,20512,20963,21366,26365,30955,65221,66102,66824,67547,70785,71145,74152,74342,81905,94176,170790,211480,217303,225579,232975,246256,12266,12273	Aif1,Coro1a,Fcer1g,Fcgr3,Hck,Irf8,Itgal,Itgam,Itgb2,Ldlr,Ncf2,Ncf4,Pla2g5,Msr1,Tgm2,Tlr4,Tyrobp,Nr1h3,Vav1,Clec7a,Trem2,Pld4,Arhgap25,P2ry6,Myo1g,Sirpb1a,Bin2,Ache,Apoe,Slc6a13,Htr2b,Il10ra,Kcnj10,Mrc1,Ndp,Pstpip1,Slc1a3,Syk,Slc6a6,Ceacam1,Pik3cg,Slc15a3,Cxcl16,Pycard,Slc39a8,Dennd1c,Scara5,Stra6l,Lrrtm1,Cacng8,Dock2,Mlc1,Kcnj14,Cd300a,Slc27a6,Atp1a3,Fcgr4,C3,C5ar1	59/-
10_Member	GO Biological Processes	GO:0006909	phagocytosis	-14.7357	-11.854	11629,12721,14127,14131,15162,15900,16408,16409,16414,16835,17970,17972,18784,20288,21817,21898,22177,22259,22324,56644,83433,104759,232201,233571,246177,320832,668218	Aif1,Coro1a,Fcer1g,Fcgr3,Hck,Irf8,Itgal,Itgam,Itgb2,Ldlr,Ncf2,Ncf4,Pla2g5,Msr1,Tgm2,Tlr4,Tyrobp,Nr1h3,Vav1,Clec7a,Trem2,Pld4,Arhgap25,P2ry6,Myo1g,Sirpb1a,Bin2	27/152
10_Member	GO Biological Processes	GO:0098657	import into cell	-14.5532	-11.6921	11423,11629,11816,12721,14127,14131,14412,15162,15559,15900,16154,16408,16409,16414,16513,16835,17533,17970,17972,17986,18784,19200,20288,20512,20963,21366,21817,21898,22177,22259,22324,26365,30955,56644,65221,66102,66824,67547,70785,71145,74152,74342,81905,83433,94176,104759,170790,211480,217303,225579,232201,232975,233571,246177,246256,320832,668218	Ache,Aif1,Apoe,Coro1a,Fcer1g,Fcgr3,Slc6a13,Hck,Htr2b,Irf8,Il10ra,Itgal,Itgam,Itgb2,Kcnj10,Ldlr,Mrc1,Ncf2,Ncf4,Ndp,Pla2g5,Pstpip1,Msr1,Slc1a3,Syk,Slc6a6,Tgm2,Tlr4,Tyrobp,Nr1h3,Vav1,Ceacam1,Pik3cg,Clec7a,Slc15a3,Cxcl16,Pycard,Slc39a8,Dennd1c,Scara5,Stra6l,Lrrtm1,Cacng8,Trem2,Dock2,Pld4,Mlc1,Kcnj14,Cd300a,Slc27a6,Arhgap25,Atp1a3,P2ry6,Myo1g,Fcgr4,Sirpb1a,Bin2	57/677
10_Member	GO Biological Processes	GO:0006897	endocytosis	-13.938	-11.1233	11423,11629,11816,12721,14127,14131,15162,15559,15900,16154,16408,16409,16414,16835,17533,17970,17972,17986,18784,19200,20288,20963,21817,21898,22177,22259,22324,26365,30955,56644,66102,66824,70785,71145,74342,81905,83433,94176,104759,170790,217303,232201,233571,246177,246256,320832,668218	Ache,Aif1,Apoe,Coro1a,Fcer1g,Fcgr3,Hck,Htr2b,Irf8,Il10ra,Itgal,Itgam,Itgb2,Ldlr,Mrc1,Ncf2,Ncf4,Ndp,Pla2g5,Pstpip1,Msr1,Syk,Tgm2,Tlr4,Tyrobp,Nr1h3,Vav1,Ceacam1,Pik3cg,Clec7a,Cxcl16,Pycard,Dennd1c,Scara5,Lrrtm1,Cacng8,Trem2,Dock2,Pld4,Mlc1,Cd300a,Arhgap25,P2ry6,Myo1g,Fcgr4,Sirpb1a,Bin2	47/496
10_Member	GO Biological Processes	GO:0006911	phagocytosis, engulfment	-6.5155	-4.47895	11629,14127,14131,16409,16414,20288,56644,83433,232201,668218	Aif1,Fcer1g,Fcgr3,Itgam,Itgb2,Msr1,Clec7a,Trem2,Arhgap25,Bin2	10/48
10_Member	GO Biological Processes	GO:0097242	amyloid-beta clearance	-5.92276	-3.95975	12266,12273,16409,16414,16835,20288,83433	C3,C5ar1,Itgam,Itgb2,Ldlr,Msr1,Trem2	7/23
10_Member	GO Biological Processes	GO:0099024	plasma membrane invagination	-5.78559	-3.83336	11629,14127,14131,16409,16414,20288,56644,83433,232201,668218	Aif1,Fcer1g,Fcgr3,Itgam,Itgb2,Msr1,Clec7a,Trem2,Arhgap25,Bin2	10/57
10_Member	GO Biological Processes	GO:0010324	membrane invagination	-5.31029	-3.43045	11629,14127,14131,16409,16414,20288,56644,83433,232201,668218	Aif1,Fcer1g,Fcgr3,Itgam,Itgb2,Msr1,Clec7a,Trem2,Arhgap25,Bin2	10/64
11_Summary	GO Biological Processes	GO:0002252	immune effector process	-13.6303	-10.8456	11421,12229,12259,12260,12262,12266,12268,12274,12721,12983,12984,13036,13421,14127,14131,14961,14998,15170,15284,15900,16331,16408,17969,18106,18826,18987,20375,20849,20963,21898,22177,54445,54519,56644,66824,69583,74131,77125,83433,94176,98365,171285,217303,246177,246256,321019,332579,380732,625018,12267,12504,12523,13051,13733,14969,14999,17260,18751,24099,56620,239743	Ace,Btk,C1qa,C1qb,C1qc,C3,C4b,C6,Coro1a,Csf2rb,Csf2rb2,Ctsh,Dnase1l3,Fcer1g,Fcgr3,H2-Ab1,H2-DMa,Ptpn6,Hlx,Irf8,Inpp5d,Itgal,Ncf1,Cd244a,Lcp1,Pou2f2,Spi1,Stat4,Syk,Tlr4,Tyrobp,Unc93b1,Apbb1ip,Clec7a,Pycard,Tnfsf13,Sash3,Il33,Trem2,Dock2,Slamf9,Havcr2,Cd300a,Myo1g,Fcgr4,Gpr183,Card9,Milr1,C4a,C3ar1,Cd4,Cd84,Cx3cr1,Adgre1,H2-Eb1,H2-DMb1,Mef2c,Prkcb,Tnfsf13b,Clec4n,Klhl6	61/-
11_Member	GO Biological Processes	GO:0002252	immune effector process	-13.6303	-10.8456	11421,12229,12259,12260,12262,12266,12268,12274,12721,12983,12984,13036,13421,14127,14131,14961,14998,15170,15284,15900,16331,16408,17969,18106,18826,18987,20375,20849,20963,21898,22177,54445,54519,56644,66824,69583,74131,77125,83433,94176,98365,171285,217303,246177,246256,321019,332579,380732,625018	Ace,Btk,C1qa,C1qb,C1qc,C3,C4b,C6,Coro1a,Csf2rb,Csf2rb2,Ctsh,Dnase1l3,Fcer1g,Fcgr3,H2-Ab1,H2-DMa,Ptpn6,Hlx,Irf8,Inpp5d,Itgal,Ncf1,Cd244a,Lcp1,Pou2f2,Spi1,Stat4,Syk,Tlr4,Tyrobp,Unc93b1,Apbb1ip,Clec7a,Pycard,Tnfsf13,Sash3,Il33,Trem2,Dock2,Slamf9,Havcr2,Cd300a,Myo1g,Fcgr4,Gpr183,Card9,Milr1,C4a	49/545
11_Member	GO Biological Processes	GO:0002250	adaptive immune response	-8.95905	-6.64658	12229,12259,12260,12262,12266,12267,12268,12504,12523,12983,12984,13036,13051,13733,14127,14131,14961,14969,14998,14999,15284,16331,17260,18106,18751,18987,20849,20963,24099,54445,56620,69583,74131,171285,239743,246177,246256,321019,332579	Btk,C1qa,C1qb,C1qc,C3,C3ar1,C4b,Cd4,Cd84,Csf2rb,Csf2rb2,Ctsh,Cx3cr1,Adgre1,Fcer1g,Fcgr3,H2-Ab1,H2-Eb1,H2-DMa,H2-DMb1,Hlx,Inpp5d,Mef2c,Cd244a,Prkcb,Pou2f2,Stat4,Syk,Tnfsf13b,Unc93b1,Clec4n,Tnfsf13,Sash3,Havcr2,Klhl6,Myo1g,Fcgr4,Gpr183,Card9	39/506
11_Member	GO Biological Processes	GO:0002460	adaptive immune response based on somatic recombination of immune receptors built from immunoglobulin superfamily domains	-6.73696	-4.68995	12229,12259,12260,12262,12266,12267,12268,12983,12984,13036,14127,14131,14961,14998,15284,16331,17260,18987,20849,24099,54445,69583,74131,239743,246177,246256,332579	Btk,C1qa,C1qb,C1qc,C3,C3ar1,C4b,Csf2rb,Csf2rb2,Ctsh,Fcer1g,Fcgr3,H2-Ab1,H2-DMa,Hlx,Inpp5d,Mef2c,Pou2f2,Stat4,Tnfsf13b,Unc93b1,Tnfsf13,Sash3,Klhl6,Myo1g,Fcgr4,Card9	27/336
11_Member	GO Biological Processes	GO:0002443	leukocyte mediated immunity	-6.61843	-4.57668	11421,12229,12259,12260,12262,12266,12268,12721,12983,12984,13036,14127,14131,14961,14998,15170,16331,17969,18987,20963,54445,69583,74131,98365,217303,246177,246256,332579,380732	Ace,Btk,C1qa,C1qb,C1qc,C3,C4b,Coro1a,Csf2rb,Csf2rb2,Ctsh,Fcer1g,Fcgr3,H2-Ab1,H2-DMa,Ptpn6,Inpp5d,Ncf1,Pou2f2,Syk,Unc93b1,Tnfsf13,Sash3,Slamf9,Cd300a,Myo1g,Fcgr4,Card9,Milr1	29/384
11_Member	GO Biological Processes	GO:0002449	lymphocyte mediated immunity	-4.9975	-3.16052	12229,12259,12260,12262,12266,12268,12721,12983,12984,13036,14127,14131,14961,14998,15170,16331,18987,54445,69583,74131,246177,246256,332579	Btk,C1qa,C1qb,C1qc,C3,C4b,Coro1a,Csf2rb,Csf2rb2,Ctsh,Fcer1g,Fcgr3,H2-Ab1,H2-DMa,Ptpn6,Inpp5d,Pou2f2,Unc93b1,Tnfsf13,Sash3,Myo1g,Fcgr4,Card9	23/321
11_Member	GO Biological Processes	GO:0016064	immunoglobulin mediated immune response	-3.92139	-2.25712	12229,12259,12260,12262,12266,12268,12983,12984,14127,14131,14961,14998,16331,18987,69583,246256,332579	Btk,C1qa,C1qb,C1qc,C3,C4b,Csf2rb,Csf2rb2,Fcer1g,Fcgr3,H2-Ab1,H2-DMa,Inpp5d,Pou2f2,Tnfsf13,Fcgr4,Card9	17/234
11_Member	GO Biological Processes	GO:0019724	B cell mediated immunity	-3.81065	-2.16684	12229,12259,12260,12262,12266,12268,12983,12984,14127,14131,14961,14998,16331,18987,69583,246256,332579	Btk,C1qa,C1qb,C1qc,C3,C4b,Csf2rb,Csf2rb2,Fcer1g,Fcgr3,H2-Ab1,H2-DMa,Inpp5d,Pou2f2,Tnfsf13,Fcgr4,Card9	17/239
12_Summary	GO Biological Processes	GO:0040011	locomotion	-12.841	-10.1232	11689,12267,12273,12721,12768,12802,13051,14127,14131,14159,14747,14763,14811,16170,16409,16414,19204,19354,20293,20305,20308,20963,22324,30955,56221,58861,66102,80901,94176,98365,105855,140571,237847,252837,270152,319430,321019,668218,16408,20345,65256,76088,246177,319655,11513,15162,17969,18710,18751,18796,21844,22376,224129,11829,12265,14961,14969,15900,17533,21898,70789,213002,83433,12978,161…	Alox5,C3ar1,C5ar1,Coro1a,Ccr1,Cnr2,Cx3cr1,Fcer1g,Fcgr3,Fes,Cmklr1,Gpr37,Grin2a,Il16,Itgam,Itgb2,Ptafr,Rac2,Ccl12,Ccl6,Ccl9,Syk,Vav1,Pik3cg,Ccl24,Cysltr1,Cxcl16,Cxcr6,Dock2,Slamf9,Nckap1l,Plxnb3,Rtn4rl1,Ackr4,Jaml,C5ar2,Gpr183,Bin2,Itgal,Selplg,Asb2,Dock8,Myo1g,Podxl2,Adcy7,Hck,Ncf1,Pik3r3,Prkcb,Plcb2,Tiam1,Was,Adcy5,Aqp4,Ciita,H2-Ab1,H2-Eb1,Irf8,Mrc1,Tlr4,Kynu,Ifitm6,Trem2,Csf1r,Il10ra,Il2rg,Crhb…	73/-
12_Member	GO Biological Processes	GO:0040011	locomotion	-12.841	-10.1232	11689,12267,12273,12721,12768,12802,13051,14127,14131,14159,14747,14763,14811,16170,16409,16414,19204,19354,20293,20305,20308,20963,22324,30955,56221,58861,66102,80901,94176,98365,105855,140571,237847,252837,270152,319430,321019,668218	Alox5,C3ar1,C5ar1,Coro1a,Ccr1,Cnr2,Cx3cr1,Fcer1g,Fcgr3,Fes,Cmklr1,Gpr37,Grin2a,Il16,Itgam,Itgb2,Ptafr,Rac2,Ccl12,Ccl6,Ccl9,Syk,Vav1,Pik3cg,Ccl24,Cysltr1,Cxcl16,Cxcr6,Dock2,Slamf9,Nckap1l,Plxnb3,Rtn4rl1,Ackr4,Jaml,C5ar2,Gpr183,Bin2	38/359
12_Member	GO Biological Processes	GO:0006935	chemotaxis	-12.625	-9.93192	11689,12267,12273,12721,12768,12802,13051,14127,14131,14159,14747,16170,16409,16414,19204,19354,20293,20305,20308,20963,22324,30955,56221,58861,66102,80901,94176,98365,105855,140571,237847,252837,270152,319430,321019,668218	Alox5,C3ar1,C5ar1,Coro1a,Ccr1,Cnr2,Cx3cr1,Fcer1g,Fcgr3,Fes,Cmklr1,Il16,Itgam,Itgb2,Ptafr,Rac2,Ccl12,Ccl6,Ccl9,Syk,Vav1,Pik3cg,Ccl24,Cysltr1,Cxcl16,Cxcr6,Dock2,Slamf9,Nckap1l,Plxnb3,Rtn4rl1,Ackr4,Jaml,C5ar2,Gpr183,Bin2	36/329
12_Member	GO Biological Processes	GO:0042330	taxis	-12.5455	-9.88568	11689,12267,12273,12721,12768,12802,13051,14127,14131,14159,14747,16170,16409,16414,19204,19354,20293,20305,20308,20963,22324,30955,56221,58861,66102,80901,94176,98365,105855,140571,237847,252837,270152,319430,321019,668218	Alox5,C3ar1,C5ar1,Coro1a,Ccr1,Cnr2,Cx3cr1,Fcer1g,Fcgr3,Fes,Cmklr1,Il16,Itgam,Itgb2,Ptafr,Rac2,Ccl12,Ccl6,Ccl9,Syk,Vav1,Pik3cg,Ccl24,Cysltr1,Cxcl16,Cxcr6,Dock2,Slamf9,Nckap1l,Plxnb3,Rtn4rl1,Ackr4,Jaml,C5ar2,Gpr183,Bin2	36/331
12_Member	GO Biological Processes	GO:0030595	leukocyte chemotaxis	-10.6368	-8.14578	11689,12273,12721,12768,12802,13051,14127,14131,16170,16409,16414,20293,20305,20308,20963,22324,56221,66102,98365,105855,270152,321019	Alox5,C5ar1,Coro1a,Ccr1,Cnr2,Cx3cr1,Fcer1g,Fcgr3,Il16,Itgam,Itgb2,Ccl12,Ccl6,Ccl9,Syk,Vav1,Ccl24,Cxcl16,Slamf9,Nckap1l,Jaml,Gpr183	22/146
12_Member	GO Biological Processes	GO:0050900	leukocyte migration	-10.3058	-7.85686	11689,12273,12721,12768,12802,13051,14127,14131,16170,16408,16409,16414,20293,20305,20308,20345,20963,22324,56221,65256,66102,76088,98365,105855,246177,270152,319655,321019	Alox5,C5ar1,Coro1a,Ccr1,Cnr2,Cx3cr1,Fcer1g,Fcgr3,Il16,Itgal,Itgam,Itgb2,Ccl12,Ccl6,Ccl9,Selplg,Syk,Vav1,Ccl24,Asb2,Cxcl16,Dock8,Slamf9,Nckap1l,Myo1g,Jaml,Podxl2,Gpr183	28/247
12_Member	GO Biological Processes	GO:0060326	cell chemotaxis	-9.92631	-7.52179	11689,12273,12721,12768,12802,13051,14127,14131,16170,16409,16414,20293,20305,20308,20963,22324,56221,66102,80901,98365,105855,140571,252837,270152,321019,668218	Alox5,C5ar1,Coro1a,Ccr1,Cnr2,Cx3cr1,Fcer1g,Fcgr3,Il16,Itgam,Itgb2,Ccl12,Ccl6,Ccl9,Syk,Vav1,Ccl24,Cxcl16,Cxcr6,Slamf9,Nckap1l,Plxnb3,Ackr4,Jaml,Gpr183,Bin2	26/222
12_Member	WikiPathways	WP2292	Chemokine signaling pathway	-8.28138	-6.04072	11513,12768,13051,15162,17969,18710,18751,18796,19354,20293,20305,20308,21844,22324,22376,30955,56221,66102,80901,94176,224129	Adcy7,Ccr1,Cx3cr1,Hck,Ncf1,Pik3r3,Prkcb,Plcb2,Rac2,Ccl12,Ccl6,Ccl9,Tiam1,Vav1,Was,Pik3cg,Ccl24,Cxcl16,Cxcr6,Dock2,Adcy5	21/176
12_Member	KEGG Pathway	mmu04062	Chemokine signaling pathway - Mus musculus (house mouse)	-7.60617	-5.44122	11513,12768,13051,15162,17969,18710,18751,18796,19354,20293,20305,20308,21844,22324,22376,30955,56221,66102,80901,94176,224129	Adcy7,Ccr1,Cx3cr1,Hck,Ncf1,Pik3r3,Prkcb,Plcb2,Rac2,Ccl12,Ccl6,Ccl9,Tiam1,Vav1,Was,Pik3cg,Ccl24,Cxcl16,Cxcr6,Dock2,Adcy5	21/192
12_Member	GO Biological Processes	GO:0030593	neutrophil chemotaxis	-7.20851	-5.08653	12273,14127,14131,16409,16414,20293,20305,20308,20963,22324,56221,105855,270152	C5ar1,Fcer1g,Fcgr3,Itgam,Itgb2,Ccl12,Ccl6,Ccl9,Syk,Vav1,Ccl24,Nckap1l,Jaml	13/76
12_Member	GO Biological Processes	GO:0071621	granulocyte chemotaxis	-6.74001	-4.69034	12273,14127,14131,16409,16414,20293,20305,20308,20963,22324,56221,105855,270152	C5ar1,Fcer1g,Fcgr3,Itgam,Itgb2,Ccl12,Ccl6,Ccl9,Syk,Vav1,Ccl24,Nckap1l,Jaml	13/83
12_Member	GO Biological Processes	GO:1990266	neutrophil migration	-6.26184	-4.25713	12273,14127,14131,16409,16414,20293,20305,20308,20963,22324,56221,105855,270152	C5ar1,Fcer1g,Fcgr3,Itgam,Itgb2,Ccl12,Ccl6,Ccl9,Syk,Vav1,Ccl24,Nckap1l,Jaml	13/91
12_Member	GO Biological Processes	GO:0097530	granulocyte migration	-5.68496	-3.75331	12273,14127,14131,16409,16414,20293,20305,20308,20963,22324,56221,105855,270152	C5ar1,Fcer1g,Fcgr3,Itgam,Itgb2,Ccl12,Ccl6,Ccl9,Syk,Vav1,Ccl24,Nckap1l,Jaml	13/102
12_Member	GO Biological Processes	GO:0034341	response to type II interferon	-5.57468	-3.65918	11829,12265,14961,14969,15900,17533,20293,20305,20308,21898,22376,56221,66102,70789,213002	Aqp4,Ciita,H2-Ab1,H2-Eb1,Irf8,Mrc1,Ccl12,Ccl6,Ccl9,Tlr4,Was,Ccl24,Cxcl16,Kynu,Ifitm6	15/138
12_Member	GO Biological Processes	GO:0097529	myeloid leukocyte migration	-4.02703	-2.3461	12273,14127,14131,16409,16414,20293,20305,20308,20963,22324,56221,105855,270152	C5ar1,Fcer1g,Fcgr3,Itgam,Itgb2,Ccl12,Ccl6,Ccl9,Syk,Vav1,Ccl24,Nckap1l,Jaml	13/145
12_Member	GO Biological Processes	GO:1990868	response to chemokine	-3.90594	-2.25153	12768,13051,20293,20305,20308,56221,76088,80901,83433	Ccr1,Cx3cr1,Ccl12,Ccl6,Ccl9,Ccl24,Dock8,Cxcr6,Trem2	9/75
12_Member	GO Biological Processes	GO:1990869	cellular response to chemokine	-3.90594	-2.25153	12768,13051,20293,20305,20308,56221,76088,80901,83433	Ccr1,Cx3cr1,Ccl12,Ccl6,Ccl9,Ccl24,Dock8,Cxcr6,Trem2	9/75
12_Member	KEGG Pathway	mmu04061	Viral protein interaction with cytokine and cytokine receptor - Mus musculus (house mouse)	-3.79367	-2.16221	12768,12978,13051,16154,16186,20293,20305,20308,56221,252837	Ccr1,Csf1r,Cx3cr1,Il10ra,Il2rg,Ccl12,Ccl6,Ccl9,Ccl24,Ackr4	10/95
12_Member	GO Biological Processes	GO:0070098	chemokine-mediated signaling pathway	-3.60864	-2.00192	12768,13051,20293,20305,20308,56221,80901,83433	Ccr1,Cx3cr1,Ccl12,Ccl6,Ccl9,Ccl24,Cxcr6,Trem2	8/65
12_Member	GO Biological Processes	GO:0071346	cellular response to type II interferon	-3.27513	-1.73591	11829,14961,15900,17533,20293,20305,20308,21898,22376,56221	Aqp4,H2-Ab1,Irf8,Mrc1,Ccl12,Ccl6,Ccl9,Tlr4,Was,Ccl24	10/110
12_Member	GO Biological Processes	GO:0048247	lymphocyte chemotaxis	-3.18164	-1.66774	20293,20305,20308,56221,66102,321019	Ccl12,Ccl6,Ccl9,Ccl24,Cxcl16,Gpr183	6/42
12_Member	GO Biological Processes	GO:0071356	cellular response to tumor necrosis factor	-3.1523	-1.64018	12919,13051,14555,20293,20305,20308,24099,56221,66824,74614,239337,383619	Crhbp,Cx3cr1,Gpd1,Ccl12,Ccl6,Ccl9,Tnfsf13b,Ccl24,Pycard,Ocstamp,Adamts12,Aim2	12/156
12_Member	GO Biological Processes	GO:0034612	response to tumor necrosis factor	-3.13219	-1.62468	12919,13051,14555,20293,20305,20308,24099,56221,66102,66824,74614,239337,383619	Crhbp,Cx3cr1,Gpd1,Ccl12,Ccl6,Ccl9,Tnfsf13b,Ccl24,Cxcl16,Pycard,Ocstamp,Adamts12,Aim2	13/179
12_Member	GO Biological Processes	GO:0048245	eosinophil chemotaxis	-2.82738	-1.38899	20293,20305,20308,56221	Ccl12,Ccl6,Ccl9,Ccl24	4/20
12_Member	GO Biological Processes	GO:0072677	eosinophil migration	-2.74441	-1.3214	20293,20305,20308,56221	Ccl12,Ccl6,Ccl9,Ccl24	4/21
12_Member	GO Biological Processes	GO:0002548	monocyte chemotaxis	-2.01453	-0.750063	20293,20305,20308,56221	Ccl12,Ccl6,Ccl9,Ccl24	4/33
13_Summary	GO Biological Processes	GO:0043410	positive regulation of MAPK cascade	-12.0957	-9.46733	11816,12266,12273,12504,12523,12768,12978,14526,14763,15559,16792,17260,17948,18053,18212,18784,19264,19713,20293,20305,20308,20375,20963,21898,23963,26365,26382,26399,27261,30955,50490,56221,56636,56644,66824,67313,73230,81897,83433,171285,227289,232801,233571,321019,327957,332579,14114,15170,21844,51791,217303,279572,11602,12931,15163,16168,16414,56013,56620,66610,231125,11629,12954,13051,14118…	Apoe,C3,C5ar1,Cd4,Cd84,Ccr1,Csf1r,Gcg,Gpr37,Htr2b,Laptm5,Mef2c,Naip2,Ngfr,Ntrk2,Pla2g5,Ptprc,Ret,Ccl12,Ccl6,Ccl9,Spi1,Syk,Tlr4,Tenm1,Ceacam1,Fgd2,Map2k6,Dok3,Pik3cg,Nox4,Ccl24,Fgf21,Clec7a,Pycard,Inava,Bmper,Tlr9,Trem2,Havcr2,Gpbar1,Lilra5,P2ry6,Gpr183,Scimp,Card9,Fbln1,Ptpn6,Tiam1,Rgs14,Cd300a,Tlr13,Angpt4,Crlf1,Hcls1,Il15,Itgb2,Srcin1,Clec4n,Abi3,Zfyve28,Aif1,Cryaa,Cx3cr1,Fbn1,Pik3r3,Trf,Trpc6,…	77/-
13_Member	GO Biological Processes	GO:0043410	positive regulation of MAPK cascade	-12.0957	-9.46733	11816,12266,12273,12504,12523,12768,12978,14526,14763,15559,16792,17260,17948,18053,18212,18784,19264,19713,20293,20305,20308,20375,20963,21898,23963,26365,26382,26399,27261,30955,50490,56221,56636,56644,66824,67313,73230,81897,83433,171285,227289,232801,233571,321019,327957,332579	Apoe,C3,C5ar1,Cd4,Cd84,Ccr1,Csf1r,Gcg,Gpr37,Htr2b,Laptm5,Mef2c,Naip2,Ngfr,Ntrk2,Pla2g5,Ptprc,Ret,Ccl12,Ccl6,Ccl9,Spi1,Syk,Tlr4,Tenm1,Ceacam1,Fgd2,Map2k6,Dok3,Pik3cg,Nox4,Ccl24,Fgf21,Clec7a,Pycard,Inava,Bmper,Tlr9,Trem2,Havcr2,Gpbar1,Lilra5,P2ry6,Gpr183,Scimp,Card9	46/536
13_Member	GO Biological Processes	GO:0043408	regulation of MAPK cascade	-10.2615	-7.83218	11816,12266,12273,12504,12523,12768,12978,14114,14526,14763,15170,15559,16792,17260,17948,18053,18212,18784,19264,19713,20293,20305,20308,20375,20963,21844,21898,23963,26365,26382,26399,27261,30955,50490,51791,56221,56636,56644,66824,67313,73230,81897,83433,171285,217303,227289,232801,233571,279572,321019,327957,332579	Apoe,C3,C5ar1,Cd4,Cd84,Ccr1,Csf1r,Fbln1,Gcg,Gpr37,Ptpn6,Htr2b,Laptm5,Mef2c,Naip2,Ngfr,Ntrk2,Pla2g5,Ptprc,Ret,Ccl12,Ccl6,Ccl9,Spi1,Syk,Tiam1,Tlr4,Tenm1,Ceacam1,Fgd2,Map2k6,Dok3,Pik3cg,Nox4,Rgs14,Ccl24,Fgf21,Clec7a,Pycard,Inava,Bmper,Tlr9,Trem2,Havcr2,Cd300a,Gpbar1,Lilra5,P2ry6,Tlr13,Gpr183,Scimp,Card9	52/742
13_Member	GO Biological Processes	GO:0070372	regulation of ERK1 and ERK2 cascade	-10.1021	-7.68533	11816,12266,12273,12504,12768,12978,14114,14526,15170,15559,18784,19264,20293,20305,20308,20963,21844,21898,26365,50490,51791,56221,56636,66824,73230,81897,83433,171285,227289,233571,321019,327957,332579	Apoe,C3,C5ar1,Cd4,Ccr1,Csf1r,Fbln1,Gcg,Ptpn6,Htr2b,Pla2g5,Ptprc,Ccl12,Ccl6,Ccl9,Syk,Tiam1,Tlr4,Ceacam1,Nox4,Rgs14,Ccl24,Fgf21,Pycard,Bmper,Tlr9,Trem2,Havcr2,Gpbar1,P2ry6,Gpr183,Scimp,Card9	33/343
13_Member	GO Biological Processes	GO:0070374	positive regulation of ERK1 and ERK2 cascade	-9.18068	-6.83264	11816,12266,12273,12504,12768,12978,14526,15559,18784,19264,20293,20305,20308,21898,50490,56221,56636,66824,73230,83433,171285,227289,233571,321019,327957,332579	Apoe,C3,C5ar1,Cd4,Ccr1,Csf1r,Gcg,Htr2b,Pla2g5,Ptprc,Ccl12,Ccl6,Ccl9,Tlr4,Nox4,Ccl24,Fgf21,Pycard,Bmper,Trem2,Havcr2,Gpbar1,P2ry6,Gpr183,Scimp,Card9	26/240
13_Member	GO Biological Processes	GO:0050730	regulation of peptidyl-tyrosine phosphorylation	-4.96576	-3.13366	11602,12504,12931,12978,15163,15170,16168,16414,19264,20963,21898,50490,56013,56620,56644,66610,83433,217303,231125,232801	Angpt4,Cd4,Crlf1,Csf1r,Hcls1,Ptpn6,Il15,Itgb2,Ptprc,Syk,Tlr4,Nox4,Srcin1,Clec4n,Clec7a,Abi3,Trem2,Cd300a,Zfyve28,Lilra5	20/256
13_Member	GO Biological Processes	GO:0042327	positive regulation of phosphorylation	-4.75771	-2.95675	11602,11629,12266,12504,12931,12954,12978,13051,14118,14526,15163,15559,16168,18212,18710,19264,19713,20963,21898,22041,22068,23963,26365,26382,26399,30955,50490,56013,56620,56636,56644,66610,68655,69592,83433,103988,105855,231633,232801	Angpt4,Aif1,C3,Cd4,Crlf1,Cryaa,Csf1r,Cx3cr1,Fbn1,Gcg,Hcls1,Htr2b,Il15,Ntrk2,Pik3r3,Ptprc,Ret,Syk,Tlr4,Trf,Trpc6,Tenm1,Ceacam1,Fgd2,Map2k6,Pik3cg,Nox4,Srcin1,Clec4n,Fgf21,Clec7a,Abi3,Fndc1,Odam,Trem2,Gck,Nckap1l,Tmem119,Lilra5	39/738
13_Member	GO Biological Processes	GO:0050731	positive regulation of peptidyl-tyrosine phosphorylation	-4.7138	-2.92176	11602,12504,12931,12978,15163,16168,19264,20963,21898,50490,56013,56620,56644,66610,83433,232801	Angpt4,Cd4,Crlf1,Csf1r,Hcls1,Il15,Ptprc,Syk,Tlr4,Nox4,Srcin1,Clec4n,Clec7a,Abi3,Trem2,Lilra5	16/182
13_Member	GO Biological Processes	GO:0043405	regulation of MAP kinase activity	-4.53521	-2.76751	11816,12411,15170,15559,19264,20963,21898,23963,26365,26382,26399,30955,50490,51791,217303	Apoe,Cbs,Ptpn6,Htr2b,Ptprc,Syk,Tlr4,Tenm1,Ceacam1,Fgd2,Map2k6,Pik3cg,Nox4,Rgs14,Cd300a	15/168
13_Member	GO Biological Processes	GO:0001934	positive regulation of protein phosphorylation	-4.34514	-2.6018	11602,11629,12266,12504,12931,12954,12978,13051,14118,14526,15163,15559,16168,18212,18710,19264,19713,20963,21898,22068,23963,26365,26382,26399,30955,50490,56013,56620,56636,56644,66610,68655,69592,83433,231633,232801	Angpt4,Aif1,C3,Cd4,Crlf1,Cryaa,Csf1r,Cx3cr1,Fbn1,Gcg,Hcls1,Htr2b,Il15,Ntrk2,Pik3r3,Ptprc,Ret,Syk,Tlr4,Trpc6,Tenm1,Ceacam1,Fgd2,Map2k6,Pik3cg,Nox4,Srcin1,Clec4n,Fgf21,Clec7a,Abi3,Fndc1,Odam,Trem2,Tmem119,Lilra5	36/688
13_Member	GO Biological Processes	GO:0043406	positive regulation of MAP kinase activity	-3.37094	-1.81773	15559,19264,20963,21898,23963,26365,26382,26399,30955,50490	Htr2b,Ptprc,Syk,Tlr4,Tenm1,Ceacam1,Fgd2,Map2k6,Pik3cg,Nox4	10/107
13_Member	GO Biological Processes	GO:0043549	regulation of kinase activity	-3.37032	-1.81773	11816,12273,12411,12504,12978,14118,14526,15170,15559,18212,18768,19264,19713,20963,21898,23963,26365,26382,26399,30955,50490,51791,56013,66259,66610,66824,83433,217303,231125,232801	Apoe,C5ar1,Cbs,Cd4,Csf1r,Fbn1,Gcg,Ptpn6,Htr2b,Ntrk2,Pkib,Ptprc,Ret,Syk,Tlr4,Tenm1,Ceacam1,Fgd2,Map2k6,Pik3cg,Nox4,Rgs14,Srcin1,Camk2n1,Abi3,Pycard,Trem2,Cd300a,Zfyve28,Lilra5	30/601
13_Member	GO Biological Processes	GO:0045859	regulation of protein kinase activity	-3.17265	-1.65975	11816,12273,12411,12504,12978,14118,14526,15170,15559,18768,19264,20963,21898,23963,26365,26382,26399,30955,50490,51791,56013,66259,66610,66824,217303,231125,232801	Apoe,C5ar1,Cbs,Cd4,Csf1r,Fbn1,Gcg,Ptpn6,Htr2b,Pkib,Ptprc,Syk,Tlr4,Tenm1,Ceacam1,Fgd2,Map2k6,Pik3cg,Nox4,Rgs14,Srcin1,Camk2n1,Abi3,Pycard,Cd300a,Zfyve28,Lilra5	27/534
13_Member	GO Biological Processes	GO:0033674	positive regulation of kinase activity	-2.9862	-1.50967	12504,12978,14118,14526,15559,18212,19264,19713,20963,21898,23963,26365,26382,26399,30955,50490,56013,66610,83433,232801	Cd4,Csf1r,Fbn1,Gcg,Htr2b,Ntrk2,Ptprc,Ret,Syk,Tlr4,Tenm1,Ceacam1,Fgd2,Map2k6,Pik3cg,Nox4,Srcin1,Abi3,Trem2,Lilra5	20/359
13_Member	GO Biological Processes	GO:0051347	positive regulation of transferase activity	-2.70225	-1.28425	11816,12504,12978,14118,14526,15559,18212,18768,19264,19713,20963,21898,23963,26365,26382,26399,30955,50490,56013,66610,83433,232801	Apoe,Cd4,Csf1r,Fbn1,Gcg,Htr2b,Ntrk2,Pkib,Ptprc,Ret,Syk,Tlr4,Tenm1,Ceacam1,Fgd2,Map2k6,Pik3cg,Nox4,Srcin1,Abi3,Trem2,Lilra5	22/434
13_Member	GO Biological Processes	GO:0071900	regulation of protein serine/threonine kinase activity	-2.68374	-1.26884	11816,12411,15170,15559,18768,19264,20963,21898,23963,26365,26382,26399,30955,50490,51791,66824,217303	Apoe,Cbs,Ptpn6,Htr2b,Pkib,Ptprc,Syk,Tlr4,Tenm1,Ceacam1,Fgd2,Map2k6,Pik3cg,Nox4,Rgs14,Pycard,Cd300a	17/301
13_Member	GO Biological Processes	GO:0051338	regulation of transferase activity	-2.55541	-1.17092	11816,12273,12411,12504,12978,14118,14526,15170,15559,18212,18768,19264,19713,20963,21898,23963,26365,26382,26399,30955,50490,51791,56013,66183,66259,66610,66824,83433,217303,231125,232801	Apoe,C5ar1,Cbs,Cd4,Csf1r,Fbn1,Gcg,Ptpn6,Htr2b,Ntrk2,Pkib,Ptprc,Ret,Syk,Tlr4,Tenm1,Ceacam1,Fgd2,Map2k6,Pik3cg,Nox4,Rgs14,Srcin1,Sptssb,Camk2n1,Abi3,Pycard,Trem2,Cd300a,Zfyve28,Lilra5	31/708
13_Member	GO Biological Processes	GO:0045860	positive regulation of protein kinase activity	-2.52272	-1.14282	12504,12978,14118,14526,15559,19264,20963,21898,23963,26365,26382,26399,30955,50490,56013,66610,232801	Cd4,Csf1r,Fbn1,Gcg,Htr2b,Ptprc,Syk,Tlr4,Tenm1,Ceacam1,Fgd2,Map2k6,Pik3cg,Nox4,Srcin1,Abi3,Lilra5	17/312
14_Summary	KEGG Pathway	mmu05140	Leishmaniasis - Mus musculus (house mouse)	-11.8124	-9.2059	12266,13058,14131,14961,14969,14998,14999,15000,15170,16409,16414,17969,17970,17972,18751,21898,246256,12259,12260,12262,12267,12268,12273,16408,19204,20345,94179,625018,12265,12721,13040,14127,16154,16411,17533,20963,26414,56644,70405,81897,332579,13034,54445,72925,20288,21826,17476,15216,11433,16168,20293,24099,69583,545030,12483,12504,13003,14663,18417,19264,74048,75409,269116,11689,16835,2639…	C3,Cybb,Fcgr3,H2-Ab1,H2-Eb1,H2-DMa,H2-DMb1,H2-DMb2,Ptpn6,Itgam,Itgb2,Ncf1,Ncf2,Ncf4,Prkcb,Tlr4,Fcgr4,C1qa,C1qb,C1qc,C3ar1,C4b,C5ar1,Itgal,Ptafr,Selplg,Krt23,C4a,Ciita,Coro1a,Ctss,Fcer1g,Il10ra,Itgax,Mrc1,Syk,Mapk10,Clec7a,Calml3,Tlr9,Card9,Ctse,Unc93b1,Marchf1,Msr1,Thbs2,Mpeg1,Hfe,Acp5,Il15,Ccl12,Tnfsf13b,Tnfsf13,Wdfy4,Cd22,Cd4,Vcan,Glycam1,Cldn11,Ptprc,Vsir,Slitrk5,Nfasc,Alox5,Ldlr,Map2k6,Pik3cg…	87/-
14_Member	KEGG Pathway	mmu05140	Leishmaniasis - Mus musculus (house mouse)	-11.8124	-9.2059	12266,13058,14131,14961,14969,14998,14999,15000,15170,16409,16414,17969,17970,17972,18751,21898,246256	C3,Cybb,Fcgr3,H2-Ab1,H2-Eb1,H2-DMa,H2-DMb1,H2-DMb2,Ptpn6,Itgam,Itgb2,Ncf1,Ncf2,Ncf4,Prkcb,Tlr4,Fcgr4	17/70
14_Member	KEGG Pathway	mmu05150	Staphylococcus aureus infection - Mus musculus (house mouse)	-10.9046	-8.37516	12259,12260,12262,12266,12267,12268,12273,14131,14961,14969,14998,14999,15000,16408,16409,16414,19204,20345,94179,246256,625018	C1qa,C1qb,C1qc,C3,C3ar1,C4b,C5ar1,Fcgr3,H2-Ab1,H2-Eb1,H2-DMa,H2-DMb1,H2-DMb2,Itgal,Itgam,Itgb2,Ptafr,Selplg,Krt23,Fcgr4,C4a	21/128
14_Member	KEGG Pathway	mmu05152	Tuberculosis - Mus musculus (house mouse)	-10.3917	-7.93598	12265,12266,12721,13040,14127,14131,14961,14969,14998,14999,15000,16154,16409,16411,16414,17533,20963,21898,26414,56644,70405,81897,246256,332579	Ciita,C3,Coro1a,Ctss,Fcer1g,Fcgr3,H2-Ab1,H2-Eb1,H2-DMa,H2-DMb1,H2-DMb2,Il10ra,Itgam,Itgax,Itgb2,Mrc1,Syk,Tlr4,Mapk10,Clec7a,Calml3,Tlr9,Fcgr4,Card9	24/180
14_Member	GO Biological Processes	GO:0002495	antigen processing and presentation of peptide antigen via MHC class II	-9.79848	-7.39995	13034,13040,14127,14961,14969,14998,14999,15000,54445,72925	Ctse,Ctss,Fcer1g,H2-Ab1,H2-Eb1,H2-DMa,H2-DMb1,H2-DMb2,Unc93b1,Marchf1	10/24
14_Member	GO Biological Processes	GO:0002504	antigen processing and presentation of peptide or polysaccharide antigen via MHC class II	-9.58666	-7.19403	13034,13040,14127,14961,14969,14998,14999,15000,54445,72925	Ctse,Ctss,Fcer1g,H2-Ab1,H2-Eb1,H2-DMa,H2-DMb1,H2-DMb2,Unc93b1,Marchf1	10/25
14_Member	GO Biological Processes	GO:0019886	antigen processing and presentation of exogenous peptide antigen via MHC class II	-8.78455	-6.49118	13034,13040,14127,14961,14969,14998,14999,15000,54445	Ctse,Ctss,Fcer1g,H2-Ab1,H2-Eb1,H2-DMa,H2-DMb1,H2-DMb2,Unc93b1	9/22
14_Member	KEGG Pathway	mmu04145	Phagosome - Mus musculus (house mouse)	-8.06197	-5.85319	12266,12721,13040,13058,14131,14961,14969,14998,14999,15000,16409,16414,17533,17969,17970,17972,20288,21826,21898,56644,246256	C3,Coro1a,Ctss,Cybb,Fcgr3,H2-Ab1,H2-Eb1,H2-DMa,H2-DMb1,H2-DMb2,Itgam,Itgb2,Mrc1,Ncf1,Ncf2,Ncf4,Msr1,Thbs2,Tlr4,Clec7a,Fcgr4	21/181
14_Member	GO Biological Processes	GO:0002478	antigen processing and presentation of exogenous peptide antigen	-7.0914	-4.98488	13034,13040,14127,14131,14961,14969,14998,14999,15000,17476,54445	Ctse,Ctss,Fcer1g,Fcgr3,H2-Ab1,H2-Eb1,H2-DMa,H2-DMb1,H2-DMb2,Mpeg1,Unc93b1	11/53
14_Member	GO Biological Processes	GO:0048002	antigen processing and presentation of peptide antigen	-6.80385	-4.74339	13034,13040,14127,14131,14961,14969,14998,14999,15000,15216,17476,54445,72925	Ctse,Ctss,Fcer1g,Fcgr3,H2-Ab1,H2-Eb1,H2-DMa,H2-DMb1,H2-DMb2,Hfe,Mpeg1,Unc93b1,Marchf1	13/82
14_Member	GO Biological Processes	GO:0019884	antigen processing and presentation of exogenous antigen	-6.50893	-4.47496	13034,13040,14127,14131,14961,14969,14998,14999,15000,17476,54445	Ctse,Ctss,Fcer1g,Fcgr3,H2-Ab1,H2-Eb1,H2-DMa,H2-DMb1,H2-DMb2,Mpeg1,Unc93b1	11/60
14_Member	KEGG Pathway	mmu05323	Rheumatoid arthritis - Mus musculus (house mouse)	-6.494	-4.46259	11433,14961,14969,14998,14999,15000,16168,16408,16414,20293,21898,24099,69583	Acp5,H2-Ab1,H2-Eb1,H2-DMa,H2-DMb1,H2-DMb2,Il15,Itgal,Itgb2,Ccl12,Tlr4,Tnfsf13b,Tnfsf13	13/87
14_Member	GO Biological Processes	GO:0019882	antigen processing and presentation	-6.26131	-4.25713	13034,13040,14127,14131,14961,14969,14998,14999,15000,15216,17476,54445,72925,246256,545030	Ctse,Ctss,Fcer1g,Fcgr3,H2-Ab1,H2-Eb1,H2-DMa,H2-DMb1,H2-DMb2,Hfe,Mpeg1,Unc93b1,Marchf1,Fcgr4,Wdfy4	15/122
14_Member	KEGG Pathway	mmu04514	Cell adhesion molecules - Mus musculus (house mouse)	-5.95844	-3.98662	12483,12504,13003,14663,14961,14969,14998,14999,15000,16408,16409,16414,18417,19264,20345,74048,75409,269116	Cd22,Cd4,Vcan,Glycam1,H2-Ab1,H2-Eb1,H2-DMa,H2-DMb1,H2-DMb2,Itgal,Itgam,Itgb2,Cldn11,Ptprc,Selplg,Vsir,Slitrk5,Nfasc	18/182
14_Member	KEGG Pathway	mmu05145	Toxoplasmosis - Mus musculus (house mouse)	-5.35785	-3.46929	11689,12265,14961,14969,14998,14999,15000,16154,16835,21898,26399,26414,30955	Alox5,Ciita,H2-Ab1,H2-Eb1,H2-DMa,H2-DMb1,H2-DMb2,Il10ra,Ldlr,Tlr4,Map2k6,Mapk10,Pik3cg	13/109
14_Member	KEGG Pathway	mmu04640	Hematopoietic cell lineage - Mus musculus (house mouse)	-5.30086	-3.42282	12483,12489,12494,12504,12978,14961,14969,14998,14999,15000,16409,16790	Cd22,Cd33,Cd38,Cd4,Csf1r,H2-Ab1,H2-Eb1,H2-DMa,H2-DMb1,H2-DMb2,Itgam,Anpep	12/94
14_Member	KEGG Pathway	mmu05322	Systemic lupus erythematosus - Mus musculus (house mouse)	-5.16085	-3.29867	12259,12260,12262,12266,12268,12274,14131,14811,14961,14969,14998,14999,15000,246256,625018	C1qa,C1qb,C1qc,C3,C4b,C6,Fcgr3,Grin2a,H2-Ab1,H2-Eb1,H2-DMa,H2-DMb1,H2-DMb2,Fcgr4,C4a	15/149
14_Member	GO Biological Processes	GO:0002399	MHC class II protein complex assembly	-5.13157	-3.27965	14961,14969,14998,14999,15000	H2-Ab1,H2-Eb1,H2-DMa,H2-DMb1,H2-DMb2	5/12
14_Member	GO Biological Processes	GO:0002503	peptide antigen assembly with MHC class II protein complex	-5.13157	-3.27965	14961,14969,14998,14999,15000	H2-Ab1,H2-Eb1,H2-DMa,H2-DMb1,H2-DMb2	5/12
14_Member	KEGG Pathway	mmu04672	Intestinal immune network for IgA production - Mus musculus (house mouse)	-4.93617	-3.11206	14961,14969,14998,14999,15000,16168,24099,69583	H2-Ab1,H2-Eb1,H2-DMa,H2-DMb1,H2-DMb2,Il15,Tnfsf13b,Tnfsf13	8/43
14_Member	KEGG Pathway	mmu05310	Asthma - Mus musculus (house mouse)	-4.4931	-2.73093	14127,14961,14969,14998,14999,15000	Fcer1g,H2-Ab1,H2-Eb1,H2-DMa,H2-DMb1,H2-DMb2	6/25
14_Member	GO Biological Processes	GO:0002396	MHC protein complex assembly	-4.42697	-2.67296	14961,14969,14998,14999,15000	H2-Ab1,H2-Eb1,H2-DMa,H2-DMb1,H2-DMb2	5/16
14_Member	GO Biological Processes	GO:0002501	peptide antigen assembly with MHC protein complex	-4.42697	-2.67296	14961,14969,14998,14999,15000	H2-Ab1,H2-Eb1,H2-DMa,H2-DMb1,H2-DMb2	5/16
14_Member	KEGG Pathway	mmu04658	Th1 and Th2 cell differentiation - Mus musculus (house mouse)	-4.0744	-2.38425	12399,12504,14961,14969,14998,14999,15000,16186,20849,26414	Runx3,Cd4,H2-Ab1,H2-Eb1,H2-DMa,H2-DMb1,H2-DMb2,Il2rg,Stat4,Mapk10	10/88
14_Member	KEGG Pathway	mmu05321	Inflammatory bowel disease - Mus musculus (house mouse)	-3.75353	-2.12816	14961,14969,14998,14999,15000,16186,20849,21898	H2-Ab1,H2-Eb1,H2-DMa,H2-DMb1,H2-DMb2,Il2rg,Stat4,Tlr4	8/62
14_Member	KEGG Pathway	mmu05164	Influenza A - Mus musculus (house mouse)	-3.27147	-1.73358	12265,14961,14969,14998,14999,15000,18710,18751,20293,21898,66824,77125,170743	Ciita,H2-Ab1,H2-Eb1,H2-DMa,H2-DMb1,H2-DMb2,Pik3r3,Prkcb,Ccl12,Tlr4,Pycard,Il33,Tlr7	13/173
14_Member	KEGG Pathway	mmu04659	Th17 cell differentiation - Mus musculus (house mouse)	-2.82035	-1.38392	12504,14961,14969,14998,14999,15000,16186,26414,50498	Cd4,H2-Ab1,H2-Eb1,H2-DMa,H2-DMb1,H2-DMb2,Il2rg,Mapk10,Ebi3	9/105
14_Member	KEGG Pathway	mmu05166	Human T-cell leukemia virus 1 infection - Mus musculus (house mouse)	-2.69765	-1.28089	11513,12504,14961,14969,14998,14999,15000,16168,16186,16408,16414,18710,20375,26414,224129	Adcy7,Cd4,H2-Ab1,H2-Eb1,H2-DMa,H2-DMb1,H2-DMb2,Il15,Il2rg,Itgal,Itgb2,Pik3r3,Spi1,Mapk10,Adcy5	15/249
14_Member	KEGG Pathway	mmu04612	Antigen processing and presentation - Mus musculus (house mouse)	-2.69462	-1.27849	12265,12504,13040,14961,14969,14998,14999,15000	Ciita,Cd4,Ctss,H2-Ab1,H2-Eb1,H2-DMa,H2-DMb1,H2-DMb2	8/89
14_Member	KEGG Pathway	mmu05416	Viral myocarditis - Mus musculus (house mouse)	-2.54509	-1.16176	14961,14969,14998,14999,15000,16408,16414,19354	H2-Ab1,H2-Eb1,H2-DMa,H2-DMb1,H2-DMb2,Itgal,Itgb2,Rac2	8/94
14_Member	KEGG Pathway	mmu05169	Epstein-Barr virus infection - Mus musculus (house mouse)	-2.1813	-0.876571	12229,12399,12495,14961,14969,14998,14999,15000,16408,18710,20963,26399,26414	Btk,Runx3,Entpd1,H2-Ab1,H2-Eb1,H2-DMa,H2-DMb1,H2-DMb2,Itgal,Pik3r3,Syk,Map2k6,Mapk10	13/230
15_Summary	GO Biological Processes	GO:0050727	regulation of inflammatory response	-11.6898	-9.1	11433,11689,11816,12229,12266,12978,13040,13051,13421,14127,14131,15170,16154,16170,16835,17394,17969,18784,21898,22259,27052,30955,56221,57781,66259,66824,67547,67866,69769,77125,81897,83433,107527,232801,239337,268857,319197,383619,637515	Acp5,Alox5,Apoe,Btk,C3,Csf1r,Ctss,Cx3cr1,Dnase1l3,Fcer1g,Fcgr3,Ptpn6,Il10ra,Il16,Ldlr,Mmp8,Ncf1,Pla2g5,Tlr4,Nr1h3,Aoah,Pik3cg,Ccl24,Cd200r1,Camk2n1,Pycard,Slc39a8,Wfdc1,Tnfaip8l2,Il33,Tlr9,Trem2,Il1rl2,Lilra5,Adamts12,Nlrc3,Gpr4,Aim2,Nlrp1b	39/-
15_Member	GO Biological Processes	GO:0050727	regulation of inflammatory response	-11.6898	-9.1	11433,11689,11816,12229,12266,12978,13040,13051,13421,14127,14131,15170,16154,16170,16835,17394,17969,18784,21898,22259,27052,30955,56221,57781,66259,66824,67547,67866,69769,77125,81897,83433,107527,232801,239337,268857,319197,383619,637515	Acp5,Alox5,Apoe,Btk,C3,Csf1r,Ctss,Cx3cr1,Dnase1l3,Fcer1g,Fcgr3,Ptpn6,Il10ra,Il16,Ldlr,Mmp8,Ncf1,Pla2g5,Tlr4,Nr1h3,Aoah,Pik3cg,Ccl24,Cd200r1,Camk2n1,Pycard,Slc39a8,Wfdc1,Tnfaip8l2,Il33,Tlr9,Trem2,Il1rl2,Lilra5,Adamts12,Nlrc3,Gpr4,Aim2,Nlrp1b	39/410
15_Member	GO Biological Processes	GO:0050729	positive regulation of inflammatory response	-7.94434	-5.75067	12229,12266,12978,13040,14127,14131,16170,16835,17394,21898,30955,56221,66259,66824,77125,83433,232801,319197,383619,637515	Btk,C3,Csf1r,Ctss,Fcer1g,Fcgr3,Il16,Ldlr,Mmp8,Tlr4,Pik3cg,Ccl24,Camk2n1,Pycard,Il33,Trem2,Lilra5,Gpr4,Aim2,Nlrp1b	20/167
16_Summary	Reactome Gene Sets	R-MMU-372790	Signaling by GPCR	-11.4696	-8.88898	11513,12229,12266,12267,12273,12768,12802,12919,13051,13733,14526,14675,14676,14747,14763,15552,15559,18430,18710,18796,19204,20132,20293,20305,20308,22068,22324,26382,30955,51791,54140,55984,58861,66102,70839,73341,74191,80885,80901,110197,224129,227289,233571,246709,252837,319197,319430,321019,23890,12372,12504,16408,18212,19264,20963,12494,23833,103988,11816,68169	Adcy7,Btk,C3,C3ar1,C5ar1,Ccr1,Cnr2,Crhbp,Cx3cr1,Adgre1,Gcg,Gna14,Gna15,Cmklr1,Gpr37,Htr1d,Htr2b,Oxtr,Pik3r3,Plcb2,Ptafr,Rrh,Ccl12,Ccl6,Ccl9,Trpc6,Vav1,Fgd2,Pik3cg,Rgs14,Avpr1a,Camkk1,Cysltr1,Cxcl16,P2ry12,Arhgef6,P2ry13,Hcar2,Cxcr6,Dgkg,Adcy5,Gpbar1,P2ry6,Rgs13,Ackr4,Gpr4,C5ar2,Gpr183,Gpr34,Casq1,Cd4,Itgal,Ntrk2,Ptprc,Syk,Cd38,Cd52,Gck,Apoe,Ndnf	60/-
16_Member	Reactome Gene Sets	R-MMU-372790	Signaling by GPCR	-11.4696	-8.88898	11513,12229,12266,12267,12273,12768,12802,12919,13051,13733,14526,14675,14676,14747,14763,15552,15559,18430,18710,18796,19204,20132,20293,20305,20308,22068,22324,26382,30955,51791,54140,55984,58861,66102,70839,73341,74191,80885,80901,110197,224129,227289,233571,246709,252837,319197,319430,321019	Adcy7,Btk,C3,C3ar1,C5ar1,Ccr1,Cnr2,Crhbp,Cx3cr1,Adgre1,Gcg,Gna14,Gna15,Cmklr1,Gpr37,Htr1d,Htr2b,Oxtr,Pik3r3,Plcb2,Ptafr,Rrh,Ccl12,Ccl6,Ccl9,Trpc6,Vav1,Fgd2,Pik3cg,Rgs14,Avpr1a,Camkk1,Cysltr1,Cxcl16,P2ry12,Arhgef6,P2ry13,Hcar2,Cxcr6,Dgkg,Adcy5,Gpbar1,P2ry6,Rgs13,Ackr4,Gpr4,C5ar2,Gpr183	48/601
16_Member	Reactome Gene Sets	R-MMU-388396	GPCR downstream signalling	-9.08547	-6.75321	11513,12229,12266,12267,12273,12768,12802,13051,14526,14675,14676,14763,15552,15559,18430,18710,18796,19204,20132,20305,20308,22068,22324,26382,30955,51791,54140,55984,58861,66102,70839,73341,74191,80885,80901,110197,224129,227289,233571,246709,319197,321019	Adcy7,Btk,C3,C3ar1,C5ar1,Ccr1,Cnr2,Cx3cr1,Gcg,Gna14,Gna15,Gpr37,Htr1d,Htr2b,Oxtr,Pik3r3,Plcb2,Ptafr,Rrh,Ccl6,Ccl9,Trpc6,Vav1,Fgd2,Pik3cg,Rgs14,Avpr1a,Camkk1,Cysltr1,Cxcl16,P2ry12,Arhgef6,P2ry13,Hcar2,Cxcr6,Dgkg,Adcy5,Gpbar1,P2ry6,Rgs13,Gpr4,Gpr183	42/567
16_Member	Reactome Gene Sets	R-MMU-373076	Class A/1 (Rhodopsin-like receptors)	-8.14293	-5.92246	12266,12267,12273,12802,13051,14747,14763,15552,15559,18430,19204,20132,20293,20305,20308,54140,58861,66102,70839,74191,80885,80901,227289,233571,252837,319197,319430,321019	C3,C3ar1,C5ar1,Cnr2,Cx3cr1,Cmklr1,Gpr37,Htr1d,Htr2b,Oxtr,Ptafr,Rrh,Ccl12,Ccl6,Ccl9,Avpr1a,Cysltr1,Cxcl16,P2ry12,P2ry13,Hcar2,Cxcr6,Gpbar1,P2ry6,Ackr4,Gpr4,C5ar2,Gpr183	28/307
16_Member	Reactome Gene Sets	R-MMU-500792	GPCR ligand binding	-7.43752	-5.28287	12266,12267,12273,12802,12919,13051,13733,14526,14747,14763,15552,15559,18430,19204,20132,20293,20305,20308,54140,58861,66102,70839,74191,80885,80901,227289,233571,252837,319197,319430,321019	C3,C3ar1,C5ar1,Cnr2,Crhbp,Cx3cr1,Adgre1,Gcg,Cmklr1,Gpr37,Htr1d,Htr2b,Oxtr,Ptafr,Rrh,Ccl12,Ccl6,Ccl9,Avpr1a,Cysltr1,Cxcl16,P2ry12,P2ry13,Hcar2,Cxcr6,Gpbar1,P2ry6,Ackr4,Gpr4,C5ar2,Gpr183	31/394
16_Member	Reactome Gene Sets	R-MMU-418594	G alpha (i) signalling events	-7.33815	-5.19023	11513,12266,12267,12273,12768,12802,13051,14675,14676,14763,15552,18796,20132,20305,20308,51791,55984,66102,70839,74191,80885,80901,224129,246709,321019	Adcy7,C3,C3ar1,C5ar1,Ccr1,Cnr2,Cx3cr1,Gna14,Gna15,Gpr37,Htr1d,Plcb2,Rrh,Ccl6,Ccl9,Rgs14,Camkk1,Cxcl16,P2ry12,P2ry13,Hcar2,Cxcr6,Adcy5,Rgs13,Gpr183	25/274
16_Member	WikiPathways	WP189	GPCRs class A rhodopsin like	-5.20103	-3.33363	12267,12273,12768,12802,13051,14747,14763,15552,15559,18430,19204,20132,23890,54140,58861,70839,74191,80885,233571	C3ar1,C5ar1,Ccr1,Cnr2,Cx3cr1,Cmklr1,Gpr37,Htr1d,Htr2b,Oxtr,Ptafr,Rrh,Gpr34,Avpr1a,Cysltr1,P2ry12,P2ry13,Hcar2,P2ry6	19/226
16_Member	GO Biological Processes	GO:0019722	calcium-mediated signaling	-4.91829	-3.09734	12267,12372,12504,12768,13051,14676,15559,16408,18212,19264,20963,54140,70839,80901,252837	C3ar1,Casq1,Cd4,Ccr1,Cx3cr1,Gna15,Htr2b,Itgal,Ntrk2,Ptprc,Syk,Avpr1a,P2ry12,Cxcr6,Ackr4	15/156
16_Member	GO Biological Processes	GO:0007204	positive regulation of cytosolic calcium ion concentration	-4.86479	-3.05009	12267,12273,12494,12504,12768,13051,14747,18430,22068,23833,30955,54140,80901,103988,224129,252837,319430	C3ar1,C5ar1,Cd38,Cd4,Ccr1,Cx3cr1,Cmklr1,Oxtr,Trpc6,Cd52,Pik3cg,Avpr1a,Cxcr6,Gck,Adcy5,Ackr4,C5ar2	17/197
16_Member	WikiPathways	WP1396	GPCRs non odorant	-4.67584	-2.89111	12267,12273,12768,12802,13051,13733,15552,15559,18430,19204,20132,54140,58861,70839,74191,80885,80901,227289,233571,319430	C3ar1,C5ar1,Ccr1,Cnr2,Cx3cr1,Adgre1,Htr1d,Htr2b,Oxtr,Ptafr,Rrh,Avpr1a,Cysltr1,P2ry12,P2ry13,Hcar2,Cxcr6,Gpbar1,P2ry6,C5ar2	20/268
16_Member	GO Biological Processes	GO:0019932	second-messenger-mediated signaling	-4.36749	-2.62151	11816,12267,12372,12504,12768,13051,14676,15559,16408,18212,19264,20963,54140,68169,70839,80901,103988,252837	Apoe,C3ar1,Casq1,Cd4,Ccr1,Cx3cr1,Gna15,Htr2b,Itgal,Ntrk2,Ptprc,Syk,Avpr1a,Ndnf,P2ry12,Cxcr6,Gck,Ackr4	18/237
16_Member	Reactome Gene Sets	R-MMU-375276	Peptide ligand-binding receptors	-3.48684	-1.90441	12266,12267,12273,13051,14763,18430,20293,20305,20308,54140,66102,80901,252837,319430	C3,C3ar1,C5ar1,Cx3cr1,Gpr37,Oxtr,Ccl12,Ccl6,Ccl9,Avpr1a,Cxcl16,Cxcr6,Ackr4,C5ar2	14/186
16_Member	WikiPathways	WP234	GPCRs peptide	-2.64835	-1.2402	12267,12273,12768,13051,18430,54140,80901	C3ar1,C5ar1,Ccr1,Cx3cr1,Oxtr,Avpr1a,Cxcr6	7/71
17_Summary	GO Biological Processes	GO:1902107	positive regulation of leukocyte differentiation	-10.9945	-8.44868	12399,12504,12768,12978,14159,14998,15163,15284,16168,16186,16331,16409,19264,20308,20375,20963,22177,22778,57816,74048,74131,74614,74734,83433,105855,107527,630146,11421,11423,11816,13003,13051,18212,19713,20665,21817,21844,22041,51791,56644,58861,77125,81897,140571,330790,12262,14118,15170,18383,26365,108723,170741,17260,229323,14127,14247,15900,17150,17986,19354,21898,23845,212937,224109,24674…	Runx3,Cd4,Ccr1,Csf1r,Fes,H2-DMa,Hcls1,Hlx,Il15,Il2rg,Inpp5d,Itgam,Ptprc,Ccl9,Spi1,Syk,Tyrobp,Ikzf1,Tesc,Vsir,Sash3,Ocstamp,Rhoh,Trem2,Nckap1l,Il1rl2,Cd101,Ace,Ache,Apoe,Vcan,Cx3cr1,Ntrk2,Ret,Sox10,Tgm2,Tiam1,Trf,Rgs14,Clec7a,Cysltr1,Il33,Tlr9,Plxnb3,Hapln4,C1qc,Fbn1,Ptpn6,Tnfrsf11b,Ceacam1,Card11,Pilrb1,Mef2c,Gpr171,Fcer1g,Fli1,Irf8,Mfap2,Ndp,Rac2,Tlr4,Clec5a,Tifab,Nrros,Cd300lf,Gpr183	66/-
17_Member	GO Biological Processes	GO:1902107	positive regulation of leukocyte differentiation	-10.9945	-8.44868	12399,12504,12768,12978,14159,14998,15163,15284,16168,16186,16331,16409,19264,20308,20375,20963,22177,22778,57816,74048,74131,74614,74734,83433,105855,107527,630146	Runx3,Cd4,Ccr1,Csf1r,Fes,H2-DMa,Hcls1,Hlx,Il15,Il2rg,Inpp5d,Itgam,Ptprc,Ccl9,Spi1,Syk,Tyrobp,Ikzf1,Tesc,Vsir,Sash3,Ocstamp,Rhoh,Trem2,Nckap1l,Il1rl2,Cd101	27/215
17_Member	GO Biological Processes	GO:1903708	positive regulation of hemopoiesis	-10.9945	-8.44868	12399,12504,12768,12978,14159,14998,15163,15284,16168,16186,16331,16409,19264,20308,20375,20963,22177,22778,57816,74048,74131,74614,74734,83433,105855,107527,630146	Runx3,Cd4,Ccr1,Csf1r,Fes,H2-DMa,Hcls1,Hlx,Il15,Il2rg,Inpp5d,Itgam,Ptprc,Ccl9,Spi1,Syk,Tyrobp,Ikzf1,Tesc,Vsir,Sash3,Ocstamp,Rhoh,Trem2,Nckap1l,Il1rl2,Cd101	27/215
17_Member	GO Biological Processes	GO:0010720	positive regulation of cell development	-10.7634	-8.26496	11421,11423,11816,12399,12504,12768,12978,13003,13051,14159,14998,15163,15284,16168,16186,16331,16409,18212,19264,19713,20308,20375,20665,20963,21817,21844,22041,22177,22778,51791,56644,57816,58861,74048,74131,74614,74734,77125,81897,83433,105855,107527,140571,330790,630146	Ace,Ache,Apoe,Runx3,Cd4,Ccr1,Csf1r,Vcan,Cx3cr1,Fes,H2-DMa,Hcls1,Hlx,Il15,Il2rg,Inpp5d,Itgam,Ntrk2,Ptprc,Ret,Ccl9,Spi1,Sox10,Syk,Tgm2,Tiam1,Trf,Tyrobp,Ikzf1,Rgs14,Clec7a,Tesc,Cysltr1,Vsir,Sash3,Ocstamp,Rhoh,Il33,Tlr9,Trem2,Nckap1l,Il1rl2,Plxnb3,Hapln4,Cd101	45/564
17_Member	GO Biological Processes	GO:1902105	regulation of leukocyte differentiation	-10.5744	-8.0907	12262,12399,12504,12768,12978,14118,14159,14998,15163,15170,15284,16168,16186,16331,16409,18383,19264,20308,20375,20963,22177,22778,26365,57816,74048,74131,74614,74734,81897,83433,105855,107527,108723,170741,630146	C1qc,Runx3,Cd4,Ccr1,Csf1r,Fbn1,Fes,H2-DMa,Hcls1,Ptpn6,Hlx,Il15,Il2rg,Inpp5d,Itgam,Tnfrsf11b,Ptprc,Ccl9,Spi1,Syk,Tyrobp,Ikzf1,Ceacam1,Tesc,Vsir,Sash3,Ocstamp,Rhoh,Tlr9,Trem2,Nckap1l,Il1rl2,Card11,Pilrb1,Cd101	35/367
17_Member	GO Biological Processes	GO:1903706	regulation of hemopoiesis	-9.1636	-6.82603	12262,12399,12504,12768,12978,14118,14159,14998,15163,15170,15284,16168,16186,16331,16409,17260,18383,19264,20308,20375,20963,22177,22778,26365,57816,74048,74131,74614,74734,81897,83433,105855,107527,108723,170741,229323,630146	C1qc,Runx3,Cd4,Ccr1,Csf1r,Fbn1,Fes,H2-DMa,Hcls1,Ptpn6,Hlx,Il15,Il2rg,Inpp5d,Itgam,Mef2c,Tnfrsf11b,Ptprc,Ccl9,Spi1,Syk,Tyrobp,Ikzf1,Ceacam1,Tesc,Vsir,Sash3,Ocstamp,Rhoh,Tlr9,Trem2,Nckap1l,Il1rl2,Card11,Pilrb1,Gpr171,Cd101	37/455
17_Member	GO Biological Processes	GO:0002761	regulation of myeloid leukocyte differentiation	-7.65283	-5.48439	12262,12504,12768,12978,14118,14159,15163,16331,16409,18383,20308,22177,22778,26365,57816,74614,83433,170741,630146	C1qc,Cd4,Ccr1,Csf1r,Fbn1,Fes,Hcls1,Inpp5d,Itgam,Tnfrsf11b,Ccl9,Tyrobp,Ikzf1,Ceacam1,Tesc,Ocstamp,Trem2,Pilrb1,Cd101	19/157
17_Member	GO Biological Processes	GO:0045637	regulation of myeloid cell differentiation	-7.22247	-5.09415	12262,12504,12768,12978,14118,14159,15163,16331,16409,17260,18383,20308,20375,22177,22778,26365,57816,74614,83433,105855,170741,229323,630146	C1qc,Cd4,Ccr1,Csf1r,Fbn1,Fes,Hcls1,Inpp5d,Itgam,Mef2c,Tnfrsf11b,Ccl9,Spi1,Tyrobp,Ikzf1,Ceacam1,Tesc,Ocstamp,Trem2,Nckap1l,Pilrb1,Gpr171,Cd101	23/239
17_Member	GO Biological Processes	GO:0030099	myeloid cell differentiation	-7.21475	-5.08961	12504,12768,12978,14127,14247,15163,15170,15900,16168,16409,17150,17260,17986,19354,20375,21898,22041,22177,22778,23845,57816,74614,77125,83433,212937,224109,246746,321019	Cd4,Ccr1,Csf1r,Fcer1g,Fli1,Hcls1,Ptpn6,Irf8,Il15,Itgam,Mfap2,Mef2c,Ndp,Rac2,Spi1,Tlr4,Trf,Tyrobp,Ikzf1,Clec5a,Tesc,Ocstamp,Il33,Trem2,Tifab,Nrros,Cd300lf,Gpr183	28/339
17_Member	GO Biological Processes	GO:0002763	positive regulation of myeloid leukocyte differentiation	-7.13834	-5.02571	12504,12768,12978,14159,15163,16409,20308,22177,22778,57816,74614,83433,630146	Cd4,Ccr1,Csf1r,Fes,Hcls1,Itgam,Ccl9,Tyrobp,Ikzf1,Tesc,Ocstamp,Trem2,Cd101	13/77
17_Member	GO Biological Processes	GO:0045639	positive regulation of myeloid cell differentiation	-6.45148	-4.42515	12504,12768,12978,14159,15163,16331,16409,20308,22177,22778,57816,74614,83433,105855,630146	Cd4,Ccr1,Csf1r,Fes,Hcls1,Inpp5d,Itgam,Ccl9,Tyrobp,Ikzf1,Tesc,Ocstamp,Trem2,Nckap1l,Cd101	15/118
17_Member	GO Biological Processes	GO:0002573	myeloid leukocyte differentiation	-5.5204	-3.61073	12504,12978,14127,16168,16409,17260,17986,20375,21898,22041,22177,74614,77125,83433,224109,246746,321019	Cd4,Csf1r,Fcer1g,Il15,Itgam,Mef2c,Ndp,Spi1,Tlr4,Trf,Tyrobp,Ocstamp,Il33,Trem2,Nrros,Cd300lf,Gpr183	17/176
17_Member	GO Biological Processes	GO:0045670	regulation of osteoclast differentiation	-4.41673	-2.66407	12768,12978,14118,16331,18383,20308,22177,26365,74614,83433,170741	Ccr1,Csf1r,Fbn1,Inpp5d,Tnfrsf11b,Ccl9,Tyrobp,Ceacam1,Ocstamp,Trem2,Pilrb1	11/97
17_Member	GO Biological Processes	GO:0030316	osteoclast differentiation	-3.60864	-2.00192	12978,14127,22041,22177,74614,83433,246746,321019	Csf1r,Fcer1g,Trf,Tyrobp,Ocstamp,Trem2,Cd300lf,Gpr183	8/65
17_Member	GO Biological Processes	GO:0045672	positive regulation of osteoclast differentiation	-3.29853	-1.75518	12768,12978,20308,22177,74614,83433	Ccr1,Csf1r,Ccl9,Tyrobp,Ocstamp,Trem2	6/40
18_Summary	Reactome Gene Sets	R-MMU-6798695	Neutrophil degranulation	-10.7784	-8.27241	11676,11689,12266,12267,12273,12489,12508,13010,13036,13040,13058,14127,15170,16408,16411,16414,16790,16970,17105,17394,18600,19204,19264,22177,23845,26365,27261,52855,56620,66824,70719,73690,74096,94176,105855,110173,212032,216445,217303,232801,246256,269116,381484	Aldoc,Alox5,C3,C3ar1,C5ar1,Cd33,Cd53,Cst3,Ctsh,Ctss,Cybb,Fcer1g,Ptpn6,Itgal,Itgax,Itgb2,Anpep,Irag2,Lyz2,Mmp8,Padi2,Ptafr,Ptprc,Tyrobp,Clec5a,Ceacam1,Dok3,Lair1,Clec4n,Pycard,Arhgap45,Glipr1,Hvcn1,Dock2,Nckap1l,Manba,Hk3,Arhgap9,Cd300a,Lilra5,Fcgr4,Nfasc,Gm5150	43/-
18_Member	Reactome Gene Sets	R-MMU-6798695	Neutrophil degranulation	-10.7784	-8.27241	11676,11689,12266,12267,12273,12489,12508,13010,13036,13040,13058,14127,15170,16408,16411,16414,16790,16970,17105,17394,18600,19204,19264,22177,23845,26365,27261,52855,56620,66824,70719,73690,74096,94176,105855,110173,212032,216445,217303,232801,246256,269116,381484	Aldoc,Alox5,C3,C3ar1,C5ar1,Cd33,Cd53,Cst3,Ctsh,Ctss,Cybb,Fcer1g,Ptpn6,Itgal,Itgax,Itgb2,Anpep,Irag2,Lyz2,Mmp8,Padi2,Ptafr,Ptprc,Tyrobp,Clec5a,Ceacam1,Dok3,Lair1,Clec4n,Pycard,Arhgap45,Glipr1,Hvcn1,Dock2,Nckap1l,Manba,Hk3,Arhgap9,Cd300a,Lilra5,Fcgr4,Nfasc,Gm5150	43/521
19_Summary	GO Biological Processes	GO:0001818	negative regulation of cytokine production	-10.4979	-8.0284	11433,11513,11829,12229,12523,13051,14114,14747,15170,15216,16331,16792,19073,19264,21898,22177,26365,26874,57781,66824,66889,74048,77125,79221,83433,105855,170744,171285,232801,268857,269855,319430	Acp5,Adcy7,Aqp4,Btk,Cd84,Cx3cr1,Fbln1,Cmklr1,Ptpn6,Hfe,Inpp5d,Laptm5,Srgn,Ptprc,Tlr4,Tyrobp,Ceacam1,Abcd2,Cd200r1,Pycard,Rnf128,Vsir,Il33,Hdac9,Trem2,Nckap1l,Tlr8,Havcr2,Lilra5,Nlrc3,Ssc5d,C5ar2	32/-
19_Member	GO Biological Processes	GO:0001818	negative regulation of cytokine production	-10.4979	-8.0284	11433,11513,11829,12229,12523,13051,14114,14747,15170,15216,16331,16792,19073,19264,21898,22177,26365,26874,57781,66824,66889,74048,77125,79221,83433,105855,170744,171285,232801,268857,269855,319430	Acp5,Adcy7,Aqp4,Btk,Cd84,Cx3cr1,Fbln1,Cmklr1,Ptpn6,Hfe,Inpp5d,Laptm5,Srgn,Ptprc,Tlr4,Tyrobp,Ceacam1,Abcd2,Cd200r1,Pycard,Rnf128,Vsir,Il33,Hdac9,Trem2,Nckap1l,Tlr8,Havcr2,Lilra5,Nlrc3,Ssc5d,C5ar2	32/313
19_Member	GO Biological Processes	GO:0032715	negative regulation of interleukin-6 production	-6.01204	-4.03121	11829,12523,15170,16331,21898,57781,105855,171285,268857,319430	Aqp4,Cd84,Ptpn6,Inpp5d,Tlr4,Cd200r1,Nckap1l,Havcr2,Nlrc3,C5ar2	10/54
19_Member	GO Biological Processes	GO:0032720	negative regulation of tumor necrosis factor production	-3.47203	-1.89142	11433,15170,21898,74048,83433,171285,268857,319430	Acp5,Ptpn6,Tlr4,Vsir,Trem2,Havcr2,Nlrc3,C5ar2	8/68
19_Member	GO Biological Processes	GO:1903556	negative regulation of tumor necrosis factor superfamily cytokine production	-3.4282	-1.86095	11433,15170,21898,74048,83433,171285,268857,319430	Acp5,Ptpn6,Tlr4,Vsir,Trem2,Havcr2,Nlrc3,C5ar2	8/69
20_Summary	KEGG Pathway	mmu04380	Osteoclast differentiation - Mus musculus (house mouse)	-10.45	-7.98749	11433,12229,12978,14131,16822,17969,17970,17972,18383,18710,20375,20963,22177,26399,26414,83433,232801,246256,320832,668101,100038947	Acp5,Btk,Csf1r,Fcgr3,Lcp2,Ncf1,Ncf2,Ncf4,Tnfrsf11b,Pik3r3,Spi1,Syk,Tyrobp,Map2k6,Mapk10,Trem2,Lilra5,Fcgr4,Sirpb1a,Sirpb1b,Sirpb1c	21/-
20_Member	KEGG Pathway	mmu04380	Osteoclast differentiation - Mus musculus (house mouse)	-10.45	-7.98749	11433,12229,12978,14131,16822,17969,17970,17972,18383,18710,20375,20963,22177,26399,26414,83433,232801,246256,320832,668101,100038947	Acp5,Btk,Csf1r,Fcgr3,Lcp2,Ncf1,Ncf2,Ncf4,Tnfrsf11b,Pik3r3,Spi1,Syk,Tyrobp,Map2k6,Mapk10,Trem2,Lilra5,Fcgr4,Sirpb1a,Sirpb1b,Sirpb1c	21/135
