# Supplementary material for: A Transcriptomics Analysis of the Regulation of Lens Fiber Cell Differentiation in the Absence of FGFRs and PTEN
Source: Cells. 2024 Jul 19;13(14):1222. doi: 10.3390/cells13141222 (PMC11274593; doi:10.3390/cells13141222)
Supplement: Supplementary file 1 [file cells-13-01222-s001.zip › drive-download-20240627T212928Z-001/Table S6.xlsx]

## Sheet: Enrichment
Gene Ontology analysis for Cluster Q1
GroupID	Category	Term	Description	LogP	Log(q-value)	Genes	Symbols	InTerm_InList
1_Summary	GO Biological Processes	GO:0002088	lens development in camera-type eye	-19.7254	-15.4636	12075,12954,12955,12957,12958,12959,12960,12961,12965,12966,12967,12968,12970,17339,17986,21916,76743,100121,107993,233187,235435,11830,12803,14234,16323,22160,64379,72088,106042,14409,14611,236690,14051,14160,15040,15451,73230	Bfsp1,Cryaa,Cryab,Cryba1,Cryba2,Cryba4,Crybb1,Crybb2,Crygb,Crygc,Crygd,Cryge,Crygs,Mip,Ndp,Tmod1,Gje1,Tdrd7,Bfsp2,Lim2,Lctl,Aqp5,Cntf,Foxc2,Inhba,Twist1,Irx6,Ush1c,Prickle1,Gabrr2,Gja3,Nyx,Eya4,Lgr5,H2-T23,Hpn,Bmper	37/-
1_Member	GO Biological Processes	GO:0002088	lens development in camera-type eye	-19.7254	-15.4636	12075,12954,12955,12957,12958,12959,12960,12961,12965,12966,12967,12968,12970,17339,17986,21916,76743,100121,107993,233187,235435	Bfsp1,Cryaa,Cryab,Cryba1,Cryba2,Cryba4,Crybb1,Crybb2,Crygb,Crygc,Crygd,Cryge,Crygs,Mip,Ndp,Tmod1,Gje1,Tdrd7,Bfsp2,Lim2,Lctl	21/82
1_Member	GO Biological Processes	GO:0043010	camera-type eye development	-12.471	-8.51015	11830,12075,12803,12954,12955,12957,12958,12959,12960,12961,12965,12966,12967,12968,12970,14234,16323,17339,17986,21916,22160,64379,72088,76743,100121,106042,107993,233187,235435	Aqp5,Bfsp1,Cntf,Cryaa,Cryab,Cryba1,Cryba2,Cryba4,Crybb1,Crybb2,Crygb,Crygc,Crygd,Cryge,Crygs,Foxc2,Inhba,Mip,Ndp,Tmod1,Twist1,Irx6,Ush1c,Gje1,Tdrd7,Prickle1,Bfsp2,Lim2,Lctl	29/369
1_Member	GO Biological Processes	GO:0001654	eye development	-11.2281	-7.49153	11830,12075,12803,12954,12955,12957,12958,12959,12960,12961,12965,12966,12967,12968,12970,14234,16323,17339,17986,21916,22160,64379,72088,76743,100121,106042,107993,233187,235435	Aqp5,Bfsp1,Cntf,Cryaa,Cryab,Cryba1,Cryba2,Cryba4,Crybb1,Crybb2,Crygb,Crygc,Crygd,Cryge,Crygs,Foxc2,Inhba,Mip,Ndp,Tmod1,Twist1,Irx6,Ush1c,Gje1,Tdrd7,Prickle1,Bfsp2,Lim2,Lctl	29/414
1_Member	GO Biological Processes	GO:0150063	visual system development	-11.1513	-7.49153	11830,12075,12803,12954,12955,12957,12958,12959,12960,12961,12965,12966,12967,12968,12970,14234,16323,17339,17986,21916,22160,64379,72088,76743,100121,106042,107993,233187,235435	Aqp5,Bfsp1,Cntf,Cryaa,Cryab,Cryba1,Cryba2,Cryba4,Crybb1,Crybb2,Crygb,Crygc,Crygd,Cryge,Crygs,Foxc2,Inhba,Mip,Ndp,Tmod1,Twist1,Irx6,Ush1c,Gje1,Tdrd7,Prickle1,Bfsp2,Lim2,Lctl	29/417
1_Member	GO Biological Processes	GO:0048880	sensory system development	-11.0501	-7.48721	11830,12075,12803,12954,12955,12957,12958,12959,12960,12961,12965,12966,12967,12968,12970,14234,16323,17339,17986,21916,22160,64379,72088,76743,100121,106042,107993,233187,235435	Aqp5,Bfsp1,Cntf,Cryaa,Cryab,Cryba1,Cryba2,Cryba4,Crybb1,Crybb2,Crygb,Crygc,Crygd,Cryge,Crygs,Foxc2,Inhba,Mip,Ndp,Tmod1,Twist1,Irx6,Ush1c,Gje1,Tdrd7,Prickle1,Bfsp2,Lim2,Lctl	29/421
1_Member	GO Biological Processes	GO:0050953	sensory perception of light stimulus	-10.3779	-6.8942	12954,12957,12958,12959,12960,12961,12965,12966,12967,12968,12970,14409,14611,17339,72088,107993,235435,236690	Cryaa,Cryba1,Cryba2,Cryba4,Crybb1,Crybb2,Crygb,Crygc,Crygd,Cryge,Crygs,Gabrr2,Gja3,Mip,Ush1c,Bfsp2,Lctl,Nyx	18/162
1_Member	GO Biological Processes	GO:0007423	sensory organ development	-9.64217	-6.25261	11830,12075,12803,12954,12955,12957,12958,12959,12960,12961,12965,12966,12967,12968,12970,14051,14160,14234,15040,15451,16323,17339,17986,21916,22160,64379,72088,73230,76743,100121,106042,107993,233187,235435	Aqp5,Bfsp1,Cntf,Cryaa,Cryab,Cryba1,Cryba2,Cryba4,Crybb1,Crybb2,Crygb,Crygc,Crygd,Cryge,Crygs,Eya4,Lgr5,Foxc2,H2-T23,Hpn,Inhba,Mip,Ndp,Tmod1,Twist1,Irx6,Ush1c,Bmper,Gje1,Tdrd7,Prickle1,Bfsp2,Lim2,Lctl	34/648
1_Member	GO Biological Processes	GO:0007601	visual perception	-9.61138	-6.25261	12954,12957,12958,12959,12960,12961,12965,12966,12967,12968,12970,14409,14611,17339,107993,235435,236690	Cryaa,Cryba1,Cryba2,Cryba4,Crybb1,Crybb2,Crygb,Crygc,Crygd,Cryge,Crygs,Gabrr2,Gja3,Mip,Bfsp2,Lctl,Nyx	17/158
1_Member	GO Biological Processes	GO:0048593	camera-type eye morphogenesis	-3.86526	-1.1716	11830,12803,12954,12965,17986,22160,64379,72088,100121,235435	Aqp5,Cntf,Cryaa,Crygb,Ndp,Twist1,Irx6,Ush1c,Tdrd7,Lctl	10/158
1_Member	GO Biological Processes	GO:0048592	eye morphogenesis	-3.35147	-0.860461	11830,12803,12954,12965,17986,22160,64379,72088,100121,235435	Aqp5,Cntf,Cryaa,Crygb,Ndp,Twist1,Irx6,Ush1c,Tdrd7,Lctl	10/183
1_Member	GO Biological Processes	GO:0002089	lens morphogenesis in camera-type eye	-3.12328	-0.736481	12954,12965,100121,235435	Cryaa,Crygb,Tdrd7,Lctl	4/28
1_Member	GO Biological Processes	GO:0090596	sensory organ morphogenesis	-2.50332	-0.422332	11830,12803,12954,12965,14051,15451,17986,22160,64379,72088,100121,235435	Aqp5,Cntf,Cryaa,Crygb,Eya4,Hpn,Ndp,Twist1,Irx6,Ush1c,Tdrd7,Lctl	12/318
2_Summary	KEGG Pathway	mmu05322	Systemic lupus erythematosus - Mus musculus (house mouse)	-7.26171	-3.9541	14811,14960,14961,14969,14999,15077,68024,69386,246256,260423,319158,319181,665596,665622,13869,14051,12578,15040,15451,227753,242341,224129,22371,16592,13039,16197	Grin2a,H2-Aa,H2-Ab1,H2-Eb1,H2-DMb1,H3c14,H2bc4,H4c8,Fcgr4,H3c7,H4c9,H2bc8,H2bc23,H2bc24,Erbb4,Eya4,Cdkn2a,H2-T23,Hpn,Gsn,Atp6v0d2,Adcy5,Vwf,Fabp5,Ctsl,Il7r	26/-
2_Member	KEGG Pathway	mmu05322	Systemic lupus erythematosus - Mus musculus (house mouse)	-7.26171	-3.9541	14811,14960,14961,14969,14999,15077,68024,69386,246256,260423,319158,319181,665596,665622	Grin2a,H2-Aa,H2-Ab1,H2-Eb1,H2-DMb1,H3c14,H2bc4,H4c8,Fcgr4,H3c7,H4c9,H2bc8,H2bc23,H2bc24	14/149
2_Member	Reactome Gene Sets	R-MMU-9018519	Estrogen-dependent gene expression	-5.1335	-1.95083	13869,15077,68024,69386,260423,319158,319181,665596,665622	Erbb4,H3c14,H2bc4,H4c8,H3c7,H4c9,H2bc8,H2bc23,H2bc24	9/89
2_Member	Reactome Gene Sets	R-MMU-3214847	HATs acetylate histones	-4.92741	-1.77949	15077,68024,69386,260423,319158,319181,665596,665622	H3c14,H2bc4,H4c8,H3c7,H4c9,H2bc8,H2bc23,H2bc24	8/72
2_Member	Reactome Gene Sets	R-MMU-212300	PRC2 methylates histones and DNA	-4.62826	-1.65491	15077,68024,69386,260423,319158,319181,665596,665622	H3c14,H2bc4,H4c8,H3c7,H4c9,H2bc8,H2bc23,H2bc24	8/79
2_Member	Reactome Gene Sets	R-MMU-8936459	RUNX1 regulates genes involved in megakaryocyte differentiation and platelet function	-4.50956	-1.60656	15077,68024,69386,260423,319158,319181,665596,665622	H3c14,H2bc4,H4c8,H3c7,H4c9,H2bc8,H2bc23,H2bc24	8/82
2_Member	Reactome Gene Sets	R-MMU-5693565	Recruitment and ATM-mediated phosphorylation of repair and signaling proteins at DNA double strand breaks	-4.0412	-1.29786	14051,68024,69386,319158,319181,665596,665622	Eya4,H2bc4,H4c8,H4c9,H2bc8,H2bc23,H2bc24	7/71
2_Member	Reactome Gene Sets	R-MMU-5693606	DNA Double Strand Break Response	-4.0023	-1.27192	14051,68024,69386,319158,319181,665596,665622	Eya4,H2bc4,H4c8,H4c9,H2bc8,H2bc23,H2bc24	7/72
2_Member	Reactome Gene Sets	R-MMU-2299718	Condensation of Prophase Chromosomes	-3.45407	-0.924602	68024,69386,319158,319181,665596,665622	H2bc4,H4c8,H4c9,H2bc8,H2bc23,H2bc24	6/63
2_Member	Reactome Gene Sets	R-MMU-5693571	Nonhomologous End-Joining (NHEJ)	-3.45407	-0.924602	68024,69386,319158,319181,665596,665622	H2bc4,H4c8,H4c9,H2bc8,H2bc23,H2bc24	6/63
2_Member	Reactome Gene Sets	R-MMU-8939211	ESR-mediated signaling	-3.17873	-0.764413	13869,15077,68024,69386,260423,319158,319181,665596,665622	Erbb4,H3c14,H2bc4,H4c8,H3c7,H4c9,H2bc8,H2bc23,H2bc24	9/159
2_Member	KEGG Pathway	mmu05203	Viral carcinogenesis - Mus musculus (house mouse)	-3.17501	-0.764413	12578,15040,15451,68024,69386,227753,242341,319158,319181,665596,665622	Cdkn2a,H2-T23,Hpn,H2bc4,H4c8,Gsn,Atp6v0d2,H4c9,H2bc8,H2bc23,H2bc24	11/228
2_Member	KEGG Pathway	mmu05034	Alcoholism - Mus musculus (house mouse)	-2.97094	-0.650175	14811,15077,68024,69386,224129,260423,319158,319181,665596,665622	Grin2a,H3c14,H2bc4,H4c8,Adcy5,H3c7,H4c9,H2bc8,H2bc23,H2bc24	10/205
2_Member	Reactome Gene Sets	R-MMU-606279	Deposition of new CENPA-containing nucleosomes at the centromere	-2.92867	-0.6306	68024,69386,319158,319181,665596,665622	H2bc4,H4c8,H4c9,H2bc8,H2bc23,H2bc24	6/79
2_Member	Reactome Gene Sets	R-MMU-774815	Nucleosome assembly	-2.92867	-0.6306	68024,69386,319158,319181,665596,665622	H2bc4,H4c8,H4c9,H2bc8,H2bc23,H2bc24	6/79
2_Member	KEGG Pathway	mmu04613	Neutrophil extracellular trap formation - Mus musculus (house mouse)	-2.92336	-0.629984	15077,22371,68024,69386,246256,260423,319158,319181,665596,665622	H3c14,Vwf,H2bc4,H4c8,Fcgr4,H3c7,H4c9,H2bc8,H2bc23,H2bc24	10/208
2_Member	Reactome Gene Sets	R-MMU-9006931	Signaling by Nuclear Receptors	-2.90771	-0.623962	13869,15077,16592,68024,69386,260423,319158,319181,665596,665622	Erbb4,H3c14,Fabp5,H2bc4,H4c8,H3c7,H4c9,H2bc8,H2bc23,H2bc24	10/209
2_Member	Reactome Gene Sets	R-MMU-212165	Epigenetic regulation of gene expression	-2.87033	-0.609279	15077,68024,69386,260423,319158,319181,665596,665622	H3c14,H2bc4,H4c8,H3c7,H4c9,H2bc8,H2bc23,H2bc24	8/142
2_Member	Reactome Gene Sets	R-MMU-5693607	Processing of DNA double-strand break ends	-2.76413	-0.547601	68024,69386,319158,319181,665596,665622	H2bc4,H4c8,H4c9,H2bc8,H2bc23,H2bc24	6/85
2_Member	Reactome Gene Sets	R-MMU-69473	G2/M DNA damage checkpoint	-2.71245	-0.518779	68024,69386,319158,319181,665596,665622	H2bc4,H4c8,H4c9,H2bc8,H2bc23,H2bc24	6/87
2_Member	Reactome Gene Sets	R-MMU-8878171	Transcriptional regulation by RUNX1	-2.63949	-0.502539	13039,15077,68024,69386,260423,319158,319181,665596,665622	Ctsl,H3c14,H2bc4,H4c8,H3c7,H4c9,H2bc8,H2bc23,H2bc24	9/190
2_Member	Reactome Gene Sets	R-MMU-3214842	HDMs demethylate histones	-2.31314	-0.308962	15077,69386,260423,319158	H3c14,H4c8,H3c7,H4c9	4/46
2_Member	Reactome Gene Sets	R-MMU-1266695	Interleukin-7 signaling	-2.17714	-0.239721	15077,16197,260423	H3c14,Il7r,H3c7	3/26
2_Member	Reactome Gene Sets	R-MMU-5693532	DNA Double-Strand Break Repair	-2.12905	-0.216047	14051,68024,69386,319158,319181,665596,665622	Eya4,H2bc4,H4c8,H4c9,H2bc8,H2bc23,H2bc24	7/150
2_Member	Reactome Gene Sets	R-MMU-8866654	E3 ubiquitin ligases ubiquitinate target proteins	-2.09449	-0.192472	68024,319181,665596,665622	H2bc4,H2bc8,H2bc23,H2bc24	4/53
2_Member	Reactome Gene Sets	R-MMU-3247509	Chromatin modifying enzymes	-2.04939	-0.168592	15077,68024,69386,260423,319158,319181,665596,665622	H3c14,H2bc4,H4c8,H3c7,H4c9,H2bc8,H2bc23,H2bc24	8/194
2_Member	Reactome Gene Sets	R-MMU-4839726	Chromatin organization	-2.04939	-0.168592	15077,68024,69386,260423,319158,319181,665596,665622	H3c14,H2bc4,H4c8,H3c7,H4c9,H2bc8,H2bc23,H2bc24	8/194
2_Member	Reactome Gene Sets	R-MMU-68875	Mitotic Prophase	-2.04663	-0.168592	68024,69386,319158,319181,665596,665622	H2bc4,H4c8,H4c9,H2bc8,H2bc23,H2bc24	6/119
2_Member	Reactome Gene Sets	R-MMU-5693567	HDR through Homologous Recombination (HRR) or Single Strand Annealing (SSA)	-2.02968	-0.155214	68024,69386,319158,319181,665596,665622	H2bc4,H4c8,H4c9,H2bc8,H2bc23,H2bc24	6/120
3_Summary	GO Biological Processes	GO:0070306	lens fiber cell differentiation	-6.97256	-3.7107	12075,12954,12965,12967,21916,100121,107993,319504,13039,57754,76505,238384,380713,545391	Bfsp1,Cryaa,Crygb,Crygd,Tmod1,Tdrd7,Bfsp2,Nrcam,Ctsl,Cend1,Smim45,Slc24a4,Scarf1,Catspere2	14/-
3_Member	GO Biological Processes	GO:0070306	lens fiber cell differentiation	-6.97256	-3.7107	12075,12954,12965,12967,21916,100121,107993	Bfsp1,Cryaa,Crygb,Crygd,Tmod1,Tdrd7,Bfsp2	7/27
3_Member	GO Biological Processes	GO:0070307	lens fiber cell development	-5.71865	-2.49818	12075,12954,12965,21916,107993	Bfsp1,Cryaa,Crygb,Tmod1,Bfsp2	5/15
3_Member	CORUM	CORUM:6882	Periaxin complex	-3.43622	-0.922554	12075,107993,319504	Bfsp1,Bfsp2,Nrcam	3/10
3_Member	GO Biological Processes	GO:0071695	anatomical structure maturation	-2.00169	-0.130766	12075,13039,57754,76505,100121,107993,238384,319504,380713,545391	Bfsp1,Ctsl,Cend1,Smim45,Tdrd7,Bfsp2,Slc24a4,Nrcam,Scarf1,Catspere2	10/281
4_Summary	GO Biological Processes	GO:0019886	antigen processing and presentation of exogenous peptide antigen via MHC class II	-4.813	-1.69727	14960,14961,14969,14999,16149,14415,14417,15040,12484,12493,16197,16398,13039,11433,242341,246256,20846,20391,12578,13482,16854,20555,100038947,20307,227753,12555,171171,319504	H2-Aa,H2-Ab1,H2-Eb1,H2-DMb1,Cd74,Gad1,Gad2,H2-T23,Cd24a,Cd37,Il7r,Itga2,Ctsl,Acp5,Atp6v0d2,Fcgr4,Stat1,Sgca,Cdkn2a,Dpp4,Lgals3,Slfn1,Sirpb1c,Ccl8,Gsn,Cdh15,Ntng2,Nrcam	28/-
4_Member	GO Biological Processes	GO:0019886	antigen processing and presentation of exogenous peptide antigen via MHC class II	-4.813	-1.69727	14960,14961,14969,14999,16149	H2-Aa,H2-Ab1,H2-Eb1,H2-DMb1,Cd74	5/22
4_Member	GO Biological Processes	GO:0002399	MHC class II protein complex assembly	-4.65803	-1.65491	14960,14961,14969,14999	H2-Aa,H2-Ab1,H2-Eb1,H2-DMb1	4/12
4_Member	GO Biological Processes	GO:0002503	peptide antigen assembly with MHC class II protein complex	-4.65803	-1.65491	14960,14961,14969,14999	H2-Aa,H2-Ab1,H2-Eb1,H2-DMb1	4/12
4_Member	GO Biological Processes	GO:0002495	antigen processing and presentation of peptide antigen via MHC class II	-4.61574	-1.65491	14960,14961,14969,14999,16149	H2-Aa,H2-Ab1,H2-Eb1,H2-DMb1,Cd74	5/24
4_Member	GO Biological Processes	GO:0002504	antigen processing and presentation of peptide or polysaccharide antigen via MHC class II	-4.52415	-1.60656	14960,14961,14969,14999,16149	H2-Aa,H2-Ab1,H2-Eb1,H2-DMb1,Cd74	5/25
4_Member	KEGG Pathway	mmu04940	Type I diabetes mellitus - Mus musculus (house mouse)	-4.12099	-1.34259	14415,14417,14960,14961,14969,14999,15040	Gad1,Gad2,H2-Aa,H2-Ab1,H2-Eb1,H2-DMb1,H2-T23	7/69
4_Member	GO Biological Processes	GO:0002396	MHC protein complex assembly	-4.11309	-1.34259	14960,14961,14969,14999	H2-Aa,H2-Ab1,H2-Eb1,H2-DMb1	4/16
4_Member	GO Biological Processes	GO:0002501	peptide antigen assembly with MHC protein complex	-4.11309	-1.34259	14960,14961,14969,14999	H2-Aa,H2-Ab1,H2-Eb1,H2-DMb1	4/16
4_Member	KEGG Pathway	mmu04640	Hematopoietic cell lineage - Mus musculus (house mouse)	-4.08211	-1.32541	12484,12493,14960,14961,14969,14999,16197,16398	Cd24a,Cd37,H2-Aa,H2-Ab1,H2-Eb1,H2-DMb1,Il7r,Itga2	8/94
4_Member	GO Biological Processes	GO:0002478	antigen processing and presentation of exogenous peptide antigen	-3.87109	-1.1716	14960,14961,14969,14999,15040,16149	H2-Aa,H2-Ab1,H2-Eb1,H2-DMb1,H2-T23,Cd74	6/53
4_Member	GO Biological Processes	GO:0048002	antigen processing and presentation of peptide antigen	-3.64571	-1.01732	13039,14960,14961,14969,14999,15040,16149	Ctsl,H2-Aa,H2-Ab1,H2-Eb1,H2-DMb1,H2-T23,Cd74	7/82
4_Member	GO Biological Processes	GO:0019884	antigen processing and presentation of exogenous antigen	-3.57045	-0.980695	14960,14961,14969,14999,15040,16149	H2-Aa,H2-Ab1,H2-Eb1,H2-DMb1,H2-T23,Cd74	6/60
4_Member	KEGG Pathway	mmu05323	Rheumatoid arthritis - Mus musculus (house mouse)	-3.48657	-0.932283	11433,13039,14960,14961,14969,14999,242341	Acp5,Ctsl,H2-Aa,H2-Ab1,H2-Eb1,H2-DMb1,Atp6v0d2	7/87
4_Member	KEGG Pathway	mmu04612	Antigen processing and presentation - Mus musculus (house mouse)	-3.426	-0.92002	13039,14960,14961,14969,14999,15040,16149	Ctsl,H2-Aa,H2-Ab1,H2-Eb1,H2-DMb1,H2-T23,Cd74	7/89
4_Member	KEGG Pathway	mmu05310	Asthma - Mus musculus (house mouse)	-3.31711	-0.847644	14960,14961,14969,14999	H2-Aa,H2-Ab1,H2-Eb1,H2-DMb1	4/25
4_Member	GO Biological Processes	GO:0019882	antigen processing and presentation	-3.30126	-0.845586	13039,14960,14961,14969,14999,15040,16149,246256	Ctsl,H2-Aa,H2-Ab1,H2-Eb1,H2-DMb1,H2-T23,Cd74,Fcgr4	8/122
4_Member	KEGG Pathway	mmu05140	Leishmaniasis - Mus musculus (house mouse)	-3.20643	-0.770648	14960,14961,14969,14999,20846,246256	H2-Aa,H2-Ab1,H2-Eb1,H2-DMb1,Stat1,Fcgr4	6/70
4_Member	KEGG Pathway	mmu04145	Phagosome - Mus musculus (house mouse)	-2.78308	-0.562615	13039,14960,14961,14969,14999,15040,16398,242341,246256	Ctsl,H2-Aa,H2-Ab1,H2-Eb1,H2-DMb1,H2-T23,Itga2,Atp6v0d2,Fcgr4	9/181
4_Member	KEGG Pathway	mmu05321	Inflammatory bowel disease - Mus musculus (house mouse)	-2.63406	-0.502539	14960,14961,14969,14999,20846	H2-Aa,H2-Ab1,H2-Eb1,H2-DMb1,Stat1	5/62
4_Member	KEGG Pathway	mmu05330	Allograft rejection - Mus musculus (house mouse)	-2.63406	-0.502539	14960,14961,14969,14999,15040	H2-Aa,H2-Ab1,H2-Eb1,H2-DMb1,H2-T23	5/62
4_Member	KEGG Pathway	mmu05332	Graft-versus-host disease - Mus musculus (house mouse)	-2.63406	-0.502539	14960,14961,14969,14999,15040	H2-Aa,H2-Ab1,H2-Eb1,H2-DMb1,H2-T23	5/62
4_Member	KEGG Pathway	mmu05416	Viral myocarditis - Mus musculus (house mouse)	-2.54259	-0.429951	14960,14961,14969,14999,15040,20391	H2-Aa,H2-Ab1,H2-Eb1,H2-DMb1,H2-T23,Sgca	6/94
4_Member	GO Biological Processes	GO:1903037	regulation of leukocyte cell-cell adhesion	-2.50474	-0.422332	12484,12493,12578,13482,14960,14961,14969,14999,15040,16149,16197,16854,20555,100038947	Cd24a,Cd37,Cdkn2a,Dpp4,H2-Aa,H2-Ab1,H2-Eb1,H2-DMb1,H2-T23,Cd74,Il7r,Lgals3,Slfn1,Sirpb1c	14/403
4_Member	GO Biological Processes	GO:0050863	regulation of T cell activation	-2.4761	-0.407367	12484,12493,12578,13482,14960,14961,14969,14999,15040,16149,16197,16854,20555,100038947	Cd24a,Cd37,Cdkn2a,Dpp4,H2-Aa,H2-Ab1,H2-Eb1,H2-DMb1,H2-T23,Cd74,Il7r,Lgals3,Slfn1,Sirpb1c	14/406
4_Member	KEGG Pathway	mmu04672	Intestinal immune network for IgA production - Mus musculus (house mouse)	-2.41931	-0.380169	14960,14961,14969,14999	H2-Aa,H2-Ab1,H2-Eb1,H2-DMb1	4/43
4_Member	GO Biological Processes	GO:0034341	response to type II interferon	-2.3228	-0.311358	14960,14961,14969,16149,20307,20846,227753	H2-Aa,H2-Ab1,H2-Eb1,Cd74,Ccl8,Stat1,Gsn	7/138
4_Member	KEGG Pathway	mmu05152	Tuberculosis - Mus musculus (house mouse)	-2.23771	-0.272514	14960,14961,14969,14999,16149,20846,242341,246256	H2-Aa,H2-Ab1,H2-Eb1,H2-DMb1,Cd74,Stat1,Atp6v0d2,Fcgr4	8/180
4_Member	KEGG Pathway	mmu04514	Cell adhesion molecules - Mus musculus (house mouse)	-2.20956	-0.258369	12555,14960,14961,14969,14999,15040,171171,319504	Cdh15,H2-Aa,H2-Ab1,H2-Eb1,H2-DMb1,H2-T23,Ntng2,Nrcam	8/182
4_Member	KEGG Pathway	mmu05320	Autoimmune thyroid disease - Mus musculus (house mouse)	-2.20426	-0.258369	14960,14961,14969,14999,15040	H2-Aa,H2-Ab1,H2-Eb1,H2-DMb1,H2-T23	5/78
4_Member	GO Biological Processes	GO:0050870	positive regulation of T cell activation	-2.11654	-0.210708	12484,13482,14960,14961,14969,14999,15040,16149,16197,100038947	Cd24a,Dpp4,H2-Aa,H2-Ab1,H2-Eb1,H2-DMb1,H2-T23,Cd74,Il7r,Sirpb1c	10/270
5_Summary	GO Biological Processes	GO:0070593	dendrite self-avoidance	-4.65803	-1.65491	68802,114873,319504,329278,12484,12555,13602,71740,104010,171171,380713,12386,16398,20201,23959,57781,106042	Mypn,Dscaml1,Nrcam,Tnn,Cd24a,Cdh15,Sparcl1,Nectin4,Cdh22,Ntng2,Scarf1,Ctnna2,Itga2,S100a8,Nt5e,Cd200r1,Prickle1	17/-
5_Member	GO Biological Processes	GO:0070593	dendrite self-avoidance	-4.65803	-1.65491	68802,114873,319504,329278	Mypn,Dscaml1,Nrcam,Tnn	4/12
5_Member	GO Biological Processes	GO:0098742	cell-cell adhesion via plasma-membrane adhesion molecules	-3.1887	-0.764413	12484,12555,13602,68802,71740,104010,114873,171171,319504,380713	Cd24a,Cdh15,Sparcl1,Mypn,Nectin4,Cdh22,Dscaml1,Ntng2,Nrcam,Scarf1	10/192
5_Member	GO Biological Processes	GO:0098609	cell-cell adhesion	-2.80244	-0.567658	12386,12484,12555,13602,16398,20201,23959,57781,68802,71740,104010,106042,114873,171171,319504,380713	Ctnna2,Cd24a,Cdh15,Sparcl1,Itga2,S100a8,Nt5e,Cd200r1,Mypn,Nectin4,Cdh22,Prickle1,Dscaml1,Ntng2,Nrcam,Scarf1	16/459
5_Member	GO Biological Processes	GO:0007156	homophilic cell adhesion via plasma membrane adhesion molecules	-2.26594	-0.289723	12555,68802,71740,104010,114873,319504	Cdh15,Mypn,Nectin4,Cdh22,Dscaml1,Nrcam	6/107
5_Member	GO Biological Processes	GO:0008038	neuron recognition	-2.21488	-0.260514	68802,114873,319504,329278	Mypn,Dscaml1,Nrcam,Tnn	4/49
6_Summary	GO Biological Processes	GO:0032412	regulation of monoatomic ion transmembrane transporter activity	-4.64708	-1.65491	11936,12372,13491,14167,14428,19417,19418,68312,217154,235281,380702,381812,433809,11754,12349,13869,14811,16592,56636,211480,246049,12287,12523,13400,14526,16854,103988	Fxyd2,Casq1,Drd4,Fgf12,Galr2,Rasgrf1,Rasgrf2,Gstm7,Stac2,Scn3b,Shisa6,Cracr2a,Rnf207,Aoc3,Car2,Erbb4,Grin2a,Fabp5,Fgf21,Kcnj14,Slc36a2,Cacna1b,Cd84,Dmpk,Gcg,Lgals3,Gck	27/-
6_Member	GO Biological Processes	GO:0032412	regulation of monoatomic ion transmembrane transporter activity	-4.64708	-1.65491	11936,12372,13491,14167,14428,19417,19418,68312,217154,235281,380702,381812,433809	Fxyd2,Casq1,Drd4,Fgf12,Galr2,Rasgrf1,Rasgrf2,Gstm7,Stac2,Scn3b,Shisa6,Cracr2a,Rnf207	13/215
6_Member	GO Biological Processes	GO:0034762	regulation of transmembrane transport	-4.50669	-1.60656	11754,11936,12349,12372,13491,13869,14167,14428,14811,16592,19417,19418,56636,68312,211480,217154,235281,246049,380702,381812,433809	Aoc3,Fxyd2,Car2,Casq1,Drd4,Erbb4,Fgf12,Galr2,Grin2a,Fabp5,Rasgrf1,Rasgrf2,Fgf21,Gstm7,Kcnj14,Stac2,Scn3b,Slc36a2,Shisa6,Cracr2a,Rnf207	21/511
6_Member	GO Biological Processes	GO:0022898	regulation of transmembrane transporter activity	-4.44081	-1.55917	11936,12372,13491,14167,14428,19417,19418,68312,217154,235281,380702,381812,433809	Fxyd2,Casq1,Drd4,Fgf12,Galr2,Rasgrf1,Rasgrf2,Gstm7,Stac2,Scn3b,Shisa6,Cracr2a,Rnf207	13/225
6_Member	GO Biological Processes	GO:2001259	positive regulation of cation channel activity	-4.22239	-1.39403	12372,14428,68312,217154,381812,433809	Casq1,Galr2,Gstm7,Stac2,Cracr2a,Rnf207	6/46
6_Member	GO Biological Processes	GO:0032409	regulation of transporter activity	-4.20873	-1.39403	11936,12372,13491,14167,14428,19417,19418,68312,217154,235281,380702,381812,433809	Fxyd2,Casq1,Drd4,Fgf12,Galr2,Rasgrf1,Rasgrf2,Gstm7,Stac2,Scn3b,Shisa6,Cracr2a,Rnf207	13/237
6_Member	GO Biological Processes	GO:0043269	regulation of monoatomic ion transport	-3.97086	-1.25307	11936,12287,12349,12372,12523,13400,13491,14167,14428,14526,14811,16854,68312,103988,211480,217154,235281,246049,381812,433809	Fxyd2,Cacna1b,Car2,Casq1,Cd84,Dmpk,Drd4,Fgf12,Galr2,Gcg,Grin2a,Lgals3,Gstm7,Gck,Kcnj14,Stac2,Scn3b,Slc36a2,Cracr2a,Rnf207	20/516
6_Member	GO Biological Processes	GO:2001257	regulation of cation channel activity	-3.74479	-1.08499	12372,13491,14167,14428,68312,217154,381812,433809	Casq1,Drd4,Fgf12,Galr2,Gstm7,Stac2,Cracr2a,Rnf207	8/105
6_Member	GO Biological Processes	GO:0032414	positive regulation of ion transmembrane transporter activity	-3.71269	-1.06362	12372,13491,14428,68312,217154,381812,433809	Casq1,Drd4,Galr2,Gstm7,Stac2,Cracr2a,Rnf207	7/80
6_Member	GO Biological Processes	GO:0034764	positive regulation of transmembrane transport	-3.52209	-0.954607	11754,12349,12372,13491,13869,14428,56636,68312,217154,246049,381812,433809	Aoc3,Car2,Casq1,Drd4,Erbb4,Galr2,Fgf21,Gstm7,Stac2,Slc36a2,Cracr2a,Rnf207	12/242
6_Member	GO Biological Processes	GO:0032411	positive regulation of transporter activity	-3.51749	-0.954607	12372,13491,14428,68312,217154,381812,433809	Casq1,Drd4,Galr2,Gstm7,Stac2,Cracr2a,Rnf207	7/86
6_Member	GO Biological Processes	GO:0010959	regulation of metal ion transport	-3.0855	-0.708725	11936,12287,12372,12523,13400,13491,14167,14428,14526,16854,68312,103988,217154,235281,381812,433809	Fxyd2,Cacna1b,Casq1,Cd84,Dmpk,Drd4,Fgf12,Galr2,Gcg,Lgals3,Gstm7,Gck,Stac2,Scn3b,Cracr2a,Rnf207	16/431
6_Member	GO Biological Processes	GO:0043270	positive regulation of monoatomic ion transport	-2.99277	-0.650175	12372,13491,14167,14428,14526,16854,68312,217154,235281,381812,433809	Casq1,Drd4,Fgf12,Galr2,Gcg,Lgals3,Gstm7,Stac2,Scn3b,Cracr2a,Rnf207	11/240
6_Member	GO Biological Processes	GO:1901021	positive regulation of calcium ion transmembrane transporter activity	-2.95195	-0.644337	12372,68312,217154,381812	Casq1,Gstm7,Stac2,Cracr2a	4/31
6_Member	GO Biological Processes	GO:1901019	regulation of calcium ion transmembrane transporter activity	-2.45846	-0.400718	12372,13491,68312,217154,381812	Casq1,Drd4,Gstm7,Stac2,Cracr2a	5/68
6_Member	GO Biological Processes	GO:0034765	regulation of monoatomic ion transmembrane transport	-2.44343	-0.396412	11936,12372,13491,14167,14428,14811,68312,211480,217154,235281,246049,381812,433809	Fxyd2,Casq1,Drd4,Fgf12,Galr2,Grin2a,Gstm7,Kcnj14,Stac2,Scn3b,Slc36a2,Cracr2a,Rnf207	13/366
6_Member	GO Biological Processes	GO:1904062	regulation of monoatomic cation transmembrane transport	-2.39597	-0.362	11936,12372,13491,14167,14428,14811,68312,217154,235281,246049,381812,433809	Fxyd2,Casq1,Drd4,Fgf12,Galr2,Grin2a,Gstm7,Stac2,Scn3b,Slc36a2,Cracr2a,Rnf207	12/328
6_Member	GO Biological Processes	GO:1904064	positive regulation of cation transmembrane transport	-2.08388	-0.191242	12372,13491,14428,68312,217154,381812,433809	Casq1,Drd4,Galr2,Gstm7,Stac2,Cracr2a,Rnf207	7/153
7_Summary	GO Biological Processes	GO:0007626	locomotory behavior	-4.31141	-1.44749	11816,12287,12290,13482,13491,14167,14415,14811,18619,21916,56226,57754,224129,319924,17986,109593,11754,13411,20203,54140,76376,106763,234593,238384,11551	Apoe,Cacna1b,Cacna1e,Dpp4,Drd4,Fgf12,Gad1,Grin2a,Penk,Tmod1,Espn,Cend1,Adcy5,Apba1,Ndp,Lmo3,Aoc3,Dnah11,S100b,Avpr1a,Slc24a2,Ttbk1,Ndrg4,Slc24a4,Adra2a	25/-
7_Member	GO Biological Processes	GO:0007626	locomotory behavior	-4.31141	-1.44749	11816,12287,12290,13482,13491,14167,14415,14811,18619,21916,56226,57754,224129,319924	Apoe,Cacna1b,Cacna1e,Dpp4,Drd4,Fgf12,Gad1,Grin2a,Penk,Tmod1,Espn,Cend1,Adcy5,Apba1	14/265
7_Member	GO Biological Processes	GO:0035640	exploration behavior	-4.27765	-1.43077	11816,13482,14415,17986,18619,109593	Apoe,Dpp4,Gad1,Ndp,Penk,Lmo3	6/45
7_Member	GO Biological Processes	GO:0035641	locomotory exploration behavior	-3.6217	-1.01305	11816,13482,14415,18619	Apoe,Dpp4,Gad1,Penk	4/21
7_Member	GO Biological Processes	GO:0007610	behavior	-3.29296	-0.844014	11754,11816,12287,12290,13411,13482,13491,14167,14415,14811,17986,18619,20203,21916,54140,56226,57754,76376,106763,109593,224129,234593,238384,319924	Aoc3,Apoe,Cacna1b,Cacna1e,Dnah11,Dpp4,Drd4,Fgf12,Gad1,Grin2a,Ndp,Penk,S100b,Tmod1,Avpr1a,Espn,Cend1,Slc24a2,Ttbk1,Lmo3,Adcy5,Ndrg4,Slc24a4,Apba1	24/762
7_Member	GO Biological Processes	GO:0042596	fear response	-3.05582	-0.702444	11551,12290,13482,13491,18619	Adra2a,Cacna1e,Dpp4,Drd4,Penk	5/50
7_Member	GO Biological Processes	GO:0001662	behavioral fear response	-2.3476	-0.327454	12290,13482,13491,18619	Cacna1e,Dpp4,Drd4,Penk	4/45
7_Member	GO Biological Processes	GO:0002209	behavioral defense response	-2.27956	-0.291456	12290,13482,13491,18619	Cacna1e,Dpp4,Drd4,Penk	4/47
7_Member	GO Biological Processes	GO:0033555	multicellular organismal response to stress	-2.26594	-0.289723	11551,12287,12290,13482,13491,18619	Adra2a,Cacna1b,Cacna1e,Dpp4,Drd4,Penk	6/107
8_Summary	GO Biological Processes	GO:0061370	testosterone biosynthetic process	-3.75756	-1.08499	15485,94224,105349,11676,11910,12623,12686,14415,14417,14431,14526,15360,16149,23959,68312,104158,15486,20887,394436,16592,110197,116939,225742,227733,239827,319660,11812,11816	Hsd17b1,Srd5a2,Akr1c18,Aldoc,Atf3,Ces1g,Elovl3,Gad1,Gad2,Gamt,Gcg,Hmgcs2,Cd74,Nt5e,Gstm7,Ces1d,Hsd17b2,Sult1a1,Ugt1a1,Fabp5,Dgkg,Pnpla3,St8sia5,Pip5kl1,Pigz,Agmo,Apoc1,Apoe	28/-
8_Member	GO Biological Processes	GO:0061370	testosterone biosynthetic process	-3.75756	-1.08499	15485,94224,105349	Hsd17b1,Srd5a2,Akr1c18	3/8
8_Member	GO Biological Processes	GO:0120255	olefinic compound biosynthetic process	-3.07349	-0.705126	15485,94224,105349	Hsd17b1,Srd5a2,Akr1c18	3/13
8_Member	GO Biological Processes	GO:0044283	small molecule biosynthetic process	-2.88046	-0.609825	11676,11910,12623,12686,14415,14417,14431,14526,15360,15485,16149,23959,68312,94224,104158,105349	Aldoc,Atf3,Ces1g,Elovl3,Gad1,Gad2,Gamt,Gcg,Hmgcs2,Hsd17b1,Cd74,Nt5e,Gstm7,Srd5a2,Ces1d,Akr1c18	16/451
8_Member	GO Biological Processes	GO:0006694	steroid biosynthetic process	-2.80913	-0.567658	12623,15360,15485,15486,94224,104158,105349	Ces1g,Hmgcs2,Hsd17b1,Hsd17b2,Srd5a2,Ces1d,Akr1c18	7/113
8_Member	GO Biological Processes	GO:0008210	estrogen metabolic process	-2.66043	-0.508531	15485,15486,20887,394436	Hsd17b1,Hsd17b2,Sult1a1,Ugt1a1	4/37
8_Member	GO Biological Processes	GO:0008610	lipid biosynthetic process	-2.48272	-0.40838	12623,12686,15360,15485,15486,16149,16592,68312,94224,104158,105349,110197,116939,225742,227733,239827,319660	Ces1g,Elovl3,Hmgcs2,Hsd17b1,Hsd17b2,Cd74,Fabp5,Gstm7,Srd5a2,Ces1d,Akr1c18,Dgkg,Pnpla3,St8sia5,Pip5kl1,Pigz,Agmo	17/540
8_Member	GO Biological Processes	GO:0008202	steroid metabolic process	-2.43355	-0.389176	11812,11816,12623,15360,15485,15486,20887,94224,104158,105349,394436	Apoc1,Apoe,Ces1g,Hmgcs2,Hsd17b1,Hsd17b2,Sult1a1,Srd5a2,Ces1d,Akr1c18,Ugt1a1	11/283
8_Member	GO Biological Processes	GO:0006706	steroid catabolic process	-2.27637	-0.291456	11816,94224,105349	Apoe,Srd5a2,Akr1c18	3/24
8_Member	GO Biological Processes	GO:0120178	steroid hormone biosynthetic process	-2.27637	-0.291456	15485,15486,94224	Hsd17b1,Hsd17b2,Srd5a2	3/24
9_Summary	GO Biological Processes	GO:0043410	positive regulation of MAPK cascade	-3.75109	-1.08499	11551,11816,12484,12523,12803,13491,13869,14526,16149,16323,20307,27261,56636,73230,93897,209387,227753,234593,252864,381812,11910,12957,109593	Adra2a,Apoe,Cd24a,Cd84,Cntf,Drd4,Erbb4,Gcg,Cd74,Inhba,Ccl8,Dok3,Fgf21,Bmper,Fzd10,Trim30d,Gsn,Ndrg4,Dusp15,Cracr2a,Atf3,Cryba1,Lmo3	23/-
9_Member	GO Biological Processes	GO:0043410	positive regulation of MAPK cascade	-3.75109	-1.08499	11551,11816,12484,12523,12803,13491,13869,14526,16149,16323,20307,27261,56636,73230,93897,209387,227753,234593,252864,381812	Adra2a,Apoe,Cd24a,Cd84,Cntf,Drd4,Erbb4,Gcg,Cd74,Inhba,Ccl8,Dok3,Fgf21,Bmper,Fzd10,Trim30d,Gsn,Ndrg4,Dusp15,Cracr2a	20/536
9_Member	GO Biological Processes	GO:0043408	regulation of MAPK cascade	-3.08409	-0.708725	11551,11816,11910,12484,12523,12803,12957,13491,13869,14526,16149,16323,20307,27261,56636,73230,93897,109593,209387,227753,234593,252864,381812	Adra2a,Apoe,Atf3,Cd24a,Cd84,Cntf,Cryba1,Drd4,Erbb4,Gcg,Cd74,Inhba,Ccl8,Dok3,Fgf21,Bmper,Fzd10,Lmo3,Trim30d,Gsn,Ndrg4,Dusp15,Cracr2a	23/742
9_Member	GO Biological Processes	GO:0070372	regulation of ERK1 and ERK2 cascade	-2.68481	-0.512854	11816,11910,12957,13869,14526,16149,16323,20307,56636,73230,109593,234593,252864	Apoe,Atf3,Cryba1,Erbb4,Gcg,Cd74,Inhba,Ccl8,Fgf21,Bmper,Lmo3,Ndrg4,Dusp15	13/343
9_Member	GO Biological Processes	GO:0070374	positive regulation of ERK1 and ERK2 cascade	-2.46916	-0.403205	11816,13869,14526,16149,16323,20307,56636,73230,234593,252864	Apoe,Erbb4,Gcg,Cd74,Inhba,Ccl8,Fgf21,Bmper,Ndrg4,Dusp15	10/240
10_Summary	KEGG Pathway	mmu04974	Protein digestion and absorption - Mus musculus (house mouse)	-3.66027	-1.02166	11936,12813,12819,12828,12835,13482,114228,246049,11803,14234,15451,15891,16854,17381,74199,106042,233332,13039,16398,18452,22371,329278	Fxyd2,Col10a1,Col15a1,Col4a3,Col6a3,Dpp4,Prss1,Slc36a2,Aplp1,Foxc2,Hpn,Ibsp,Lgals3,Mmp12,Vit,Prickle1,Adamts17,Ctsl,Itga2,P4ha2,Vwf,Tnn	22/-
10_Member	KEGG Pathway	mmu04974	Protein digestion and absorption - Mus musculus (house mouse)	-3.66027	-1.02166	11936,12813,12819,12828,12835,13482,114228,246049	Fxyd2,Col10a1,Col15a1,Col4a3,Col6a3,Dpp4,Prss1,Slc36a2	8/108
10_Member	GO Biological Processes	GO:0030198	extracellular matrix organization	-2.98934	-0.650175	11803,12813,12819,12828,14234,15451,15891,16854,17381,74199,106042,233332	Aplp1,Col10a1,Col15a1,Col4a3,Foxc2,Hpn,Ibsp,Lgals3,Mmp12,Vit,Prickle1,Adamts17	12/278
10_Member	GO Biological Processes	GO:0045229	external encapsulating structure organization	-2.97596	-0.650175	11803,12813,12819,12828,14234,15451,15891,16854,17381,74199,106042,233332	Aplp1,Col10a1,Col15a1,Col4a3,Foxc2,Hpn,Ibsp,Lgals3,Mmp12,Vit,Prickle1,Adamts17	12/279
10_Member	GO Biological Processes	GO:0043062	extracellular structure organization	-2.96264	-0.650175	11803,12813,12819,12828,14234,15451,15891,16854,17381,74199,106042,233332	Aplp1,Col10a1,Col15a1,Col4a3,Foxc2,Hpn,Ibsp,Lgals3,Mmp12,Vit,Prickle1,Adamts17	12/280
10_Member	Reactome Gene Sets	R-MMU-1442490	Collagen degradation	-2.86681	-0.609279	12813,12819,13039,17381,114228	Col10a1,Col15a1,Ctsl,Mmp12,Prss1	5/55
10_Member	Reactome Gene Sets	R-MMU-1474244	Extracellular matrix organization	-2.60141	-0.473095	12813,12819,13039,15891,16398,17381,18452,22371,114228,329278	Col10a1,Col15a1,Ctsl,Ibsp,Itga2,Mmp12,P4ha2,Vwf,Prss1,Tnn	10/230
11_Summary	GO Biological Processes	GO:0006869	lipid transport	-3.63438	-1.01598	11770,11812,11816,12623,13491,16323,16592,17339,20518,68039,74152,74309,104158,272636,320091,319660	Fabp4,Apoc1,Apoe,Ces1g,Drd4,Inhba,Fabp5,Mip,Slc22a2,Nmb,Stra6l,Osbp2,Ces1d,Esyt3,Ano4,Agmo	16/-
11_Member	GO Biological Processes	GO:0006869	lipid transport	-3.63438	-1.01598	11770,11812,11816,12623,13491,16323,16592,17339,20518,68039,74152,74309,104158,272636,320091	Fabp4,Apoc1,Apoe,Ces1g,Drd4,Inhba,Fabp5,Mip,Slc22a2,Nmb,Stra6l,Osbp2,Ces1d,Esyt3,Ano4	15/345
11_Member	GO Biological Processes	GO:0010876	lipid localization	-3.13678	-0.744153	11770,11812,11816,12623,13491,16323,16592,17339,20518,68039,74152,74309,104158,272636,320091	Fabp4,Apoc1,Apoe,Ces1g,Drd4,Inhba,Fabp5,Mip,Slc22a2,Nmb,Stra6l,Osbp2,Ces1d,Esyt3,Ano4	15/385
11_Member	GO Biological Processes	GO:0015908	fatty acid transport	-2.73811	-0.536947	11770,11816,13491,16592,20518,68039	Fabp4,Apoe,Drd4,Fabp5,Slc22a2,Nmb	6/86
11_Member	Reactome Gene Sets	R-MMU-8979227	Triglyceride metabolism	-2.27637	-0.291456	11770,16592,319660	Fabp4,Fabp5,Agmo	3/24
11_Member	GO Biological Processes	GO:0015718	monocarboxylic acid transport	-2.20713	-0.258369	11770,11816,13491,16592,17339,20518,68039	Fabp4,Apoe,Drd4,Fabp5,Mip,Slc22a2,Nmb	7/145
11_Member	GO Biological Processes	GO:0015909	long-chain fatty acid transport	-2.15327	-0.224896	11770,11816,13491,68039	Fabp4,Apoe,Drd4,Nmb	4/51
12_Summary	Reactome Gene Sets	R-MMU-71288	Creatine metabolism	-3.5863	-0.987201	12715,14431,76722,18452	Ckm,Gamt,Ckmt2,P4ha2	4/-
12_Member	Reactome Gene Sets	R-MMU-71288	Creatine metabolism	-3.5863	-0.987201	12715,14431,76722	Ckm,Gamt,Ckmt2	3/9
12_Member	GO Biological Processes	GO:0042398	cellular modified amino acid biosynthetic process	-2.27637	-0.291456	12715,14431,76722	Ckm,Gamt,Ckmt2	3/24
12_Member	KEGG Pathway	mmu00330	Arginine and proline metabolism - Mus musculus (house mouse)	-2.0661	-0.180819	12715,14431,18452,76722	Ckm,Gamt,P4ha2,Ckmt2	4/54
13_Summary	GO Biological Processes	GO:0010565	regulation of cellular ketone metabolic process	-3.54529	-0.964669	11812,12623,16149,16467,16592,22160,54140,104158,105349,394436,11551,11810,11816,13869,21835,56636,12495,14526,103988	Apoc1,Ces1g,Cd74,Atcay,Fabp5,Twist1,Avpr1a,Ces1d,Akr1c18,Ugt1a1,Adra2a,Apobec1,Apoe,Erbb4,Thrsp,Fgf21,Entpd1,Gcg,Gck	19/-
13_Member	GO Biological Processes	GO:0010565	regulation of cellular ketone metabolic process	-3.54529	-0.964669	11812,12623,16149,16467,16592,22160,54140,104158,105349,394436	Apoc1,Ces1g,Cd74,Atcay,Fabp5,Twist1,Avpr1a,Ces1d,Akr1c18,Ugt1a1	10/173
13_Member	GO Biological Processes	GO:0031392	regulation of prostaglandin biosynthetic process	-3.18262	-0.764413	16149,16592,54140	Cd74,Fabp5,Avpr1a	3/12
13_Member	GO Biological Processes	GO:2001279	regulation of unsaturated fatty acid biosynthetic process	-2.97357	-0.650175	16149,16592,54140	Cd74,Fabp5,Avpr1a	3/14
13_Member	GO Biological Processes	GO:0019216	regulation of lipid metabolic process	-2.78941	-0.564981	11551,11810,11812,11816,12623,13869,16149,16592,21835,22160,54140,56636,104158,105349	Adra2a,Apobec1,Apoc1,Apoe,Ces1g,Erbb4,Cd74,Fabp5,Thrsp,Twist1,Avpr1a,Fgf21,Ces1d,Akr1c18	14/375
13_Member	GO Biological Processes	GO:0046890	regulation of lipid biosynthetic process	-2.69899	-0.518146	11812,11816,12623,13869,16149,16592,21835,54140,104158,105349	Apoc1,Apoe,Ces1g,Erbb4,Cd74,Fabp5,Thrsp,Avpr1a,Ces1d,Akr1c18	10/223
13_Member	GO Biological Processes	GO:0062012	regulation of small molecule metabolic process	-2.66344	-0.508531	11812,11816,12495,12623,14526,16149,16467,16592,22160,54140,103988,104158,105349,394436	Apoc1,Apoe,Entpd1,Ces1g,Gcg,Cd74,Atcay,Fabp5,Twist1,Avpr1a,Gck,Ces1d,Akr1c18,Ugt1a1	14/387
13_Member	GO Biological Processes	GO:0045834	positive regulation of lipid metabolic process	-2.46367	-0.400718	11816,12623,13869,16149,22160,54140,56636,104158	Apoe,Ces1g,Erbb4,Cd74,Twist1,Avpr1a,Fgf21,Ces1d	8/165
13_Member	GO Biological Processes	GO:0062013	positive regulation of small molecule metabolic process	-2.14105	-0.216047	11816,12623,14526,16149,22160,54140,103988,104158	Apoe,Ces1g,Gcg,Cd74,Twist1,Avpr1a,Gck,Ces1d	8/187
13_Member	GO Biological Processes	GO:0042304	regulation of fatty acid biosynthetic process	-2.12354	-0.213867	11812,16149,16592,54140	Apoc1,Cd74,Fabp5,Avpr1a	4/52
14_Summary	GO Biological Processes	GO:0098703	calcium ion import across plasma membrane	-3.4618	-0.924602	12287,12290,76376,238384,103988,16369,11936,12372,14611,50782,224129	Cacna1b,Cacna1e,Slc24a2,Slc24a4,Gck,Irs3,Fxyd2,Casq1,Gja3,Rgs11,Adcy5	11/-
14_Member	GO Biological Processes	GO:0098703	calcium ion import across plasma membrane	-3.4618	-0.924602	12287,12290,76376,238384	Cacna1b,Cacna1e,Slc24a2,Slc24a4	4/23
14_Member	GO Biological Processes	GO:0070509	calcium ion import	-3.31711	-0.847644	12287,12290,76376,103988	Cacna1b,Cacna1e,Slc24a2,Gck	4/25
14_Member	KEGG Pathway	mmu04930	Type II diabetes mellitus - Mus musculus (house mouse)	-2.24682	-0.279425	12287,12290,16369,103988	Cacna1b,Cacna1e,Irs3,Gck	4/48
14_Member	WikiPathways	WP553	Calcium regulation in cardiac cells	-2.22319	-0.266683	11936,12287,12290,12372,14611,50782,224129	Fxyd2,Cacna1b,Cacna1e,Casq1,Gja3,Rgs11,Adcy5	7/144
15_Summary	WikiPathways	WP2271	Macrophage markers	-3.43622	-0.922554	12514,16149,17105,14961	Cd68,Cd74,Lyz2,H2-Ab1	4/-
15_Member	WikiPathways	WP2271	Macrophage markers	-3.43622	-0.922554	12514,16149,17105	Cd68,Cd74,Lyz2	3/10
15_Member	GO Biological Processes	GO:0002577	regulation of antigen processing and presentation	-2.44439	-0.396412	12514,14961,16149	Cd68,H2-Ab1,Cd74	3/21
16_Summary	GO Biological Processes	GO:0060561	apoptotic process involved in morphogenesis	-3.38772	-0.889295	12578,12954,12955,14234	Cdkn2a,Cryaa,Cryab,Foxc2	4/-
16_Member	GO Biological Processes	GO:0060561	apoptotic process involved in morphogenesis	-3.38772	-0.889295	12578,12954,12955,14234	Cdkn2a,Cryaa,Cryab,Foxc2	4/24
16_Member	GO Biological Processes	GO:1902742	apoptotic process involved in development	-2.57527	-0.456615	12578,12954,12955,14234	Cdkn2a,Cryaa,Cryab,Foxc2	4/39
17_Summary	GO Biological Processes	GO:0002683	negative regulation of immune system process	-3.33867	-0.854968	11433,12484,12493,12514,12523,12578,13482,14960,15040,16149,16197,16854,17381,18725,20555,22160,22177,57781,80782,231699,11816,11936,12828,13039,13491,13869,15451,16323,20846,57754,216166,234593,240690,329278,93674,114873,14999,68039	Acp5,Cd24a,Cd37,Cd68,Cd84,Cdkn2a,Dpp4,H2-Aa,H2-T23,Cd74,Il7r,Lgals3,Mmp12,Pira2,Slfn1,Twist1,Tyrobp,Cd200r1,Klrb1b,Oas1e,Apoe,Fxyd2,Col4a3,Ctsl,Drd4,Erbb4,Hpn,Inhba,Stat1,Cend1,Plk5,Ndrg4,St18,Tnn,Nat8f3,Dscaml1,H2-DMb1,Nmb	38/-
17_Member	GO Biological Processes	GO:0002683	negative regulation of immune system process	-3.33867	-0.854968	11433,12484,12493,12514,12523,12578,13482,14960,15040,16149,16197,16854,17381,18725,20555,22160,22177,57781,80782,231699	Acp5,Cd24a,Cd37,Cd68,Cd84,Cdkn2a,Dpp4,H2-Aa,H2-T23,Cd74,Il7r,Lgals3,Mmp12,Pira2,Slfn1,Twist1,Tyrobp,Cd200r1,Klrb1b,Oas1e	20/577
17_Member	GO Biological Processes	GO:0050866	negative regulation of cell activation	-2.96364	-0.650175	11816,12484,12493,12523,12578,14960,15040,16149,16854,20555,22177	Apoe,Cd24a,Cd37,Cd84,Cdkn2a,H2-Aa,H2-T23,Cd74,Lgals3,Slfn1,Tyrobp	11/242
17_Member	GO Biological Processes	GO:0002695	negative regulation of leukocyte activation	-2.71328	-0.518779	12484,12493,12523,12578,14960,15040,16149,16854,20555,22177	Cd24a,Cd37,Cd84,Cdkn2a,H2-Aa,H2-T23,Cd74,Lgals3,Slfn1,Tyrobp	10/222
17_Member	GO Biological Processes	GO:0050672	negative regulation of lymphocyte proliferation	-2.6598	-0.508531	12484,12493,12578,14960,15040,20555,22177	Cd24a,Cd37,Cdkn2a,H2-Aa,H2-T23,Slfn1,Tyrobp	7/120
17_Member	GO Biological Processes	GO:0032945	negative regulation of mononuclear cell proliferation	-2.63938	-0.502539	12484,12493,12578,14960,15040,20555,22177	Cd24a,Cd37,Cdkn2a,H2-Aa,H2-T23,Slfn1,Tyrobp	7/121
17_Member	GO Biological Processes	GO:0008285	negative regulation of cell population proliferation	-2.52046	-0.422332	11816,11936,12484,12493,12578,12828,13039,13491,13869,14960,15040,15451,16323,16854,20555,20846,22177,57754,216166,234593,240690,329278	Apoe,Fxyd2,Cd24a,Cd37,Cdkn2a,Col4a3,Ctsl,Drd4,Erbb4,H2-Aa,H2-T23,Hpn,Inhba,Lgals3,Slfn1,Stat1,Tyrobp,Cend1,Plk5,Ndrg4,St18,Tnn	22/772
17_Member	GO Biological Processes	GO:0051250	negative regulation of lymphocyte activation	-2.51951	-0.422332	12484,12493,12578,14960,15040,16149,16854,20555,22177	Cd24a,Cd37,Cdkn2a,H2-Aa,H2-T23,Cd74,Lgals3,Slfn1,Tyrobp	9/198
17_Member	GO Biological Processes	GO:0050868	negative regulation of T cell activation	-2.51226	-0.422332	12484,12493,12578,14960,15040,16149,16854,20555	Cd24a,Cd37,Cdkn2a,H2-Aa,H2-T23,Cd74,Lgals3,Slfn1	8/162
17_Member	GO Biological Processes	GO:0030889	negative regulation of B cell proliferation	-2.50655	-0.422332	12484,12578,22177	Cd24a,Cdkn2a,Tyrobp	3/20
17_Member	GO Biological Processes	GO:0070664	negative regulation of leukocyte proliferation	-2.50235	-0.422332	12484,12493,12578,14960,15040,20555,22177	Cd24a,Cd37,Cdkn2a,H2-Aa,H2-T23,Slfn1,Tyrobp	7/128
17_Member	GO Biological Processes	GO:0042130	negative regulation of T cell proliferation	-2.30561	-0.303827	12484,12493,12578,14960,15040,20555	Cd24a,Cd37,Cdkn2a,H2-Aa,H2-T23,Slfn1	6/105
17_Member	GO Biological Processes	GO:0007162	negative regulation of cell adhesion	-2.25394	-0.282345	11433,12484,12493,12578,14960,15040,16149,16854,17381,20555,93674,114873	Acp5,Cd24a,Cd37,Cdkn2a,H2-Aa,H2-T23,Cd74,Lgals3,Mmp12,Slfn1,Nat8f3,Dscaml1	12/342
17_Member	GO Biological Processes	GO:1903038	negative regulation of leukocyte cell-cell adhesion	-2.25195	-0.282345	12484,12493,12578,14960,15040,16149,16854,20555	Cd24a,Cd37,Cdkn2a,H2-Aa,H2-T23,Cd74,Lgals3,Slfn1	8/179
17_Member	GO Biological Processes	GO:0070663	regulation of leukocyte proliferation	-2.17336	-0.239721	12484,12493,12578,14960,14999,15040,16149,16854,20555,22177,68039	Cd24a,Cd37,Cdkn2a,H2-Aa,H2-DMb1,H2-T23,Cd74,Lgals3,Slfn1,Tyrobp,Nmb	11/307
17_Member	GO Biological Processes	GO:0050670	regulation of lymphocyte proliferation	-2.01184	-0.13915	12484,12493,12578,14960,14999,15040,16149,16854,20555,22177	Cd24a,Cd37,Cdkn2a,H2-Aa,H2-DMb1,H2-T23,Cd74,Lgals3,Slfn1,Tyrobp	10/280
18_Summary	GO Biological Processes	GO:2000116	regulation of cysteine-type endopeptidase activity	-3.30406	-0.845586	12578,12828,12954,12955,13010,20201,20846,106763,227753,239739,240690,11551,11816,13039,15451,21922,106042,110595,100043899	Cdkn2a,Col4a3,Cryaa,Cryab,Cst3,S100a8,Stat1,Ttbk1,Gsn,Lamp3,St18,Adra2a,Apoe,Ctsl,Hpn,Clec3b,Prickle1,Timp4,R3hdml	19/-
18_Member	GO Biological Processes	GO:2000116	regulation of cysteine-type endopeptidase activity	-3.30406	-0.845586	12578,12828,12954,12955,13010,20201,20846,106763,227753,239739,240690	Cdkn2a,Col4a3,Cryaa,Cryab,Cst3,S100a8,Stat1,Ttbk1,Gsn,Lamp3,St18	11/220
18_Member	GO Biological Processes	GO:0043281	regulation of cysteine-type endopeptidase activity involved in apoptotic process	-2.6863	-0.512854	12578,12828,12954,12955,20201,20846,227753,239739,240690	Cdkn2a,Col4a3,Cryaa,Cryab,S100a8,Stat1,Gsn,Lamp3,St18	9/187
18_Member	GO Biological Processes	GO:0045862	positive regulation of proteolysis	-2.52464	-0.422332	11551,11816,12578,12828,13039,15451,20201,20846,21922,106042,106763,227753,240690	Adra2a,Apoe,Cdkn2a,Col4a3,Ctsl,Hpn,S100a8,Stat1,Clec3b,Prickle1,Ttbk1,Gsn,St18	13/358
18_Member	GO Biological Processes	GO:0052548	regulation of endopeptidase activity	-2.31367	-0.308962	12578,12828,12954,12955,13010,20201,20846,106763,110595,227753,239739,240690	Cdkn2a,Col4a3,Cryaa,Cryab,Cst3,S100a8,Stat1,Ttbk1,Timp4,Gsn,Lamp3,St18	12/336
18_Member	GO Biological Processes	GO:0052547	regulation of peptidase activity	-2.22446	-0.266683	12578,12828,12954,12955,13010,13039,20201,20846,106763,110595,227753,239739,240690,100043899	Cdkn2a,Col4a3,Cryaa,Cryab,Cst3,Ctsl,S100a8,Stat1,Ttbk1,Timp4,Gsn,Lamp3,St18,R3hdml	14/434
18_Member	GO Biological Processes	GO:2001056	positive regulation of cysteine-type endopeptidase activity	-2.22319	-0.266683	12578,12828,20201,20846,106763,227753,240690	Cdkn2a,Col4a3,S100a8,Stat1,Ttbk1,Gsn,St18	7/144
18_Member	GO Biological Processes	GO:0010952	positive regulation of peptidase activity	-2.12766	-0.216047	12578,12828,13039,20201,20846,106763,227753,240690	Cdkn2a,Col4a3,Ctsl,S100a8,Stat1,Ttbk1,Gsn,St18	8/188
18_Member	GO Biological Processes	GO:0043280	positive regulation of cysteine-type endopeptidase activity involved in apoptotic process	-2.04663	-0.168592	12578,12828,20201,20846,227753,240690	Cdkn2a,Col4a3,S100a8,Stat1,Gsn,St18	6/119
19_Summary	GO Biological Processes	GO:0050905	neuromuscular process	-3.22397	-0.781658	12386,13400,14167,14811,18619,21955,72088,217154,224129,233335,227753,235281	Ctnna2,Dmpk,Fgf12,Grin2a,Penk,Tnnt1,Ush1c,Stac2,Adcy5,Synm,Gsn,Scn3b	12/-
19_Member	GO Biological Processes	GO:0050905	neuromuscular process	-3.22397	-0.781658	12386,13400,14167,14811,18619,21955,72088,217154,224129,233335	Ctnna2,Dmpk,Fgf12,Grin2a,Penk,Tnnt1,Ush1c,Stac2,Adcy5,Synm	10/190
19_Member	GO Biological Processes	GO:0003009	skeletal muscle contraction	-3.06391	-0.705126	13400,21955,217154,233335	Dmpk,Tnnt1,Stac2,Synm	4/29
19_Member	GO Biological Processes	GO:0050881	musculoskeletal movement	-2.31314	-0.308962	13400,21955,217154,233335	Dmpk,Tnnt1,Stac2,Synm	4/46
19_Member	GO Biological Processes	GO:0006941	striated muscle contraction	-2.22721	-0.266683	13400,21955,217154,227753,233335,235281	Dmpk,Tnnt1,Stac2,Gsn,Synm,Scn3b	6/109
19_Member	GO Biological Processes	GO:0050879	multicellular organismal movement	-2.1837	-0.240126	13400,21955,217154,233335	Dmpk,Tnnt1,Stac2,Synm	4/50
20_Summary	WikiPathways	WP5298	Dravet syndrome Scn1a A1783V point mutation model	-3.1411	-0.744153	12287,14415,14417,14811,19417,235281,20518,20965,319924,14409,16512,211480,216028,217826,224129,15360	Cacna1b,Gad1,Gad2,Grin2a,Rasgrf1,Scn3b,Slc22a2,Syn2,Apba1,Gabrr2,Kcnh3,Kcnj14,Lrrtm3,Kcnk13,Adcy5,Hmgcs2	16/-
20_Member	WikiPathways	WP5298	Dravet syndrome Scn1a A1783V point mutation model	-3.1411	-0.744153	12287,14415,14417,14811,19417,235281	Cacna1b,Gad1,Gad2,Grin2a,Rasgrf1,Scn3b	6/72
20_Member	Reactome Gene Sets	R-MMU-112310	Neurotransmitter release cycle	-3.13777	-0.744153	14415,14417,20518,20965,319924	Gad1,Gad2,Slc22a2,Syn2,Apba1	5/48
20_Member	Reactome Gene Sets	R-MMU-112316	Neuronal System	-2.91579	-0.627062	12287,14409,14415,14417,14811,16512,20518,20965,211480,216028,217826,224129,319924	Cacna1b,Gabrr2,Gad1,Gad2,Grin2a,Kcnh3,Slc22a2,Syn2,Kcnj14,Lrrtm3,Kcnk13,Adcy5,Apba1	13/323
20_Member	Reactome Gene Sets	R-MMU-112315	Transmission across Chemical Synapses	-2.47625	-0.407367	12287,14409,14415,14417,14811,20518,20965,224129,319924	Cacna1b,Gabrr2,Gad1,Gad2,Grin2a,Slc22a2,Syn2,Adcy5,Apba1	9/201
20_Member	KEGG Pathway	mmu00650	Butanoate metabolism - Mus musculus (house mouse)	-2.13075	-0.216047	14415,14417,15360	Gad1,Gad2,Hmgcs2	3/27
