# Supplementary material for: A Transcriptomics Analysis of the Regulation of Lens Fiber Cell Differentiation in the Absence of FGFRs and PTEN
Source: Cells. 2024 Jul 19;13(14):1222. doi: 10.3390/cells13141222 (PMC11274593; doi:10.3390/cells13141222)
Supplement: Supplementary file 1 [file cells-13-01222-s001.zip › drive-download-20240627T212928Z-001/Table S7.xlsx]

## Sheet: Enrichment
Gene Ontology analysis for Cluster Q2
GroupID	Category	Term	Description	LogP	Log(q-value)	Genes	Symbols	InTerm_InList
1_Summary	GO Biological Processes	GO:0000278	mitotic cell cycle	-95.4574	-91.1956	11799,12021,12144,12189,12190,12235,12236,12428,12442,12447,12448,12449,12531,12532,12534,12544,12615,12649,13605,14056,14211,14235,14841,16319,16551,16571,16580,16881,17215,17216,17217,17219,17864,17865,17869,18005,18392,18538,18669,18817,18968,18973,19348,19361,20877,20878,21335,21877,22137,22390,23834,26886,26934,51944,52276,52679,54392,56150,57775,60411,66131,66197,66311,66442,66468,66977,670…	Birc5,Bard1,Blm,Brca1,Brca2,Bub1,Bub1b,Ccna2,Ccnb2,Ccne1,Ccne2,Ccnf,Cdc25b,Cdc25c,Cdk1,Cdc45,Cenpa,Chek1,Ect2,Ezh2,Smc2,Foxm1,Haspin,Incenp,Kif11,Kif4,Kifc5b,Lig1,Mcm3,Mcm2,Mcm4,Mcm6,Mybl1,Mybl2,Myc,Nek2,Orc1,Pcna,Abcb1b,Plk1,Pola1,Pole,Kif20a,Rad51,Aurkb,Aurka,Tacc3,Tk1,Ttk,Wee1,Cdc6,Cenph,Racgap1,Knstrn,Cdca8,E2f7,Ncapg,Mad2l1,Usp29,Cenpk,Tipin,Cks2,Cenpw,Spc25,Ska1,Nuf2,Ndc80,Mastl,Cdt1,Spc24,…	183/-
1_Member	GO Biological Processes	GO:0000278	mitotic cell cycle	-95.4574	-91.1956	11799,12021,12144,12189,12190,12235,12236,12428,12442,12447,12448,12449,12531,12532,12534,12544,12615,12649,13605,14056,14211,14235,14841,16319,16551,16571,16580,16881,17215,17216,17217,17219,17864,17865,17869,18005,18392,18538,18669,18817,18968,18973,19348,19361,20877,20878,21335,21877,22137,22390,23834,26886,26934,51944,52276,52679,54392,56150,57775,60411,66131,66197,66311,66442,66468,66977,670…	Birc5,Bard1,Blm,Brca1,Brca2,Bub1,Bub1b,Ccna2,Ccnb2,Ccne1,Ccne2,Ccnf,Cdc25b,Cdc25c,Cdk1,Cdc45,Cenpa,Chek1,Ect2,Ezh2,Smc2,Foxm1,Haspin,Incenp,Kif11,Kif4,Kifc5b,Lig1,Mcm3,Mcm2,Mcm4,Mcm6,Mybl1,Mybl2,Myc,Nek2,Orc1,Pcna,Abcb1b,Plk1,Pola1,Pole,Kif20a,Rad51,Aurkb,Aurka,Tacc3,Tk1,Ttk,Wee1,Cdc6,Cenph,Racgap1,Knstrn,Cdca8,E2f7,Ncapg,Mad2l1,Usp29,Cenpk,Tipin,Cks2,Cenpw,Spc25,Ska1,Nuf2,Ndc80,Mastl,Cdt1,Spc24,…	119/556
1_Member	GO Biological Processes	GO:1903047	mitotic cell cycle process	-92.616	-88.6552	11799,12021,12144,12189,12190,12235,12236,12428,12442,12447,12448,12449,12531,12532,12534,12544,12615,12649,13605,14056,14211,14235,14841,16319,16551,16571,16580,16881,17215,17216,17217,17219,17865,17869,18005,18392,18538,18669,18817,18968,18973,19348,19361,20877,20878,21335,21877,22137,23834,26886,26934,51944,52276,52679,54392,56150,57775,60411,66131,66197,66442,66468,66977,67052,67121,67177,676…	Birc5,Bard1,Blm,Brca1,Brca2,Bub1,Bub1b,Ccna2,Ccnb2,Ccne1,Ccne2,Ccnf,Cdc25b,Cdc25c,Cdk1,Cdc45,Cenpa,Chek1,Ect2,Ezh2,Smc2,Foxm1,Haspin,Incenp,Kif11,Kif4,Kifc5b,Lig1,Mcm3,Mcm2,Mcm4,Mcm6,Mybl2,Myc,Nek2,Orc1,Pcna,Abcb1b,Plk1,Pola1,Pole,Kif20a,Rad51,Aurkb,Aurka,Tacc3,Tk1,Ttk,Cdc6,Cenph,Racgap1,Knstrn,Cdca8,E2f7,Ncapg,Mad2l1,Usp29,Cenpk,Tipin,Cks2,Spc25,Ska1,Nuf2,Ndc80,Mastl,Cdt1,Spc24,Cdca5,Zwilch,Ncap…	112/492
1_Member	GO Biological Processes	GO:0007059	chromosome segregation	-78.5391	-74.8793	11799,12189,12190,12235,12316,12442,12447,12448,14211,14841,16319,16551,16571,16580,17865,18005,18817,19183,20877,20878,21973,22137,26886,26934,30939,51944,52276,54392,56150,56419,60411,66311,66336,66442,66468,66570,66578,66977,67052,67141,67177,67629,67849,68298,68549,69716,69928,70099,70218,70385,70454,70645,71819,71876,71878,71988,72119,72155,72415,73804,75801,76044,76464,76915,102920,105988,1…	Birc5,Brca1,Brca2,Bub1,Aspm,Ccnb2,Ccne1,Ccne2,Smc2,Haspin,Incenp,Kif11,Kif4,Kifc5b,Mybl2,Nek2,Plk1,Psmc3ip,Aurkb,Aurka,Top2a,Ttk,Cenph,Racgap1,Pttg1,Knstrn,Cdca8,Ncapg,Mad2l1,Diaph3,Cenpk,Cenpw,Cenpp,Spc25,Ska1,Cenpm,Mis18a,Nuf2,Ndc80,Fbxo5,Cdt1,Spc24,Cdca5,Ncapd2,Sgo2a,Trip13,Cenps,Smc4,Kif18b,Spdl1,Cenpl,Oip5,Kif23,Cenpu,Fam83d,Esco2,Tpx2,Cenpn,Sgo1,Kif2c,4930447C04Rik,Ncapg2,Knl1,Mnd1,Cenpi,Es…	88/328
1_Member	GO Biological Processes	GO:0051276	chromosome organization	-75.88	-72.3963	11799,12144,12190,12235,12236,12447,12448,12534,12544,12615,14056,14211,14841,15364,16319,16551,16580,17215,17216,17217,17218,17219,17220,17865,17869,18005,18538,18817,19183,19361,19366,20877,21973,26886,26934,30939,51944,52276,54392,56150,60411,66311,66336,66468,66578,66634,66977,67052,67177,67849,68298,68549,69270,69716,70099,70218,70385,70645,71819,71988,72107,72119,72155,72415,73804,75801,760…	Birc5,Blm,Brca2,Bub1,Bub1b,Ccne1,Ccne2,Cdk1,Cdc45,Cenpa,Ezh2,Smc2,Haspin,Hmga2,Incenp,Kif11,Kifc5b,Mcm3,Mcm2,Mcm4,Mcm5,Mcm6,Mcm7,Mybl2,Myc,Nek2,Pcna,Plk1,Psmc3ip,Rad51,Rad54l,Aurkb,Top2a,Cenph,Racgap1,Pttg1,Knstrn,Cdca8,Ncapg,Mad2l1,Cenpk,Cenpw,Cenpp,Ska1,Mis18a,Mcm8,Nuf2,Ndc80,Cdt1,Cdca5,Ncapd2,Sgo2a,Gins1,Trip13,Smc4,Kif18b,Spdl1,Oip5,Kif23,Esco2,Dscc1,Tpx2,Cenpn,Sgo1,Kif2c,4930447C04Rik,Ncapg2…	95/435
1_Member	GO Biological Processes	GO:0000280	nuclear division	-70.9054	-67.4886	11799,12190,12316,12442,12447,12448,12531,13874,14087,14211,14841,16319,16551,16580,17864,17865,18005,18817,19183,19361,19366,20877,20878,21973,22137,26934,30939,51944,52276,54392,56150,60411,60530,66197,66468,66977,67052,67121,67141,67177,67849,68298,68549,68612,69716,69928,70099,70218,70385,71819,72119,72415,73804,75801,76044,76464,76915,102920,105988,107995,108907,110033,114714,208628,211651,2…	Birc5,Brca2,Aspm,Ccnb2,Ccne1,Ccne2,Cdc25b,Ereg,Fanca,Smc2,Haspin,Incenp,Kif11,Kifc5b,Mybl1,Mybl2,Nek2,Plk1,Psmc3ip,Rad51,Rad54l,Aurkb,Aurka,Top2a,Ttk,Racgap1,Pttg1,Knstrn,Cdca8,Ncapg,Mad2l1,Cenpk,Fignl1,Cks2,Ska1,Nuf2,Ndc80,Mastl,Fbxo5,Cdt1,Cdca5,Ncapd2,Sgo2a,Ube2c,Trip13,Cenps,Smc4,Kif18b,Spdl1,Kif23,Tpx2,Sgo1,Kif2c,4930447C04Rik,Ncapg2,Knl1,Mnd1,Cenpi,Espl1,Cdc20,Nusap1,Kif22,Rad51c,Kntc1,Fancd…	82/322
1_Member	GO Biological Processes	GO:0048285	organelle fission	-69.1228	-65.764	11799,12190,12316,12442,12447,12448,12531,13874,14087,14211,14841,16319,16551,16580,17864,17865,18005,18817,19183,19361,19366,20877,20878,21973,22137,26934,30939,51944,52276,54392,56150,60411,60530,66197,66468,66977,67052,67121,67141,67177,67849,68298,68549,68612,69716,69928,70099,70218,70385,71804,71819,72119,72415,73804,75801,76044,76464,76915,102920,105988,107995,108907,110033,114714,208628,21…	Birc5,Brca2,Aspm,Ccnb2,Ccne1,Ccne2,Cdc25b,Ereg,Fanca,Smc2,Haspin,Incenp,Kif11,Kifc5b,Mybl1,Mybl2,Nek2,Plk1,Psmc3ip,Rad51,Rad54l,Aurkb,Aurka,Top2a,Ttk,Racgap1,Pttg1,Knstrn,Cdca8,Ncapg,Mad2l1,Cenpk,Fignl1,Cks2,Ska1,Nuf2,Ndc80,Mastl,Fbxo5,Cdt1,Cdca5,Ncapd2,Sgo2a,Ube2c,Trip13,Cenps,Smc4,Kif18b,Spdl1,Mtfr2,Kif23,Tpx2,Sgo1,Kif2c,4930447C04Rik,Ncapg2,Knl1,Mnd1,Cenpi,Espl1,Cdc20,Nusap1,Kif22,Rad51c,Kntc1…	83/349
1_Member	GO Biological Processes	GO:0098813	nuclear chromosome segregation	-64.6212	-61.3136	11799,12190,12316,12442,12447,12448,14211,14841,16319,16551,16571,16580,17865,18005,18817,19183,20877,20878,21973,22137,26934,30939,51944,52276,54392,56150,60411,66442,66468,66977,67052,67141,67177,67629,67849,68298,69716,70099,70218,70385,71819,71878,72119,72415,73804,75801,76044,76464,76915,102920,105988,107995,108000,108907,110033,208628,211651,215387,219114,228421,229841,233406,237911,268697,…	Birc5,Brca2,Aspm,Ccnb2,Ccne1,Ccne2,Smc2,Haspin,Incenp,Kif11,Kif4,Kifc5b,Mybl2,Nek2,Plk1,Psmc3ip,Aurkb,Aurka,Top2a,Ttk,Racgap1,Pttg1,Knstrn,Cdca8,Ncapg,Mad2l1,Cenpk,Spc25,Ska1,Nuf2,Ndc80,Fbxo5,Cdt1,Spc24,Cdca5,Ncapd2,Trip13,Smc4,Kif18b,Spdl1,Kif23,Fam83d,Tpx2,Sgo1,Kif2c,4930447C04Rik,Ncapg2,Knl1,Mnd1,Cenpi,Espl1,Cdc20,Cenpf,Nusap1,Kif22,Kntc1,Fancd2,Ncaph,Ska3,Kif18a,Cenpe,Prc1,Brip1,Ccnb1,Kif14,N…	69/231
1_Member	GO Biological Processes	GO:0051301	cell division	-61.657	-58.4743	11799,12235,12236,12316,12428,12442,12447,12448,12449,12531,12532,12534,12545,12615,13605,14211,14793,15201,15364,16319,16551,16881,18005,18817,19348,20877,20878,21335,21973,22367,22390,23834,26934,30939,51944,52276,56150,56419,66131,66197,66311,66442,66468,66578,66977,67052,67121,67141,67629,67849,68014,68298,68549,68612,68743,69928,70099,70218,70385,70645,71819,71878,72080,72119,72415,73804,741…	Birc5,Bub1,Bub1b,Aspm,Ccna2,Ccnb2,Ccne1,Ccne2,Ccnf,Cdc25b,Cdc25c,Cdk1,Cdc7,Cenpa,Ect2,Smc2,Cdca3,Hells,Hmga2,Incenp,Kif11,Lig1,Nek2,Plk1,Kif20a,Aurkb,Aurka,Tacc3,Top2a,Vrk1,Wee1,Cdc6,Racgap1,Pttg1,Knstrn,Cdca8,Mad2l1,Diaph3,Tipin,Cks2,Cenpw,Spc25,Ska1,Mis18a,Nuf2,Ndc80,Mastl,Fbxo5,Spc24,Cdca5,Zwilch,Ncapd2,Sgo2a,Ube2c,Anln,Cenps,Smc4,Kif18b,Spdl1,Oip5,Kif23,Fam83d,Sapcd2,Tpx2,Sgo1,Kif2c,Cep55,Nca…	89/512
1_Member	GO Biological Processes	GO:0000819	sister chromatid segregation	-45.8113	-42.8504	11799,14211,16319,16551,16580,17865,18005,18817,20877,21973,26934,51944,52276,54392,56150,60411,66468,66977,67052,67177,67849,68298,70099,70218,70385,71819,72119,73804,76044,76464,102920,105988,107995,108907,110033,208628,215387,219114,228421,229841,233406,268697,381293,381318,434175,100502766	Birc5,Smc2,Incenp,Kif11,Kifc5b,Mybl2,Nek2,Plk1,Aurkb,Top2a,Racgap1,Knstrn,Cdca8,Ncapg,Mad2l1,Cenpk,Ska1,Nuf2,Ndc80,Cdt1,Cdca5,Ncapd2,Smc4,Kif18b,Spdl1,Kif23,Tpx2,Kif2c,Ncapg2,Knl1,Cenpi,Espl1,Cdc20,Nusap1,Kif22,Kntc1,Ncaph,Ska3,Kif18a,Cenpe,Prc1,Ccnb1,Kif14,Nsl1,Ccnb1-ps,Kifc1	46/135
1_Member	GO Biological Processes	GO:0000070	mitotic sister chromatid segregation	-44.9948	-42.0551	11799,14211,16319,16551,16580,17865,18005,18817,20877,26934,51944,52276,54392,56150,60411,66468,66977,67052,67177,67849,68298,70099,70218,70385,71819,72119,73804,76044,76464,102920,105988,107995,108907,110033,208628,215387,219114,228421,229841,233406,268697,381293,381318,434175,100502766	Birc5,Smc2,Incenp,Kif11,Kifc5b,Mybl2,Nek2,Plk1,Aurkb,Racgap1,Knstrn,Cdca8,Ncapg,Mad2l1,Cenpk,Ska1,Nuf2,Ndc80,Cdt1,Cdca5,Ncapd2,Smc4,Kif18b,Spdl1,Kif23,Tpx2,Kif2c,Ncapg2,Knl1,Cenpi,Espl1,Cdc20,Nusap1,Kif22,Kntc1,Ncaph,Ska3,Kif18a,Cenpe,Prc1,Ccnb1,Kif14,Nsl1,Ccnb1-ps,Kifc1	45/131
1_Member	GO Biological Processes	GO:0140014	mitotic nuclear division	-43.7716	-40.8521	11799,14211,16319,16551,16580,17865,18005,18817,20877,20878,26934,51944,52276,54392,56150,60411,66468,66977,67052,67177,67849,68298,68612,70099,70218,70385,71819,72119,73804,76044,76464,102920,105988,107995,108907,110033,208628,215387,219114,228421,229841,233406,268697,381293,381318,434175,100502766	Birc5,Smc2,Incenp,Kif11,Kifc5b,Mybl2,Nek2,Plk1,Aurkb,Aurka,Racgap1,Knstrn,Cdca8,Ncapg,Mad2l1,Cenpk,Ska1,Nuf2,Ndc80,Cdt1,Cdca5,Ncapd2,Ube2c,Smc4,Kif18b,Spdl1,Kif23,Tpx2,Kif2c,Ncapg2,Knl1,Cenpi,Espl1,Cdc20,Nusap1,Kif22,Kntc1,Ncaph,Ska3,Kif18a,Cenpe,Prc1,Ccnb1,Kif14,Nsl1,Ccnb1-ps,Kifc1	47/157
1_Member	GO Biological Processes	GO:0000226	microtubule cytoskeleton organization	-29.0905	-26.5099	11799,12189,12190,12316,12389,12442,12534,12615,16319,16551,16571,16580,17427,17756,17865,18005,18040,18817,19348,20257,20873,20877,20878,21335,22390,26886,26934,51944,52276,56150,56419,66442,66977,67052,67141,68026,69885,70218,70235,70385,71819,71924,72080,72119,72415,73804,74470,105988,107995,108907,109242,209012,218977,228421,229841,233406,268697,327954,434175,100502766	Birc5,Brca1,Brca2,Aspm,Cav1,Ccnb2,Cdk1,Cenpa,Incenp,Kif11,Kif4,Kifc5b,Mns1,Map2,Mybl2,Nek2,Nefm,Plk1,Kif20a,Stmn2,Plk4,Aurkb,Aurka,Tacc3,Wee1,Cenph,Racgap1,Knstrn,Cdca8,Mad2l1,Diaph3,Spc25,Nuf2,Ndc80,Fbxo5,Pclaf,Aunip,Kif18b,Poc1a,Spdl1,Kif23,Tube1,Sapcd2,Tpx2,Sgo1,Kif2c,Cep72,Espl1,Cdc20,Nusap1,Kif24,Ulk4,Dlgap5,Kif18a,Cenpe,Prc1,Ccnb1,Dnah2,Ccnb1-ps,Kifc1	60/553
1_Member	GO Biological Processes	GO:1902850	microtubule cytoskeleton organization involved in mitosis	-28.2419	-25.679	11799,12534,12615,16319,16551,16571,16580,17865,18005,18817,20877,20878,21335,26886,26934,52276,56150,66442,66977,67052,70235,70385,71819,72080,72119,107995,108907,218977,229841,233406,268697,434175,100502766	Birc5,Cdk1,Cenpa,Incenp,Kif11,Kif4,Kifc5b,Mybl2,Nek2,Plk1,Aurkb,Aurka,Tacc3,Cenph,Racgap1,Cdca8,Mad2l1,Spc25,Nuf2,Ndc80,Poc1a,Spdl1,Kif23,Sapcd2,Tpx2,Cdc20,Nusap1,Dlgap5,Cenpe,Prc1,Ccnb1,Ccnb1-ps,Kifc1	33/129
1_Member	GO Biological Processes	GO:0007051	spindle organization	-26.1703	-23.6793	11799,12316,12442,16319,16551,16571,16580,17865,18005,18817,20877,20878,21335,26886,26934,51944,52276,66442,66977,67052,67141,69885,70235,71819,72119,74470,105988,107995,218977,229841,233406,268697,434175,100502766	Birc5,Aspm,Ccnb2,Incenp,Kif11,Kif4,Kifc5b,Mybl2,Nek2,Plk1,Aurkb,Aurka,Tacc3,Cenph,Racgap1,Knstrn,Cdca8,Spc25,Nuf2,Ndc80,Fbxo5,Aunip,Poc1a,Kif23,Tpx2,Cep72,Espl1,Cdc20,Dlgap5,Cenpe,Prc1,Ccnb1,Ccnb1-ps,Kifc1	34/160
1_Member	GO Biological Processes	GO:0007052	mitotic spindle organization	-24.6661	-22.2367	11799,16319,16551,16571,16580,17865,18005,18817,20877,20878,21335,26886,26934,52276,66442,66977,67052,70235,71819,72119,107995,218977,229841,233406,268697,434175,100502766	Birc5,Incenp,Kif11,Kif4,Kifc5b,Mybl2,Nek2,Plk1,Aurkb,Aurka,Tacc3,Cenph,Racgap1,Cdca8,Spc25,Nuf2,Ndc80,Poc1a,Kif23,Tpx2,Cdc20,Dlgap5,Cenpe,Prc1,Ccnb1,Ccnb1-ps,Kifc1	27/94
1_Member	GO Biological Processes	GO:0051225	spindle assembly	-15.5928	-13.4209	11799,12316,12442,16319,16551,16580,17865,18005,20877,20878,26934,52276,67052,67141,71819,72119,107995,229841,233406,100502766	Birc5,Aspm,Ccnb2,Incenp,Kif11,Kifc5b,Mybl2,Nek2,Aurkb,Aurka,Racgap1,Cdca8,Ndc80,Fbxo5,Kif23,Tpx2,Cdc20,Cenpe,Prc1,Kifc1	20/94
1_Member	GO Biological Processes	GO:0140694	non-membrane-bounded organelle assembly	-13.1116	-11.0229	11799,12316,12442,12615,16319,16551,16580,17865,18005,20873,20877,20878,21956,26886,26934,52276,56419,60411,66311,67052,67141,71819,72119,74470,107995,208628,218977,229841,232889,233406,100502766	Birc5,Aspm,Ccnb2,Cenpa,Incenp,Kif11,Kifc5b,Mybl2,Nek2,Plk4,Aurkb,Aurka,Tnnt2,Cenph,Racgap1,Cdca8,Diaph3,Cenpk,Cenpw,Ndc80,Fbxo5,Kif23,Tpx2,Cep72,Cdc20,Kntc1,Dlgap5,Cenpe,Pla2g4c,Prc1,Kifc1	31/336
1_Member	GO Biological Processes	GO:0090307	mitotic spindle assembly	-12.8729	-10.7929	11799,16319,16551,16580,17865,18005,20877,26934,52276,71819,72119,107995,233406,100502766	Birc5,Incenp,Kif11,Kifc5b,Mybl2,Nek2,Aurkb,Racgap1,Cdca8,Kif23,Tpx2,Cdc20,Prc1,Kifc1	14/50
2_Summary	Reactome Gene Sets	R-MMU-1640170	Cell Cycle	-90.2577	-86.473	12021,12144,12189,12235,12236,12428,12442,12447,12448,12531,12532,12534,12544,12545,12615,12649,14211,15366,16319,16881,16906,17215,17216,17217,17218,17219,17220,18005,18392,18538,18817,18968,18969,18971,18973,18974,19075,19348,19650,20873,20877,20878,22367,22390,23834,26886,26909,27214,29870,30939,52276,54392,54563,56150,57441,60411,66311,66336,66442,66468,66570,66578,66634,66977,67052,67121,671…	Bard1,Blm,Brca1,Bub1,Bub1b,Ccna2,Ccnb2,Ccne1,Ccne2,Cdc25b,Cdc25c,Cdk1,Cdc45,Cdc7,Cenpa,Chek1,Smc2,Hmmr,Incenp,Lig1,Lmnb1,Mcm3,Mcm2,Mcm4,Mcm5,Mcm6,Mcm7,Nek2,Orc1,Pcna,Plk1,Pola1,Pola2,Pold1,Pole,Pole2,Prim1,Kif20a,Rbl1,Plk4,Aurkb,Aurka,Vrk1,Wee1,Cdc6,Cenph,Exo1,Dbf4,Gtse1,Pttg1,Cdca8,Ncapg,Nup210,Mad2l1,Gmnn,Cenpk,Cenpw,Cenpp,Spc25,Ska1,Cenpm,Mis18a,Mcm8,Nuf2,Ndc80,Mastl,Fbxo5,Cdt1,Spc24,Cdca5,Zwi…	184/-
2_Member	Reactome Gene Sets	R-MMU-1640170	Cell Cycle	-90.2577	-86.473	12021,12144,12189,12235,12236,12428,12442,12447,12448,12531,12532,12534,12544,12545,12615,12649,14211,15366,16319,16881,16906,17215,17216,17217,17218,17219,17220,18005,18392,18538,18817,18968,18969,18971,18973,18974,19075,19348,19650,20873,20877,20878,22367,22390,23834,26886,26909,27214,29870,30939,52276,54392,54563,56150,57441,60411,66311,66336,66442,66468,66570,66578,66634,66977,67052,67121,671…	Bard1,Blm,Brca1,Bub1,Bub1b,Ccna2,Ccnb2,Ccne1,Ccne2,Cdc25b,Cdc25c,Cdk1,Cdc45,Cdc7,Cenpa,Chek1,Smc2,Hmmr,Incenp,Lig1,Lmnb1,Mcm3,Mcm2,Mcm4,Mcm5,Mcm6,Mcm7,Nek2,Orc1,Pcna,Plk1,Pola1,Pola2,Pold1,Pole,Pole2,Prim1,Kif20a,Rbl1,Plk4,Aurkb,Aurka,Vrk1,Wee1,Cdc6,Cenph,Exo1,Dbf4,Gtse1,Pttg1,Cdca8,Ncapg,Nup210,Mad2l1,Gmnn,Cenpk,Cenpw,Cenpp,Spc25,Ska1,Cenpm,Mis18a,Mcm8,Nuf2,Ndc80,Mastl,Fbxo5,Cdt1,Spc24,Cdca5,Zwi…	117/583
2_Member	Reactome Gene Sets	R-MMU-69278	Cell Cycle, Mitotic	-76.2693	-72.7064	12235,12236,12428,12442,12447,12448,12531,12532,12534,12544,12545,12615,14211,15366,16319,16881,16906,17215,17216,17217,17218,17219,17220,18005,18392,18538,18817,18968,18969,18971,18973,18974,19075,19348,19650,20873,20877,20878,22367,22390,23834,26886,27214,29870,30939,52276,54392,54563,56150,57441,60411,66336,66442,66468,66570,66634,66977,67052,67121,67141,67177,67629,67849,68014,68298,68549,686…	Bub1,Bub1b,Ccna2,Ccnb2,Ccne1,Ccne2,Cdc25b,Cdc25c,Cdk1,Cdc45,Cdc7,Cenpa,Smc2,Hmmr,Incenp,Lig1,Lmnb1,Mcm3,Mcm2,Mcm4,Mcm5,Mcm6,Mcm7,Nek2,Orc1,Pcna,Plk1,Pola1,Pola2,Pold1,Pole,Pole2,Prim1,Kif20a,Rbl1,Plk4,Aurkb,Aurka,Vrk1,Wee1,Cdc6,Cenph,Dbf4,Gtse1,Pttg1,Cdca8,Ncapg,Nup210,Mad2l1,Gmnn,Cenpk,Cenpp,Spc25,Ska1,Cenpm,Mcm8,Nuf2,Ndc80,Mastl,Fbxo5,Cdt1,Spc24,Cdca5,Zwilch,Ncapd2,Sgo2a,Ube2c,Gins1,Cenps,Mcm10…	100/498
2_Member	GO Biological Processes	GO:0010564	regulation of cell cycle process	-64.319	-61.0572	11799,12021,12144,12189,12190,12223,12235,12236,12447,12448,12449,12531,12532,12534,12545,12649,13605,13874,14056,14211,14841,15364,16319,16551,16906,17345,17349,17869,18005,18392,18761,18817,19348,19361,19362,19650,20133,20135,20873,20877,20878,21335,22137,23834,26934,27214,51944,52276,52679,54392,56150,56419,58186,66131,66442,66977,67052,67141,67177,67629,67849,68014,68298,68549,68612,69068,697…	Birc5,Bard1,Blm,Brca1,Brca2,Btc,Bub1,Bub1b,Ccne1,Ccne2,Ccnf,Cdc25b,Cdc25c,Cdk1,Cdc7,Chek1,Ect2,Ereg,Ezh2,Smc2,Haspin,Hmga2,Incenp,Kif11,Lmnb1,Mki67,Mlf1,Myc,Nek2,Orc1,Prkcq,Plk1,Kif20a,Rad51,Rad51ap1,Rbl1,Rrm1,Rrm2,Plk4,Aurkb,Aurka,Tacc3,Ttk,Cdc6,Racgap1,Dbf4,Knstrn,Cdca8,E2f7,Ncapg,Mad2l1,Diaph3,Rad18,Tipin,Spc25,Nuf2,Ndc80,Fbxo5,Cdt1,Spc24,Cdca5,Zwilch,Ncapd2,Sgo2a,Ube2c,Tcim,Trip13,Smc4,Poc1a,…	106/757
2_Member	Reactome Gene Sets	R-MMU-69620	Cell Cycle Checkpoints	-57.2287	-54.0808	12021,12144,12189,12235,12236,12428,12442,12447,12448,12532,12534,12544,12545,12615,12649,16319,17215,17216,17217,17218,17219,17220,18392,18817,20877,22390,23834,26886,26909,27214,29870,52276,56150,60411,66336,66442,66468,66570,66634,66977,67052,67629,68014,68549,68612,69928,70024,70385,71876,72151,72155,72415,73804,102920,106344,107995,108000,208628,223970,228421,229841,235559,236930,237911,2686…	Bard1,Blm,Brca1,Bub1,Bub1b,Ccna2,Ccnb2,Ccne1,Ccne2,Cdc25c,Cdk1,Cdc45,Cdc7,Cenpa,Chek1,Incenp,Mcm3,Mcm2,Mcm4,Mcm5,Mcm6,Mcm7,Orc1,Plk1,Aurkb,Wee1,Cdc6,Cenph,Exo1,Dbf4,Gtse1,Cdca8,Mad2l1,Cenpk,Cenpp,Spc25,Ska1,Cenpm,Mcm8,Nuf2,Ndc80,Spc24,Zwilch,Sgo2a,Ube2c,Cenps,Mcm10,Spdl1,Cenpu,Rfc5,Cenpn,Sgo1,Kif2c,Cenpi,Rfc4,Cdc20,Cenpf,Kntc1,Rmi2,Kif18a,Cenpe,Topbp1,Ercc6l,Brip1,Ccnb1,Pkmyt1,Clspn,Dna2	68/277
2_Member	GO Biological Processes	GO:1901987	regulation of cell cycle phase transition	-42.227	-39.3268	11799,12021,12144,12189,12190,12235,12236,12447,12448,12531,12532,12534,12545,12649,14056,14841,16319,16906,17349,18392,18761,18817,19361,19650,20133,20135,20877,20878,22137,23834,27214,52276,52679,56150,56419,66131,66442,66977,67052,67141,67177,67629,67849,68014,68612,69068,69716,70385,71878,76464,76843,77011,107995,108000,114714,208628,209334,211651,229841,235559,237877,268465,268697,268930,269…	Birc5,Bard1,Blm,Brca1,Brca2,Bub1,Bub1b,Ccne1,Ccne2,Cdc25b,Cdc25c,Cdk1,Cdc7,Chek1,Ezh2,Haspin,Incenp,Lmnb1,Mlf1,Orc1,Prkcq,Plk1,Rad51,Rbl1,Rrm1,Rrm2,Aurkb,Aurka,Ttk,Cdc6,Dbf4,Cdca8,E2f7,Mad2l1,Diaph3,Tipin,Spc25,Nuf2,Ndc80,Fbxo5,Cdt1,Spc24,Cdca5,Zwilch,Ube2c,Tcim,Trip13,Spdl1,Fam83d,Knl1,Dtl,Ticrr,Cdc20,Cenpf,Rad51c,Kntc1,Gen1,Fancd2,Cenpe,Topbp1,Atad5,Eme1,Ccnb1,Pkmyt1,Clspn,Dna2,Kif14,Ccnb1-ps	68/453
2_Member	GO Biological Processes	GO:0051983	regulation of chromosome segregation	-40.6811	-37.8342	11799,12235,12236,12534,14211,14841,16319,17345,18817,20877,21335,22137,23834,52276,54392,56150,58186,66442,66977,67052,67141,67629,68014,68298,68612,69716,70099,70385,73804,76044,76464,107995,108912,208628,209334,214901,215387,223970,229841,268697,434175,434438	Birc5,Bub1,Bub1b,Cdk1,Smc2,Haspin,Incenp,Mki67,Plk1,Aurkb,Tacc3,Ttk,Cdc6,Cdca8,Ncapg,Mad2l1,Rad18,Spc25,Nuf2,Ndc80,Fbxo5,Spc24,Zwilch,Ncapd2,Ube2c,Trip13,Smc4,Spdl1,Kif2c,Ncapg2,Knl1,Cdc20,Cdca2,Kntc1,Gen1,Chtf18,Ncaph,Rmi2,Cenpe,Ccnb1,Ccnb1-ps,Iho1	42/130
2_Member	GO Biological Processes	GO:0007346	regulation of mitotic cell cycle	-38.5472	-35.7325	11799,12021,12144,12189,12190,12223,12235,12236,12447,12448,12531,12532,12534,12545,12649,13874,14056,14841,16319,16906,17345,17869,18392,18761,18817,19650,20133,20135,20877,22137,23834,27214,52276,52679,56150,66131,66197,66442,66977,67052,67141,67629,67849,68014,68612,69716,70385,76464,76843,77011,77744,107995,108000,108907,108912,114714,208628,209334,211651,218977,229841,235559,237877,268465,26…	Birc5,Bard1,Blm,Brca1,Brca2,Btc,Bub1,Bub1b,Ccne1,Ccne2,Cdc25b,Cdc25c,Cdk1,Cdc7,Chek1,Ereg,Ezh2,Haspin,Incenp,Lmnb1,Mki67,Myc,Orc1,Prkcq,Plk1,Rbl1,Rrm1,Rrm2,Aurkb,Ttk,Cdc6,Dbf4,Cdca8,E2f7,Mad2l1,Tipin,Cks2,Spc25,Nuf2,Ndc80,Fbxo5,Spc24,Cdca5,Zwilch,Ube2c,Trip13,Spdl1,Knl1,Dtl,Ticrr,Bora,Cdc20,Cenpf,Nusap1,Cdca2,Rad51c,Kntc1,Gen1,Fancd2,Dlgap5,Cenpe,Topbp1,Atad5,Eme1,Ccnb1,Clspn,Kif14,Ccnb1-ps	68/515
2_Member	Reactome Gene Sets	R-MMU-68886	M Phase	-37.2098	-34.4251	12235,12236,12442,12534,12615,14211,16319,16906,18005,18817,19348,20873,20877,22367,26886,30939,52276,54392,54563,56150,60411,66336,66442,66468,66570,66977,67052,67121,67141,67629,67849,68014,68298,68549,68612,69928,70099,70385,71819,71876,72155,72415,73804,74470,76044,98386,102920,105988,107995,108000,208628,215387,228421,229841,236930,268697,319166,319167,319169	Bub1,Bub1b,Ccnb2,Cdk1,Cenpa,Smc2,Incenp,Lmnb1,Nek2,Plk1,Kif20a,Plk4,Aurkb,Vrk1,Cenph,Pttg1,Cdca8,Ncapg,Nup210,Mad2l1,Cenpk,Cenpp,Spc25,Ska1,Cenpm,Nuf2,Ndc80,Mastl,Fbxo5,Spc24,Cdca5,Zwilch,Ncapd2,Sgo2a,Ube2c,Cenps,Smc4,Spdl1,Kif23,Cenpu,Cenpn,Sgo1,Kif2c,Cep72,Ncapg2,Lbr,Cenpi,Espl1,Cdc20,Cenpf,Kntc1,Ncaph,Kif18a,Cenpe,Ercc6l,Ccnb1,H2ac8,H2ac11,H2ac15	59/382
2_Member	GO Biological Processes	GO:1905818	regulation of chromosome separation	-36.13	-33.3596	11799,12235,12236,14211,14841,16319,18817,20877,22137,52276,54392,56150,66442,66977,67052,67141,67629,68014,68298,68612,69716,70099,70385,76044,76464,107995,208628,209334,215387,229841,268697,434175	Birc5,Bub1,Bub1b,Smc2,Haspin,Incenp,Plk1,Aurkb,Ttk,Cdca8,Ncapg,Mad2l1,Spc25,Nuf2,Ndc80,Fbxo5,Spc24,Zwilch,Ncapd2,Ube2c,Trip13,Smc4,Spdl1,Ncapg2,Knl1,Cdc20,Kntc1,Gen1,Ncaph,Cenpe,Ccnb1,Ccnb1-ps	32/73
2_Member	Reactome Gene Sets	R-MMU-68877	Mitotic Prometaphase	-35.9003	-33.1436	12235,12236,12442,12534,12615,14211,16319,18005,18817,20873,20877,26886,52276,54392,56150,60411,66336,66442,66468,66570,66977,67052,67629,67849,68014,68298,68549,69928,70099,70385,71876,72155,72415,73804,74470,102920,107995,108000,208628,215387,228421,229841,236930,268697	Bub1,Bub1b,Ccnb2,Cdk1,Cenpa,Smc2,Incenp,Nek2,Plk1,Plk4,Aurkb,Cenph,Cdca8,Ncapg,Mad2l1,Cenpk,Cenpp,Spc25,Ska1,Cenpm,Nuf2,Ndc80,Spc24,Cdca5,Zwilch,Ncapd2,Sgo2a,Cenps,Smc4,Spdl1,Cenpu,Cenpn,Sgo1,Kif2c,Cep72,Cenpi,Cdc20,Cenpf,Kntc1,Ncaph,Kif18a,Cenpe,Ercc6l,Ccnb1	44/187
2_Member	GO Biological Processes	GO:1901990	regulation of mitotic cell cycle phase transition	-35.3868	-32.6564	11799,12021,12144,12189,12235,12236,12447,12448,12531,12532,12534,12545,12649,14056,14841,16319,16906,18392,18761,18817,19650,20133,20135,20877,22137,23834,27214,52276,52679,56150,66442,66977,67052,67141,67629,67849,68014,68612,69716,70385,76464,76843,77011,107995,108000,114714,208628,209334,229841,235559,237877,268697,269582,381293,434175	Birc5,Bard1,Blm,Brca1,Bub1,Bub1b,Ccne1,Ccne2,Cdc25b,Cdc25c,Cdk1,Cdc7,Chek1,Ezh2,Haspin,Incenp,Lmnb1,Orc1,Prkcq,Plk1,Rbl1,Rrm1,Rrm2,Aurkb,Ttk,Cdc6,Dbf4,Cdca8,E2f7,Mad2l1,Spc25,Nuf2,Ndc80,Fbxo5,Spc24,Cdca5,Zwilch,Ube2c,Trip13,Spdl1,Knl1,Dtl,Ticrr,Cdc20,Cenpf,Rad51c,Kntc1,Gen1,Cenpe,Topbp1,Atad5,Ccnb1,Clspn,Kif14,Ccnb1-ps	55/345
2_Member	Reactome Gene Sets	R-MMU-2500257	Resolution of Sister Chromatid Cohesion	-33.9996	-31.2818	12235,12236,12442,12534,12615,16319,18817,20877,26886,52276,56150,60411,66336,66442,66468,66570,66977,67052,67629,67849,68014,68549,69928,70385,71876,72155,72415,73804,102920,107995,108000,208628,228421,229841,236930,268697	Bub1,Bub1b,Ccnb2,Cdk1,Cenpa,Incenp,Plk1,Aurkb,Cenph,Cdca8,Mad2l1,Cenpk,Cenpp,Spc25,Ska1,Cenpm,Nuf2,Ndc80,Spc24,Cdca5,Zwilch,Sgo2a,Cenps,Spdl1,Cenpu,Cenpn,Sgo1,Kif2c,Cenpi,Cdc20,Cenpf,Kntc1,Kif18a,Cenpe,Ercc6l,Ccnb1	36/117
2_Member	Reactome Gene Sets	R-MMU-141424	Amplification of signal from the kinetochores	-32.5732	-29.8795	12235,12236,12615,16319,18817,20877,26886,52276,56150,60411,66336,66442,66468,66570,66977,67052,67629,68014,68549,69928,70385,71876,72155,72415,73804,102920,107995,108000,208628,228421,229841,236930	Bub1,Bub1b,Cenpa,Incenp,Plk1,Aurkb,Cenph,Cdca8,Mad2l1,Cenpk,Cenpp,Spc25,Ska1,Cenpm,Nuf2,Ndc80,Spc24,Zwilch,Sgo2a,Cenps,Spdl1,Cenpu,Cenpn,Sgo1,Kif2c,Cenpi,Cdc20,Cenpf,Kntc1,Kif18a,Cenpe,Ercc6l	32/90
2_Member	Reactome Gene Sets	R-MMU-141444	Amplification of signal from unattached kinetochores via a MAD2 inhibitory signal	-32.5732	-29.8795	12235,12236,12615,16319,18817,20877,26886,52276,56150,60411,66336,66442,66468,66570,66977,67052,67629,68014,68549,69928,70385,71876,72155,72415,73804,102920,107995,108000,208628,228421,229841,236930	Bub1,Bub1b,Cenpa,Incenp,Plk1,Aurkb,Cenph,Cdca8,Mad2l1,Cenpk,Cenpp,Spc25,Ska1,Cenpm,Nuf2,Ndc80,Spc24,Zwilch,Sgo2a,Cenps,Spdl1,Cenpu,Cenpn,Sgo1,Kif2c,Cenpi,Cdc20,Cenpf,Kntc1,Kif18a,Cenpe,Ercc6l	32/90
2_Member	Reactome Gene Sets	R-MMU-2555396	Mitotic Metaphase and Anaphase	-31.5337	-28.8516	12235,12236,12442,12534,12615,16319,16906,18817,20877,22367,26886,30939,52276,56150,60411,66336,66442,66468,66570,66977,67052,67141,67629,67849,68014,68549,68612,69928,70385,71876,72155,72415,73804,98386,102920,105988,107995,108000,208628,228421,229841,236930,268697	Bub1,Bub1b,Ccnb2,Cdk1,Cenpa,Incenp,Lmnb1,Plk1,Aurkb,Vrk1,Cenph,Pttg1,Cdca8,Mad2l1,Cenpk,Cenpp,Spc25,Ska1,Cenpm,Nuf2,Ndc80,Fbxo5,Spc24,Cdca5,Zwilch,Sgo2a,Ube2c,Cenps,Spdl1,Cenpu,Cenpn,Sgo1,Kif2c,Lbr,Cenpi,Espl1,Cdc20,Cenpf,Kntc1,Kif18a,Cenpe,Ercc6l,Ccnb1	43/219
2_Member	Reactome Gene Sets	R-MMU-69618	Mitotic Spindle Checkpoint	-31.2205	-28.5497	12235,12236,12615,16319,18817,20877,26886,52276,56150,60411,66336,66442,66468,66570,66977,67052,67629,68014,68549,68612,69928,70385,71876,72155,72415,73804,102920,107995,108000,208628,228421,229841,236930	Bub1,Bub1b,Cenpa,Incenp,Plk1,Aurkb,Cenph,Cdca8,Mad2l1,Cenpk,Cenpp,Spc25,Ska1,Cenpm,Nuf2,Ndc80,Spc24,Zwilch,Sgo2a,Ube2c,Cenps,Spdl1,Cenpu,Cenpn,Sgo1,Kif2c,Cenpi,Cdc20,Cenpf,Kntc1,Kif18a,Cenpe,Ercc6l	33/107
2_Member	GO Biological Processes	GO:0033044	regulation of chromosome organization	-30.4488	-27.8053	11799,12235,12236,12534,14211,14841,16319,17216,17869,18005,18761,18817,20877,21335,21973,22137,23834,52276,54392,56150,66442,66977,67052,67141,67629,68014,68298,68549,68612,69716,70099,70385,76464,79456,107995,208084,208628,209334,215387,218973,223970,229841,268697,434175	Birc5,Bub1,Bub1b,Cdk1,Smc2,Haspin,Incenp,Mcm2,Myc,Nek2,Prkcq,Plk1,Aurkb,Tacc3,Top2a,Ttk,Cdc6,Cdca8,Ncapg,Mad2l1,Spc25,Nuf2,Ndc80,Fbxo5,Spc24,Zwilch,Ncapd2,Sgo2a,Ube2c,Trip13,Smc4,Spdl1,Knl1,Recql4,Cdc20,Pif1,Kntc1,Gen1,Ncaph,Wdhd1,Rmi2,Cenpe,Ccnb1,Ccnb1-ps	44/246
2_Member	Reactome Gene Sets	R-MMU-68882	Mitotic Anaphase	-30.4439	-27.8053	12235,12236,12442,12534,12615,16319,16906,18817,20877,22367,26886,30939,52276,56150,60411,66336,66442,66468,66570,66977,67052,67629,67849,68014,68549,68612,69928,70385,71876,72155,72415,73804,98386,102920,105988,107995,108000,208628,228421,229841,236930,268697	Bub1,Bub1b,Ccnb2,Cdk1,Cenpa,Incenp,Lmnb1,Plk1,Aurkb,Vrk1,Cenph,Pttg1,Cdca8,Mad2l1,Cenpk,Cenpp,Spc25,Ska1,Cenpm,Nuf2,Ndc80,Spc24,Cdca5,Zwilch,Sgo2a,Ube2c,Cenps,Spdl1,Cenpu,Cenpn,Sgo1,Kif2c,Lbr,Cenpi,Espl1,Cdc20,Cenpf,Kntc1,Kif18a,Cenpe,Ercc6l,Ccnb1	42/218
2_Member	Reactome Gene Sets	R-MMU-9648025	EML4 and NUDC in mitotic spindle formation	-29.9453	-27.317	12235,12236,12615,16319,18817,20877,26886,52276,56150,60411,66336,66442,66468,66570,66977,67052,67629,68014,68549,69928,70385,71876,72155,72415,73804,102920,107995,108000,208628,228421,229841,236930	Bub1,Bub1b,Cenpa,Incenp,Plk1,Aurkb,Cenph,Cdca8,Mad2l1,Cenpk,Cenpp,Spc25,Ska1,Cenpm,Nuf2,Ndc80,Spc24,Zwilch,Sgo2a,Cenps,Spdl1,Cenpu,Cenpn,Sgo1,Kif2c,Cenpi,Cdc20,Cenpf,Kntc1,Kif18a,Cenpe,Ercc6l	32/106
2_Member	GO Biological Processes	GO:0033047	regulation of mitotic sister chromatid segregation	-29.7337	-27.1153	11799,12235,12236,12534,14841,16319,18817,20877,22137,52276,56150,66442,66977,67052,67141,67629,68014,69716,70385,76464,107995,208628,209334,229841,268697,434175	Birc5,Bub1,Bub1b,Cdk1,Haspin,Incenp,Plk1,Aurkb,Ttk,Cdca8,Mad2l1,Spc25,Nuf2,Ndc80,Fbxo5,Spc24,Zwilch,Trip13,Spdl1,Knl1,Cdc20,Kntc1,Gen1,Cenpe,Ccnb1,Ccnb1-ps	26/58
2_Member	GO Biological Processes	GO:0007088	regulation of mitotic nuclear division	-29.511	-26.9023	11799,12223,12235,12236,12649,13874,14841,16319,17345,18817,20877,22137,52276,56150,66442,66977,67052,67141,67629,68014,68612,69716,70385,76464,77744,107995,108907,108912,208628,209334,229841,268697,434175	Birc5,Btc,Bub1,Bub1b,Chek1,Ereg,Haspin,Incenp,Mki67,Plk1,Aurkb,Ttk,Cdca8,Mad2l1,Spc25,Nuf2,Ndc80,Fbxo5,Spc24,Zwilch,Ube2c,Trip13,Spdl1,Knl1,Bora,Cdc20,Nusap1,Cdca2,Kntc1,Gen1,Cenpe,Ccnb1,Ccnb1-ps	33/119
2_Member	GO Biological Processes	GO:0010965	regulation of mitotic sister chromatid separation	-29.2488	-26.659	11799,12235,12236,14841,16319,18817,20877,22137,52276,56150,66442,66977,67052,67141,67629,68014,68612,69716,70385,76464,107995,208628,209334,229841,268697,434175	Birc5,Bub1,Bub1b,Haspin,Incenp,Plk1,Aurkb,Ttk,Cdca8,Mad2l1,Spc25,Nuf2,Ndc80,Fbxo5,Spc24,Zwilch,Ube2c,Trip13,Spdl1,Knl1,Cdc20,Kntc1,Gen1,Cenpe,Ccnb1,Ccnb1-ps	26/60
2_Member	GO Biological Processes	GO:0010948	negative regulation of cell cycle process	-28.7754	-26.2038	11799,12021,12144,12189,12235,12236,12449,12534,12649,14056,14841,18005,18392,18817,19650,22137,23834,52679,56150,56419,66131,66442,66977,67052,67141,67177,67629,68014,69716,70385,76843,77011,79456,107995,108961,208628,211651,214901,229841,235559,268465,268930,269582,327762,100502766	Birc5,Bard1,Blm,Brca1,Bub1,Bub1b,Ccnf,Cdk1,Chek1,Ezh2,Haspin,Nek2,Orc1,Plk1,Rbl1,Ttk,Cdc6,E2f7,Mad2l1,Diaph3,Tipin,Spc25,Nuf2,Ndc80,Fbxo5,Cdt1,Spc24,Zwilch,Trip13,Spdl1,Dtl,Ticrr,Recql4,Cdc20,E2f8,Kntc1,Fancd2,Chtf18,Cenpe,Topbp1,Eme1,Pkmyt1,Clspn,Dna2,Kifc1	45/284
2_Member	Reactome Gene Sets	R-MMU-5663220	RHO GTPases Activate Formins	-28.0026	-25.4567	12235,12236,12615,16319,18817,20877,26886,52276,56150,56419,60411,66336,66442,66468,66570,66977,67052,67629,68014,68549,69928,70385,71876,72155,72415,73804,102920,107995,108000,208628,228421,229841,236930	Bub1,Bub1b,Cenpa,Incenp,Plk1,Aurkb,Cenph,Cdca8,Mad2l1,Diaph3,Cenpk,Cenpp,Spc25,Ska1,Cenpm,Nuf2,Ndc80,Spc24,Zwilch,Sgo2a,Cenps,Spdl1,Cenpu,Cenpn,Sgo1,Kif2c,Cenpi,Cdc20,Cenpf,Kntc1,Kif18a,Cenpe,Ercc6l	33/131
2_Member	GO Biological Processes	GO:0033045	regulation of sister chromatid segregation	-27.1501	-24.6207	11799,12235,12236,12534,14841,16319,18817,20877,21335,22137,23834,52276,56150,66442,66977,67052,67141,67629,68014,68612,69716,70385,76464,107995,208628,209334,223970,229841,268697,434175	Birc5,Bub1,Bub1b,Cdk1,Haspin,Incenp,Plk1,Aurkb,Tacc3,Ttk,Cdc6,Cdca8,Mad2l1,Spc25,Nuf2,Ndc80,Fbxo5,Spc24,Zwilch,Ube2c,Trip13,Spdl1,Knl1,Cdc20,Kntc1,Gen1,Rmi2,Cenpe,Ccnb1,Ccnb1-ps	30/106
2_Member	GO Biological Processes	GO:0051783	regulation of nuclear division	-26.8639	-24.3424	11799,12223,12235,12236,12649,13874,14841,16319,17345,18817,19362,20877,22137,52276,56150,66442,66977,67052,67141,67629,68014,68612,69716,70385,76464,77744,107995,108907,108912,208628,209334,229841,268697,434175	Birc5,Btc,Bub1,Bub1b,Chek1,Ereg,Haspin,Incenp,Mki67,Plk1,Rad51ap1,Aurkb,Ttk,Cdca8,Mad2l1,Spc25,Nuf2,Ndc80,Fbxo5,Spc24,Zwilch,Ube2c,Trip13,Spdl1,Knl1,Bora,Cdc20,Nusap1,Cdca2,Kntc1,Gen1,Cenpe,Ccnb1,Ccnb1-ps	34/153
2_Member	Reactome Gene Sets	R-MMU-2467813	Separation of Sister Chromatids	-26.5331	-24.0195	12235,12236,12615,16319,18817,20877,26886,30939,52276,56150,60411,66336,66442,66468,66570,66977,67052,67629,67849,68014,68549,68612,69928,70385,71876,72155,72415,73804,102920,105988,107995,108000,208628,228421,229841,236930	Bub1,Bub1b,Cenpa,Incenp,Plk1,Aurkb,Cenph,Pttg1,Cdca8,Mad2l1,Cenpk,Cenpp,Spc25,Ska1,Cenpm,Nuf2,Ndc80,Spc24,Cdca5,Zwilch,Sgo2a,Ube2c,Cenps,Spdl1,Cenpu,Cenpn,Sgo1,Kif2c,Cenpi,Espl1,Cdc20,Cenpf,Kntc1,Kif18a,Cenpe,Ercc6l	36/182
2_Member	GO Biological Processes	GO:0007093	mitotic cell cycle checkpoint signaling	-26.2526	-23.7542	11799,12021,12144,12189,12235,12236,12534,12649,14841,18392,18817,22137,23834,52679,56150,66131,66442,66977,67052,67629,68014,69716,70385,76843,77011,107995,208628,211651,229841,235559,268465,269582	Birc5,Bard1,Blm,Brca1,Bub1,Bub1b,Cdk1,Chek1,Haspin,Orc1,Plk1,Ttk,Cdc6,E2f7,Mad2l1,Tipin,Spc25,Nuf2,Ndc80,Spc24,Zwilch,Trip13,Spdl1,Dtl,Ticrr,Cdc20,Kntc1,Fancd2,Cenpe,Topbp1,Eme1,Clspn	32/135
2_Member	GO Biological Processes	GO:0000075	cell cycle checkpoint signaling	-26.1561	-23.6724	11799,12021,12144,12189,12235,12236,12534,12649,14841,18392,18817,22137,23834,52679,56150,56419,66131,66442,66977,67052,67177,67629,68014,69716,70385,76843,77011,107995,208628,211651,229841,235559,268465,269582,327762	Birc5,Bard1,Blm,Brca1,Bub1,Bub1b,Cdk1,Chek1,Haspin,Orc1,Plk1,Ttk,Cdc6,E2f7,Mad2l1,Diaph3,Tipin,Spc25,Nuf2,Ndc80,Cdt1,Spc24,Zwilch,Trip13,Spdl1,Dtl,Ticrr,Cdc20,Kntc1,Fancd2,Cenpe,Topbp1,Eme1,Clspn,Dna2	35/173
2_Member	GO Biological Processes	GO:1901988	negative regulation of cell cycle phase transition	-25.435	-22.9725	11799,12021,12144,12189,12235,12236,12534,12649,14056,14841,18392,18817,19650,22137,23834,52679,56150,56419,66131,66442,66977,67052,67141,67177,67629,68014,69716,70385,76843,77011,107995,208628,211651,229841,235559,268465,268930,269582,327762	Birc5,Bard1,Blm,Brca1,Bub1,Bub1b,Cdk1,Chek1,Ezh2,Haspin,Orc1,Plk1,Rbl1,Ttk,Cdc6,E2f7,Mad2l1,Diaph3,Tipin,Spc25,Nuf2,Ndc80,Fbxo5,Cdt1,Spc24,Zwilch,Trip13,Spdl1,Dtl,Ticrr,Cdc20,Kntc1,Fancd2,Cenpe,Topbp1,Eme1,Pkmyt1,Clspn,Dna2	39/239
2_Member	GO Biological Processes	GO:0030071	regulation of mitotic metaphase/anaphase transition	-25.2378	-22.7888	11799,12235,12236,14841,16319,18817,20877,22137,23834,52276,56150,66442,66977,67052,67141,67629,68014,68612,69716,70385,76464,107995,208628,209334,229841,268697,434175	Birc5,Bub1,Bub1b,Haspin,Incenp,Plk1,Aurkb,Ttk,Cdc6,Cdca8,Mad2l1,Spc25,Nuf2,Ndc80,Fbxo5,Spc24,Zwilch,Ube2c,Trip13,Spdl1,Knl1,Cdc20,Kntc1,Gen1,Cenpe,Ccnb1,Ccnb1-ps	27/90
2_Member	GO Biological Processes	GO:1902099	regulation of metaphase/anaphase transition of cell cycle	-24.8061	-22.3638	11799,12235,12236,14841,16319,18817,20877,22137,23834,52276,56150,66442,66977,67052,67141,67629,68014,68612,69716,70385,76464,107995,208628,209334,229841,268697,434175	Birc5,Bub1,Bub1b,Haspin,Incenp,Plk1,Aurkb,Ttk,Cdc6,Cdca8,Mad2l1,Spc25,Nuf2,Ndc80,Fbxo5,Spc24,Zwilch,Ube2c,Trip13,Spdl1,Knl1,Cdc20,Kntc1,Gen1,Cenpe,Ccnb1,Ccnb1-ps	27/93
2_Member	GO Biological Processes	GO:0045786	negative regulation of cell cycle	-24.6942	-22.2584	11799,12021,12144,12189,12235,12236,12449,12534,12649,14056,14841,18005,18392,18817,19650,22137,23834,52679,56150,56419,57441,66131,66442,66977,67052,67141,67177,67629,68014,69716,70385,76843,77011,79456,107995,108961,208628,211651,214901,229841,235559,268465,268930,269582,327762,100502766	Birc5,Bard1,Blm,Brca1,Bub1,Bub1b,Ccnf,Cdk1,Chek1,Ezh2,Haspin,Nek2,Orc1,Plk1,Rbl1,Ttk,Cdc6,E2f7,Mad2l1,Diaph3,Gmnn,Tipin,Spc25,Nuf2,Ndc80,Fbxo5,Cdt1,Spc24,Zwilch,Trip13,Spdl1,Dtl,Ticrr,Recql4,Cdc20,E2f8,Kntc1,Fancd2,Chtf18,Cenpe,Topbp1,Eme1,Pkmyt1,Clspn,Dna2,Kifc1	46/371
2_Member	Reactome Gene Sets	R-MMU-195258	RHO GTPase Effectors	-24.4308	-22.0141	12235,12236,12532,12615,16319,18817,20877,26886,52276,56150,56419,60411,66336,66442,66468,66570,66977,67052,67629,68014,68549,69928,70385,71876,72155,72415,73804,102920,107995,108000,208628,228421,229841,233406,236930,263803,381293,404710	Bub1,Bub1b,Cdc25c,Cenpa,Incenp,Plk1,Aurkb,Cenph,Cdca8,Mad2l1,Diaph3,Cenpk,Cenpp,Spc25,Ska1,Cenpm,Nuf2,Ndc80,Spc24,Zwilch,Sgo2a,Cenps,Spdl1,Cenpu,Cenpn,Sgo1,Kif2c,Cenpi,Cdc20,Cenpf,Kntc1,Kif18a,Cenpe,Prc1,Ercc6l,Pkn3,Kif14,Iqgap3	38/238
2_Member	GO Biological Processes	GO:1901991	negative regulation of mitotic cell cycle phase transition	-23.162	-20.7866	11799,12021,12144,12189,12235,12236,12534,12649,14056,14841,18392,18817,19650,22137,23834,52679,56150,66442,66977,67052,67141,67629,68014,69716,70385,76843,77011,107995,208628,229841,235559,269582	Birc5,Bard1,Blm,Brca1,Bub1,Bub1b,Cdk1,Chek1,Ezh2,Haspin,Orc1,Plk1,Rbl1,Ttk,Cdc6,E2f7,Mad2l1,Spc25,Nuf2,Ndc80,Fbxo5,Spc24,Zwilch,Trip13,Spdl1,Dtl,Ticrr,Cdc20,Kntc1,Cenpe,Topbp1,Clspn	32/167
2_Member	GO Biological Processes	GO:0051985	negative regulation of chromosome segregation	-22.4608	-20.1074	11799,12235,12236,14841,18817,22137,56150,66442,66977,67052,67141,67629,68014,69716,70385,107995,208628,214901,229841	Birc5,Bub1,Bub1b,Haspin,Plk1,Ttk,Mad2l1,Spc25,Nuf2,Ndc80,Fbxo5,Spc24,Zwilch,Trip13,Spdl1,Cdc20,Kntc1,Chtf18,Cenpe	19/40
2_Member	GO Biological Processes	GO:0045930	negative regulation of mitotic cell cycle	-22.0633	-19.7257	11799,12021,12144,12189,12235,12236,12534,12649,14056,14841,18392,18817,19650,22137,23834,52679,56150,66131,66442,66977,67052,67141,67629,68014,69716,70385,76843,77011,107995,208628,211651,229841,235559,268465,269582	Birc5,Bard1,Blm,Brca1,Bub1,Bub1b,Cdk1,Chek1,Ezh2,Haspin,Orc1,Plk1,Rbl1,Ttk,Cdc6,E2f7,Mad2l1,Tipin,Spc25,Nuf2,Ndc80,Fbxo5,Spc24,Zwilch,Trip13,Spdl1,Dtl,Ticrr,Cdc20,Kntc1,Fancd2,Cenpe,Topbp1,Eme1,Clspn	35/226
2_Member	GO Biological Processes	GO:0033046	negative regulation of sister chromatid segregation	-21.83	-19.5175	11799,12235,12236,14841,18817,22137,56150,66442,66977,67052,67141,67629,68014,69716,70385,107995,208628,229841	Birc5,Bub1,Bub1b,Haspin,Plk1,Ttk,Mad2l1,Spc25,Nuf2,Ndc80,Fbxo5,Spc24,Zwilch,Trip13,Spdl1,Cdc20,Kntc1,Cenpe	18/36
2_Member	GO Biological Processes	GO:0033048	negative regulation of mitotic sister chromatid segregation	-21.83	-19.5175	11799,12235,12236,14841,18817,22137,56150,66442,66977,67052,67141,67629,68014,69716,70385,107995,208628,229841	Birc5,Bub1,Bub1b,Haspin,Plk1,Ttk,Mad2l1,Spc25,Nuf2,Ndc80,Fbxo5,Spc24,Zwilch,Trip13,Spdl1,Cdc20,Kntc1,Cenpe	18/36
2_Member	GO Biological Processes	GO:0045841	negative regulation of mitotic metaphase/anaphase transition	-21.83	-19.5175	11799,12235,12236,14841,18817,22137,56150,66442,66977,67052,67141,67629,68014,69716,70385,107995,208628,229841	Birc5,Bub1,Bub1b,Haspin,Plk1,Ttk,Mad2l1,Spc25,Nuf2,Ndc80,Fbxo5,Spc24,Zwilch,Trip13,Spdl1,Cdc20,Kntc1,Cenpe	18/36
2_Member	GO Biological Processes	GO:2000816	negative regulation of mitotic sister chromatid separation	-21.83	-19.5175	11799,12235,12236,14841,18817,22137,56150,66442,66977,67052,67141,67629,68014,69716,70385,107995,208628,229841	Birc5,Bub1,Bub1b,Haspin,Plk1,Ttk,Mad2l1,Spc25,Nuf2,Ndc80,Fbxo5,Spc24,Zwilch,Trip13,Spdl1,Cdc20,Kntc1,Cenpe	18/36
2_Member	GO Biological Processes	GO:0031577	spindle checkpoint signaling	-21.5476	-19.2399	11799,12235,12236,14841,18817,22137,56150,56419,66442,66977,67052,67629,68014,69716,70385,107995,208628,229841	Birc5,Bub1,Bub1b,Haspin,Plk1,Ttk,Mad2l1,Diaph3,Spc25,Nuf2,Ndc80,Spc24,Zwilch,Trip13,Spdl1,Cdc20,Kntc1,Cenpe	18/37
2_Member	GO Biological Processes	GO:1902100	negative regulation of metaphase/anaphase transition of cell cycle	-21.2758	-18.9825	11799,12235,12236,14841,18817,22137,56150,66442,66977,67052,67141,67629,68014,69716,70385,107995,208628,229841	Birc5,Bub1,Bub1b,Haspin,Plk1,Ttk,Mad2l1,Spc25,Nuf2,Ndc80,Fbxo5,Spc24,Zwilch,Trip13,Spdl1,Cdc20,Kntc1,Cenpe	18/38
2_Member	GO Biological Processes	GO:1905819	negative regulation of chromosome separation	-21.2758	-18.9825	11799,12235,12236,14841,18817,22137,56150,66442,66977,67052,67141,67629,68014,69716,70385,107995,208628,229841	Birc5,Bub1,Bub1b,Haspin,Plk1,Ttk,Mad2l1,Spc25,Nuf2,Ndc80,Fbxo5,Spc24,Zwilch,Trip13,Spdl1,Cdc20,Kntc1,Cenpe	18/38
2_Member	Reactome Gene Sets	R-MMU-9716542	Signaling by Rho GTPases, Miro GTPases and RHOBTB3	-21.0563	-18.7675	12235,12236,12389,12447,12532,12615,13605,16319,16906,18817,20257,20877,26886,26934,52276,56150,56419,60411,66336,66442,66468,66570,66977,67052,67629,68014,68549,68743,69928,70385,71876,72155,72415,73804,98386,102920,106952,107995,108000,208628,218581,223881,228421,228482,229841,230098,233406,236930,242202,263803,381293,404710	Bub1,Bub1b,Cav1,Ccne1,Cdc25c,Cenpa,Ect2,Incenp,Lmnb1,Plk1,Stmn2,Aurkb,Cenph,Racgap1,Cdca8,Mad2l1,Diaph3,Cenpk,Cenpp,Spc25,Ska1,Cenpm,Nuf2,Ndc80,Spc24,Zwilch,Sgo2a,Anln,Cenps,Spdl1,Cenpu,Cenpn,Sgo1,Kif2c,Lbr,Cenpi,Arap3,Cdc20,Cenpf,Kntc1,Depdc1b,Rnd1,Kif18a,Arhgap11a,Cenpe,Arhgef39,Prc1,Ercc6l,Pde5a,Pkn3,Kif14,Iqgap3	52/587
2_Member	GO Biological Processes	GO:0045839	negative regulation of mitotic nuclear division	-21.0028	-18.7186	11799,12235,12236,12649,14841,18817,22137,56150,66442,66977,67052,67141,67629,68014,69716,70385,107995,208628,229841	Birc5,Bub1,Bub1b,Chek1,Haspin,Plk1,Ttk,Mad2l1,Spc25,Nuf2,Ndc80,Fbxo5,Spc24,Zwilch,Trip13,Spdl1,Cdc20,Kntc1,Cenpe	19/46
2_Member	GO Biological Processes	GO:0007094	mitotic spindle assembly checkpoint signaling	-20.9378	-18.6627	11799,12235,12236,14841,18817,22137,56150,66442,66977,67052,67629,68014,69716,70385,107995,208628,229841	Birc5,Bub1,Bub1b,Haspin,Plk1,Ttk,Mad2l1,Spc25,Nuf2,Ndc80,Spc24,Zwilch,Trip13,Spdl1,Cdc20,Kntc1,Cenpe	17/33
2_Member	GO Biological Processes	GO:0071173	spindle assembly checkpoint signaling	-20.9378	-18.6627	11799,12235,12236,14841,18817,22137,56150,66442,66977,67052,67629,68014,69716,70385,107995,208628,229841	Birc5,Bub1,Bub1b,Haspin,Plk1,Ttk,Mad2l1,Spc25,Nuf2,Ndc80,Spc24,Zwilch,Trip13,Spdl1,Cdc20,Kntc1,Cenpe	17/33
2_Member	Reactome Gene Sets	R-MMU-194315	Signaling by Rho GTPases	-20.7723	-18.5017	12235,12236,12389,12532,12615,13605,16319,16906,18817,20257,20877,26886,26934,52276,56150,56419,60411,66336,66442,66468,66570,66977,67052,67629,68014,68549,68743,69928,70385,71876,72155,72415,73804,98386,102920,106952,107995,108000,208628,218581,223881,228421,228482,229841,230098,233406,236930,242202,263803,381293,404710	Bub1,Bub1b,Cav1,Cdc25c,Cenpa,Ect2,Incenp,Lmnb1,Plk1,Stmn2,Aurkb,Cenph,Racgap1,Cdca8,Mad2l1,Diaph3,Cenpk,Cenpp,Spc25,Ska1,Cenpm,Nuf2,Ndc80,Spc24,Zwilch,Sgo2a,Anln,Cenps,Spdl1,Cenpu,Cenpn,Sgo1,Kif2c,Lbr,Cenpi,Arap3,Cdc20,Cenpf,Kntc1,Depdc1b,Rnd1,Kif18a,Arhgap11a,Cenpe,Arhgef39,Prc1,Ercc6l,Pde5a,Pkn3,Kif14,Iqgap3	51/572
2_Member	GO Biological Processes	GO:0071174	mitotic spindle checkpoint signaling	-20.3621	-18.1045	11799,12235,12236,14841,18817,22137,56150,66442,66977,67052,67629,68014,69716,70385,107995,208628,229841	Birc5,Bub1,Bub1b,Haspin,Plk1,Ttk,Mad2l1,Spc25,Nuf2,Ndc80,Spc24,Zwilch,Trip13,Spdl1,Cdc20,Kntc1,Cenpe	17/35
2_Member	GO Biological Processes	GO:2001251	negative regulation of chromosome organization	-19.3378	-17.1012	11799,12235,12236,14841,17216,18817,21973,22137,56150,66442,66977,67052,67141,67629,68014,69716,70385,79456,107995,208084,208628,229841	Birc5,Bub1,Bub1b,Haspin,Mcm2,Plk1,Top2a,Ttk,Mad2l1,Spc25,Nuf2,Ndc80,Fbxo5,Spc24,Zwilch,Trip13,Spdl1,Recql4,Cdc20,Pif1,Kntc1,Cenpe	22/83
2_Member	GO Biological Processes	GO:0051784	negative regulation of nuclear division	-19.0637	-16.8392	11799,12235,12236,12649,14841,18817,22137,56150,66442,66977,67052,67141,67629,68014,69716,70385,107995,208628,229841	Birc5,Bub1,Bub1b,Chek1,Haspin,Plk1,Ttk,Mad2l1,Spc25,Nuf2,Ndc80,Fbxo5,Spc24,Zwilch,Trip13,Spdl1,Cdc20,Kntc1,Cenpe	19/56
2_Member	GO Biological Processes	GO:0010639	negative regulation of organelle organization	-12.7755	-10.704	11799,12235,12236,12449,12562,12649,14841,17216,17756,18817,20257,21973,22137,56150,56419,66442,66977,67052,67141,67629,68014,69716,70385,72119,79456,80986,107995,109242,208084,208628,229841,100502766	Birc5,Bub1,Bub1b,Ccnf,Cdh5,Chek1,Haspin,Mcm2,Map2,Plk1,Stmn2,Top2a,Ttk,Mad2l1,Diaph3,Spc25,Nuf2,Ndc80,Fbxo5,Spc24,Zwilch,Trip13,Spdl1,Tpx2,Recql4,Ckap2,Cdc20,Kif24,Pif1,Kntc1,Cenpe,Kifc1	32/369
2_Member	GO Biological Processes	GO:0051129	negative regulation of cellular component organization	-5.80191	-4.02435	11799,12235,12236,12389,12449,12562,12649,14841,17216,17756,18817,20257,21973,22137,56150,56419,66442,66977,67052,67141,67629,68014,69716,70385,72119,79456,80986,107995,109242,208084,208628,229841,381293,100502766	Birc5,Bub1,Bub1b,Cav1,Ccnf,Cdh5,Chek1,Haspin,Mcm2,Map2,Plk1,Stmn2,Top2a,Ttk,Mad2l1,Diaph3,Spc25,Nuf2,Ndc80,Fbxo5,Spc24,Zwilch,Trip13,Spdl1,Tpx2,Recql4,Ckap2,Cdc20,Kif24,Pif1,Kntc1,Cenpe,Kif14,Kifc1	34/779
3_Summary	GO Biological Processes	GO:0006259	DNA metabolic process	-62.3874	-59.1669	12021,12144,12189,12190,12447,12448,12544,12545,12649,14056,14087,14211,14235,15201,15361,15364,16881,17215,17216,17217,17218,17219,17220,17263,18140,18392,18538,18817,18968,18969,18971,18973,18974,19075,19183,19361,19362,19366,20133,21877,21973,22036,22256,23834,26909,27214,27221,30939,58186,66131,66634,67177,67196,67849,68026,69270,69716,69885,69928,70024,70099,70603,71643,71988,72107,72151,753…	Bard1,Blm,Brca1,Brca2,Ccne1,Ccne2,Cdc45,Cdc7,Chek1,Ezh2,Fanca,Smc2,Foxm1,Hells,Hmga1,Hmga2,Lig1,Mcm3,Mcm2,Mcm4,Mcm5,Mcm6,Mcm7,Meg3,Uhrf1,Orc1,Pcna,Plk1,Pola1,Pola2,Pold1,Pole,Pole2,Prim1,Psmc3ip,Rad51,Rad51ap1,Rad54l,Rrm1,Tk1,Top2a,Traip,Ung,Cdc6,Exo1,Dbf4,Chaf1a,Pttg1,Rad18,Tipin,Mcm8,Cdt1,Ube2t,Cdca5,Pclaf,Gins1,Trip13,Aunip,Cenps,Mcm10,Smc4,Mutyh,Zgrf1,Esco2,Dscc1,Rfc5,Parpbp,4930447C04Rik,Dtl…	108/-
3_Member	GO Biological Processes	GO:0006259	DNA metabolic process	-62.3874	-59.1669	12021,12144,12189,12190,12447,12448,12544,12545,12649,14056,14087,14211,14235,15201,15361,15364,16881,17215,17216,17217,17218,17219,17220,17263,18140,18392,18538,18817,18968,18969,18971,18973,18974,19075,19183,19361,19362,19366,20133,21877,21973,22036,22256,23834,26909,27214,27221,30939,58186,66131,66634,67177,67196,67849,68026,69270,69716,69885,69928,70024,70099,70603,71643,71988,72107,72151,753…	Bard1,Blm,Brca1,Brca2,Ccne1,Ccne2,Cdc45,Cdc7,Chek1,Ezh2,Fanca,Smc2,Foxm1,Hells,Hmga1,Hmga2,Lig1,Mcm3,Mcm2,Mcm4,Mcm5,Mcm6,Mcm7,Meg3,Uhrf1,Orc1,Pcna,Plk1,Pola1,Pola2,Pold1,Pole,Pole2,Prim1,Psmc3ip,Rad51,Rad51ap1,Rad54l,Rrm1,Tk1,Top2a,Traip,Ung,Cdc6,Exo1,Dbf4,Chaf1a,Pttg1,Rad18,Tipin,Mcm8,Cdt1,Ube2t,Cdca5,Pclaf,Gins1,Trip13,Aunip,Cenps,Mcm10,Smc4,Mutyh,Zgrf1,Esco2,Dscc1,Rfc5,Parpbp,4930447C04Rik,Dtl…	102/717
3_Member	GO Biological Processes	GO:0006260	DNA replication	-52.8706	-49.7548	12021,12144,12189,12190,12447,12448,12544,16881,17215,17216,17217,17218,17219,17220,18392,18538,18968,18969,18971,18973,18974,19075,19361,20133,21877,22036,23834,27214,27221,66131,66634,67177,68026,69270,69928,70024,72107,72151,76843,77011,77782,79456,106344,107373,110749,208084,209334,212377,214901,218973,223970,235559,237877,268465,272158,327762	Bard1,Blm,Brca1,Brca2,Ccne1,Ccne2,Cdc45,Lig1,Mcm3,Mcm2,Mcm4,Mcm5,Mcm6,Mcm7,Orc1,Pcna,Pola1,Pola2,Pold1,Pole,Pole2,Prim1,Rad51,Rrm1,Tk1,Traip,Cdc6,Dbf4,Chaf1a,Tipin,Mcm8,Cdt1,Pclaf,Gins1,Cenps,Mcm10,Dscc1,Rfc5,Dtl,Ticrr,Polq,Recql4,Rfc4,Fam111a,Chaf1b,Pif1,Gen1,Mms22l,Chtf18,Wdhd1,Rmi2,Topbp1,Atad5,Eme1,Poln,Dna2	56/183
3_Member	GO Biological Processes	GO:0006281	DNA repair	-52.3605	-49.2747	12021,12144,12189,12190,12544,12545,12649,14087,14211,14235,15361,15364,16881,17215,17216,17217,17218,17219,17220,18140,18538,18817,18968,18971,18973,18974,19361,19362,19366,20133,22036,22256,26909,27221,30939,58186,66634,67196,67849,68026,69716,69885,69928,70099,70603,71643,71988,72151,75317,75801,76843,77011,77782,79456,106344,107373,110033,110749,111241,114714,208084,208836,209334,211651,21237…	Bard1,Blm,Brca1,Brca2,Cdc45,Cdc7,Chek1,Fanca,Smc2,Foxm1,Hmga1,Hmga2,Lig1,Mcm3,Mcm2,Mcm4,Mcm5,Mcm6,Mcm7,Uhrf1,Pcna,Plk1,Pola1,Pold1,Pole,Pole2,Rad51,Rad51ap1,Rad54l,Rrm1,Traip,Ung,Exo1,Chaf1a,Pttg1,Rad18,Mcm8,Ube2t,Cdca5,Pclaf,Trip13,Aunip,Cenps,Smc4,Mutyh,Zgrf1,Esco2,Rfc5,Parpbp,4930447C04Rik,Dtl,Ticrr,Polq,Recql4,Rfc4,Fam111a,Kif22,Chaf1b,Hmga1b,Rad51c,Pif1,Fanci,Gen1,Fancd2,Mms22l,Hrob,Wdhd1,Rm…	79/482
3_Member	GO Biological Processes	GO:0006974	DNA damage response	-47.2232	-44.2166	12021,12144,12189,12190,12534,12544,12545,12649,14087,14211,14235,15361,15364,16881,17215,17216,17217,17218,17219,17220,17869,18140,18538,18817,18968,18971,18973,18974,19361,19362,19366,20133,21973,22036,22256,22367,26909,27221,30939,52679,58186,66131,66634,67141,67196,67849,68026,69716,69885,69928,70024,70099,70603,71643,71988,72151,72391,75317,75801,76843,77011,77782,79456,106344,107373,110033,…	Bard1,Blm,Brca1,Brca2,Cdk1,Cdc45,Cdc7,Chek1,Fanca,Smc2,Foxm1,Hmga1,Hmga2,Lig1,Mcm3,Mcm2,Mcm4,Mcm5,Mcm6,Mcm7,Myc,Uhrf1,Pcna,Plk1,Pola1,Pold1,Pole,Pole2,Rad51,Rad51ap1,Rad54l,Rrm1,Top2a,Traip,Ung,Vrk1,Exo1,Chaf1a,Pttg1,E2f7,Rad18,Tipin,Mcm8,Fbxo5,Ube2t,Cdca5,Pclaf,Trip13,Aunip,Cenps,Mcm10,Smc4,Mutyh,Zgrf1,Esco2,Rfc5,Cdkn3,Parpbp,4930447C04Rik,Dtl,Ticrr,Polq,Recql4,Rfc4,Fam111a,Kif22,Chaf1b,Hmga1b,R…	89/749
3_Member	GO Biological Processes	GO:0006261	DNA-templated DNA replication	-45.8927	-42.9096	12021,12144,12189,12190,12447,12448,12544,16881,17215,17216,17217,17218,17219,17220,18392,18538,18968,18969,18971,18973,18974,19075,19361,20133,21877,22036,23834,66131,67177,69270,69928,70024,72151,77782,79456,106344,107373,209334,212377,218973,235559,237877,268465,272158,327762	Bard1,Blm,Brca1,Brca2,Ccne1,Ccne2,Cdc45,Lig1,Mcm3,Mcm2,Mcm4,Mcm5,Mcm6,Mcm7,Orc1,Pcna,Pola1,Pola2,Pold1,Pole,Pole2,Prim1,Rad51,Rrm1,Tk1,Traip,Cdc6,Tipin,Cdt1,Gins1,Cenps,Mcm10,Rfc5,Polq,Recql4,Rfc4,Fam111a,Gen1,Mms22l,Wdhd1,Topbp1,Atad5,Eme1,Poln,Dna2	45/126
3_Member	GO Biological Processes	GO:0006310	DNA recombination	-35.7075	-32.9642	12021,12144,12189,12190,12544,12545,14056,16881,17215,17216,17217,17218,17219,17220,19183,19361,19362,19366,21973,22256,26909,66634,69716,69885,69928,71643,75801,76915,79456,97165,114714,208084,209334,211651,212377,214901,217216,223970,233826,234396,235559,237211,237877,237911,268465,272158,434438,623474	Bard1,Blm,Brca1,Brca2,Cdc45,Cdc7,Ezh2,Lig1,Mcm3,Mcm2,Mcm4,Mcm5,Mcm6,Mcm7,Psmc3ip,Rad51,Rad51ap1,Rad54l,Top2a,Ung,Exo1,Mcm8,Trip13,Aunip,Cenps,Zgrf1,4930447C04Rik,Mnd1,Recql4,Hmgb2,Rad51c,Pif1,Gen1,Fancd2,Mms22l,Chtf18,Hrob,Rmi2,Palb2,Ankle1,Topbp1,Fancb,Atad5,Brip1,Eme1,Poln,Iho1,Rad54b	48/239
3_Member	GO Biological Processes	GO:0006302	double-strand break repair	-28.2237	-25.6694	12144,12189,12190,12544,12545,16881,17215,17216,17217,17218,17219,17220,18817,18968,19361,19362,19366,66634,67849,69716,69885,71988,75801,77782,79456,114714,209334,211651,212377,223970,233826,234396,235559,237211,237911,268465,272158,327762,623474	Blm,Brca1,Brca2,Cdc45,Cdc7,Lig1,Mcm3,Mcm2,Mcm4,Mcm5,Mcm6,Mcm7,Plk1,Pola1,Rad51,Rad51ap1,Rad54l,Mcm8,Cdca5,Trip13,Aunip,Esco2,4930447C04Rik,Polq,Recql4,Rad51c,Gen1,Fancd2,Mms22l,Rmi2,Palb2,Ankle1,Topbp1,Fancb,Brip1,Eme1,Poln,Dna2,Rad54b	39/203
3_Member	GO Biological Processes	GO:0000725	recombinational repair	-24.5445	-22.1215	12144,12189,12190,12544,12545,17215,17216,17217,17218,17219,17220,19361,19362,19366,66634,69885,71643,79456,114714,209334,212377,217216,223970,233826,234396,235559,237211,272158,623474	Blm,Brca1,Brca2,Cdc45,Cdc7,Mcm3,Mcm2,Mcm4,Mcm5,Mcm6,Mcm7,Rad51,Rad51ap1,Rad54l,Mcm8,Aunip,Zgrf1,Recql4,Rad51c,Gen1,Mms22l,Hrob,Rmi2,Palb2,Ankle1,Topbp1,Fancb,Poln,Rad54b	29/116
3_Member	GO Biological Processes	GO:0000724	double-strand break repair via homologous recombination	-22.5337	-20.1749	12144,12189,12190,12544,12545,17215,17216,17217,17218,17219,17220,19361,19362,19366,66634,69885,79456,114714,209334,212377,223970,233826,234396,235559,237211,272158,623474	Blm,Brca1,Brca2,Cdc45,Cdc7,Mcm3,Mcm2,Mcm4,Mcm5,Mcm6,Mcm7,Rad51,Rad51ap1,Rad54l,Mcm8,Aunip,Recql4,Rad51c,Gen1,Mms22l,Rmi2,Palb2,Ankle1,Topbp1,Fancb,Poln,Rad54b	27/111
4_Summary	GO Biological Processes	GO:1903046	meiotic cell cycle process	-48.6126	-45.5549	11799,12190,12316,12442,12447,12448,12531,13874,14087,14211,14841,16319,17215,17216,17217,17218,17219,17220,17864,18817,19183,19361,19366,20878,21973,22137,30939,60530,66197,66977,67052,67121,67141,68298,68549,69716,69928,70099,72415,75801,76464,76915,105988,107995,114714,211651,214901,215387,228421,229841,234396,235559,237911,268465,434438,623474,15364,17345,17427,18005,19362,26909,268930,330890…	Birc5,Brca2,Aspm,Ccnb2,Ccne1,Ccne2,Cdc25b,Ereg,Fanca,Smc2,Haspin,Incenp,Mcm3,Mcm2,Mcm4,Mcm5,Mcm6,Mcm7,Mybl1,Plk1,Psmc3ip,Rad51,Rad54l,Aurka,Top2a,Ttk,Pttg1,Fignl1,Cks2,Nuf2,Ndc80,Mastl,Fbxo5,Ncapd2,Sgo2a,Trip13,Cenps,Smc4,Sgo1,4930447C04Rik,Knl1,Mnd1,Espl1,Cdc20,Rad51c,Fancd2,Chtf18,Ncaph,Kif18a,Cenpe,Ankle1,Topbp1,Brip1,Eme1,Iho1,Rad54b,Hmga2,Mki67,Mns1,Nek2,Rad51ap1,Exo1,Pkmyt1,Piwil4,Bard1,Brc…	66/-
4_Member	GO Biological Processes	GO:1903046	meiotic cell cycle process	-48.6126	-45.5549	11799,12190,12316,12442,12447,12448,12531,13874,14087,14211,14841,16319,17215,17216,17217,17218,17219,17220,17864,18817,19183,19361,19366,20878,21973,22137,30939,60530,66197,66977,67052,67121,67141,68298,68549,69716,69928,70099,72415,75801,76464,76915,105988,107995,114714,211651,214901,215387,228421,229841,234396,235559,237911,268465,434438,623474	Birc5,Brca2,Aspm,Ccnb2,Ccne1,Ccne2,Cdc25b,Ereg,Fanca,Smc2,Haspin,Incenp,Mcm3,Mcm2,Mcm4,Mcm5,Mcm6,Mcm7,Mybl1,Plk1,Psmc3ip,Rad51,Rad54l,Aurka,Top2a,Ttk,Pttg1,Fignl1,Cks2,Nuf2,Ndc80,Mastl,Fbxo5,Ncapd2,Sgo2a,Trip13,Cenps,Smc4,Sgo1,4930447C04Rik,Knl1,Mnd1,Espl1,Cdc20,Rad51c,Fancd2,Chtf18,Ncaph,Kif18a,Cenpe,Ankle1,Topbp1,Brip1,Eme1,Iho1,Rad54b	56/214
4_Member	GO Biological Processes	GO:0051321	meiotic cell cycle	-47.3689	-44.3374	11799,12190,12316,12442,12447,12448,12531,13874,14087,14211,14841,15364,16319,17215,17216,17217,17218,17219,17220,17345,17427,17864,18005,18817,19183,19361,19362,19366,20878,21973,22137,26909,30939,60530,66197,66977,67052,67121,67141,68298,68549,69716,69928,70099,72415,75801,76464,76915,105988,107995,114714,211651,214901,215387,228421,229841,234396,235559,237911,268465,268930,330890,434438,623474	Birc5,Brca2,Aspm,Ccnb2,Ccne1,Ccne2,Cdc25b,Ereg,Fanca,Smc2,Haspin,Hmga2,Incenp,Mcm3,Mcm2,Mcm4,Mcm5,Mcm6,Mcm7,Mki67,Mns1,Mybl1,Nek2,Plk1,Psmc3ip,Rad51,Rad51ap1,Rad54l,Aurka,Top2a,Ttk,Exo1,Pttg1,Fignl1,Cks2,Nuf2,Ndc80,Mastl,Fbxo5,Ncapd2,Sgo2a,Trip13,Cenps,Smc4,Sgo1,4930447C04Rik,Knl1,Mnd1,Espl1,Cdc20,Rad51c,Fancd2,Chtf18,Ncaph,Kif18a,Cenpe,Ankle1,Topbp1,Brip1,Eme1,Pkmyt1,Piwil4,Iho1,Rad54b	64/324
4_Member	GO Biological Processes	GO:0140013	meiotic nuclear division	-41.2686	-38.387	11799,12190,12316,12442,12447,12448,12531,13874,14087,14211,14841,16319,17864,18817,19183,19361,19366,20878,21973,22137,30939,60530,66197,66977,67052,67121,67141,68549,69716,69928,70099,72415,75801,76464,76915,105988,114714,211651,214901,215387,228421,229841,234396,235559,237911,268465,434438,623474	Birc5,Brca2,Aspm,Ccnb2,Ccne1,Ccne2,Cdc25b,Ereg,Fanca,Smc2,Haspin,Incenp,Mybl1,Plk1,Psmc3ip,Rad51,Rad54l,Aurka,Top2a,Ttk,Pttg1,Fignl1,Cks2,Nuf2,Ndc80,Mastl,Fbxo5,Sgo2a,Trip13,Cenps,Smc4,Sgo1,4930447C04Rik,Knl1,Mnd1,Espl1,Rad51c,Fancd2,Chtf18,Ncaph,Kif18a,Cenpe,Ankle1,Topbp1,Brip1,Eme1,Iho1,Rad54b	48/186
4_Member	GO Biological Processes	GO:0061982	meiosis I cell cycle process	-30.5345	-27.8747	11799,12190,12442,12447,12448,12531,14841,17864,18817,19183,19361,19366,20878,21973,30939,66197,67052,67141,69716,69928,75801,76464,76915,105988,107995,114714,211651,214901,229841,234396,235559,237911,268465,434438,623474	Birc5,Brca2,Ccnb2,Ccne1,Ccne2,Cdc25b,Haspin,Mybl1,Plk1,Psmc3ip,Rad51,Rad54l,Aurka,Top2a,Pttg1,Cks2,Ndc80,Fbxo5,Trip13,Cenps,4930447C04Rik,Knl1,Mnd1,Espl1,Cdc20,Rad51c,Fancd2,Chtf18,Cenpe,Ankle1,Topbp1,Brip1,Eme1,Iho1,Rad54b	35/132
4_Member	GO Biological Processes	GO:0007127	meiosis I	-29.4464	-26.8473	11799,12190,12442,12447,12448,12531,14841,17864,18817,19183,19361,19366,20878,21973,30939,66197,67052,67141,69716,69928,75801,76464,76915,105988,114714,211651,214901,229841,234396,235559,237911,268465,434438,623474	Birc5,Brca2,Ccnb2,Ccne1,Ccne2,Cdc25b,Haspin,Mybl1,Plk1,Psmc3ip,Rad51,Rad54l,Aurka,Top2a,Pttg1,Cks2,Ndc80,Fbxo5,Trip13,Cenps,4930447C04Rik,Knl1,Mnd1,Espl1,Rad51c,Fancd2,Chtf18,Cenpe,Ankle1,Topbp1,Brip1,Eme1,Iho1,Rad54b	34/130
4_Member	GO Biological Processes	GO:0045132	meiotic chromosome segregation	-25.4928	-23.0234	12190,12316,12442,12447,12448,14211,14841,18817,19183,20878,21973,22137,30939,66977,67052,67141,69716,70099,72415,75801,76464,76915,105988,211651,215387,229841,237911,434438	Brca2,Aspm,Ccnb2,Ccne1,Ccne2,Smc2,Haspin,Plk1,Psmc3ip,Aurka,Top2a,Ttk,Pttg1,Nuf2,Ndc80,Fbxo5,Trip13,Smc4,Sgo1,4930447C04Rik,Knl1,Mnd1,Espl1,Fancd2,Ncaph,Cenpe,Brip1,Iho1	28/98
4_Member	GO Biological Processes	GO:0035825	homologous recombination	-16.5649	-14.3712	12021,12189,19183,19361,19366,21973,69716,69928,75801,76915,114714,211651,214901,234396,235559,237911,268465,623474	Bard1,Brca1,Psmc3ip,Rad51,Rad54l,Top2a,Trip13,Cenps,4930447C04Rik,Mnd1,Rad51c,Fancd2,Chtf18,Ankle1,Topbp1,Brip1,Eme1,Rad54b	18/63
4_Member	GO Biological Processes	GO:0007131	reciprocal meiotic recombination	-14.7862	-12.6383	19183,19361,19366,21973,69716,69928,75801,76915,114714,211651,214901,234396,235559,237911,268465,623474	Psmc3ip,Rad51,Rad54l,Top2a,Trip13,Cenps,4930447C04Rik,Mnd1,Rad51c,Fancd2,Chtf18,Ankle1,Topbp1,Brip1,Eme1,Rad54b	16/56
4_Member	GO Biological Processes	GO:0140527	reciprocal homologous recombination	-14.7862	-12.6383	19183,19361,19366,21973,69716,69928,75801,76915,114714,211651,214901,234396,235559,237911,268465,623474	Psmc3ip,Rad51,Rad54l,Top2a,Trip13,Cenps,4930447C04Rik,Mnd1,Rad51c,Fancd2,Chtf18,Ankle1,Topbp1,Brip1,Eme1,Rad54b	16/56
4_Member	GO Biological Processes	GO:0045143	homologous chromosome segregation	-11.6955	-9.66667	12190,12447,12448,14841,18817,19183,30939,69716,75801,76464,76915,105988,211651,237911,434438	Brca2,Ccne1,Ccne2,Haspin,Plk1,Psmc3ip,Pttg1,Trip13,4930447C04Rik,Knl1,Mnd1,Espl1,Fancd2,Brip1,Iho1	15/72
4_Member	GO Biological Processes	GO:0070192	chromosome organization involved in meiotic cell cycle	-11.6955	-9.66667	12447,12448,14211,14841,19183,19361,68298,69716,70099,75801,76915,211651,215387,237911,434438	Ccne1,Ccne2,Smc2,Haspin,Psmc3ip,Rad51,Ncapd2,Trip13,Smc4,4930447C04Rik,Mnd1,Fancd2,Ncaph,Brip1,Iho1	15/72
4_Member	GO Biological Processes	GO:0007129	homologous chromosome pairing at meiosis	-6.15758	-4.36259	12447,12448,19183,69716,75801,76915,211651,237911,434438	Ccne1,Ccne2,Psmc3ip,Trip13,4930447C04Rik,Mnd1,Fancd2,Brip1,Iho1	9/57
5_Summary	GO Biological Processes	GO:0045787	positive regulation of cell cycle	-40.7995	-37.9356	11799,12021,12189,12190,12223,12235,12447,12448,12531,12532,12534,12545,12649,13605,13874,14056,14211,14283,16319,16906,17869,18392,19362,20133,20135,20873,20877,20878,23834,26934,27214,52276,52679,54392,56150,58186,67052,67141,67849,68298,68549,68612,70099,70235,71819,71878,76044,76464,76843,107995,108907,108961,114714,209334,215387,229841,237877,240641,268697,381293,434175	Birc5,Bard1,Brca1,Brca2,Btc,Bub1,Ccne1,Ccne2,Cdc25b,Cdc25c,Cdk1,Cdc7,Chek1,Ect2,Ereg,Ezh2,Smc2,Fosl1,Incenp,Lmnb1,Myc,Orc1,Rad51ap1,Rrm1,Rrm2,Plk4,Aurkb,Aurka,Cdc6,Racgap1,Dbf4,Cdca8,E2f7,Ncapg,Mad2l1,Rad18,Ndc80,Fbxo5,Cdca5,Ncapd2,Sgo2a,Ube2c,Smc4,Poc1a,Kif23,Fam83d,Ncapg2,Knl1,Dtl,Cdc20,Nusap1,E2f8,Rad51c,Gen1,Ncaph,Cenpe,Atad5,Kif20b,Ccnb1,Kif14,Ccnb1-ps	61/-
5_Member	GO Biological Processes	GO:0045787	positive regulation of cell cycle	-40.7995	-37.9356	11799,12021,12189,12190,12223,12235,12447,12448,12531,12532,12534,12545,12649,13605,13874,14056,14211,14283,16319,16906,17869,18392,19362,20133,20135,20873,20877,20878,23834,26934,27214,52276,52679,54392,56150,58186,67052,67141,67849,68298,68549,68612,70099,70235,71819,71878,76044,76464,76843,107995,108907,108961,114714,209334,215387,229841,237877,240641,268697,381293,434175	Birc5,Bard1,Brca1,Brca2,Btc,Bub1,Ccne1,Ccne2,Cdc25b,Cdc25c,Cdk1,Cdc7,Chek1,Ect2,Ereg,Ezh2,Smc2,Fosl1,Incenp,Lmnb1,Myc,Orc1,Rad51ap1,Rrm1,Rrm2,Plk4,Aurkb,Aurka,Cdc6,Racgap1,Dbf4,Cdca8,E2f7,Ncapg,Mad2l1,Rad18,Ndc80,Fbxo5,Cdca5,Ncapd2,Sgo2a,Ube2c,Smc4,Poc1a,Kif23,Fam83d,Ncapg2,Knl1,Dtl,Cdc20,Nusap1,E2f8,Rad51c,Gen1,Ncaph,Cenpe,Atad5,Kif20b,Ccnb1,Kif14,Ccnb1-ps	61/362
5_Member	GO Biological Processes	GO:0090068	positive regulation of cell cycle process	-40.6123	-37.7818	11799,12223,12235,12447,12448,12531,12532,12534,12545,13605,13874,14056,14211,16319,16906,18392,19362,20133,20135,20873,20877,20878,23834,26934,27214,52276,52679,54392,56150,58186,67052,67141,67849,68298,68549,68612,70099,70235,71819,71878,76044,76464,76843,107995,108907,108961,114714,209334,215387,229841,237877,240641,268697,381293,434175	Birc5,Btc,Bub1,Ccne1,Ccne2,Cdc25b,Cdc25c,Cdk1,Cdc7,Ect2,Ereg,Ezh2,Smc2,Incenp,Lmnb1,Orc1,Rad51ap1,Rrm1,Rrm2,Plk4,Aurkb,Aurka,Cdc6,Racgap1,Dbf4,Cdca8,E2f7,Ncapg,Mad2l1,Rad18,Ndc80,Fbxo5,Cdca5,Ncapd2,Sgo2a,Ube2c,Smc4,Poc1a,Kif23,Fam83d,Ncapg2,Knl1,Dtl,Cdc20,Nusap1,E2f8,Rad51c,Gen1,Ncaph,Cenpe,Atad5,Kif20b,Ccnb1,Kif14,Ccnb1-ps	55/278
5_Member	GO Biological Processes	GO:1901989	positive regulation of cell cycle phase transition	-17.7604	-15.5438	11799,12447,12448,12531,12532,12534,12545,14056,16906,20133,20135,20878,27214,67141,67849,68612,71878,76843,107995,114714,229841,237877,268697,434175	Birc5,Ccne1,Ccne2,Cdc25b,Cdc25c,Cdk1,Cdc7,Ezh2,Lmnb1,Rrm1,Rrm2,Aurka,Dbf4,Fbxo5,Cdca5,Ube2c,Fam83d,Dtl,Cdc20,Rad51c,Cenpe,Atad5,Ccnb1,Ccnb1-ps	24/122
5_Member	GO Biological Processes	GO:1901992	positive regulation of mitotic cell cycle phase transition	-15.1265	-12.9719	11799,12447,12448,12531,12532,12534,12545,16906,20133,20135,27214,67141,67849,68612,76843,107995,114714,229841,268697,434175	Birc5,Ccne1,Ccne2,Cdc25b,Cdc25c,Cdk1,Cdc7,Lmnb1,Rrm1,Rrm2,Dbf4,Fbxo5,Cdca5,Ube2c,Dtl,Cdc20,Rad51c,Cenpe,Ccnb1,Ccnb1-ps	20/99
5_Member	GO Biological Processes	GO:0045931	positive regulation of mitotic cell cycle	-13.5279	-11.4153	11799,12190,12447,12448,12531,12532,12534,12545,16906,20133,20135,27214,67141,67849,68612,76843,107995,114714,229841,268697,434175	Birc5,Brca2,Ccne1,Ccne2,Cdc25b,Cdc25c,Cdk1,Cdc7,Lmnb1,Rrm1,Rrm2,Dbf4,Fbxo5,Cdca5,Ube2c,Dtl,Cdc20,Rad51c,Cenpe,Ccnb1,Ccnb1-ps	21/134
5_Member	GO Biological Processes	GO:1902751	positive regulation of cell cycle G2/M phase transition	-12.8513	-10.7741	12531,12532,12534,12545,16906,20133,67141,76843,114714,237877,268697,434175	Cdc25b,Cdc25c,Cdk1,Cdc7,Lmnb1,Rrm1,Fbxo5,Dtl,Rad51c,Atad5,Ccnb1,Ccnb1-ps	12/32
5_Member	GO Biological Processes	GO:0010971	positive regulation of G2/M transition of mitotic cell cycle	-11.8896	-9.84788	12531,12532,12534,12545,16906,20133,67141,76843,114714,268697,434175	Cdc25b,Cdc25c,Cdk1,Cdc7,Lmnb1,Rrm1,Fbxo5,Dtl,Rad51c,Ccnb1,Ccnb1-ps	11/29
6_Summary	KEGG Pathway	mmu04110	Cell cycle - Mus musculus (house mouse)	-38.4333	-35.6339	12235,12236,12428,12442,12447,12448,12531,12532,12534,12544,12545,12649,17215,17216,17217,17218,17219,17220,17869,18392,18538,18817,19650,20877,22137,22390,23834,27214,30939,56150,67052,67141,67177,67849,69716,71988,72415,76464,77011,105988,107995,268697,268930,20878,14283	Bub1,Bub1b,Ccna2,Ccnb2,Ccne1,Ccne2,Cdc25b,Cdc25c,Cdk1,Cdc45,Cdc7,Chek1,Mcm3,Mcm2,Mcm4,Mcm5,Mcm6,Mcm7,Myc,Orc1,Pcna,Plk1,Rbl1,Aurkb,Ttk,Wee1,Cdc6,Dbf4,Pttg1,Mad2l1,Ndc80,Fbxo5,Cdt1,Cdca5,Trip13,Esco2,Sgo1,Knl1,Ticrr,Espl1,Cdc20,Ccnb1,Pkmyt1,Aurka,Fosl1	45/-
6_Member	KEGG Pathway	mmu04110	Cell cycle - Mus musculus (house mouse)	-38.4333	-35.6339	12235,12236,12428,12442,12447,12448,12531,12532,12534,12544,12545,12649,17215,17216,17217,17218,17219,17220,17869,18392,18538,18817,19650,20877,22137,22390,23834,27214,30939,56150,67052,67141,67177,67849,69716,71988,72415,76464,77011,105988,107995,268697,268930	Bub1,Bub1b,Ccna2,Ccnb2,Ccne1,Ccne2,Cdc25b,Cdc25c,Cdk1,Cdc45,Cdc7,Chek1,Mcm3,Mcm2,Mcm4,Mcm5,Mcm6,Mcm7,Myc,Orc1,Pcna,Plk1,Rbl1,Aurkb,Ttk,Wee1,Cdc6,Dbf4,Pttg1,Mad2l1,Ndc80,Fbxo5,Cdt1,Cdca5,Trip13,Esco2,Sgo1,Knl1,Ticrr,Espl1,Cdc20,Ccnb1,Pkmyt1	43/155
6_Member	KEGG Pathway	mmu04114	Oocyte meiosis - Mus musculus (house mouse)	-9.30903	-7.37758	12235,12442,12447,12448,12532,12534,18817,20878,30939,56150,67141,72415,105988,107995,268697,268930	Bub1,Ccnb2,Ccne1,Ccne2,Cdc25c,Cdk1,Plk1,Aurka,Pttg1,Mad2l1,Fbxo5,Sgo1,Espl1,Cdc20,Ccnb1,Pkmyt1	16/121
6_Member	KEGG Pathway	mmu05166	Human T-cell leukemia virus 1 infection - Mus musculus (house mouse)	-2.74729	-1.19301	12236,12428,12442,12447,12448,12649,14283,17869,30939,56150,105988,107995	Bub1b,Ccna2,Ccnb2,Ccne1,Ccne2,Chek1,Fosl1,Myc,Pttg1,Mad2l1,Espl1,Cdc20	12/249
7_Summary	Reactome Gene Sets	R-MMU-68962	Activation of the pre-replicative complex	-27.795	-25.2574	12544,12545,17215,17216,17217,17218,17219,17220,18392,18968,18969,18973,18974,19075,23834,27214,57441,66634,67177,70024,12428,12447,12448,16881,18538,18971,68612,69270,72151,106344,327762,12531,22390,67849,71988,12021,12144,12189,12442,12532,12534,12649,26909,29870,223970,235559,237911,268697,268930,269582,12190,19361,21877,237877,17869,19650,79456,208084,21973,17345,18793	Cdc45,Cdc7,Mcm3,Mcm2,Mcm4,Mcm5,Mcm6,Mcm7,Orc1,Pola1,Pola2,Pole,Pole2,Prim1,Cdc6,Dbf4,Gmnn,Mcm8,Cdt1,Mcm10,Ccna2,Ccne1,Ccne2,Lig1,Pcna,Pold1,Ube2c,Gins1,Rfc5,Rfc4,Dna2,Cdc25b,Wee1,Cdca5,Esco2,Bard1,Blm,Brca1,Ccnb2,Cdc25c,Cdk1,Chek1,Exo1,Gtse1,Rmi2,Topbp1,Brip1,Ccnb1,Pkmyt1,Clspn,Brca2,Rad51,Tk1,Atad5,Myc,Rbl1,Recql4,Pif1,Top2a,Mki67,Plaur	61/-
7_Member	Reactome Gene Sets	R-MMU-68962	Activation of the pre-replicative complex	-27.795	-25.2574	12544,12545,17215,17216,17217,17218,17219,17220,18392,18968,18969,18973,18974,19075,23834,27214,57441,66634,67177,70024	Cdc45,Cdc7,Mcm3,Mcm2,Mcm4,Mcm5,Mcm6,Mcm7,Orc1,Pola1,Pola2,Pole,Pole2,Prim1,Cdc6,Dbf4,Gmnn,Mcm8,Cdt1,Mcm10	20/30
7_Member	Reactome Gene Sets	R-MMU-69306	DNA Replication	-26.3307	-23.8247	12428,12447,12448,12544,12545,16881,17215,17216,17217,17218,17219,17220,18392,18538,18968,18969,18971,18973,18974,19075,23834,27214,57441,66634,67177,68612,69270,70024,72151,106344,327762	Ccna2,Ccne1,Ccne2,Cdc45,Cdc7,Lig1,Mcm3,Mcm2,Mcm4,Mcm5,Mcm6,Mcm7,Orc1,Pcna,Pola1,Pola2,Pold1,Pole,Pole2,Prim1,Cdc6,Dbf4,Gmnn,Mcm8,Cdt1,Ube2c,Gins1,Mcm10,Rfc5,Rfc4,Dna2	31/123
7_Member	Reactome Gene Sets	R-MMU-69242	S Phase	-24.1692	-21.7647	12428,12447,12448,12531,16881,17215,17216,17217,17218,17219,17220,18392,18538,18968,18969,18971,18973,18974,19075,22390,23834,57441,66634,67177,67849,68612,69270,71988,72151,106344,327762	Ccna2,Ccne1,Ccne2,Cdc25b,Lig1,Mcm3,Mcm2,Mcm4,Mcm5,Mcm6,Mcm7,Orc1,Pcna,Pola1,Pola2,Pold1,Pole,Pole2,Prim1,Wee1,Cdc6,Gmnn,Mcm8,Cdt1,Cdca5,Ube2c,Gins1,Esco2,Rfc5,Rfc4,Dna2	31/143
7_Member	Reactome Gene Sets	R-MMU-69481	G2/M Checkpoints	-23.8632	-21.4647	12021,12144,12189,12442,12532,12534,12544,12545,12649,17215,17216,17217,17218,17219,17220,18392,22390,23834,26909,27214,29870,66634,70024,72151,106344,223970,235559,237911,268697,268930,269582,327762	Bard1,Blm,Brca1,Ccnb2,Cdc25c,Cdk1,Cdc45,Cdc7,Chek1,Mcm3,Mcm2,Mcm4,Mcm5,Mcm6,Mcm7,Orc1,Wee1,Cdc6,Exo1,Dbf4,Gtse1,Mcm8,Mcm10,Rfc5,Rfc4,Rmi2,Topbp1,Brip1,Ccnb1,Pkmyt1,Clspn,Dna2	32/159
7_Member	GO Biological Processes	GO:0033260	nuclear DNA replication	-23.4608	-21.0797	12190,12544,16881,17215,17216,17217,17218,17219,17220,18538,18968,19361,21877,67177,69270,237877,327762	Brca2,Cdc45,Lig1,Mcm3,Mcm2,Mcm4,Mcm5,Mcm6,Mcm7,Pcna,Pola1,Rad51,Tk1,Cdt1,Gins1,Atad5,Dna2	17/26
7_Member	GO Biological Processes	GO:0044786	cell cycle DNA replication	-23.0364	-20.6667	12190,12544,16881,17215,17216,17217,17218,17219,17220,18538,18968,19361,21877,67177,69270,237877,327762	Brca2,Cdc45,Lig1,Mcm3,Mcm2,Mcm4,Mcm5,Mcm6,Mcm7,Pcna,Pola1,Rad51,Tk1,Cdt1,Gins1,Atad5,Dna2	17/27
7_Member	Reactome Gene Sets	R-MMU-176187	Activation of ATR in response to replication stress	-22.4305	-20.0825	12532,12544,12545,12649,17215,17216,17217,17218,17219,17220,18392,23834,27214,66634,70024,72151,106344,269582	Cdc25c,Cdc45,Cdc7,Chek1,Mcm3,Mcm2,Mcm4,Mcm5,Mcm6,Mcm7,Orc1,Cdc6,Dbf4,Mcm8,Mcm10,Rfc5,Rfc4,Clspn	18/34
7_Member	Reactome Gene Sets	R-MMU-69239	Synthesis of DNA	-21.9817	-19.6492	12428,12447,12448,16881,17215,17216,17217,17218,17219,17220,18392,18538,18968,18969,18971,18973,18974,19075,23834,57441,66634,67177,68612,69270,72151,106344,327762	Ccna2,Ccne1,Ccne2,Lig1,Mcm3,Mcm2,Mcm4,Mcm5,Mcm6,Mcm7,Orc1,Pcna,Pola1,Pola2,Pold1,Pole,Pole2,Prim1,Cdc6,Gmnn,Mcm8,Cdt1,Ube2c,Gins1,Rfc5,Rfc4,Dna2	27/116
7_Member	GO Biological Processes	GO:0006270	DNA replication initiation	-21.4696	-19.1668	12447,12448,12544,17215,17216,17217,17218,17219,17220,18392,18968,18969,19075,23834,70024,235559	Ccne1,Ccne2,Cdc45,Mcm3,Mcm2,Mcm4,Mcm5,Mcm6,Mcm7,Orc1,Pola1,Pola2,Prim1,Cdc6,Mcm10,Topbp1	16/26
7_Member	KEGG Pathway	mmu03030	DNA replication - Mus musculus (house mouse)	-20.3621	-18.1045	16881,17215,17216,17217,17218,17219,17220,18538,18968,18969,18971,18973,18974,19075,72151,106344,327762	Lig1,Mcm3,Mcm2,Mcm4,Mcm5,Mcm6,Mcm7,Pcna,Pola1,Pola2,Pold1,Pole,Pole2,Prim1,Rfc5,Rfc4,Dna2	17/35
7_Member	WikiPathways	WP413	G1 to S cell cycle control	-19.8616	-17.6168	12447,12448,12534,12544,17215,17216,17217,17218,17219,17220,17869,18392,18538,18969,18973,18974,19075,19650,22390,268930	Ccne1,Ccne2,Cdk1,Cdc45,Mcm3,Mcm2,Mcm4,Mcm5,Mcm6,Mcm7,Myc,Orc1,Pcna,Pola2,Pole,Pole2,Prim1,Rbl1,Wee1,Pkmyt1	20/60
7_Member	Reactome Gene Sets	R-MMU-69206	G1/S Transition	-19.6028	-17.3621	12428,12447,12448,12544,12545,17215,17216,17217,17218,17219,17220,18392,18968,18969,18973,18974,19075,22390,23834,27214,57441,66634,67177,70024	Ccna2,Ccne1,Ccne2,Cdc45,Cdc7,Mcm3,Mcm2,Mcm4,Mcm5,Mcm6,Mcm7,Orc1,Pola1,Pola2,Pole,Pole2,Prim1,Wee1,Cdc6,Dbf4,Gmnn,Mcm8,Cdt1,Mcm10	24/103
7_Member	Reactome Gene Sets	R-MMU-453279	Mitotic G1 phase and G1/S transition	-18.487	-16.2666	12428,12447,12448,12544,12545,17215,17216,17217,17218,17219,17220,18392,18968,18969,18973,18974,19075,19650,22390,23834,27214,57441,66634,67177,70024	Ccna2,Ccne1,Ccne2,Cdc45,Cdc7,Mcm3,Mcm2,Mcm4,Mcm5,Mcm6,Mcm7,Orc1,Pola1,Pola2,Pole,Pole2,Prim1,Rbl1,Wee1,Cdc6,Dbf4,Gmnn,Mcm8,Cdt1,Mcm10	25/127
7_Member	GO Biological Processes	GO:1902969	mitotic DNA replication	-16.7635	-14.5661	12190,12544,16881,17215,17216,17217,17219,18968,19361,21877,69270	Brca2,Cdc45,Lig1,Mcm3,Mcm2,Mcm4,Mcm6,Pola1,Rad51,Tk1,Gins1	11/14
7_Member	Reactome Gene Sets	R-MMU-69002	DNA Replication Pre-Initiation	-16.5105	-14.3205	12544,12545,17215,17216,17217,17218,17219,17220,18392,18968,18969,18973,18974,19075,23834,27214,57441,66634,67177,68612,70024	Cdc45,Cdc7,Mcm3,Mcm2,Mcm4,Mcm5,Mcm6,Mcm7,Orc1,Pola1,Pola2,Pole,Pole2,Prim1,Cdc6,Dbf4,Gmnn,Mcm8,Cdt1,Ube2c,Mcm10	21/97
7_Member	GO Biological Processes	GO:0006268	DNA unwinding involved in DNA replication	-14.141	-12.0063	12144,12544,17215,17216,17217,17218,17219,17220,19361,69270,79456	Blm,Cdc45,Mcm3,Mcm2,Mcm4,Mcm5,Mcm6,Mcm7,Rad51,Gins1,Recql4	11/20
7_Member	GO Biological Processes	GO:0006271	DNA strand elongation involved in DNA replication	-12.9567	-10.8738	16881,17215,17217,17220,18538,18968,18973,69270,327762	Lig1,Mcm3,Mcm4,Mcm7,Pcna,Pola1,Pole,Gins1,Dna2	9/13
7_Member	GO Biological Processes	GO:0032508	DNA duplex unwinding	-12.6245	-10.5585	12144,12544,17215,17216,17217,17218,17219,17220,19361,66634,69270,79456,208084	Blm,Cdc45,Mcm3,Mcm2,Mcm4,Mcm5,Mcm6,Mcm7,Rad51,Mcm8,Gins1,Recql4,Pif1	13/42
7_Member	GO Biological Processes	GO:0071103	DNA conformation change	-11.895	-9.85058	12144,12544,17215,17216,17217,17218,17219,17220,19361,21973,66634,69270,79456,208084	Blm,Cdc45,Mcm3,Mcm2,Mcm4,Mcm5,Mcm6,Mcm7,Rad51,Top2a,Mcm8,Gins1,Recql4,Pif1	14/58
7_Member	GO Biological Processes	GO:0032392	DNA geometric change	-11.661	-9.63464	12144,12544,17215,17216,17217,17218,17219,17220,19361,66634,69270,79456,208084	Blm,Cdc45,Mcm3,Mcm2,Mcm4,Mcm5,Mcm6,Mcm7,Rad51,Mcm8,Gins1,Recql4,Pif1	13/49
7_Member	GO Biological Processes	GO:0000727	double-strand break repair via break-induced replication	-11.3578	-9.34394	12544,12545,17215,17216,17217,17218,17219,17220	Cdc45,Cdc7,Mcm3,Mcm2,Mcm4,Mcm5,Mcm6,Mcm7	8/12
7_Member	GO Biological Processes	GO:0022616	DNA strand elongation	-11.1585	-9.15188	16881,17215,17217,17220,18538,18968,18973,69270,327762	Lig1,Mcm3,Mcm4,Mcm7,Pcna,Pola1,Pole,Gins1,Dna2	9/18
7_Member	CORUM	CORUM:122	MCM complex	-10.5121	-8.529	17215,17216,17217,17218,17219,17220	Mcm3,Mcm2,Mcm4,Mcm5,Mcm6,Mcm7	6/6
7_Member	GO Biological Processes	GO:0006279	premeiotic DNA replication	-10.5121	-8.529	17215,17216,17217,17218,17219,17220	Mcm3,Mcm2,Mcm4,Mcm5,Mcm6,Mcm7	6/6
7_Member	Reactome Gene Sets	R-MMU-69052	Switching of origins to a post-replicative state	-10.1525	-8.18071	12428,12447,12448,17215,17216,17217,17218,17219,17220,18392,23834,57441,66634,67177,68612	Ccna2,Ccne1,Ccne2,Mcm3,Mcm2,Mcm4,Mcm5,Mcm6,Mcm7,Orc1,Cdc6,Gmnn,Mcm8,Cdt1,Ube2c	15/91
7_Member	Reactome Gene Sets	R-MMU-68867	Assembly of the pre-replicative complex	-7.63452	-5.7775	17215,17216,17217,17218,17219,17220,18392,23834,57441,66634,67177,68612	Mcm3,Mcm2,Mcm4,Mcm5,Mcm6,Mcm7,Orc1,Cdc6,Gmnn,Mcm8,Cdt1,Ube2c	12/82
7_Member	Reactome Gene Sets	R-MMU-68949	Orc1 removal from chromatin	-7.37737	-5.52881	12428,17215,17216,17217,17218,17219,17220,18392,23834,66634,67177	Ccna2,Mcm3,Mcm2,Mcm4,Mcm5,Mcm6,Mcm7,Orc1,Cdc6,Mcm8,Cdt1	11/70
7_Member	GO Biological Processes	GO:1902292	cell cycle DNA replication initiation	-6.31071	-4.51423	17215,17216,17217,18968	Mcm3,Mcm2,Mcm4,Pola1	4/5
7_Member	GO Biological Processes	GO:1902315	nuclear cell cycle DNA replication initiation	-6.31071	-4.51423	17215,17216,17217,18968	Mcm3,Mcm2,Mcm4,Pola1	4/5
7_Member	GO Biological Processes	GO:1902975	mitotic DNA replication initiation	-6.31071	-4.51423	17215,17216,17217,18968	Mcm3,Mcm2,Mcm4,Pola1	4/5
7_Member	WikiPathways	WP5242	Comprehensive IL 17A signaling	-4.80956	-3.07729	17215,17216,17217,17218,17219,17220,17345,18392,18538,18793	Mcm3,Mcm2,Mcm4,Mcm5,Mcm6,Mcm7,Mki67,Orc1,Pcna,Plaur	10/103
7_Member	GO Biological Processes	GO:0006273	lagging strand elongation	-4.65466	-2.93935	16881,18968,327762	Lig1,Pola1,Dna2	3/4
8_Summary	Reactome Gene Sets	R-MMU-73886	Chromosome Maintenance	-25.9802	-23.5037	12144,12428,12615,16881,18538,18968,18969,18971,19075,26886,60411,66311,66336,66570,66578,69928,70645,71876,72107,72151,72155,102920,106344,208084,214901,217653,319166,319167,319169,327762,381280,208628,218977,229841,12544,17216,19361,27221,66929,67177,110749,114714	Blm,Ccna2,Cenpa,Lig1,Pcna,Pola1,Pola2,Pold1,Prim1,Cenph,Cenpk,Cenpw,Cenpp,Cenpm,Mis18a,Cenps,Oip5,Cenpu,Dscc1,Rfc5,Cenpn,Cenpi,Rfc4,Pif1,Chtf18,Mis18bp1,H2ac8,H2ac11,H2ac15,Dna2,Hjurp,Kntc1,Dlgap5,Cenpe,Cdc45,Mcm2,Rad51,Chaf1a,Asf1b,Cdt1,Chaf1b,Rad51c	42/-
8_Member	Reactome Gene Sets	R-MMU-73886	Chromosome Maintenance	-25.9802	-23.5037	12144,12428,12615,16881,18538,18968,18969,18971,19075,26886,60411,66311,66336,66570,66578,69928,70645,71876,72107,72151,72155,102920,106344,208084,214901,217653,319166,319167,319169,327762,381280	Blm,Ccna2,Cenpa,Lig1,Pcna,Pola1,Pola2,Pold1,Prim1,Cenph,Cenpk,Cenpw,Cenpp,Cenpm,Mis18a,Cenps,Oip5,Cenpu,Dscc1,Rfc5,Cenpn,Cenpi,Rfc4,Pif1,Chtf18,Mis18bp1,H2ac8,H2ac11,H2ac15,Dna2,Hjurp	31/126
8_Member	GO Biological Processes	GO:0034508	centromere complex assembly	-16.84	-14.6351	12615,26886,60411,66311,66336,66578,70645,72155,102920,208628,218977,229841,381280	Cenpa,Cenph,Cenpk,Cenpw,Cenpp,Mis18a,Oip5,Cenpn,Cenpi,Kntc1,Dlgap5,Cenpe,Hjurp	13/23
8_Member	Reactome Gene Sets	R-MMU-606279	Deposition of new CENPA-containing nucleosomes at the centromere	-13.4259	-11.3194	12615,26886,60411,66311,66336,66570,66578,69928,70645,71876,72155,102920,217653,319166,319167,319169,381280	Cenpa,Cenph,Cenpk,Cenpw,Cenpp,Cenpm,Mis18a,Cenps,Oip5,Cenpu,Cenpn,Cenpi,Mis18bp1,H2ac8,H2ac11,H2ac15,Hjurp	17/79
8_Member	Reactome Gene Sets	R-MMU-774815	Nucleosome assembly	-13.4259	-11.3194	12615,26886,60411,66311,66336,66570,66578,69928,70645,71876,72155,102920,217653,319166,319167,319169,381280	Cenpa,Cenph,Cenpk,Cenpw,Cenpp,Cenpm,Mis18a,Cenps,Oip5,Cenpu,Cenpn,Cenpi,Mis18bp1,H2ac8,H2ac11,H2ac15,Hjurp	17/79
8_Member	GO Biological Processes	GO:0065004	protein-DNA complex assembly	-11.9716	-9.92455	12544,12615,17216,19361,26886,27221,60411,66311,66336,66578,66929,67177,70645,72155,102920,110749,114714,208628,218977,229841,381280	Cdc45,Cenpa,Mcm2,Rad51,Cenph,Chaf1a,Cenpk,Cenpw,Cenpp,Mis18a,Asf1b,Cdt1,Oip5,Cenpn,Cenpi,Chaf1b,Rad51c,Kntc1,Dlgap5,Cenpe,Hjurp	21/160
8_Member	GO Biological Processes	GO:0031055	chromatin remodeling at centromere	-10.7252	-8.73053	12615,66336,66578,70645,72155,102920,381280	Cenpa,Cenpp,Mis18a,Oip5,Cenpn,Cenpi,Hjurp	7/9
8_Member	GO Biological Processes	GO:0034080	CENP-A containing chromatin assembly	-10.7252	-8.73053	12615,66336,66578,70645,72155,102920,381280	Cenpa,Cenpp,Mis18a,Oip5,Cenpn,Cenpi,Hjurp	7/9
9_Summary	GO Biological Processes	GO:0051310	metaphase chromosome alignment	-25.3475	-22.8919	12190,16319,16580,52276,66442,66468,66977,67052,67177,67629,67849,70385,71878,72415,73804,76464,108000,110033,219114,228421,229841,268697,381293,381318,434175,100502766,11799,12615,16906,18817,21335,56150,72080,108907,12316	Brca2,Incenp,Kifc5b,Cdca8,Spc25,Ska1,Nuf2,Ndc80,Cdt1,Spc24,Cdca5,Spdl1,Fam83d,Sgo1,Kif2c,Knl1,Cenpf,Kif22,Ska3,Kif18a,Cenpe,Ccnb1,Kif14,Nsl1,Ccnb1-ps,Kifc1,Birc5,Cenpa,Lmnb1,Plk1,Tacc3,Mad2l1,Sapcd2,Nusap1,Aspm	35/-
9_Member	GO Biological Processes	GO:0051310	metaphase chromosome alignment	-25.3475	-22.8919	12190,16319,16580,52276,66442,66468,66977,67052,67177,67629,67849,70385,71878,72415,73804,76464,108000,110033,219114,228421,229841,268697,381293,381318,434175,100502766	Brca2,Incenp,Kifc5b,Cdca8,Spc25,Ska1,Nuf2,Ndc80,Cdt1,Spc24,Cdca5,Spdl1,Fam83d,Sgo1,Kif2c,Knl1,Cenpf,Kif22,Ska3,Kif18a,Cenpe,Ccnb1,Kif14,Nsl1,Ccnb1-ps,Kifc1	26/80
9_Member	GO Biological Processes	GO:0051303	establishment of chromosome localization	-24.3914	-21.9808	11799,12190,16319,16580,52276,66442,66468,66977,67052,67177,67629,67849,70385,71878,72415,73804,76464,108000,110033,219114,228421,229841,268697,381293,381318,434175,100502766	Birc5,Brca2,Incenp,Kifc5b,Cdca8,Spc25,Ska1,Nuf2,Ndc80,Cdt1,Spc24,Cdca5,Spdl1,Fam83d,Sgo1,Kif2c,Knl1,Cenpf,Kif22,Ska3,Kif18a,Cenpe,Ccnb1,Kif14,Nsl1,Ccnb1-ps,Kifc1	27/96
9_Member	GO Biological Processes	GO:0050000	chromosome localization	-23.6082	-21.2214	11799,12190,16319,16580,52276,66442,66468,66977,67052,67177,67629,67849,70385,71878,72415,73804,76464,108000,110033,219114,228421,229841,268697,381293,381318,434175,100502766	Birc5,Brca2,Incenp,Kifc5b,Cdca8,Spc25,Ska1,Nuf2,Ndc80,Cdt1,Spc24,Cdca5,Spdl1,Fam83d,Sgo1,Kif2c,Knl1,Cenpf,Kif22,Ska3,Kif18a,Cenpe,Ccnb1,Kif14,Nsl1,Ccnb1-ps,Kifc1	27/102
9_Member	GO Biological Processes	GO:0007080	mitotic metaphase chromosome alignment	-16.7972	-14.5961	16580,52276,66468,66977,67052,67177,67849,70385,73804,110033,219114,228421,229841,268697,381293,434175,100502766	Kifc5b,Cdca8,Ska1,Nuf2,Ndc80,Cdt1,Cdca5,Spdl1,Kif2c,Kif22,Ska3,Kif18a,Cenpe,Ccnb1,Kif14,Ccnb1-ps,Kifc1	17/52
9_Member	GO Biological Processes	GO:0008608	attachment of spindle microtubules to kinetochore	-13.2541	-11.1595	66442,66468,66977,67052,67177,67629,72415,73804,76464,219114,229841,381318	Spc25,Ska1,Nuf2,Ndc80,Cdt1,Spc24,Sgo1,Kif2c,Knl1,Ska3,Cenpe,Nsl1	12/30
9_Member	GO Biological Processes	GO:0051656	establishment of organelle localization	-12.392	-10.3342	11799,12190,12615,16319,16580,16906,18817,21335,52276,56150,66442,66468,66977,67052,67177,67629,67849,70385,71878,72080,72415,73804,76464,108000,108907,110033,219114,228421,229841,268697,381293,381318,434175,100502766	Birc5,Brca2,Cenpa,Incenp,Kifc5b,Lmnb1,Plk1,Tacc3,Cdca8,Mad2l1,Spc25,Ska1,Nuf2,Ndc80,Cdt1,Spc24,Cdca5,Spdl1,Fam83d,Sapcd2,Sgo1,Kif2c,Knl1,Cenpf,Nusap1,Kif22,Ska3,Kif18a,Cenpe,Ccnb1,Kif14,Nsl1,Ccnb1-ps,Kifc1	34/430
9_Member	GO Biological Processes	GO:0051640	organelle localization	-9.6756	-7.71909	11799,12190,12316,12615,16319,16580,16906,18817,21335,52276,56150,66442,66468,66977,67052,67177,67629,67849,70385,71878,72080,72415,73804,76464,108000,108907,110033,219114,228421,229841,268697,381293,381318,434175,100502766	Birc5,Brca2,Aspm,Cenpa,Incenp,Kifc5b,Lmnb1,Plk1,Tacc3,Cdca8,Mad2l1,Spc25,Ska1,Nuf2,Ndc80,Cdt1,Spc24,Cdca5,Spdl1,Fam83d,Sapcd2,Sgo1,Kif2c,Knl1,Cenpf,Nusap1,Kif22,Ska3,Kif18a,Cenpe,Ccnb1,Kif14,Nsl1,Ccnb1-ps,Kifc1	35/569
9_Member	GO Biological Processes	GO:0051315	attachment of mitotic spindle microtubules to kinetochore	-8.51312	-6.62048	66468,66977,67052,67177,73804,219114,229841	Ska1,Nuf2,Ndc80,Cdt1,Kif2c,Ska3,Cenpe	7/15
10_Summary	Reactome Gene Sets	R-MMU-73894	DNA Repair	-23.7022	-21.3096	12021,12144,12189,12190,12428,12649,14087,16881,18538,18971,18973,18974,19361,19362,22256,26909,58186,66131,67196,68026,69928,70603,72151,76843,77782,106344,114714,208836,209334,211651,223970,233826,234258,235559,237211,237911,268465,269582,272158,327762,22036,107373,212377,19366,623474,20877,20878,72119,12532,12534,22390,268697,12447,12448,50493,52679,108961,14056,17869,19650,22643,70472,98386,2…	Bard1,Blm,Brca1,Brca2,Ccna2,Chek1,Fanca,Lig1,Pcna,Pold1,Pole,Pole2,Rad51,Rad51ap1,Ung,Exo1,Rad18,Tipin,Ube2t,Pclaf,Cenps,Mutyh,Rfc5,Dtl,Polq,Rfc4,Rad51c,Fanci,Gen1,Fancd2,Rmi2,Palb2,Neil3,Topbp1,Fancb,Brip1,Eme1,Clspn,Poln,Dna2,Traip,Fam111a,Mms22l,Rad54l,Rad54b,Aurkb,Aurka,Tpx2,Cdc25c,Cdk1,Wee1,Ccnb1,Ccne1,Ccne2,Txnrd1,E2f7,E2f8,Ezh2,Myc,Rbl1,Zfp101,Atad2,Lbr,Zfp473,H2ac8,H2ac11,H2ac15	67/-
10_Member	Reactome Gene Sets	R-MMU-73894	DNA Repair	-23.7022	-21.3096	12021,12144,12189,12190,12428,12649,14087,16881,18538,18971,18973,18974,19361,19362,22256,26909,58186,66131,67196,68026,69928,70603,72151,76843,77782,106344,114714,208836,209334,211651,223970,233826,234258,235559,237211,237911,268465,269582,272158,327762	Bard1,Blm,Brca1,Brca2,Ccna2,Chek1,Fanca,Lig1,Pcna,Pold1,Pole,Pole2,Rad51,Rad51ap1,Ung,Exo1,Rad18,Tipin,Ube2t,Pclaf,Cenps,Mutyh,Rfc5,Dtl,Polq,Rfc4,Rad51c,Fanci,Gen1,Fancd2,Rmi2,Palb2,Neil3,Topbp1,Fancb,Brip1,Eme1,Clspn,Poln,Dna2	40/282
10_Member	Reactome Gene Sets	R-MMU-5685942	HDR through Homologous Recombination (HRR)	-22.6976	-20.3334	12021,12144,12189,12190,12649,18538,18971,18973,18974,19361,19362,26909,72151,106344,114714,209334,223970,233826,237911,268465,327762	Bard1,Blm,Brca1,Brca2,Chek1,Pcna,Pold1,Pole,Pole2,Rad51,Rad51ap1,Exo1,Rfc5,Rfc4,Rad51c,Gen1,Rmi2,Palb2,Brip1,Eme1,Dna2	21/53
10_Member	Reactome Gene Sets	R-MMU-5693538	Homology Directed Repair	-20.0392	-17.7902	12021,12144,12189,12190,12428,12649,18538,18971,18973,18974,19361,19362,26909,66131,72151,77782,106344,114714,209334,223970,233826,235559,237911,268465,269582,327762	Bard1,Blm,Brca1,Brca2,Ccna2,Chek1,Pcna,Pold1,Pole,Pole2,Rad51,Rad51ap1,Exo1,Tipin,Rfc5,Polq,Rfc4,Rad51c,Gen1,Rmi2,Palb2,Topbp1,Brip1,Eme1,Clspn,Dna2	26/123
10_Member	Reactome Gene Sets	R-MMU-5693567	HDR through Homologous Recombination (HRR) or Single Strand Annealing (SSA)	-19.1226	-16.8942	12021,12144,12189,12190,12428,12649,18538,18971,18973,18974,19361,19362,26909,66131,72151,106344,114714,209334,223970,233826,235559,237911,268465,269582,327762	Bard1,Blm,Brca1,Brca2,Ccna2,Chek1,Pcna,Pold1,Pole,Pole2,Rad51,Rad51ap1,Exo1,Tipin,Rfc5,Rfc4,Rad51c,Gen1,Rmi2,Palb2,Topbp1,Brip1,Eme1,Clspn,Dna2	25/120
10_Member	Reactome Gene Sets	R-MMU-5693532	DNA Double-Strand Break Repair	-17.751	-15.5384	12021,12144,12189,12190,12428,12649,18538,18971,18973,18974,19361,19362,26909,66131,72151,77782,106344,114714,209334,223970,233826,235559,237911,268465,269582,327762	Bard1,Blm,Brca1,Brca2,Ccna2,Chek1,Pcna,Pold1,Pole,Pole2,Rad51,Rad51ap1,Exo1,Tipin,Rfc5,Polq,Rfc4,Rad51c,Gen1,Rmi2,Palb2,Topbp1,Brip1,Eme1,Clspn,Dna2	26/150
10_Member	GO Biological Processes	GO:0045005	DNA-templated DNA replication maintenance of fidelity	-16.4791	-14.2928	12021,12144,12189,12190,18538,18971,18973,19361,22036,66131,69928,77782,107373,209334,212377,268465,327762	Bard1,Blm,Brca1,Brca2,Pcna,Pold1,Pole,Rad51,Traip,Tipin,Cenps,Polq,Fam111a,Gen1,Mms22l,Eme1,Dna2	17/54
10_Member	Reactome Gene Sets	R-MMU-5693537	Resolution of D-Loop Structures	-16.2884	-14.1093	12021,12144,12189,12190,19361,19362,26909,114714,209334,223970,233826,237911,268465,327762	Bard1,Blm,Brca1,Brca2,Rad51,Rad51ap1,Exo1,Rad51c,Gen1,Rmi2,Palb2,Brip1,Eme1,Dna2	14/31
10_Member	Reactome Gene Sets	R-MMU-5693568	Resolution of D-loop Structures through Holliday Junction Intermediates	-16.2884	-14.1093	12021,12144,12189,12190,19361,19362,26909,114714,209334,223970,233826,237911,268465,327762	Bard1,Blm,Brca1,Brca2,Rad51,Rad51ap1,Exo1,Rad51c,Gen1,Rmi2,Palb2,Brip1,Eme1,Dna2	14/31
10_Member	Reactome Gene Sets	R-MMU-5693579	Homologous DNA Pairing and Strand Exchange	-16.1965	-14.021	12021,12144,12189,12190,12649,19361,19362,26909,114714,223970,233826,237911,327762	Bard1,Blm,Brca1,Brca2,Chek1,Rad51,Rad51ap1,Exo1,Rad51c,Rmi2,Palb2,Brip1,Dna2	13/25
10_Member	GO Biological Processes	GO:0031297	replication fork processing	-14.2515	-12.1135	12021,12144,12189,12190,18538,19361,22036,66131,69928,77782,107373,209334,212377,268465,327762	Bard1,Blm,Brca1,Brca2,Pcna,Rad51,Traip,Tipin,Cenps,Polq,Fam111a,Gen1,Mms22l,Eme1,Dna2	15/50
10_Member	Reactome Gene Sets	R-MMU-5693616	Presynaptic phase of homologous DNA pairing and strand exchange	-13.5317	-11.4159	12021,12144,12189,12190,12649,19361,26909,114714,223970,237911,327762	Bard1,Blm,Brca1,Brca2,Chek1,Rad51,Exo1,Rad51c,Rmi2,Brip1,Dna2	11/22
10_Member	KEGG Pathway	mmu03440	Homologous recombination - Mus musculus (house mouse)	-12.7783	-10.704	12021,12144,12189,12190,18971,19361,19366,114714,233826,235559,237911,268465,623474	Bard1,Blm,Brca1,Brca2,Pold1,Rad51,Rad54l,Rad51c,Palb2,Topbp1,Brip1,Eme1,Rad54b	13/41
10_Member	Reactome Gene Sets	R-MMU-5685938	HDR through Single Strand Annealing (SSA)	-11.1696	-9.16065	12021,12144,12189,19361,26909,72151,106344,223970,235559,237911,327762	Bard1,Blm,Brca1,Rad51,Exo1,Rfc5,Rfc4,Rmi2,Topbp1,Brip1,Dna2	11/33
10_Member	Reactome Gene Sets	R-MMU-6804756	Regulation of TP53 Activity through Phosphorylation	-10.7503	-8.75092	12021,12144,12189,12428,12649,20877,20878,26909,72119,72151,106344,223970,235559,237911,327762	Bard1,Blm,Brca1,Ccna2,Chek1,Aurkb,Aurka,Exo1,Tpx2,Rfc5,Rfc4,Rmi2,Topbp1,Brip1,Dna2	15/83
10_Member	Reactome Gene Sets	R-MMU-69473	G2/M DNA damage checkpoint	-10.4432	-8.46238	12021,12144,12189,12532,12534,12649,22390,26909,72151,106344,223970,235559,237911,268697,327762	Bard1,Blm,Brca1,Cdc25c,Cdk1,Chek1,Wee1,Exo1,Rfc5,Rfc4,Rmi2,Topbp1,Brip1,Ccnb1,Dna2	15/87
10_Member	Reactome Gene Sets	R-MMU-5693607	Processing of DNA double-strand break ends	-9.51042	-7.56243	12021,12144,12189,12428,12649,26909,66131,72151,106344,223970,235559,237911,269582,327762	Bard1,Blm,Brca1,Ccna2,Chek1,Exo1,Tipin,Rfc5,Rfc4,Rmi2,Topbp1,Brip1,Clspn,Dna2	14/85
10_Member	Reactome Gene Sets	R-MMU-3700989	Transcriptional Regulation by TP53	-9.41331	-7.46952	12021,12144,12189,12428,12447,12448,12532,12534,12649,18538,20877,20878,26909,50493,52679,72119,72151,106344,108961,223970,235559,237911,268697,327762	Bard1,Blm,Brca1,Ccna2,Ccne1,Ccne2,Cdc25c,Cdk1,Chek1,Pcna,Aurkb,Aurka,Exo1,Txnrd1,E2f7,Tpx2,Rfc5,Rfc4,E2f8,Rmi2,Topbp1,Brip1,Ccnb1,Dna2	24/286
10_Member	Reactome Gene Sets	R-MMU-5633007	Regulation of TP53 Activity	-8.05635	-6.17831	12021,12144,12189,12428,12534,12649,20877,20878,26909,72119,72151,106344,223970,235559,237911,327762	Bard1,Blm,Brca1,Ccna2,Cdk1,Chek1,Aurkb,Aurka,Exo1,Tpx2,Rfc5,Rfc4,Rmi2,Topbp1,Brip1,Dna2	16/147
10_Member	Reactome Gene Sets	R-MMU-212436	Generic Transcription Pathway	-5.56039	-3.79268	12021,12144,12189,12428,12447,12448,12532,12534,12649,14056,17869,18538,19650,20877,20878,22643,26909,50493,52679,70472,72119,72151,98386,106344,108961,223970,235559,237911,243963,268697,319166,319167,319169,327762	Bard1,Blm,Brca1,Ccna2,Ccne1,Ccne2,Cdc25c,Cdk1,Chek1,Ezh2,Myc,Pcna,Rbl1,Aurkb,Aurka,Zfp101,Exo1,Txnrd1,E2f7,Atad2,Tpx2,Rfc5,Lbr,Rfc4,E2f8,Rmi2,Topbp1,Brip1,Zfp473,Ccnb1,H2ac8,H2ac11,H2ac15,Dna2	34/799
11_Summary	GO Biological Processes	GO:0044770	cell cycle phase transition	-22.3095	-19.9667	11799,12236,12428,12442,12447,12448,12449,12531,12532,12534,12545,12649,14056,14235,17869,18669,18817,18973,20877,21335,57775,66131,66197,67052,67121,68612,106795,107995,268697,404710	Birc5,Bub1b,Ccna2,Ccnb2,Ccne1,Ccne2,Ccnf,Cdc25b,Cdc25c,Cdk1,Cdc7,Chek1,Ezh2,Foxm1,Myc,Abcb1b,Plk1,Pole,Aurkb,Tacc3,Usp29,Tipin,Cks2,Ndc80,Mastl,Ube2c,Tcf19,Cdc20,Ccnb1,Iqgap3	30/-
11_Member	GO Biological Processes	GO:0044770	cell cycle phase transition	-22.3095	-19.9667	11799,12236,12428,12442,12447,12448,12449,12531,12532,12534,12545,12649,14056,14235,17869,18669,18817,18973,20877,21335,57775,66131,66197,67052,67121,68612,106795,107995,268697,404710	Birc5,Bub1b,Ccna2,Ccnb2,Ccne1,Ccne2,Ccnf,Cdc25b,Cdc25c,Cdk1,Cdc7,Chek1,Ezh2,Foxm1,Myc,Abcb1b,Plk1,Pole,Aurkb,Tacc3,Usp29,Tipin,Cks2,Ndc80,Mastl,Ube2c,Tcf19,Cdc20,Ccnb1,Iqgap3	30/150
11_Member	GO Biological Processes	GO:0044772	mitotic cell cycle phase transition	-17.7292	-15.5204	11799,12236,12428,12442,12447,12448,12449,12531,12532,12534,12649,14056,14235,17869,18669,18817,18973,21335,57775,66197,67121,68612,106795,268697,404710	Birc5,Bub1b,Ccna2,Ccnb2,Ccne1,Ccne2,Ccnf,Cdc25b,Cdc25c,Cdk1,Chek1,Ezh2,Foxm1,Myc,Abcb1b,Plk1,Pole,Tacc3,Usp29,Cks2,Mastl,Ube2c,Tcf19,Ccnb1,Iqgap3	25/136
11_Member	GO Biological Processes	GO:0044839	cell cycle G2/M phase transition	-12.1889	-10.1366	11799,12428,12442,12531,12532,12534,12649,14235,18669,18817,20877,67052,67121	Birc5,Ccna2,Ccnb2,Cdc25b,Cdc25c,Cdk1,Chek1,Foxm1,Abcb1b,Plk1,Aurkb,Ndc80,Mastl	13/45
11_Member	GO Biological Processes	GO:0000086	G2/M transition of mitotic cell cycle	-8.82176	-6.91015	11799,12428,12531,12532,12534,12649,14235,18669,18817,67121	Birc5,Ccna2,Cdc25b,Cdc25c,Cdk1,Chek1,Foxm1,Abcb1b,Plk1,Mastl	10/40
12_Summary	GO Biological Processes	GO:1902749	regulation of cell cycle G2/M phase transition	-20.4295	-18.1633	12021,12144,12189,12531,12532,12534,12545,12649,16906,18392,18761,18817,20133,23834,67141,76843,77011,108000,114714,235559,237877,268697,268930,269582,381293,434175,52679,66131,211651,268465,67177,327762,12190,14235,66634	Bard1,Blm,Brca1,Cdc25b,Cdc25c,Cdk1,Cdc7,Chek1,Lmnb1,Orc1,Prkcq,Plk1,Rrm1,Cdc6,Fbxo5,Dtl,Ticrr,Cenpf,Rad51c,Topbp1,Atad5,Ccnb1,Pkmyt1,Clspn,Kif14,Ccnb1-ps,E2f7,Tipin,Fancd2,Eme1,Cdt1,Dna2,Brca2,Foxm1,Mcm8	35/-
12_Member	GO Biological Processes	GO:1902749	regulation of cell cycle G2/M phase transition	-20.4295	-18.1633	12021,12144,12189,12531,12532,12534,12545,12649,16906,18392,18761,18817,20133,23834,67141,76843,77011,108000,114714,235559,237877,268697,268930,269582,381293,434175	Bard1,Blm,Brca1,Cdc25b,Cdc25c,Cdk1,Cdc7,Chek1,Lmnb1,Orc1,Prkcq,Plk1,Rrm1,Cdc6,Fbxo5,Dtl,Ticrr,Cenpf,Rad51c,Topbp1,Atad5,Ccnb1,Pkmyt1,Clspn,Kif14,Ccnb1-ps	26/119
12_Member	GO Biological Processes	GO:0010389	regulation of G2/M transition of mitotic cell cycle	-19.2858	-17.0533	12021,12144,12189,12531,12532,12534,12545,12649,16906,18392,18761,18817,20133,23834,67141,76843,77011,108000,114714,235559,268697,269582,381293,434175	Bard1,Blm,Brca1,Cdc25b,Cdc25c,Cdk1,Cdc7,Chek1,Lmnb1,Orc1,Prkcq,Plk1,Rrm1,Cdc6,Fbxo5,Dtl,Ticrr,Cenpf,Rad51c,Topbp1,Ccnb1,Clspn,Kif14,Ccnb1-ps	24/106
12_Member	GO Biological Processes	GO:0044774	mitotic DNA integrity checkpoint signaling	-10.5946	-8.60226	12144,12189,12534,12649,18392,18817,23834,52679,66131,76843,77011,211651,235559,268465,269582	Blm,Brca1,Cdk1,Chek1,Orc1,Plk1,Cdc6,E2f7,Tipin,Dtl,Ticrr,Fancd2,Topbp1,Eme1,Clspn	15/85
12_Member	GO Biological Processes	GO:0031570	DNA integrity checkpoint signaling	-10.3978	-8.41922	12144,12189,12534,12649,18392,18817,23834,52679,66131,67177,76843,77011,211651,235559,268465,269582,327762	Blm,Brca1,Cdk1,Chek1,Orc1,Plk1,Cdc6,E2f7,Tipin,Cdt1,Dtl,Ticrr,Fancd2,Topbp1,Eme1,Clspn,Dna2	17/119
12_Member	GO Biological Processes	GO:1902750	negative regulation of cell cycle G2/M phase transition	-9.55053	-7.5983	12021,12144,12189,12534,12649,18392,18817,23834,76843,77011,235559,268930,269582	Bard1,Blm,Brca1,Cdk1,Chek1,Orc1,Plk1,Cdc6,Dtl,Ticrr,Topbp1,Pkmyt1,Clspn	13/70
12_Member	GO Biological Processes	GO:0044818	mitotic G2/M transition checkpoint	-9.52943	-7.57933	12021,12144,12189,12534,12649,18392,18817,23834,76843,77011,235559,269582	Bard1,Blm,Brca1,Cdk1,Chek1,Orc1,Plk1,Cdc6,Dtl,Ticrr,Topbp1,Clspn	12/57
12_Member	GO Biological Processes	GO:0000076	DNA replication checkpoint signaling	-9.45206	-7.50617	18392,23834,66131,67177,77011,235559,269582,327762	Orc1,Cdc6,Tipin,Cdt1,Ticrr,Topbp1,Clspn,Dna2	8/18
12_Member	GO Biological Processes	GO:0044773	mitotic DNA damage checkpoint signaling	-8.72919	-6.83095	12144,12189,12534,12649,18817,52679,66131,76843,77011,211651,235559,268465,269582	Blm,Brca1,Cdk1,Chek1,Plk1,E2f7,Tipin,Dtl,Ticrr,Fancd2,Topbp1,Eme1,Clspn	13/81
12_Member	GO Biological Processes	GO:0010972	negative regulation of G2/M transition of mitotic cell cycle	-8.67064	-6.77427	12021,12144,12189,12534,12649,18392,18817,23834,76843,77011,235559,269582	Bard1,Blm,Brca1,Cdk1,Chek1,Orc1,Plk1,Cdc6,Dtl,Ticrr,Topbp1,Clspn	12/67
12_Member	GO Biological Processes	GO:0042770	signal transduction in response to DNA damage	-8.32008	-6.43609	12144,12189,12190,12534,12649,14235,18817,52679,66131,76843,77011,211651,235559,237877,268465,269582	Blm,Brca1,Brca2,Cdk1,Chek1,Foxm1,Plk1,E2f7,Tipin,Dtl,Ticrr,Fancd2,Topbp1,Atad5,Eme1,Clspn	16/141
12_Member	GO Biological Processes	GO:0007095	mitotic G2 DNA damage checkpoint signaling	-7.55885	-5.70353	12144,12189,12534,12649,18817,76843,77011,235559,269582	Blm,Brca1,Cdk1,Chek1,Plk1,Dtl,Ticrr,Topbp1,Clspn	9/40
12_Member	GO Biological Processes	GO:0000077	DNA damage checkpoint signaling	-7.03518	-5.20098	12144,12189,12534,12649,18817,52679,66131,76843,77011,211651,235559,268465,269582	Blm,Brca1,Cdk1,Chek1,Plk1,E2f7,Tipin,Dtl,Ticrr,Fancd2,Topbp1,Eme1,Clspn	13/111
12_Member	GO Biological Processes	GO:0033314	mitotic DNA replication checkpoint signaling	-6.13102	-4.33898	18392,23834,77011,235559,269582	Orc1,Cdc6,Ticrr,Topbp1,Clspn	5/11
12_Member	Reactome Gene Sets	R-MMU-68689	CDC6 association with the ORC:origin complex	-3.73001	-2.08933	18392,23834,66634	Orc1,Cdc6,Mcm8	3/7
13_Summary	GO Biological Processes	GO:0051984	positive regulation of chromosome segregation	-20.0604	-17.8071	11799,12534,14211,16319,20877,23834,52276,54392,58186,68298,70099,76044,215387,229841,268697,434175,68612,107995,15364,21973,67849,108907,11733,12223,12235,12389,13874,14063,17427,18005,18761,18793,19362,20257,20873,20878,27385,67141,68549	Birc5,Cdk1,Smc2,Incenp,Aurkb,Cdc6,Cdca8,Ncapg,Rad18,Ncapd2,Smc4,Ncapg2,Ncaph,Cenpe,Ccnb1,Ccnb1-ps,Ube2c,Cdc20,Hmga2,Top2a,Cdca5,Nusap1,Ank1,Btc,Bub1,Cav1,Ereg,F2rl1,Mns1,Nek2,Prkcq,Plaur,Rad51ap1,Stmn2,Plk4,Aurka,Magel2,Fbxo5,Sgo2a	39/-
13_Member	GO Biological Processes	GO:0051984	positive regulation of chromosome segregation	-20.0604	-17.8071	11799,12534,14211,16319,20877,23834,52276,54392,58186,68298,70099,76044,215387,229841,268697,434175	Birc5,Cdk1,Smc2,Incenp,Aurkb,Cdc6,Cdca8,Ncapg,Rad18,Ncapd2,Smc4,Ncapg2,Ncaph,Cenpe,Ccnb1,Ccnb1-ps	16/30
13_Member	GO Biological Processes	GO:1905820	positive regulation of chromosome separation	-15.3601	-13.1952	11799,14211,16319,20877,52276,54392,68298,68612,70099,76044,107995,215387,229841	Birc5,Smc2,Incenp,Aurkb,Cdca8,Ncapg,Ncapd2,Ube2c,Smc4,Ncapg2,Cdc20,Ncaph,Cenpe	13/28
13_Member	GO Biological Processes	GO:0030261	chromosome condensation	-10.5522	-8.56448	12534,14211,15364,21973,54392,67849,68298,70099,76044,108907,215387	Cdk1,Smc2,Hmga2,Top2a,Ncapg,Cdca5,Ncapd2,Smc4,Ncapg2,Nusap1,Ncaph	11/37
13_Member	GO Biological Processes	GO:0007076	mitotic chromosome condensation	-9.07377	-7.15631	14211,54392,67849,68298,70099,108907,215387	Smc2,Ncapg,Cdca5,Ncapd2,Smc4,Nusap1,Ncaph	7/13
13_Member	GO Biological Processes	GO:1905821	positive regulation of chromosome condensation	-8.75723	-6.8571	14211,54392,68298,70099,215387	Smc2,Ncapg,Ncapd2,Smc4,Ncaph	5/5
13_Member	GO Biological Processes	GO:0060623	regulation of chromosome condensation	-7.88033	-6.00941	14211,54392,68298,70099,215387,268697	Smc2,Ncapg,Ncapd2,Smc4,Ncaph,Ccnb1	6/11
13_Member	Reactome Gene Sets	R-MMU-2514853	Condensation of Prometaphase Chromosomes	-7.02827	-5.20098	14211,54392,68298,70099,215387	Smc2,Ncapg,Ncapd2,Smc4,Ncaph	5/8
13_Member	GO Biological Processes	GO:0010638	positive regulation of organelle organization	-6.42625	-4.62076	11733,12223,12235,12389,12534,13874,14063,14211,17427,18005,18761,18793,19362,20257,20873,20877,20878,27385,54392,67141,68298,68549,68612,70099,107995,108907,215387,229841	Ank1,Btc,Bub1,Cav1,Cdk1,Ereg,F2rl1,Smc2,Mns1,Nek2,Prkcq,Plaur,Rad51ap1,Stmn2,Plk4,Aurkb,Aurka,Magel2,Ncapg,Fbxo5,Ncapd2,Sgo2a,Ube2c,Smc4,Cdc20,Nusap1,Ncaph,Cenpe	28/532
13_Member	GO Biological Processes	GO:0010032	meiotic chromosome condensation	-5.83975	-4.05934	14211,68298,70099,215387	Smc2,Ncapd2,Smc4,Ncaph	4/6
13_Member	GO Biological Processes	GO:2001252	positive regulation of chromosome organization	-5.39773	-3.63966	12235,12534,14211,18005,18761,20877,54392,68298,68549,70099,215387	Bub1,Cdk1,Smc2,Nek2,Prkcq,Aurkb,Ncapg,Ncapd2,Sgo2a,Smc4,Ncaph	11/109
14_Summary	KEGG Pathway	mmu03460	Fanconi anemia pathway - Mus musculus (house mouse)	-15.5149	-13.3465	12144,12189,12190,14087,19361,67196,69928,114714,208836,211651,223970,233826,237211,237911,268465,272158,19362,66634,217216,58186,76843	Blm,Brca1,Brca2,Fanca,Rad51,Ube2t,Cenps,Rad51c,Fanci,Fancd2,Rmi2,Palb2,Fancb,Brip1,Eme1,Poln,Rad51ap1,Mcm8,Hrob,Rad18,Dtl	21/-
14_Member	KEGG Pathway	mmu03460	Fanconi anemia pathway - Mus musculus (house mouse)	-15.5149	-13.3465	12144,12189,12190,14087,19361,67196,69928,114714,208836,211651,223970,233826,237211,237911,268465,272158	Blm,Brca1,Brca2,Fanca,Rad51,Ube2t,Cenps,Rad51c,Fanci,Fancd2,Rmi2,Palb2,Fancb,Brip1,Eme1,Poln	16/51
14_Member	GO Biological Processes	GO:0036297	interstrand cross-link repair	-7.16594	-5.32239	14087,19361,19362,66634,211651,217216,237211,272158	Fanca,Rad51,Rad51ap1,Mcm8,Fancd2,Hrob,Fancb,Poln	8/32
14_Member	Reactome Gene Sets	R-MMU-6783310	Fanconi Anemia Pathway	-6.83644	-5.01391	14087,67196,69928,208836,211651,237211,268465,272158	Fanca,Ube2t,Cenps,Fanci,Fancd2,Fancb,Eme1,Poln	8/35
14_Member	GO Biological Processes	GO:0006513	protein monoubiquitination	-2.36861	-0.853385	14087,58186,67196,76843,237211	Fanca,Rad18,Ube2t,Dtl,Fancb	5/60
15_Summary	GO Biological Processes	GO:0051052	regulation of DNA metabolic process	-15.3283	-13.1668	12021,12144,12189,12428,12534,12545,12649,13874,14235,15364,17869,18005,18538,18761,19361,19362,20877,27214,52679,57441,58186,60530,66131,66578,67141,67177,69885,71988,72107,72151,75317,77011,77782,106344,108961,208084,214901,223970,234396,237211,237877,327762	Bard1,Blm,Brca1,Ccna2,Cdk1,Cdc7,Chek1,Ereg,Foxm1,Hmga2,Myc,Nek2,Pcna,Prkcq,Rad51,Rad51ap1,Aurkb,Dbf4,E2f7,Gmnn,Rad18,Fignl1,Tipin,Mis18a,Fbxo5,Cdt1,Aunip,Esco2,Dscc1,Rfc5,Parpbp,Ticrr,Polq,Rfc4,E2f8,Pif1,Chtf18,Rmi2,Ankle1,Fancb,Atad5,Dna2	42/-
15_Member	GO Biological Processes	GO:0051052	regulation of DNA metabolic process	-15.3283	-13.1668	12021,12144,12189,12428,12534,12545,12649,13874,14235,15364,17869,18005,18538,18761,19361,19362,20877,27214,52679,57441,58186,60530,66131,66578,67141,67177,69885,71988,72107,72151,75317,77011,77782,106344,108961,208084,214901,223970,234396,237211,237877,327762	Bard1,Blm,Brca1,Ccna2,Cdk1,Cdc7,Chek1,Ereg,Foxm1,Hmga2,Myc,Nek2,Pcna,Prkcq,Rad51,Rad51ap1,Aurkb,Dbf4,E2f7,Gmnn,Rad18,Fignl1,Tipin,Mis18a,Fbxo5,Cdt1,Aunip,Esco2,Dscc1,Rfc5,Parpbp,Ticrr,Polq,Rfc4,E2f8,Pif1,Chtf18,Rmi2,Ankle1,Fancb,Atad5,Dna2	42/528
15_Member	GO Biological Processes	GO:0090329	regulation of DNA-templated DNA replication	-14.7756	-12.631	12144,12545,18538,27214,52679,66131,67141,67177,72107,72151,77011,106344,108961,214901	Blm,Cdc7,Pcna,Dbf4,E2f7,Tipin,Fbxo5,Cdt1,Dscc1,Rfc5,Ticrr,Rfc4,E2f8,Chtf18	14/38
15_Member	GO Biological Processes	GO:0006275	regulation of DNA replication	-14.5248	-12.3836	12144,12428,12534,12545,13874,18538,27214,52679,57441,66131,67141,67177,71988,72107,72151,77011,106344,108961,214901,237877,327762	Blm,Ccna2,Cdk1,Cdc7,Ereg,Pcna,Dbf4,E2f7,Gmnn,Tipin,Fbxo5,Cdt1,Esco2,Dscc1,Rfc5,Ticrr,Rfc4,E2f8,Chtf18,Atad5,Dna2	21/120
15_Member	GO Biological Processes	GO:0051054	positive regulation of DNA metabolic process	-9.10207	-7.17467	12144,12189,12428,12534,12545,13874,14235,17869,18005,18538,18761,19361,19362,20877,27214,52679,67177,72107,72151,106344,108961,214901,237211,237877,327762	Blm,Brca1,Ccna2,Cdk1,Cdc7,Ereg,Foxm1,Myc,Nek2,Pcna,Prkcq,Rad51,Rad51ap1,Aurkb,Dbf4,E2f7,Cdt1,Dscc1,Rfc5,Rfc4,E2f8,Chtf18,Fancb,Atad5,Dna2	25/321
15_Member	GO Biological Processes	GO:0045740	positive regulation of DNA replication	-8.084	-6.20416	12534,12545,13874,18538,27214,52679,67177,108961,237877,327762	Cdk1,Cdc7,Ereg,Pcna,Dbf4,E2f7,Cdt1,E2f8,Atad5,Dna2	10/47
15_Member	GO Biological Processes	GO:2000105	positive regulation of DNA-templated DNA replication	-5.69887	-3.92557	12545,27214,52679,67177,108961	Cdc7,Dbf4,E2f7,Cdt1,E2f8	5/13
15_Member	GO Biological Processes	GO:0033262	regulation of nuclear cell cycle DNA replication	-2.96049	-1.38437	12545,27214,67177	Cdc7,Dbf4,Cdt1	3/12
16_Summary	GO Biological Processes	GO:0051383	kinetochore organization	-15.2528	-13.0948	12615,14211,26886,60411,66311,66977,67052,70099,208628,218977,229841	Cenpa,Smc2,Cenph,Cenpk,Cenpw,Nuf2,Ndc80,Smc4,Kntc1,Dlgap5,Cenpe	11/-
16_Member	GO Biological Processes	GO:0051383	kinetochore organization	-15.2528	-13.0948	12615,14211,26886,60411,66311,66977,67052,70099,208628,218977,229841	Cenpa,Smc2,Cenph,Cenpk,Cenpw,Nuf2,Ndc80,Smc4,Kntc1,Dlgap5,Cenpe	11/17
16_Member	GO Biological Processes	GO:0051382	kinetochore assembly	-9.07377	-7.15631	12615,26886,60411,66311,208628,218977,229841	Cenpa,Cenph,Cenpk,Cenpw,Kntc1,Dlgap5,Cenpe	7/13
17_Summary	GO Biological Processes	GO:1901976	regulation of cell cycle checkpoint	-14.1073	-11.9757	11799,12021,12189,12190,16319,19361,20877,20878,52276,56150,67052,76464,209334,268697,434175,16551,16571,26934,71819,233406,13605,18005,51944,229841,12144,12223,12316,12531,13874,17869,18817,19348,23834,52679,70218,108961,240641,381293,12615,68743,74107,80986,108907,404710,56419,68612,107995,18538,21973,54563	Birc5,Bard1,Brca1,Brca2,Incenp,Rad51,Aurkb,Aurka,Cdca8,Mad2l1,Ndc80,Knl1,Gen1,Ccnb1,Ccnb1-ps,Kif11,Kif4,Racgap1,Kif23,Prc1,Ect2,Nek2,Knstrn,Cenpe,Blm,Btc,Aspm,Cdc25b,Ereg,Myc,Plk1,Kif20a,Cdc6,E2f7,Kif18b,E2f8,Kif20b,Kif14,Cenpa,Anln,Cep55,Ckap2,Nusap1,Iqgap3,Diaph3,Ube2c,Cdc20,Pcna,Top2a,Nup210	50/-
17_Member	GO Biological Processes	GO:1901976	regulation of cell cycle checkpoint	-14.1073	-11.9757	11799,12021,12189,12190,16319,19361,20877,20878,52276,56150,67052,76464,209334,268697,434175	Birc5,Bard1,Brca1,Brca2,Incenp,Rad51,Aurkb,Aurka,Cdca8,Mad2l1,Ndc80,Knl1,Gen1,Ccnb1,Ccnb1-ps	15/51
17_Member	GO Biological Processes	GO:0051231	spindle elongation	-14.057	-11.9286	11799,16319,16551,16571,20877,26934,52276,71819,233406	Birc5,Incenp,Kif11,Kif4,Aurkb,Racgap1,Cdca8,Kif23,Prc1	9/11
17_Member	GO Biological Processes	GO:0051988	regulation of attachment of spindle microtubules to kinetochore	-13.8257	-11.7006	11799,13605,16319,18005,20877,26934,51944,52276,229841,268697,434175	Birc5,Ect2,Incenp,Nek2,Aurkb,Racgap1,Knstrn,Cdca8,Cenpe,Ccnb1,Ccnb1-ps	11/21
17_Member	GO Biological Processes	GO:0051302	regulation of cell division	-13.331	-11.2275	11799,12144,12190,12223,12316,12531,13605,13874,16319,17869,18817,19348,20877,20878,23834,26934,52276,52679,70218,71819,108961,233406,240641,381293	Birc5,Blm,Brca2,Btc,Aspm,Cdc25b,Ect2,Ereg,Incenp,Myc,Plk1,Kif20a,Aurkb,Aurka,Cdc6,Racgap1,Cdca8,E2f7,Kif18b,Kif23,E2f8,Prc1,Kif20b,Kif14	24/188
17_Member	GO Biological Processes	GO:0032465	regulation of cytokinesis	-13.0743	-10.9886	11799,12190,12531,13605,16319,18817,19348,20877,20878,23834,26934,52276,52679,71819,108961,233406,240641,381293	Birc5,Brca2,Cdc25b,Ect2,Incenp,Plk1,Kif20a,Aurkb,Aurka,Cdc6,Racgap1,Cdca8,E2f7,Kif23,E2f8,Prc1,Kif20b,Kif14	18/96
17_Member	GO Biological Processes	GO:0090231	regulation of spindle checkpoint	-12.7518	-10.6831	11799,16319,20877,20878,52276,56150,67052,76464,209334,268697,434175	Birc5,Incenp,Aurkb,Aurka,Cdca8,Mad2l1,Ndc80,Knl1,Gen1,Ccnb1,Ccnb1-ps	11/25
17_Member	GO Biological Processes	GO:0090266	regulation of mitotic cell cycle spindle assembly checkpoint	-11.8153	-9.78129	11799,16319,20877,52276,56150,67052,76464,209334,268697,434175	Birc5,Incenp,Aurkb,Cdca8,Mad2l1,Ndc80,Knl1,Gen1,Ccnb1,Ccnb1-ps	10/22
17_Member	GO Biological Processes	GO:1903504	regulation of mitotic spindle checkpoint	-11.8153	-9.78129	11799,16319,20877,52276,56150,67052,76464,209334,268697,434175	Birc5,Incenp,Aurkb,Cdca8,Mad2l1,Ndc80,Knl1,Gen1,Ccnb1,Ccnb1-ps	10/22
17_Member	GO Biological Processes	GO:0000022	mitotic spindle elongation	-11.3717	-9.35538	11799,16319,20877,26934,52276,71819,233406	Birc5,Incenp,Aurkb,Racgap1,Cdca8,Kif23,Prc1	7/8
17_Member	GO Biological Processes	GO:0051256	mitotic spindle midzone assembly	-11.3717	-9.35538	11799,16319,20877,26934,52276,71819,233406	Birc5,Incenp,Aurkb,Racgap1,Cdca8,Kif23,Prc1	7/8
17_Member	GO Biological Processes	GO:0000281	mitotic cytokinesis	-11.3329	-9.3215	11799,12615,13605,16319,18817,19348,20877,26934,52276,68743,71819,74107,80986,108907,404710	Birc5,Cenpa,Ect2,Incenp,Plk1,Kif20a,Aurkb,Racgap1,Cdca8,Anln,Kif23,Cep55,Ckap2,Nusap1,Iqgap3	15/76
17_Member	GO Biological Processes	GO:0090232	positive regulation of spindle checkpoint	-10.9496	-8.94546	11799,16319,20877,52276,56150,67052,76464,209334	Birc5,Incenp,Aurkb,Cdca8,Mad2l1,Ndc80,Knl1,Gen1	8/13
17_Member	GO Biological Processes	GO:0000910	cytokinesis	-10.8949	-8.89315	11799,12615,13605,16319,18817,19348,20877,26934,52276,56419,68743,71819,74107,80986,108907,233406,404710	Birc5,Cenpa,Ect2,Incenp,Plk1,Kif20a,Aurkb,Racgap1,Cdca8,Diaph3,Anln,Kif23,Cep55,Ckap2,Nusap1,Prc1,Iqgap3	17/111
17_Member	GO Biological Processes	GO:0051255	spindle midzone assembly	-10.209	-8.23273	11799,16319,20877,26934,52276,71819,233406	Birc5,Incenp,Aurkb,Racgap1,Cdca8,Kif23,Prc1	7/10
17_Member	GO Biological Processes	GO:1901978	positive regulation of cell cycle checkpoint	-9.96998	-8.00038	11799,16319,20877,52276,56150,67052,76464,209334	Birc5,Incenp,Aurkb,Cdca8,Mad2l1,Ndc80,Knl1,Gen1	8/16
17_Member	GO Biological Processes	GO:0090267	positive regulation of mitotic cell cycle spindle assembly checkpoint	-9.40287	-7.4653	11799,16319,20877,52276,56150,67052,209334	Birc5,Incenp,Aurkb,Cdca8,Mad2l1,Ndc80,Gen1	7/12
17_Member	GO Biological Processes	GO:0061640	cytoskeleton-dependent cytokinesis	-9.36478	-7.42926	11799,12615,13605,16319,18817,19348,20877,26934,52276,68743,71819,74107,80986,108907,404710	Birc5,Cenpa,Ect2,Incenp,Plk1,Kif20a,Aurkb,Racgap1,Cdca8,Anln,Kif23,Cep55,Ckap2,Nusap1,Iqgap3	15/103
17_Member	GO Biological Processes	GO:0051987	positive regulation of attachment of spindle microtubules to kinetochore	-9.07377	-7.15631	11799,16319,20877,52276,229841,268697,434175	Birc5,Incenp,Aurkb,Cdca8,Cenpe,Ccnb1,Ccnb1-ps	7/13
17_Member	GO Biological Processes	GO:0032467	positive regulation of cytokinesis	-9.00188	-7.08637	11799,12531,13605,16319,20877,23834,26934,52276,71819,240641,381293	Birc5,Cdc25b,Ect2,Incenp,Aurkb,Cdc6,Racgap1,Cdca8,Kif23,Kif20b,Kif14	11/50
17_Member	GO Biological Processes	GO:0051781	positive regulation of cell division	-7.8585	-5.98934	11799,12223,12531,13605,13874,16319,20877,23834,26934,52276,71819,240641,381293	Birc5,Btc,Cdc25b,Ect2,Ereg,Incenp,Aurkb,Cdc6,Racgap1,Cdca8,Kif23,Kif20b,Kif14	13/95
17_Member	GO Biological Processes	GO:1901970	positive regulation of mitotic sister chromatid separation	-7.83897	-5.97331	11799,16319,20877,52276,68612,107995,229841	Birc5,Incenp,Aurkb,Cdca8,Ube2c,Cdc20,Cenpe	7/18
17_Member	GO Biological Processes	GO:1903490	positive regulation of mitotic cytokinesis	-7.02827	-5.20098	11799,16319,20877,52276,240641	Birc5,Incenp,Aurkb,Cdca8,Kif20b	5/8
17_Member	GO Biological Processes	GO:1902412	regulation of mitotic cytokinesis	-6.38786	-4.58389	11799,16319,20877,52276,240641	Birc5,Incenp,Aurkb,Cdca8,Kif20b	5/10
17_Member	GO Biological Processes	GO:1902425	positive regulation of attachment of mitotic spindle microtubules to kinetochore	-5.18307	-3.43576	11799,16319,20877,52276	Birc5,Incenp,Aurkb,Cdca8	4/8
17_Member	GO Biological Processes	GO:1902423	regulation of attachment of mitotic spindle microtubules to kinetochore	-4.93395	-3.19714	11799,16319,20877,52276	Birc5,Incenp,Aurkb,Cdca8	4/9
17_Member	Reactome Gene Sets	R-MMU-4615885	SUMOylation of DNA replication proteins	-4.08834	-2.42087	16319,18538,20877,21973,52276,54563	Incenp,Pcna,Aurkb,Top2a,Cdca8,Nup210	6/41
17_Member	GO Biological Processes	GO:0090235	regulation of metaphase plate congression	-4.06461	-2.39935	11799,16319,20877,52276	Birc5,Incenp,Aurkb,Cdca8	4/14
17_Member	Reactome Gene Sets	R-MMU-3108232	SUMO E3 ligases SUMOylate target proteins	-2.17219	-0.675256	12144,12189,16319,18538,20877,21973,52276,54563	Blm,Brca1,Incenp,Pcna,Aurkb,Top2a,Cdca8,Nup210	8/155
17_Member	Reactome Gene Sets	R-MMU-2990846	SUMOylation	-2.07671	-0.591555	12144,12189,16319,18538,20877,21973,52276,54563	Blm,Brca1,Incenp,Pcna,Aurkb,Top2a,Cdca8,Nup210	8/161
18_Summary	Reactome Gene Sets	R-MMU-180786	Extension of Telomeres	-13.5876	-11.4688	12144,12428,16881,18538,18968,18969,18971,19075,72107,72151,106344,208084,214901,327762,69270,21973,18973,18974,20133,20135,242202	Blm,Ccna2,Lig1,Pcna,Pola1,Pola2,Pold1,Prim1,Dscc1,Rfc5,Rfc4,Pif1,Chtf18,Dna2,Gins1,Top2a,Pole,Pole2,Rrm1,Rrm2,Pde5a	21/-
18_Member	Reactome Gene Sets	R-MMU-180786	Extension of Telomeres	-13.5876	-11.4688	12144,12428,16881,18538,18968,18969,18971,19075,72107,72151,106344,208084,214901,327762	Blm,Ccna2,Lig1,Pcna,Pola1,Pola2,Pold1,Prim1,Dscc1,Rfc5,Rfc4,Pif1,Chtf18,Dna2	14/45
18_Member	Reactome Gene Sets	R-MMU-157579	Telomere Maintenance	-13.2905	-11.19	12144,12428,16881,18538,18968,18969,18971,19075,72107,72151,106344,208084,214901,327762	Blm,Ccna2,Lig1,Pcna,Pola1,Pola2,Pold1,Prim1,Dscc1,Rfc5,Rfc4,Pif1,Chtf18,Dna2	14/47
18_Member	Reactome Gene Sets	R-MMU-174417	Telomere C-strand (Lagging Strand) Synthesis	-13.2541	-11.1595	12144,16881,18538,18968,18969,18971,19075,72107,72151,106344,214901,327762	Blm,Lig1,Pcna,Pola1,Pola2,Pold1,Prim1,Dscc1,Rfc5,Rfc4,Chtf18,Dna2	12/30
18_Member	Reactome Gene Sets	R-MMU-69190	DNA strand elongation	-12.0716	-10.0219	16881,18538,18968,18969,18971,19075,69270,72151,106344,327762	Lig1,Pcna,Pola1,Pola2,Pold1,Prim1,Gins1,Rfc5,Rfc4,Dna2	10/21
18_Member	Reactome Gene Sets	R-MMU-69186	Lagging Strand Synthesis	-11.4526	-9.43133	16881,18538,18968,18969,18971,19075,72151,106344,327762	Lig1,Pcna,Pola1,Pola2,Pold1,Prim1,Rfc5,Rfc4,Dna2	9/17
18_Member	Reactome Gene Sets	R-MMU-174411	Polymerase switching on the C-strand of the telomere	-9.7699	-7.8069	18538,18968,18969,18971,19075,72107,72151,106344,214901	Pcna,Pola1,Pola2,Pold1,Prim1,Dscc1,Rfc5,Rfc4,Chtf18	9/24
18_Member	CORUM	CORUM:1001	DNA synthesome complex	-9.40287	-7.4653	16881,18538,18968,18969,18971,19075,21973	Lig1,Pcna,Pola1,Pola2,Pold1,Prim1,Top2a	7/12
18_Member	Reactome Gene Sets	R-MMU-69183	Processive synthesis on the lagging strand	-9.40287	-7.4653	16881,18538,18968,18969,18971,19075,327762	Lig1,Pcna,Pola1,Pola2,Pold1,Prim1,Dna2	7/12
18_Member	Reactome Gene Sets	R-MMU-69091	Polymerase switching	-9.07377	-7.15631	18538,18968,18969,18971,19075,72151,106344	Pcna,Pola1,Pola2,Pold1,Prim1,Rfc5,Rfc4	7/13
18_Member	Reactome Gene Sets	R-MMU-69109	Leading Strand Synthesis	-9.07377	-7.15631	18538,18968,18969,18971,19075,72151,106344	Pcna,Pola1,Pola2,Pold1,Prim1,Rfc5,Rfc4	7/13
18_Member	Reactome Gene Sets	R-MMU-69166	Removal of the Flap Intermediate	-7.88033	-6.00941	18538,18968,18969,18971,19075,327762	Pcna,Pola1,Pola2,Pold1,Prim1,Dna2	6/11
18_Member	Reactome Gene Sets	R-MMU-68952	DNA replication initiation	-7.02827	-5.20098	18968,18969,18973,18974,19075	Pola1,Pola2,Pole,Pole2,Prim1	5/8
18_Member	CORUM	CORUM:309	RC complex	-5.47794	-3.71577	18968,19075,72151,106344	Pola1,Prim1,Rfc5,Rfc4	4/7
18_Member	CORUM	CORUM:1110	DNA polymerase alpha-primase complex	-4.65466	-2.93935	18968,18969,19075	Pola1,Pola2,Prim1	3/4
18_Member	CORUM	CORUM:47	DNA polymerase alpha-primase complex	-4.65466	-2.93935	18968,18969,19075	Pola1,Pola2,Prim1	3/4
18_Member	GO Biological Processes	GO:0006269	DNA replication, synthesis of RNA primer	-4.26251	-2.58272	18968,18969,19075	Pola1,Pola2,Prim1	3/5
18_Member	Reactome Gene Sets	R-MMU-113501	Inhibition of replication initiation of damaged DNA by RB1/E2F1	-3.36135	-1.75077	18968,18969,19075	Pola1,Pola2,Prim1	3/9
18_Member	Reactome Gene Sets	R-MMU-113510	E2F mediated regulation of DNA replication	-3.36135	-1.75077	18968,18969,19075	Pola1,Pola2,Prim1	3/9
18_Member	Reactome Gene Sets	R-MMU-174430	Telomere C-strand synthesis initiation	-2.96049	-1.38437	18968,18969,19075	Pola1,Pola2,Prim1	3/12
18_Member	WikiPathways	WP2185	Purine metabolism	-2.4203	-0.899593	18968,18969,18971,18973,18974,19075,20133,20135,242202	Pola1,Pola2,Pold1,Pole,Pole2,Prim1,Rrm1,Rrm2,Pde5a	9/172
19_Summary	GO Biological Processes	GO:0007143	female meiotic nuclear division	-13.5876	-11.4688	12442,12531,13874,18817,20878,21973,22137,67052,67121,67141,68549,69716,215387,229841,12190,12316,14283,66634,75801,217216,242202,268697,434438,12164,14087,17263,17427,17864,60530,75216,97165,114714,214901,228421,237911	Ccnb2,Cdc25b,Ereg,Plk1,Aurka,Top2a,Ttk,Ndc80,Mastl,Fbxo5,Sgo2a,Trip13,Ncaph,Cenpe,Brca2,Aspm,Fosl1,Mcm8,4930447C04Rik,Hrob,Pde5a,Ccnb1,Iho1,Bmp8b,Fanca,Meg3,Mns1,Mybl1,Fignl1,Cep128,Hmgb2,Rad51c,Chtf18,Kif18a,Brip1	35/-
19_Member	GO Biological Processes	GO:0007143	female meiotic nuclear division	-13.5876	-11.4688	12442,12531,13874,18817,20878,21973,22137,67052,67121,67141,68549,69716,215387,229841	Ccnb2,Cdc25b,Ereg,Plk1,Aurka,Top2a,Ttk,Ndc80,Mastl,Fbxo5,Sgo2a,Trip13,Ncaph,Cenpe	14/45
19_Member	GO Biological Processes	GO:0007292	female gamete generation	-13.1805	-11.0889	12190,12316,12442,12531,13874,14283,18817,20878,21973,22137,66634,67052,67121,67141,68549,69716,75801,215387,217216,229841,242202,268697,434438	Brca2,Aspm,Ccnb2,Cdc25b,Ereg,Fosl1,Plk1,Aurka,Top2a,Ttk,Mcm8,Ndc80,Mastl,Fbxo5,Sgo2a,Trip13,4930447C04Rik,Ncaph,Hrob,Cenpe,Pde5a,Ccnb1,Iho1	23/173
19_Member	GO Biological Processes	GO:0022412	cellular process involved in reproduction in multicellular organism	-8.37567	-6.48488	12164,12190,12316,12442,12531,13874,14087,14283,17263,17427,17864,18817,20878,21973,22137,60530,67052,67121,67141,68549,69716,75216,75801,97165,114714,214901,215387,228421,229841,237911,242202,268697,434438	Bmp8b,Brca2,Aspm,Ccnb2,Cdc25b,Ereg,Fanca,Fosl1,Meg3,Mns1,Mybl1,Plk1,Aurka,Top2a,Ttk,Fignl1,Ndc80,Mastl,Fbxo5,Sgo2a,Trip13,Cep128,4930447C04Rik,Hmgb2,Rad51c,Chtf18,Ncaph,Kif18a,Cenpe,Brip1,Pde5a,Ccnb1,Iho1	33/576
19_Member	GO Biological Processes	GO:0001556	oocyte maturation	-4.80895	-3.07729	12190,12531,13874,67141,69716,268697	Brca2,Cdc25b,Ereg,Fbxo5,Trip13,Ccnb1	6/31
19_Member	GO Biological Processes	GO:0048477	oogenesis	-4.35957	-2.66568	12190,12316,12531,13874,67141,69716,75801,242202,268697,434438	Brca2,Aspm,Cdc25b,Ereg,Fbxo5,Trip13,4930447C04Rik,Pde5a,Ccnb1,Iho1	10/116
19_Member	GO Biological Processes	GO:0048599	oocyte development	-4.12977	-2.46009	12190,12531,13874,67141,69716,242202,268697	Brca2,Cdc25b,Ereg,Fbxo5,Trip13,Pde5a,Ccnb1	7/58
19_Member	GO Biological Processes	GO:0009994	oocyte differentiation	-3.98797	-2.326	12190,12531,13874,67141,69716,242202,268697	Brca2,Cdc25b,Ereg,Fbxo5,Trip13,Pde5a,Ccnb1	7/61
19_Member	GO Biological Processes	GO:0007281	germ cell development	-2.44745	-0.924371	12164,12190,12316,12531,13874,17263,17427,67141,69716,75216,75801,97165,214901,237911,242202,268697,434438	Bmp8b,Brca2,Aspm,Cdc25b,Ereg,Meg3,Mns1,Fbxo5,Trip13,Cep128,4930447C04Rik,Hmgb2,Chtf18,Brip1,Pde5a,Ccnb1,Iho1	17/456
20_Summary	Reactome Gene Sets	R-MMU-983189	Kinesins	-12.6114	-10.5482	16551,16571,16580,19348,26934,70218,71819,73804,110033,209737,228421,229841,240641,100502766,114714,21956,71924,109242,327954,381293,17427,18040,75216,209012,13601,17075,18761,18793,21687,21857,242202	Kif11,Kif4,Kifc5b,Kif20a,Racgap1,Kif18b,Kif23,Kif2c,Kif22,Kif15,Kif18a,Cenpe,Kif20b,Kifc1,Rad51c,Tnnt2,Tube1,Kif24,Dnah2,Kif14,Mns1,Nefm,Cep128,Ulk4,Ecm1,Epcam,Prkcq,Plaur,Tek,Timp1,Pde5a	31/-
20_Member	Reactome Gene Sets	R-MMU-983189	Kinesins	-12.6114	-10.5482	16551,16571,16580,19348,26934,70218,71819,73804,110033,209737,228421,229841,240641,100502766	Kif11,Kif4,Kifc5b,Kif20a,Racgap1,Kif18b,Kif23,Kif2c,Kif22,Kif15,Kif18a,Cenpe,Kif20b,Kifc1	14/52
20_Member	Reactome Gene Sets	R-MMU-6811434	COPI-dependent Golgi-to-ER retrograde traffic	-9.10348	-7.17467	16551,16571,16580,19348,26934,70218,71819,73804,110033,209737,228421,229841,240641,100502766	Kif11,Kif4,Kifc5b,Kif20a,Racgap1,Kif18b,Kif23,Kif2c,Kif22,Kif15,Kif18a,Cenpe,Kif20b,Kifc1	14/91
20_Member	Reactome Gene Sets	R-MMU-983231	Factors involved in megakaryocyte development and platelet production	-8.31955	-6.43609	16551,16571,16580,19348,26934,70218,71819,73804,110033,114714,209737,228421,229841,240641,100502766	Kif11,Kif4,Kifc5b,Kif20a,Racgap1,Kif18b,Kif23,Kif2c,Kif22,Rad51c,Kif15,Kif18a,Cenpe,Kif20b,Kifc1	15/122
20_Member	KEGG Pathway	mmu04814	Motor proteins - Mus musculus (house mouse)	-7.80944	-5.94552	16551,16571,16580,19348,21956,70218,71819,71924,73804,109242,110033,209737,228421,229841,240641,327954,381293,100502766	Kif11,Kif4,Kifc5b,Kif20a,Tnnt2,Kif18b,Kif23,Tube1,Kif2c,Kif24,Kif22,Kif15,Kif18a,Cenpe,Kif20b,Dnah2,Kif14,Kifc1	18/196
20_Member	Reactome Gene Sets	R-MMU-8856688	Golgi-to-ER retrograde transport	-7.3263	-5.47942	16551,16571,16580,19348,26934,70218,71819,73804,110033,209737,228421,229841,240641,100502766	Kif11,Kif4,Kifc5b,Kif20a,Racgap1,Kif18b,Kif23,Kif2c,Kif22,Kif15,Kif18a,Cenpe,Kif20b,Kifc1	14/124
20_Member	Reactome Gene Sets	R-MMU-6811442	Intra-Golgi and retrograde Golgi-to-ER traffic	-5.37356	-3.61685	16551,16571,16580,19348,26934,70218,71819,73804,110033,209737,228421,229841,240641,100502766	Kif11,Kif4,Kifc5b,Kif20a,Racgap1,Kif18b,Kif23,Kif2c,Kif22,Kif15,Kif18a,Cenpe,Kif20b,Kifc1	14/179
20_Member	Reactome Gene Sets	R-MMU-2132295	MHC class II antigen presentation	-4.80956	-3.07729	16551,16571,19348,26934,71819,73804,110033,209737,228421,229841	Kif11,Kif4,Kif20a,Racgap1,Kif23,Kif2c,Kif22,Kif15,Kif18a,Cenpe	10/103
20_Member	GO Biological Processes	GO:0007018	microtubule-based movement	-4.13895	-2.46816	16551,16571,16580,17427,18040,19348,70218,71819,73804,75216,109242,110033,209012,209737,228421,229841,240641,327954,381293,100502766	Kif11,Kif4,Kifc5b,Mns1,Nefm,Kif20a,Kif18b,Kif23,Kif2c,Cep128,Kif24,Kif22,Ulk4,Kif15,Kif18a,Cenpe,Kif20b,Dnah2,Kif14,Kifc1	20/420
20_Member	Reactome Gene Sets	R-MMU-109582	Hemostasis	-4.09301	-2.42443	13601,16551,16571,16580,17075,18761,18793,19348,21687,21857,26934,70218,71819,73804,110033,114714,209737,228421,229841,240641,242202,100502766	Ecm1,Kif11,Kif4,Kifc5b,Epcam,Prkcq,Plaur,Kif20a,Tek,Timp1,Racgap1,Kif18b,Kif23,Kif2c,Kif22,Rad51c,Kif15,Kif18a,Cenpe,Kif20b,Pde5a,Kifc1	22/492
