# Supplementary material for: A Transcriptomics Analysis of the Regulation of Lens Fiber Cell Differentiation in the Absence of FGFRs and PTEN
Source: Cells. 2024 Jul 19;13(14):1222. doi: 10.3390/cells13141222 (PMC11274593; doi:10.3390/cells13141222)
Supplement: Supplementary file 1 [file cells-13-01222-s001.zip › drive-download-20240627T212928Z-001/Table S8.xlsx]

## Sheet: Enrichment
Gene Ontology analysis for Cluster Q3
GroupID	Category	Term	Description	LogP	Log(q-value)	Genes	Symbols	InTerm_InList
1_Summary	GO Biological Processes	GO:0044703	multi-organism reproductive process	-3.55047	0	12550,15013,67968,75533,14663	Cdh1,H2-Q2,Ooep,Nme5,Glycam1	5/-
1_Member	GO Biological Processes	GO:0044703	multi-organism reproductive process	-3.55047	0	12550,15013,67968,75533	Cdh1,H2-Q2,Ooep,Nme5	4/193
1_Member	GO Biological Processes	GO:0007565	female pregnancy	-2.59566	0	12550,15013,67968	Cdh1,H2-Q2,Ooep	3/165
1_Member	KEGG Pathway	mmu04514	Cell adhesion molecules - Mus musculus (house mouse)	-2.47548	0	12550,14663,15013	Cdh1,Glycam1,H2-Q2	3/182
1_Member	GO Biological Processes	GO:0044706	multi-multicellular organism process	-2.37294	0	12550,15013,67968	Cdh1,H2-Q2,Ooep	3/198
2_Summary	GO Biological Processes	GO:0043266	regulation of potassium ion transport	-3.19636	0	16509,20927,70357,53420,69908,226781,12550	Kcne1,Abcc8,Kcnip1,Syt5,Rab3b,Slc30a10,Cdh1	7/-
2_Member	GO Biological Processes	GO:0043266	regulation of potassium ion transport	-3.19636	0	16509,20927,70357	Kcne1,Abcc8,Kcnip1	3/102
2_Member	GO Biological Processes	GO:0140352	export from cell	-2.83506	0	16509,20927,53420,69908,226781	Kcne1,Abcc8,Syt5,Rab3b,Slc30a10	5/513
2_Member	GO Biological Processes	GO:0010038	response to metal ion	-2.75614	0	12550,20927,53420,226781	Cdh1,Abcc8,Syt5,Slc30a10	4/315
2_Member	GO Biological Processes	GO:1903828	negative regulation of protein localization	-2.11712	0	12550,16509,20927	Cdh1,Kcne1,Abcc8	3/245
3_Summary	KEGG Pathway	mmu04145	Phagosome - Mus musculus (house mouse)	-2.48221	0	15013,53857,71693	H2-Q2,Tuba8,Colec11	3/-
3_Member	KEGG Pathway	mmu04145	Phagosome - Mus musculus (house mouse)	-2.48221	0	15013,53857,71693	H2-Q2,Tuba8,Colec11	3/181
4_Summary	GO Biological Processes	GO:0010817	regulation of hormone levels	-2.44168	0	11576,20287,20927,70337,107626	Afp,Sct,Abcc8,Iyd,Asmt	5/-
4_Member	GO Biological Processes	GO:0010817	regulation of hormone levels	-2.44168	0	11576,20287,20927,70337,107626	Afp,Sct,Abcc8,Iyd,Asmt	5/632
4_Member	GO Biological Processes	GO:0042445	hormone metabolic process	-2.34273	0	11576,70337,107626	Afp,Iyd,Asmt	3/203
5_Summary	GO Biological Processes	GO:0044057	regulation of system process	-2.40401	0	12310,16509,20287,20927,21785,17152,53420,69908	Calca,Kcne1,Sct,Abcc8,Tff2,Mak,Syt5,Rab3b	8/-
5_Member	GO Biological Processes	GO:0044057	regulation of system process	-2.40401	0	12310,16509,20287,20927,21785	Calca,Kcne1,Sct,Abcc8,Tff2	5/645
5_Member	GO Biological Processes	GO:0051048	negative regulation of secretion	-2.30176	0	20287,20927,21785	Sct,Abcc8,Tff2	3/210
5_Member	GO Biological Processes	GO:0001894	tissue homeostasis	-2.17186	0	17152,20927,21785	Mak,Abcc8,Tff2	3/234
5_Member	GO Biological Processes	GO:0060249	anatomical structure homeostasis	-2.17186	0	17152,20927,21785	Mak,Abcc8,Tff2	3/234
5_Member	GO Biological Processes	GO:0051046	regulation of secretion	-2.06187	0	20287,20927,21785,53420,69908	Sct,Abcc8,Tff2,Syt5,Rab3b	5/779
5_Member	GO Biological Processes	GO:0051051	negative regulation of transport	-2.05311	0	16509,20287,20927,21785	Kcne1,Sct,Abcc8,Tff2	4/497
6_Summary	Reactome Gene Sets	R-MMU-195258	RHO GTPase Effectors	-2.15163	0	12550,53857,241275	Cdh1,Tuba8,Noxa1	3/-
6_Member	Reactome Gene Sets	R-MMU-195258	RHO GTPase Effectors	-2.15163	0	12550,53857,241275	Cdh1,Tuba8,Noxa1	3/238
