# Supplementary material for: A Transcriptomics Analysis of the Regulation of Lens Fiber Cell Differentiation in the Absence of FGFRs and PTEN
Source: Cells. 2024 Jul 19;13(14):1222. doi: 10.3390/cells13141222 (PMC11274593; doi:10.3390/cells13141222)
Supplement: Supplementary file 1 [file cells-13-01222-s001.zip › drive-download-20240627T212928Z-001/Table S9.xlsx]

## Sheet: Enrichment
Gene Ontology analysis for Cluster Q4
GroupID	Category	Term	Description	LogP	Log(q-value)	Genes	Symbols	InTerm_InList
1_Summary	GO Biological Processes	GO:0030855	epithelial cell differentiation	-7.74296	-3.48189	11500,11835,11994,12737,12739,13388,13614,16664,16666,18012,18424,19277,20666,20753,20855,20863,21386,22295,55948,56338,94179,110310,270893,622434,16691,259277,13842,14585,14588,19713,20349,20361,56839,215798,13346	Adam7,Ar,Pcdh15,Cldn1,Cldn3,Dll1,Edn1,Krt14,Krt16,Neurod1,Otx2,Ptpro,Sox11,Sprr1a,Stc1,Stfa3,Tbx3,Cdh23,Sfn,Txnip,Krt23,Krt7,Tmem132e,Arhgef26,Krt8,Klk8,Epha8,Gfra1,Gfra4,Ret,Sema3e,Sema7a,Lgi1,Adgrg6,Des	35/-
1_Member	GO Biological Processes	GO:0030855	epithelial cell differentiation	-7.74296	-3.48189	11500,11835,11994,12737,12739,13388,13614,16664,16666,18012,18424,19277,20666,20753,20855,20863,21386,22295,55948,56338,94179,110310,270893,622434	Adam7,Ar,Pcdh15,Cldn1,Cldn3,Dll1,Edn1,Krt14,Krt16,Neurod1,Otx2,Ptpro,Sox11,Sprr1a,Stc1,Stfa3,Tbx3,Cdh23,Sfn,Txnip,Krt23,Krt7,Tmem132e,Arhgef26	24/654
1_Member	GO Biological Processes	GO:0009913	epidermal cell differentiation	-5.19128	-1.9724	11994,13388,16664,16666,20753,20863,22295,55948,56338,110310,270893	Pcdh15,Dll1,Krt14,Krt16,Sprr1a,Stfa3,Cdh23,Sfn,Txnip,Krt7,Tmem132e	11/212
1_Member	Reactome Gene Sets	R-MMU-6809371	Formation of the cornified envelope	-4.94029	-1.79316	16664,16666,16691,20863,94179,110310,259277	Krt14,Krt16,Krt8,Stfa3,Krt23,Krt7,Klk8	7/80
1_Member	Reactome Gene Sets	R-MMU-1266738	Developmental Biology	-4.56077	-1.54612	13842,14585,14588,16664,16666,16691,19713,20349,20361,20863,56839,94179,110310,215798,259277	Epha8,Gfra1,Gfra4,Krt14,Krt16,Krt8,Ret,Sema3e,Sema7a,Stfa3,Lgi1,Krt23,Krt7,Adgrg6,Klk8	15/447
1_Member	GO Biological Processes	GO:0008544	epidermis development	-3.81629	-1.26783	11994,12737,13388,16664,16666,20753,20863,22295,55948,56338,110310,270893	Pcdh15,Cldn1,Dll1,Krt14,Krt16,Sprr1a,Stfa3,Cdh23,Sfn,Txnip,Krt7,Tmem132e	12/352
1_Member	GO Biological Processes	GO:0030216	keratinocyte differentiation	-3.51223	-1.10242	16664,16666,20753,20863,55948,56338,110310	Krt14,Krt16,Sprr1a,Stfa3,Sfn,Txnip,Krt7	7/134
1_Member	Reactome Gene Sets	R-MMU-6805567	Keratinization	-3.26964	-0.937982	16664,16666,16691,20863,94179,110310,259277	Krt14,Krt16,Krt8,Stfa3,Krt23,Krt7,Klk8	7/147
1_Member	GO Biological Processes	GO:0045109	intermediate filament organization	-3.09429	-0.824526	13346,16664,16666,94179,110310	Des,Krt14,Krt16,Krt23,Krt7	5/76
1_Member	GO Biological Processes	GO:0045104	intermediate filament cytoskeleton organization	-2.66115	-0.60147	13346,16664,16666,94179,110310	Des,Krt14,Krt16,Krt23,Krt7	5/95
1_Member	GO Biological Processes	GO:0045103	intermediate filament-based process	-2.64124	-0.586991	13346,16664,16666,94179,110310	Des,Krt14,Krt16,Krt23,Krt7	5/96
1_Member	GO Biological Processes	GO:0031424	keratinization	-2.6135	-0.567276	16666,20753,55948,110310	Krt16,Sprr1a,Sfn,Krt7	4/59
1_Member	GO Biological Processes	GO:0043588	skin development	-2.51685	-0.498814	12737,13388,16664,16666,20753,20863,55948,56338,110310	Cldn1,Dll1,Krt14,Krt16,Sprr1a,Stfa3,Sfn,Txnip,Krt7	9/310
1_Member	GO Biological Processes	GO:0061436	establishment of skin barrier	-2.12585	-0.228393	12737,16666,55948	Cldn1,Krt16,Sfn	3/42
2_Summary	GO Biological Processes	GO:0050953	sensory perception of light stimulus	-7.27486	-3.31482	11994,12677,12814,12951,19133,20028,21907,22295,107477,225004,225998,235415,18424,21838,171395	Pcdh15,Vsx2,Col11a1,Crx,Prph2,Pdc,Nr2e1,Cdh23,Guca1b,Pcare,Rorb,Cplx3,Otx2,Thy1,Pkd1l1	15/-
2_Member	GO Biological Processes	GO:0050953	sensory perception of light stimulus	-7.27486	-3.31482	11994,12677,12814,12951,19133,20028,21907,22295,107477,225004,225998,235415	Pcdh15,Vsx2,Col11a1,Crx,Prph2,Pdc,Nr2e1,Cdh23,Guca1b,Pcare,Rorb,Cplx3	12/162
2_Member	GO Biological Processes	GO:0007601	visual perception	-6.44159	-2.73754	11994,12677,12814,12951,19133,20028,21907,107477,225004,225998,235415	Pcdh15,Vsx2,Col11a1,Crx,Prph2,Pdc,Nr2e1,Guca1b,Pcare,Rorb,Cplx3	11/158
2_Member	GO Biological Processes	GO:0046530	photoreceptor cell differentiation	-2.94495	-0.735456	18424,19133,21838,225004,225998	Otx2,Prph2,Thy1,Pcare,Rorb	5/82
2_Member	GO Biological Processes	GO:0009582	detection of abiotic stimulus	-2.62518	-0.573623	11994,12814,19133,107477,171395,225004	Pcdh15,Col11a1,Prph2,Guca1b,Pkd1l1,Pcare	6/141
2_Member	GO Biological Processes	GO:0009581	detection of external stimulus	-2.60983	-0.566237	11994,12814,19133,107477,171395,225004	Pcdh15,Col11a1,Prph2,Guca1b,Pkd1l1,Pcare	6/142
2_Member	GO Biological Processes	GO:0042461	photoreceptor cell development	-2.43633	-0.447098	19133,21838,225004,225998	Prph2,Thy1,Pcare,Rorb	4/66
3_Summary	GO Biological Processes	GO:0000902	cell morphogenesis	-6.33942	-2.73754	11500,11835,11994,12739,13614,13842,14725,15572,18424,19277,19283,20348,20349,20361,20679,20855,21907,22295,56839,77018,80883,245537,259277,622434,11923,14585,18012,18488,73340,81877,12737,14181,14257,16002,19218,19713,21838,83397,241639,320924,17005,20614,108672,239420,620393,668253,16691,16666,242316,75974,12677,20666,13388,67666,107831,243499,21386,21388,23794,13386,74511,225998,16664,14955,50…	Adam7,Ar,Pcdh15,Cldn3,Edn1,Epha8,Lrp2,Elavl4,Otx2,Ptpro,Ptprz1,Sema3c,Sema3e,Sema7a,Sox6,Stc1,Nr2e1,Cdh23,Lgi1,Col25a1,Ntng1,Nlgn3,Klk8,Arhgef26,Neurod4,Gfra1,Neurod1,Cntn3,Nptxr,Tnxb,Cldn1,Fgfbp1,Flt4,Igf2,Ptger3,Ret,Thy1,Akap12,Fermt1,Ccbe1,Ltk,Snap25,Zdhhc15,Csmd3,Alkal1,Dleu2,Krt8,Krt16,Gdf6,Dock11,Vsx2,Sox11,Dll1,Hapln3,Adgrb1,Lrrtm4,Tbx3,Tbx5,Adamts5,Dlk1,Lrrc17,Rorb,Krt14,H19,Dlc1,Ptchd1	66/-
3_Member	GO Biological Processes	GO:0000902	cell morphogenesis	-6.33942	-2.73754	11500,11835,11994,12739,13614,13842,14725,15572,18424,19277,19283,20348,20349,20361,20679,20855,21907,22295,56839,77018,80883,245537,259277,622434	Adam7,Ar,Pcdh15,Cldn3,Edn1,Epha8,Lrp2,Elavl4,Otx2,Ptpro,Ptprz1,Sema3c,Sema3e,Sema7a,Sox6,Stc1,Nr2e1,Cdh23,Lgi1,Col25a1,Ntng1,Nlgn3,Klk8,Arhgef26	24/779
3_Member	GO Biological Processes	GO:0031175	neuron projection development	-6.29964	-2.73754	11923,11994,13614,13842,14585,14725,15572,18012,18424,18488,19277,19283,20348,20349,20361,21907,22295,56839,73340,77018,80883,81877,245537,259277	Neurod4,Pcdh15,Edn1,Epha8,Gfra1,Lrp2,Elavl4,Neurod1,Otx2,Cntn3,Ptpro,Ptprz1,Sema3c,Sema3e,Sema7a,Nr2e1,Cdh23,Lgi1,Nptxr,Col25a1,Ntng1,Tnxb,Nlgn3,Klk8	24/783
3_Member	GO Biological Processes	GO:0048667	cell morphogenesis involved in neuron differentiation	-5.17554	-1.9724	11994,13614,13842,14725,15572,18424,19277,19283,20348,20349,20361,21907,22295,56839,77018,80883,245537	Pcdh15,Edn1,Epha8,Lrp2,Elavl4,Otx2,Ptpro,Ptprz1,Sema3c,Sema3e,Sema7a,Nr2e1,Cdh23,Lgi1,Col25a1,Ntng1,Nlgn3	17/500
3_Member	GO Biological Processes	GO:0061564	axon development	-5.15429	-1.9724	11923,13614,13842,14725,18012,18424,19277,19283,20348,20349,20361,21907,56839,77018,80883,245537	Neurod4,Edn1,Epha8,Lrp2,Neurod1,Otx2,Ptpro,Ptprz1,Sema3c,Sema3e,Sema7a,Nr2e1,Lgi1,Col25a1,Ntng1,Nlgn3	16/449
3_Member	GO Biological Processes	GO:0007409	axonogenesis	-4.52491	-1.54612	13614,13842,14725,18424,19277,19283,20348,20349,20361,21907,56839,77018,80883,245537	Edn1,Epha8,Lrp2,Otx2,Ptpro,Ptprz1,Sema3c,Sema3e,Sema7a,Nr2e1,Lgi1,Col25a1,Ntng1,Nlgn3	14/397
3_Member	GO Biological Processes	GO:0048812	neuron projection morphogenesis	-4.17227	-1.44405	13614,13842,14725,15572,18424,19277,19283,20348,20349,20361,21907,56839,77018,80883,245537,259277	Edn1,Epha8,Lrp2,Elavl4,Otx2,Ptpro,Ptprz1,Sema3c,Sema3e,Sema7a,Nr2e1,Lgi1,Col25a1,Ntng1,Nlgn3,Klk8	16/541
3_Member	GO Biological Processes	GO:0120039	plasma membrane bounded cell projection morphogenesis	-4.11628	-1.42341	13614,13842,14725,15572,18424,19277,19283,20348,20349,20361,21907,56839,77018,80883,245537,259277	Edn1,Epha8,Lrp2,Elavl4,Otx2,Ptpro,Ptprz1,Sema3c,Sema3e,Sema7a,Nr2e1,Lgi1,Col25a1,Ntng1,Nlgn3,Klk8	16/547
3_Member	GO Biological Processes	GO:0048858	cell projection morphogenesis	-4.04297	-1.36359	13614,13842,14725,15572,18424,19277,19283,20348,20349,20361,21907,56839,77018,80883,245537,259277	Edn1,Epha8,Lrp2,Elavl4,Otx2,Ptpro,Ptprz1,Sema3c,Sema3e,Sema7a,Nr2e1,Lgi1,Col25a1,Ntng1,Nlgn3,Klk8	16/555
3_Member	GO Biological Processes	GO:2000147	positive regulation of cell motility	-3.85028	-1.28818	11500,12737,12739,13614,14181,14257,16002,19218,19283,19713,20348,20349,20361,21838,83397,241639,320924	Adam7,Cldn1,Cldn3,Edn1,Fgfbp1,Flt4,Igf2,Ptger3,Ptprz1,Ret,Sema3c,Sema3e,Sema7a,Thy1,Akap12,Fermt1,Ccbe1	17/638
3_Member	GO Biological Processes	GO:0010975	regulation of neuron projection development	-3.77252	-1.25014	15572,17005,19283,19713,20348,20349,20361,20614,21838,21907,80883,108672,239420,245537,620393,668253	Elavl4,Ltk,Ptprz1,Ret,Sema3c,Sema3e,Sema7a,Snap25,Thy1,Nr2e1,Ntng1,Zdhhc15,Csmd3,Nlgn3,Alkal1,Dleu2	16/586
3_Member	GO Biological Processes	GO:0040017	positive regulation of locomotion	-3.7231	-1.23288	11500,12737,12739,13614,14181,14257,16002,19218,19283,19713,20348,20349,20361,21838,83397,241639,320924	Adam7,Cldn1,Cldn3,Edn1,Fgfbp1,Flt4,Igf2,Ptger3,Ptprz1,Ret,Sema3c,Sema3e,Sema7a,Thy1,Akap12,Fermt1,Ccbe1	17/654
3_Member	GO Biological Processes	GO:0032989	cellular anatomical entity morphogenesis	-3.6307	-1.16601	13614,13842,14725,15572,16691,18424,19277,19283,20348,20349,20361,21907,56839,77018,80883,245537,259277	Edn1,Epha8,Lrp2,Elavl4,Krt8,Otx2,Ptpro,Ptprz1,Sema3c,Sema3e,Sema7a,Nr2e1,Lgi1,Col25a1,Ntng1,Nlgn3,Klk8	17/666
3_Member	GO Biological Processes	GO:0001755	neural crest cell migration	-3.60453	-1.14964	13614,19713,20348,20349,20361	Edn1,Ret,Sema3c,Sema3e,Sema7a	5/59
3_Member	GO Biological Processes	GO:0030335	positive regulation of cell migration	-3.58488	-1.13726	12737,12739,13614,14181,14257,16002,19218,19283,19713,20348,20349,20361,21838,83397,241639,320924	Cldn1,Cldn3,Edn1,Fgfbp1,Flt4,Igf2,Ptger3,Ptprz1,Ret,Sema3c,Sema3e,Sema7a,Thy1,Akap12,Fermt1,Ccbe1	16/609
3_Member	GO Biological Processes	GO:0090497	mesenchymal cell migration	-3.5363	-1.11407	13614,19713,20348,20349,20361	Edn1,Ret,Sema3c,Sema3e,Sema7a	5/61
3_Member	GO Biological Processes	GO:0001667	ameboidal-type cell migration	-3.5176	-1.10242	13614,16666,19713,20348,20349,20361,241639,242316,320924	Edn1,Krt16,Ret,Sema3c,Sema3e,Sema7a,Fermt1,Gdf6,Ccbe1	9/223
3_Member	GO Biological Processes	GO:0007411	axon guidance	-3.20854	-0.889126	13614,13842,14725,18424,19277,20348,20349,20361,56839	Edn1,Epha8,Lrp2,Otx2,Ptpro,Sema3c,Sema3e,Sema7a,Lgi1	9/246
3_Member	GO Biological Processes	GO:0097485	neuron projection guidance	-3.19596	-0.889126	13614,13842,14725,18424,19277,20348,20349,20361,56839	Edn1,Epha8,Lrp2,Otx2,Ptpro,Sema3c,Sema3e,Sema7a,Lgi1	9/247
3_Member	GO Biological Processes	GO:0071526	semaphorin-plexin signaling pathway	-3.0534	-0.812116	13614,20348,20349,20361	Edn1,Sema3c,Sema3e,Sema7a	4/45
3_Member	GO Biological Processes	GO:0010977	negative regulation of neuron projection development	-2.94345	-0.735456	19283,20348,20349,20361,21838,245537,668253	Ptprz1,Sema3c,Sema3e,Sema7a,Thy1,Nlgn3,Dleu2	7/167
3_Member	GO Biological Processes	GO:0014032	neural crest cell development	-2.89797	-0.712448	13614,19713,20348,20349,20361	Edn1,Ret,Sema3c,Sema3e,Sema7a	5/84
3_Member	GO Biological Processes	GO:0120035	regulation of plasma membrane bounded cell projection organization	-2.84032	-0.689835	15572,17005,19283,19713,20348,20349,20361,20614,21838,21907,75974,80883,108672,239420,245537,620393,668253	Elavl4,Ltk,Ptprz1,Ret,Sema3c,Sema3e,Sema7a,Snap25,Thy1,Nr2e1,Dock11,Ntng1,Zdhhc15,Csmd3,Nlgn3,Alkal1,Dleu2	17/784
3_Member	GO Biological Processes	GO:0050768	negative regulation of neurogenesis	-2.82629	-0.684479	12677,20348,20349,20361,20666,21838,21907	Vsx2,Sema3c,Sema3e,Sema7a,Sox11,Thy1,Nr2e1	7/175
3_Member	GO Biological Processes	GO:0031344	regulation of cell projection organization	-2.75327	-0.644481	15572,17005,19283,19713,20348,20349,20361,20614,21838,21907,75974,80883,108672,239420,245537,620393,668253	Elavl4,Ltk,Ptprz1,Ret,Sema3c,Sema3e,Sema7a,Snap25,Thy1,Nr2e1,Dock11,Ntng1,Zdhhc15,Csmd3,Nlgn3,Alkal1,Dleu2	17/799
3_Member	GO Biological Processes	GO:0051960	regulation of nervous system development	-2.73885	-0.636138	12677,13388,14725,19283,20348,20349,20361,20666,21838,21907,67666,107831,243499,245537	Vsx2,Dll1,Lrp2,Ptprz1,Sema3c,Sema3e,Sema7a,Sox11,Thy1,Nr2e1,Hapln3,Adgrb1,Lrrtm4,Nlgn3	14/596
3_Member	GO Biological Processes	GO:0051961	negative regulation of nervous system development	-2.71569	-0.6278	12677,20348,20349,20361,20666,21838,21907	Vsx2,Sema3c,Sema3e,Sema7a,Sox11,Thy1,Nr2e1	7/183
3_Member	GO Biological Processes	GO:0048843	negative regulation of axon extension involved in axon guidance	-2.67419	-0.606247	20348,20349,20361	Sema3c,Sema3e,Sema7a	3/27
3_Member	GO Biological Processes	GO:0048864	stem cell development	-2.66115	-0.60147	13614,19713,20348,20349,20361	Edn1,Ret,Sema3c,Sema3e,Sema7a	5/95
3_Member	GO Biological Processes	GO:0014033	neural crest cell differentiation	-2.62157	-0.572689	13614,19713,20348,20349,20361	Edn1,Ret,Sema3c,Sema3e,Sema7a	5/97
3_Member	GO Biological Processes	GO:0060485	mesenchyme development	-2.59926	-0.560029	13614,19713,20348,20349,20361,21386,21388,23794	Edn1,Ret,Sema3c,Sema3e,Sema7a,Tbx3,Tbx5,Adamts5	8/245
3_Member	GO Biological Processes	GO:0045596	negative regulation of cell differentiation	-2.58031	-0.547123	12677,13386,13388,16002,19218,20348,20349,20361,20666,20679,21386,21838,21907,74511,225998,668253	Vsx2,Dlk1,Dll1,Igf2,Ptger3,Sema3c,Sema3e,Sema7a,Sox11,Sox6,Tbx3,Thy1,Nr2e1,Lrrc17,Rorb,Dleu2	16/759
3_Member	GO Biological Processes	GO:0048841	regulation of axon extension involved in axon guidance	-2.42167	-0.439356	20348,20349,20361	Sema3c,Sema3e,Sema7a	3/33
3_Member	GO Biological Processes	GO:0010721	negative regulation of cell development	-2.37382	-0.407213	12677,20348,20349,20361,20666,21838,21907,74511,668253	Vsx2,Sema3c,Sema3e,Sema7a,Sox11,Thy1,Nr2e1,Lrrc17,Dleu2	9/326
3_Member	GO Biological Processes	GO:0050771	negative regulation of axonogenesis	-2.3226	-0.369028	20348,20349,20361,21838	Sema3c,Sema3e,Sema7a,Thy1	4/71
3_Member	GO Biological Processes	GO:0048863	stem cell differentiation	-2.2853	-0.342289	13614,16664,19713,20348,20349,20361,21386	Edn1,Krt14,Ret,Sema3c,Sema3e,Sema7a,Tbx3	7/219
3_Member	GO Biological Processes	GO:0031345	negative regulation of cell projection organization	-2.24324	-0.31863	19283,20348,20349,20361,21838,245537,668253	Ptprz1,Sema3c,Sema3e,Sema7a,Thy1,Nlgn3,Dleu2	7/223
3_Member	GO Biological Processes	GO:0050919	negative chemotaxis	-2.12585	-0.228393	20348,20349,20361	Sema3c,Sema3e,Sema7a	3/42
3_Member	GO Biological Processes	GO:0048762	mesenchymal cell differentiation	-2.12191	-0.226321	13614,19713,20348,20349,20361,21386	Edn1,Ret,Sema3c,Sema3e,Sema7a,Tbx3	6/179
3_Member	GO Biological Processes	GO:0048640	negative regulation of developmental growth	-2.11081	-0.217092	14955,20348,20349,20361,21388	H19,Sema3c,Sema3e,Sema7a,Tbx5	5/128
3_Member	GO Biological Processes	GO:0030900	forebrain development	-2.10883	-0.216971	14725,15572,18012,18424,20349,20361,21386,21907,50768,211612	Lrp2,Elavl4,Neurod1,Otx2,Sema3e,Sema7a,Tbx3,Nr2e1,Dlc1,Ptchd1	10/424
3_Member	GO Biological Processes	GO:0050767	regulation of neurogenesis	-2.09135	-0.203192	12677,13388,14725,19283,20348,20349,20361,20666,21838,21907,67666	Vsx2,Dll1,Lrp2,Ptprz1,Sema3c,Sema3e,Sema7a,Sox11,Thy1,Nr2e1,Hapln3	11/494
4_Summary	GO Biological Processes	GO:0023061	signal release	-5.84064	-2.39229	13614,16523,18012,20614,21386,58994,116837,208898,235415,238988,242662,434794,12652,19419,59033,80976,232333,245537,21907,56839,80883,83397,107831,225870,211612	Edn1,Kcnj8,Neurod1,Snap25,Tbx3,Smpd3,Rims1,Unc13c,Cplx3,Erc2,Rims3,Xlr4a,Chga,Rasgrp1,Slc4a8,Syt13,Slc6a1,Nlgn3,Nr2e1,Lgi1,Ntng1,Akap12,Adgrb1,Rin1,Ptchd1	25/-
4_Member	GO Biological Processes	GO:0023061	signal release	-5.84064	-2.39229	13614,16523,18012,20614,21386,58994,116837,208898,235415,238988,242662,434794	Edn1,Kcnj8,Neurod1,Snap25,Tbx3,Smpd3,Rims1,Unc13c,Cplx3,Erc2,Rims3,Xlr4a	12/220
4_Member	GO Biological Processes	GO:0032940	secretion by cell	-5.15429	-1.9724	12652,13614,16523,18012,19419,20614,21386,58994,59033,80976,116837,208898,235415,238988,242662,434794	Chga,Edn1,Kcnj8,Neurod1,Rasgrp1,Snap25,Tbx3,Smpd3,Slc4a8,Syt13,Rims1,Unc13c,Cplx3,Erc2,Rims3,Xlr4a	16/449
4_Member	GO Biological Processes	GO:0045055	regulated exocytosis	-4.64188	-1.5569	12652,19419,20614,80976,116837,208898,235415,238988,242662	Chga,Rasgrp1,Snap25,Syt13,Rims1,Unc13c,Cplx3,Erc2,Rims3	9/159
4_Member	GO Biological Processes	GO:0007269	neurotransmitter secretion	-4.45126	-1.54612	16523,20614,116837,208898,235415,238988,242662	Kcnj8,Snap25,Rims1,Unc13c,Cplx3,Erc2,Rims3	7/95
4_Member	GO Biological Processes	GO:0099643	signal release from synapse	-4.45126	-1.54612	16523,20614,116837,208898,235415,238988,242662	Kcnj8,Snap25,Rims1,Unc13c,Cplx3,Erc2,Rims3	7/95
4_Member	GO Biological Processes	GO:0140352	export from cell	-4.44546	-1.54612	12652,13614,16523,18012,19419,20614,21386,58994,59033,80976,116837,208898,235415,238988,242662,434794	Chga,Edn1,Kcnj8,Neurod1,Rasgrp1,Snap25,Tbx3,Smpd3,Slc4a8,Syt13,Rims1,Unc13c,Cplx3,Erc2,Rims3,Xlr4a	16/513
4_Member	GO Biological Processes	GO:0016079	synaptic vesicle exocytosis	-4.40182	-1.52571	20614,116837,208898,235415,238988,242662	Snap25,Rims1,Unc13c,Cplx3,Erc2,Rims3	6/66
4_Member	GO Biological Processes	GO:0016082	synaptic vesicle priming	-4.37181	-1.52571	20614,116837,208898,238988	Snap25,Rims1,Unc13c,Erc2	4/21
4_Member	GO Biological Processes	GO:0048791	calcium ion-regulated exocytosis of neurotransmitter	-4.37181	-1.52571	20614,116837,208898,242662	Snap25,Rims1,Unc13c,Rims3	4/21
4_Member	GO Biological Processes	GO:0099525	presynaptic dense core vesicle exocytosis	-4.33408	-1.51391	20614,116837,208898	Snap25,Rims1,Unc13c	3/8
4_Member	GO Biological Processes	GO:0006836	neurotransmitter transport	-4.23588	-1.47638	16523,20614,116837,208898,232333,235415,238988,242662	Kcnj8,Snap25,Rims1,Unc13c,Slc6a1,Cplx3,Erc2,Rims3	8/139
4_Member	GO Biological Processes	GO:0099011	neuronal dense core vesicle exocytosis	-4.16106	-1.44405	20614,116837,208898	Snap25,Rims1,Unc13c	3/9
4_Member	GO Biological Processes	GO:0032252	secretory granule localization	-3.99046	-1.34217	19419,20614,116837,208898	Rasgrp1,Snap25,Rims1,Unc13c	4/26
4_Member	GO Biological Processes	GO:0046903	secretion	-3.90076	-1.28818	12652,13614,16523,18012,19419,20614,21386,58994,59033,80976,116837,208898,235415,238988,242662,434794	Chga,Edn1,Kcnj8,Neurod1,Rasgrp1,Snap25,Tbx3,Smpd3,Slc4a8,Syt13,Rims1,Unc13c,Cplx3,Erc2,Rims3,Xlr4a	16/571
4_Member	GO Biological Processes	GO:1990504	dense core granule exocytosis	-3.87398	-1.28818	20614,116837,208898	Snap25,Rims1,Unc13c	3/11
4_Member	GO Biological Processes	GO:0017156	calcium-ion regulated exocytosis	-3.8658	-1.28818	20614,80976,116837,208898,242662	Snap25,Syt13,Rims1,Unc13c,Rims3	5/52
4_Member	Reactome Gene Sets	R-MMU-888590	GABA synthesis, release, reuptake and degradation	-3.20119	-0.889126	20614,116837,232333	Snap25,Rims1,Slc6a1	3/18
4_Member	GO Biological Processes	GO:0031630	regulation of synaptic vesicle fusion to presynaptic active zone membrane	-3.12961	-0.846265	116837,235415,238988	Rims1,Cplx3,Erc2	3/19
4_Member	GO Biological Processes	GO:1901632	regulation of synaptic vesicle membrane organization	-3.12961	-0.846265	116837,235415,238988	Rims1,Cplx3,Erc2	3/19
4_Member	GO Biological Processes	GO:0099504	synaptic vesicle cycle	-3.10014	-0.824526	20614,116837,208898,235415,238988,242662,245537	Snap25,Rims1,Unc13c,Cplx3,Erc2,Rims3,Nlgn3	7/157
4_Member	GO Biological Processes	GO:0006887	exocytosis	-3.09759	-0.824526	12652,19419,20614,80976,116837,208898,235415,238988,242662	Chga,Rasgrp1,Snap25,Syt13,Rims1,Unc13c,Cplx3,Erc2,Rims3	9/255
4_Member	KEGG Pathway	mmu04721	Synaptic vesicle cycle - Mus musculus (house mouse)	-3.06847	-0.813242	20614,116837,208898,232333,235415	Snap25,Rims1,Unc13c,Slc6a1,Cplx3	5/77
4_Member	GO Biological Processes	GO:0032253	dense core granule localization	-3.06209	-0.813242	20614,116837,208898	Snap25,Rims1,Unc13c	3/20
4_Member	GO Biological Processes	GO:0099003	vesicle-mediated transport in synapse	-2.81212	-0.681379	20614,116837,208898,235415,238988,242662,245537	Snap25,Rims1,Unc13c,Cplx3,Erc2,Rims3,Nlgn3	7/176
4_Member	GO Biological Processes	GO:0050804	modulation of chemical synaptic transmission	-2.70137	-0.619277	13614,20614,21907,56839,59033,80883,83397,107831,116837,208898,225870,232333,235415,238988,242662,245537	Edn1,Snap25,Nr2e1,Lgi1,Slc4a8,Ntng1,Akap12,Adgrb1,Rims1,Unc13c,Rin1,Slc6a1,Cplx3,Erc2,Rims3,Nlgn3	16/738
4_Member	GO Biological Processes	GO:0099177	regulation of trans-synaptic signaling	-2.69548	-0.616252	13614,20614,21907,56839,59033,80883,83397,107831,116837,208898,225870,232333,235415,238988,242662,245537	Edn1,Snap25,Nr2e1,Lgi1,Slc4a8,Ntng1,Akap12,Adgrb1,Rims1,Unc13c,Rin1,Slc6a1,Cplx3,Erc2,Rims3,Nlgn3	16/739
4_Member	GO Biological Processes	GO:0031338	regulation of vesicle fusion	-2.42167	-0.439356	116837,235415,238988	Rims1,Cplx3,Erc2	3/33
4_Member	GO Biological Processes	GO:0140029	exocytic process	-2.13977	-0.236636	20614,116837,208898,238988	Snap25,Rims1,Unc13c,Erc2	4/80
4_Member	GO Biological Processes	GO:0007268	chemical synaptic transmission	-2.02009	-0.151717	16523,20614,116837,208898,211612,235415,238988,242662,245537	Kcnj8,Snap25,Rims1,Unc13c,Ptchd1,Cplx3,Erc2,Rims3,Nlgn3	9/371
4_Member	GO Biological Processes	GO:0098916	anterograde trans-synaptic signaling	-2.02009	-0.151717	16523,20614,116837,208898,211612,235415,238988,242662,245537	Kcnj8,Snap25,Rims1,Unc13c,Ptchd1,Cplx3,Erc2,Rims3,Nlgn3	9/371
5_Summary	GO Biological Processes	GO:0060041	retina development in camera-type eye	-5.80827	-2.39229	11923,12677,12951,13388,18012,19133,21838,21907,22141,214058,225998,11994,12814,13614,18424,20666,21386,22295,270893	Neurod4,Vsx2,Crx,Dll1,Neurod1,Prph2,Thy1,Nr2e1,Tub,Megf11,Rorb,Pcdh15,Col11a1,Edn1,Otx2,Sox11,Tbx3,Cdh23,Tmem132e	19/-
5_Member	GO Biological Processes	GO:0060041	retina development in camera-type eye	-5.80827	-2.39229	11923,12677,12951,13388,18012,19133,21838,21907,22141,214058,225998	Neurod4,Vsx2,Crx,Dll1,Neurod1,Prph2,Thy1,Nr2e1,Tub,Megf11,Rorb	11/183
5_Member	GO Biological Processes	GO:0007423	sensory organ development	-4.8098	-1.69485	11923,11994,12677,12814,12951,13388,13614,18012,18424,19133,20666,21386,21838,21907,22141,22295,214058,225998,270893	Neurod4,Pcdh15,Vsx2,Col11a1,Crx,Dll1,Edn1,Neurod1,Otx2,Prph2,Sox11,Tbx3,Thy1,Nr2e1,Tub,Cdh23,Megf11,Rorb,Tmem132e	19/648
5_Member	GO Biological Processes	GO:0048880	sensory system development	-4.24899	-1.47638	11923,12677,12951,13388,18012,18424,19133,20666,21838,21907,22141,214058,225998,270893	Neurod4,Vsx2,Crx,Dll1,Neurod1,Otx2,Prph2,Sox11,Thy1,Nr2e1,Tub,Megf11,Rorb,Tmem132e	14/421
5_Member	GO Biological Processes	GO:0003407	neural retina development	-3.8129	-1.26783	11923,12677,18012,21838,214058,225998	Neurod4,Vsx2,Neurod1,Thy1,Megf11,Rorb	6/84
5_Member	GO Biological Processes	GO:0001654	eye development	-3.73723	-1.23958	11923,12677,12951,13388,18012,18424,19133,20666,21838,21907,22141,214058,225998	Neurod4,Vsx2,Crx,Dll1,Neurod1,Otx2,Prph2,Sox11,Thy1,Nr2e1,Tub,Megf11,Rorb	13/414
5_Member	GO Biological Processes	GO:0150063	visual system development	-3.70667	-1.22375	11923,12677,12951,13388,18012,18424,19133,20666,21838,21907,22141,214058,225998	Neurod4,Vsx2,Crx,Dll1,Neurod1,Otx2,Prph2,Sox11,Thy1,Nr2e1,Tub,Megf11,Rorb	13/417
5_Member	GO Biological Processes	GO:0035881	amacrine cell differentiation	-3.64123	-1.16601	11923,18012,225998	Neurod4,Neurod1,Rorb	3/13
5_Member	GO Biological Processes	GO:0043010	camera-type eye development	-3.62774	-1.16601	11923,12677,12951,13388,18012,19133,20666,21838,21907,22141,214058,225998	Neurod4,Vsx2,Crx,Dll1,Neurod1,Prph2,Sox11,Thy1,Nr2e1,Tub,Megf11,Rorb	12/369
5_Member	GO Biological Processes	GO:0060042	retina morphogenesis in camera-type eye	-2.89797	-0.712448	12677,13388,21838,214058,225998	Vsx2,Dll1,Thy1,Megf11,Rorb	5/84
5_Member	GO Biological Processes	GO:0048592	eye morphogenesis	-2.71569	-0.6278	12677,13388,18424,20666,21838,214058,225998	Vsx2,Dll1,Otx2,Sox11,Thy1,Megf11,Rorb	7/183
5_Member	GO Biological Processes	GO:0048593	camera-type eye morphogenesis	-2.38108	-0.412266	12677,13388,20666,21838,214058,225998	Vsx2,Dll1,Sox11,Thy1,Megf11,Rorb	6/158
6_Summary	GO Biological Processes	GO:0003007	heart morphogenesis	-5.36814	-2.01015	12814,13388,13614,14725,16523,20191,20348,20666,21386,21388,23794,50768,215798,13346,16002,16691,20679,22634,107831,235130,353326,11835,11994,16666,19713,20349,20855,171395	Col11a1,Dll1,Edn1,Lrp2,Kcnj8,Ryr2,Sema3c,Sox11,Tbx3,Tbx5,Adamts5,Dlc1,Adgrg6,Des,Igf2,Krt8,Sox6,Plagl1,Adgrb1,Adamts15,Rtl1,Ar,Pcdh15,Krt16,Ret,Sema3e,Stc1,Pkd1l1	28/-
6_Member	GO Biological Processes	GO:0003007	heart morphogenesis	-5.36814	-2.01015	12814,13388,13614,14725,16523,20191,20348,20666,21386,21388,23794,50768,215798	Col11a1,Dll1,Edn1,Lrp2,Kcnj8,Ryr2,Sema3c,Sox11,Tbx3,Tbx5,Adamts5,Dlc1,Adgrg6	13/288
6_Member	GO Biological Processes	GO:0061061	muscle structure development	-4.56297	-1.54612	12814,13346,13388,14725,16002,16523,16691,20191,20666,20679,21386,21388,22634,23794,107831,235130,353326	Col11a1,Des,Dll1,Lrp2,Igf2,Kcnj8,Krt8,Ryr2,Sox11,Sox6,Tbx3,Tbx5,Plagl1,Adamts5,Adgrb1,Adamts15,Rtl1	17/558
6_Member	GO Biological Processes	GO:0003229	ventricular cardiac muscle tissue development	-4.32783	-1.51391	12814,14725,16523,20191,21386,21388	Col11a1,Lrp2,Kcnj8,Ryr2,Tbx3,Tbx5	6/68
6_Member	GO Biological Processes	GO:0003206	cardiac chamber morphogenesis	-3.96326	-1.32544	12814,14725,20191,20348,20666,21386,21388,215798	Col11a1,Lrp2,Ryr2,Sema3c,Sox11,Tbx3,Tbx5,Adgrg6	8/152
6_Member	GO Biological Processes	GO:0003205	cardiac chamber development	-3.86989	-1.28818	12814,14725,16523,20191,20348,20666,21386,21388,215798	Col11a1,Lrp2,Kcnj8,Ryr2,Sema3c,Sox11,Tbx3,Tbx5,Adgrg6	9/200
6_Member	GO Biological Processes	GO:0048729	tissue morphogenesis	-3.77817	-1.25014	11835,11994,12814,13388,13614,14725,16666,19713,20191,20348,20349,20666,20855,21386,21388,23794,50768	Ar,Pcdh15,Col11a1,Dll1,Edn1,Lrp2,Krt16,Ret,Ryr2,Sema3c,Sema3e,Sox11,Stc1,Tbx3,Tbx5,Adamts5,Dlc1	17/647
6_Member	GO Biological Processes	GO:0060920	cardiac pacemaker cell differentiation	-3.75211	-1.23958	16523,21386,21388	Kcnj8,Tbx3,Tbx5	3/12
6_Member	GO Biological Processes	GO:0060537	muscle tissue development	-3.37085	-1.02886	12814,13388,14725,16523,20191,20348,20666,20679,21386,21388,22634,353326	Col11a1,Dll1,Lrp2,Kcnj8,Ryr2,Sema3c,Sox11,Sox6,Tbx3,Tbx5,Plagl1,Rtl1	12/394
6_Member	GO Biological Processes	GO:0002009	morphogenesis of an epithelium	-3.19905	-0.889126	11835,11994,13388,13614,14725,16666,19713,20191,20348,20349,20666,21386,21388,50768	Ar,Pcdh15,Dll1,Edn1,Lrp2,Krt16,Ret,Ryr2,Sema3c,Sema3e,Sox11,Tbx3,Tbx5,Dlc1	14/533
6_Member	GO Biological Processes	GO:0003231	cardiac ventricle development	-3.1663	-0.864273	12814,14725,20191,20348,20666,21386,21388	Col11a1,Lrp2,Ryr2,Sema3c,Sox11,Tbx3,Tbx5	7/153
6_Member	GO Biological Processes	GO:0007507	heart development	-3.06148	-0.813242	12814,13388,13614,14725,16523,20191,20348,20666,20679,21386,21388,23794,50768,171395,215798	Col11a1,Dll1,Edn1,Lrp2,Kcnj8,Ryr2,Sema3c,Sox11,Sox6,Tbx3,Tbx5,Adamts5,Dlc1,Pkd1l1,Adgrg6	15/615
6_Member	GO Biological Processes	GO:0003161	cardiac conduction system development	-2.99819	-0.774544	16523,21386,21388	Kcnj8,Tbx3,Tbx5	3/21
6_Member	GO Biological Processes	GO:0003208	cardiac ventricle morphogenesis	-2.94495	-0.735456	12814,14725,20191,20348,21388	Col11a1,Lrp2,Ryr2,Sema3c,Tbx5	5/82
6_Member	GO Biological Processes	GO:0060411	cardiac septum morphogenesis	-2.87497	-0.707324	14725,20348,20666,21386,21388	Lrp2,Sema3c,Sox11,Tbx3,Tbx5	5/85
6_Member	GO Biological Processes	GO:0014706	striated muscle tissue development	-2.86673	-0.702567	12814,14725,16523,20191,20348,20679,21386,21388	Col11a1,Lrp2,Kcnj8,Ryr2,Sema3c,Sox6,Tbx3,Tbx5	8/222
6_Member	GO Biological Processes	GO:0003151	outflow tract morphogenesis	-2.82991	-0.684479	13614,14725,20348,20666,21386	Edn1,Lrp2,Sema3c,Sox11,Tbx3	5/87
6_Member	GO Biological Processes	GO:0003279	cardiac septum development	-2.8206	-0.683376	14725,16523,20348,20666,21386,21388	Lrp2,Kcnj8,Sema3c,Sox11,Tbx3,Tbx5	6/129
6_Member	GO Biological Processes	GO:0051146	striated muscle cell differentiation	-2.51391	-0.498347	16002,16523,16691,20679,21386,21388,23794,235130	Igf2,Kcnj8,Krt8,Sox6,Tbx3,Tbx5,Adamts5,Adamts15	8/253
6_Member	GO Biological Processes	GO:0007517	muscle organ development	-2.42628	-0.439365	12814,13346,13388,14725,20191,20666,22634,107831,353326	Col11a1,Des,Dll1,Lrp2,Ryr2,Sox11,Plagl1,Adgrb1,Rtl1	9/320
6_Member	GO Biological Processes	GO:0048738	cardiac muscle tissue development	-2.31752	-0.366074	12814,14725,16523,20191,20679,21386,21388	Col11a1,Lrp2,Kcnj8,Ryr2,Sox6,Tbx3,Tbx5	7/216
6_Member	GO Biological Processes	GO:0060562	epithelial tube morphogenesis	-2.03446	-0.159657	11835,13388,13614,14725,19713,20191,20349,21386,50768	Ar,Dll1,Edn1,Lrp2,Ret,Ryr2,Sema3e,Tbx3,Dlc1	9/369
7_Summary	GO Biological Processes	GO:0007169	transmembrane receptor protein tyrosine kinase signaling pathway	-4.45388	-1.54612	11835,13644,13842,14181,14257,14585,14588,16002,17005,19713,56338,58994,71405,620393,242316,13614,16847,19419,20361,83397	Ar,Efs,Epha8,Fgfbp1,Flt4,Gfra1,Gfra4,Igf2,Ltk,Ret,Txnip,Smpd3,Fam83c,Alkal1,Gdf6,Edn1,Lepr,Rasgrp1,Sema7a,Akap12	20/-
7_Member	GO Biological Processes	GO:0007169	transmembrane receptor protein tyrosine kinase signaling pathway	-4.45388	-1.54612	11835,13644,13842,14181,14257,14585,14588,16002,17005,19713,56338,58994,71405,620393	Ar,Efs,Epha8,Fgfbp1,Flt4,Gfra1,Gfra4,Igf2,Ltk,Ret,Txnip,Smpd3,Fam83c,Alkal1	14/403
7_Member	GO Biological Processes	GO:0007167	enzyme-linked receptor protein signaling pathway	-3.06859	-0.813242	11835,13644,13842,14181,14257,14585,14588,16002,17005,19713,56338,58994,71405,242316,620393	Ar,Efs,Epha8,Fgfbp1,Flt4,Gfra1,Gfra4,Igf2,Ltk,Ret,Txnip,Smpd3,Fam83c,Gdf6,Alkal1	15/614
7_Member	GO Biological Processes	GO:0043410	positive regulation of MAPK cascade	-2.25538	-0.320969	11835,13614,13842,14257,16002,16847,19419,19713,20361,83397,242316,620393	Ar,Edn1,Epha8,Flt4,Igf2,Lepr,Rasgrp1,Ret,Sema7a,Akap12,Gdf6,Alkal1	12/536
8_Summary	GO Biological Processes	GO:0034330	cell junction organization	-4.44711	-1.54612	12737,12739,16523,19277,20349,21838,50768,80883,107831,208898,230868,232333,238988,243499,245537,259277,434794,21388,12652,22045,58994,75974,116837,241639,320472	Cldn1,Cldn3,Kcnj8,Ptpro,Sema3e,Thy1,Dlc1,Ntng1,Adgrb1,Unc13c,Igsf21,Slc6a1,Erc2,Lrrtm4,Nlgn3,Klk8,Xlr4a,Tbx5,Chga,Trhr,Smpd3,Dock11,Rims1,Fermt1,Ppm1e	25/-
8_Member	GO Biological Processes	GO:0034330	cell junction organization	-4.44711	-1.54612	12737,12739,16523,19277,20349,21838,50768,80883,107831,208898,230868,232333,238988,243499,245537,259277,434794	Cldn1,Cldn3,Kcnj8,Ptpro,Sema3e,Thy1,Dlc1,Ntng1,Adgrb1,Unc13c,Igsf21,Slc6a1,Erc2,Lrrtm4,Nlgn3,Klk8,Xlr4a	17/570
8_Member	GO Biological Processes	GO:0050808	synapse organization	-3.77085	-1.25014	16523,20349,80883,107831,208898,230868,232333,238988,243499,245537,259277,434794	Kcnj8,Sema3e,Ntng1,Adgrb1,Unc13c,Igsf21,Slc6a1,Erc2,Lrrtm4,Nlgn3,Klk8,Xlr4a	12/356
8_Member	GO Biological Processes	GO:1901890	positive regulation of cell junction assembly	-3.57226	-1.13726	12737,12739,21388,21838,107831,243499,245537	Cldn1,Cldn3,Tbx5,Thy1,Adgrb1,Lrrtm4,Nlgn3	7/131
8_Member	GO Biological Processes	GO:0044089	positive regulation of cellular component biogenesis	-3.01454	-0.782855	12652,12737,12739,21388,21838,22045,58994,75974,107831,116837,241639,243499,245537,320472	Chga,Cldn1,Cldn3,Tbx5,Thy1,Trhr,Smpd3,Dock11,Adgrb1,Rims1,Fermt1,Lrrtm4,Nlgn3,Ppm1e	14/557
8_Member	GO Biological Processes	GO:1901888	regulation of cell junction assembly	-2.57758	-0.546954	12737,12739,21388,21838,50768,107831,243499,245537	Cldn1,Cldn3,Tbx5,Thy1,Dlc1,Adgrb1,Lrrtm4,Nlgn3	8/247
9_Summary	GO Biological Processes	GO:0048598	embryonic morphogenesis	-4.30326	-1.50458	11994,12814,13388,13614,14119,14725,16002,16764,18012,18424,19713,20191,20666,21386,21388,22295,23893,50768,12677,21838,214058,225998,11923,20679,21907,20855,27412,171395,16691,353326,20348,270893,22141	Pcdh15,Col11a1,Dll1,Edn1,Fbn2,Lrp2,Igf2,Aff3,Neurod1,Otx2,Ret,Ryr2,Sox11,Tbx3,Tbx5,Cdh23,Grem2,Dlc1,Vsx2,Thy1,Megf11,Rorb,Neurod4,Sox6,Nr2e1,Stc1,Peg12,Pkd1l1,Krt8,Rtl1,Sema3c,Tmem132e,Tub	33/-
9_Member	GO Biological Processes	GO:0048598	embryonic morphogenesis	-4.30326	-1.50458	11994,12814,13388,13614,14119,14725,16002,16764,18012,18424,19713,20191,20666,21386,21388,22295,23893,50768	Pcdh15,Col11a1,Dll1,Edn1,Fbn2,Lrp2,Igf2,Aff3,Neurod1,Otx2,Ret,Ryr2,Sox11,Tbx3,Tbx5,Cdh23,Grem2,Dlc1	18/645
9_Member	GO Biological Processes	GO:0090596	sensory organ morphogenesis	-4.23231	-1.47638	11994,12677,12814,13388,13614,18424,20666,21386,21838,22295,214058,225998	Pcdh15,Vsx2,Col11a1,Dll1,Edn1,Otx2,Sox11,Tbx3,Thy1,Cdh23,Megf11,Rorb	12/318
9_Member	GO Biological Processes	GO:0045165	cell fate commitment	-3.38854	-1.03595	11923,12677,13388,13614,18012,18424,20679,21386,21388,21907	Neurod4,Vsx2,Dll1,Edn1,Neurod1,Otx2,Sox6,Tbx3,Tbx5,Nr2e1	10/283
9_Member	GO Biological Processes	GO:0009798	axis specification	-3.37721	-1.02995	13388,18424,20855,21386,27412,171395	Dll1,Otx2,Stc1,Tbx3,Peg12,Pkd1l1	6/101
9_Member	GO Biological Processes	GO:0042471	ear morphogenesis	-3.30523	-0.968435	11994,12814,13388,13614,18424,21386,22295	Pcdh15,Col11a1,Dll1,Edn1,Otx2,Tbx3,Cdh23	7/145
9_Member	GO Biological Processes	GO:0042472	inner ear morphogenesis	-2.96363	-0.743952	11994,12814,13388,18424,21386,22295	Pcdh15,Col11a1,Dll1,Otx2,Tbx3,Cdh23	6/121
9_Member	GO Biological Processes	GO:0048562	embryonic organ morphogenesis	-2.84905	-0.692887	11994,12814,13388,13614,18012,18424,20191,20666,21386,22295	Pcdh15,Col11a1,Dll1,Edn1,Neurod1,Otx2,Ryr2,Sox11,Tbx3,Cdh23	10/333
9_Member	GO Biological Processes	GO:0048568	embryonic organ development	-2.72741	-0.6278	11994,12814,13388,13614,16002,16691,18012,18424,20191,20666,21386,22295,353326	Pcdh15,Col11a1,Dll1,Edn1,Igf2,Krt8,Neurod1,Otx2,Ryr2,Sox11,Tbx3,Cdh23,Rtl1	13/532
9_Member	GO Biological Processes	GO:0007389	pattern specification process	-2.68166	-0.610563	13388,13614,14725,18012,18424,20348,20855,21386,21388,23893,27412,171395	Dll1,Edn1,Lrp2,Neurod1,Otx2,Sema3c,Stc1,Tbx3,Tbx5,Grem2,Peg12,Pkd1l1	12/474
9_Member	GO Biological Processes	GO:0001708	cell fate specification	-2.66115	-0.60147	13388,18424,20679,21386,21388	Dll1,Otx2,Sox6,Tbx3,Tbx5	5/95
9_Member	GO Biological Processes	GO:1905207	regulation of cardiocyte differentiation	-2.58363	-0.547871	13388,20679,21388	Dll1,Sox6,Tbx5	3/29
9_Member	GO Biological Processes	GO:0043583	ear development	-2.49313	-0.488318	11994,12814,13388,13614,18012,18424,21386,22295	Pcdh15,Col11a1,Dll1,Edn1,Neurod1,Otx2,Tbx3,Cdh23	8/255
9_Member	GO Biological Processes	GO:0035315	hair cell differentiation	-2.46028	-0.463282	11994,13388,22295,270893	Pcdh15,Dll1,Cdh23,Tmem132e	4/65
9_Member	GO Biological Processes	GO:0048839	inner ear development	-2.25366	-0.320969	11994,12814,13388,18012,18424,21386,22295	Pcdh15,Col11a1,Dll1,Neurod1,Otx2,Tbx3,Cdh23	7/222
9_Member	GO Biological Processes	GO:0060563	neuroepithelial cell differentiation	-2.15502	-0.248052	13388,18424,20666	Dll1,Otx2,Sox11	3/41
9_Member	GO Biological Processes	GO:0009880	embryonic pattern specification	-2.06617	-0.183498	13388,18424,21386,27412	Dll1,Otx2,Tbx3,Peg12	4/84
9_Member	GO Biological Processes	GO:0045494	photoreceptor cell maintenance	-2.04287	-0.165612	11994,22141,22295	Pcdh15,Tub,Cdh23	3/45
10_Summary	GO Biological Processes	GO:0044062	regulation of excretion	-4.16106	-1.44405	13614,19218,20855,19277,21386,58994,11835,12652,16523,20191,12490,16002	Edn1,Ptger3,Stc1,Ptpro,Tbx3,Smpd3,Ar,Chga,Kcnj8,Ryr2,Cd34,Igf2	12/-
10_Member	GO Biological Processes	GO:0044062	regulation of excretion	-4.16106	-1.44405	13614,19218,20855	Edn1,Ptger3,Stc1	3/9
10_Member	GO Biological Processes	GO:0098801	regulation of renal system process	-4.13224	-1.42747	13614,19218,19277,20855	Edn1,Ptger3,Ptpro,Stc1	4/24
10_Member	GO Biological Processes	GO:0014821	phasic smooth muscle contraction	-2.87992	-0.707324	13614,19218,21386	Edn1,Ptger3,Tbx3	3/23
10_Member	GO Biological Processes	GO:0006939	smooth muscle contraction	-2.50947	-0.496375	13614,19218,21386,58994	Edn1,Ptger3,Tbx3,Smpd3	4/63
10_Member	GO Biological Processes	GO:0003012	muscle system process	-2.38268	-0.412266	11835,12652,13614,16523,19218,20191,21386,58994	Ar,Chga,Edn1,Kcnj8,Ptger3,Ryr2,Tbx3,Smpd3	8/266
10_Member	GO Biological Processes	GO:0110110	positive regulation of animal organ morphogenesis	-2.18499	-0.276104	11835,12490,13614	Ar,Cd34,Edn1	3/40
10_Member	GO Biological Processes	GO:0045840	positive regulation of mitotic nuclear division	-2.0166	-0.151573	13614,16002,58994	Edn1,Igf2,Smpd3	3/46
11_Summary	GO Biological Processes	GO:0003382	epithelial cell morphogenesis	-4.0336	-1.36359	11500,11835,12739,20855,622434,12737,13388,13614,55948	Adam7,Ar,Cldn3,Stc1,Arhgef26,Cldn1,Dll1,Edn1,Sfn	9/-
11_Member	GO Biological Processes	GO:0003382	epithelial cell morphogenesis	-4.0336	-1.36359	11500,11835,12739,20855,622434	Adam7,Ar,Cldn3,Stc1,Arhgef26	5/48
11_Member	GO Biological Processes	GO:0003158	endothelium development	-3.42385	-1.05487	12737,12739,13388,13614,20855,622434	Cldn1,Cldn3,Dll1,Edn1,Stc1,Arhgef26	6/99
11_Member	GO Biological Processes	GO:0002064	epithelial cell development	-2.89169	-0.709799	11500,11835,12737,12739,13388,20855,55948,622434	Adam7,Ar,Cldn1,Cldn3,Dll1,Stc1,Sfn,Arhgef26	8/220
11_Member	GO Biological Processes	GO:0045446	endothelial cell differentiation	-2.87497	-0.707324	12737,12739,13388,20855,622434	Cldn1,Cldn3,Dll1,Stc1,Arhgef26	5/85
11_Member	GO Biological Processes	GO:0001885	endothelial cell development	-2.78574	-0.666019	12737,12739,20855,622434	Cldn1,Cldn3,Stc1,Arhgef26	4/53
12_Summary	GO Biological Processes	GO:0007158	neuron cell-cell adhesion	-4.00922	-1.35021	11899,19713,245537,14585,20666,18012,18424,13614,77018,11500,668253,14588	Astn1,Ret,Nlgn3,Gfra1,Sox11,Neurod1,Otx2,Edn1,Col25a1,Adam7,Dleu2,Gfra4	12/-
12_Member	GO Biological Processes	GO:0007158	neuron cell-cell adhesion	-4.00922	-1.35021	11899,19713,245537	Astn1,Ret,Nlgn3	3/10
12_Member	WikiPathways	WP4820	GDNF RET signaling axis	-2.87992	-0.707324	14585,19713,20666	Gfra1,Ret,Sox11	3/23
12_Member	WikiPathways	WP1498	Dopaminergic neurogenesis	-2.49975	-0.491529	18012,18424,19713	Neurod1,Otx2,Ret	3/31
12_Member	GO Biological Processes	GO:0060384	innervation	-2.46003	-0.463282	13614,19713,77018	Edn1,Ret,Col25a1	3/32
12_Member	GO Biological Processes	GO:1903429	regulation of cell maturation	-2.28025	-0.341398	11500,19713,668253	Adam7,Ret,Dleu2	3/37
12_Member	Reactome Gene Sets	R-MMU-8853659	RET signaling	-2.24756	-0.320945	14585,14588,19713	Gfra1,Gfra4,Ret	3/38
13_Summary	GO Biological Processes	GO:0045664	regulation of neuron differentiation	-3.89033	-1.28818	13388,17005,18012,19218,19713,20666,21907,50779,242316,668253	Dll1,Ltk,Neurod1,Ptger3,Ret,Sox11,Nr2e1,Rgs6,Gdf6,Dleu2	10/-
13_Member	GO Biological Processes	GO:0045664	regulation of neuron differentiation	-3.89033	-1.28818	13388,17005,18012,19218,19713,20666,21907,50779,242316,668253	Dll1,Ltk,Neurod1,Ptger3,Ret,Sox11,Nr2e1,Rgs6,Gdf6,Dleu2	10/245
14_Summary	GO Biological Processes	GO:0010001	glial cell differentiation	-3.87587	-1.28818	11923,13388,18424,19283,20666,20679,21907,67666,215798,245537,16847	Neurod4,Dll1,Otx2,Ptprz1,Sox11,Sox6,Nr2e1,Hapln3,Adgrg6,Nlgn3,Lepr	11/-
14_Member	GO Biological Processes	GO:0010001	glial cell differentiation	-3.87587	-1.28818	11923,13388,18424,19283,20666,20679,21907,67666,215798,245537	Neurod4,Dll1,Otx2,Ptprz1,Sox11,Sox6,Nr2e1,Hapln3,Adgrg6,Nlgn3	10/246
14_Member	GO Biological Processes	GO:0042063	gliogenesis	-3.73966	-1.23958	11923,13388,16847,18424,19283,20666,20679,21907,67666,215798,245537	Neurod4,Dll1,Lepr,Otx2,Ptprz1,Sox11,Sox6,Nr2e1,Hapln3,Adgrg6,Nlgn3	11/306
14_Member	GO Biological Processes	GO:0048709	oligodendrocyte differentiation	-2.74334	-0.637602	11923,18424,19283,20679,245537	Neurod4,Otx2,Ptprz1,Sox6,Nlgn3	5/91
15_Summary	GO Biological Processes	GO:0098609	cell-cell adhesion	-3.85293	-1.28818	11899,11994,12490,12737,12739,19713,20863,21838,22295,80883,81877,214058,230868,245537	Astn1,Pcdh15,Cd34,Cldn1,Cldn3,Ret,Stfa3,Thy1,Cdh23,Ntng1,Tnxb,Megf11,Igsf21,Nlgn3	14/-
15_Member	GO Biological Processes	GO:0098609	cell-cell adhesion	-3.85293	-1.28818	11899,11994,12490,12737,12739,19713,20863,21838,22295,80883,81877,214058,230868,245537	Astn1,Pcdh15,Cd34,Cldn1,Cldn3,Ret,Stfa3,Thy1,Cdh23,Ntng1,Tnxb,Megf11,Igsf21,Nlgn3	14/459
15_Member	GO Biological Processes	GO:0098742	cell-cell adhesion via plasma-membrane adhesion molecules	-2.59839	-0.560029	11994,12737,12739,19713,22295,80883,230868	Pcdh15,Cldn1,Cldn3,Ret,Cdh23,Ntng1,Igsf21	7/192
16_Summary	Reactome Gene Sets	R-MMU-5173214	O-glycosylation of TSR domain-containing proteins	-3.57585	-1.13726	23794,235130,240322,330119,108760,271786,12814,21907,58994,81877,237360,241639	Adamts5,Adamts15,Adamts19,Adamts3,Galnt16,Galnt13,Col11a1,Nr2e1,Smpd3,Tnxb,Adamts14,Fermt1	12/-
16_Member	Reactome Gene Sets	R-MMU-5173214	O-glycosylation of TSR domain-containing proteins	-3.57585	-1.13726	23794,235130,240322,330119	Adamts5,Adamts15,Adamts19,Adamts3	4/33
16_Member	Reactome Gene Sets	R-MMU-5173105	O-linked glycosylation	-3.4716	-1.07976	23794,108760,235130,240322,271786,330119	Adamts5,Galnt16,Adamts15,Adamts19,Galnt13,Adamts3	6/97
16_Member	GO Biological Processes	GO:0030198	extracellular matrix organization	-3.44943	-1.06342	12814,21907,23794,58994,81877,235130,237360,240322,241639,330119	Col11a1,Nr2e1,Adamts5,Smpd3,Tnxb,Adamts15,Adamts14,Adamts19,Fermt1,Adamts3	10/278
16_Member	GO Biological Processes	GO:0045229	external encapsulating structure organization	-3.43713	-1.05688	12814,21907,23794,58994,81877,235130,237360,240322,241639,330119	Col11a1,Nr2e1,Adamts5,Smpd3,Tnxb,Adamts15,Adamts14,Adamts19,Fermt1,Adamts3	10/279
16_Member	GO Biological Processes	GO:0043062	extracellular structure organization	-3.4249	-1.05487	12814,21907,23794,58994,81877,235130,237360,240322,241639,330119	Col11a1,Nr2e1,Adamts5,Smpd3,Tnxb,Adamts15,Adamts14,Adamts19,Fermt1,Adamts3	10/280
17_Summary	Reactome Gene Sets	R-MMU-112316	Neuronal System	-3.53802	-1.11407	16494,16519,16523,20614,116837,226922,232333,238271,243499,245537,382571,13614,14725,20191,22295,59033,70261,171395,223473,234788	Kcna6,Kcnj3,Kcnj8,Snap25,Rims1,Kcnq5,Slc6a1,Kcnh5,Lrrtm4,Nlgn3,Kcnf1,Edn1,Lrp2,Ryr2,Cdh23,Slc4a8,Chp2,Pkd1l1,Nipal2,Slc38a8	20/-
17_Member	Reactome Gene Sets	R-MMU-112316	Neuronal System	-3.53802	-1.11407	16494,16519,16523,20614,116837,226922,232333,238271,243499,245537,382571	Kcna6,Kcnj3,Kcnj8,Snap25,Rims1,Kcnq5,Slc6a1,Kcnh5,Lrrtm4,Nlgn3,Kcnf1	11/323
17_Member	Reactome Gene Sets	R-MMU-1296071	Potassium Channels	-3.4716	-1.07976	16494,16519,16523,226922,238271,382571	Kcna6,Kcnj3,Kcnj8,Kcnq5,Kcnh5,Kcnf1	6/97
17_Member	GO Biological Processes	GO:0030001	metal ion transport	-3.40739	-1.0494	13614,14725,16494,16519,16523,20191,22295,59033,70261,171395,223473,226922,232333,234788,238271,382571	Edn1,Lrp2,Kcna6,Kcnj3,Kcnj8,Ryr2,Cdh23,Slc4a8,Chp2,Pkd1l1,Nipal2,Kcnq5,Slc6a1,Slc38a8,Kcnh5,Kcnf1	16/632
17_Member	Reactome Gene Sets	R-MMU-1296072	Voltage gated Potassium channels	-3.24953	-0.922956	16494,226922,238271,382571	Kcna6,Kcnq5,Kcnh5,Kcnf1	4/40
17_Member	GO Biological Processes	GO:0006812	monoatomic cation transport	-2.84675	-0.692887	13614,14725,16494,16519,16523,20191,22295,59033,70261,171395,223473,226922,232333,234788,238271,382571	Edn1,Lrp2,Kcna6,Kcnj3,Kcnj8,Ryr2,Cdh23,Slc4a8,Chp2,Pkd1l1,Nipal2,Kcnq5,Slc6a1,Slc38a8,Kcnh5,Kcnf1	16/714
17_Member	GO Biological Processes	GO:0071805	potassium ion transmembrane transport	-2.50597	-0.49532	16494,16519,16523,226922,238271,382571	Kcna6,Kcnj3,Kcnj8,Kcnq5,Kcnh5,Kcnf1	6/149
17_Member	GO Biological Processes	GO:0006813	potassium ion transport	-2.19179	-0.279026	16494,16519,16523,226922,238271,382571	Kcna6,Kcnj3,Kcnj8,Kcnq5,Kcnh5,Kcnf1	6/173
18_Summary	GO Biological Processes	GO:0008277	regulation of G protein-coupled receptor signaling pathway	-3.4731	-1.07976	12652,13614,18578,19218,20028,22141,50779,20191,20855,16519,16523,21838,70261,100102,245537,21388,22295,238988,268878	Chga,Edn1,Pde4b,Ptger3,Pdc,Tub,Rgs6,Ryr2,Stc1,Kcnj3,Kcnj8,Thy1,Chp2,Pcsk9,Nlgn3,Tbx5,Cdh23,Erc2,Atp13a5	19/-
18_Member	GO Biological Processes	GO:0008277	regulation of G protein-coupled receptor signaling pathway	-3.4731	-1.07976	12652,13614,18578,19218,20028,22141,50779	Chga,Edn1,Pde4b,Ptger3,Pdc,Tub,Rgs6	7/136
18_Member	GO Biological Processes	GO:1903524	positive regulation of blood circulation	-3.01712	-0.782855	12652,13614,19218,20191	Chga,Edn1,Ptger3,Ryr2	4/46
18_Member	GO Biological Processes	GO:1903115	regulation of actin filament-based movement	-2.91338	-0.720498	18578,19218,20191,20855	Pde4b,Ptger3,Ryr2,Stc1	4/49
18_Member	GO Biological Processes	GO:0034765	regulation of monoatomic ion transmembrane transport	-2.55024	-0.52797	13614,16519,16523,18578,19218,20191,21838,70261,100102,245537	Edn1,Kcnj3,Kcnj8,Pde4b,Ptger3,Ryr2,Thy1,Chp2,Pcsk9,Nlgn3	10/366
18_Member	GO Biological Processes	GO:0008016	regulation of heart contraction	-2.54849	-0.52797	12652,13614,16523,18578,20191,20855,21388	Chga,Edn1,Kcnj8,Pde4b,Ryr2,Stc1,Tbx5	7/196
18_Member	GO Biological Processes	GO:1903522	regulation of blood circulation	-2.34404	-0.384001	12652,13614,16523,18578,19218,20191,20855,21388	Chga,Edn1,Kcnj8,Pde4b,Ptger3,Ryr2,Stc1,Tbx5	8/270
18_Member	GO Biological Processes	GO:0055117	regulation of cardiac muscle contraction	-2.30098	-0.353775	12652,18578,20191,20855	Chga,Pde4b,Ryr2,Stc1	4/72
18_Member	GO Biological Processes	GO:0006937	regulation of muscle contraction	-2.26489	-0.3281	12652,13614,18578,19218,20191,20855	Chga,Edn1,Pde4b,Ptger3,Ryr2,Stc1	6/167
18_Member	GO Biological Processes	GO:0051480	regulation of cytosolic calcium ion concentration	-2.23816	-0.315546	12652,20191,22295,238988	Chga,Ryr2,Cdh23,Erc2	4/75
18_Member	GO Biological Processes	GO:0006874	intracellular calcium ion homeostasis	-2.23289	-0.313678	12652,13614,20191,20855,22295,238988,268878	Chga,Edn1,Ryr2,Stc1,Cdh23,Erc2,Atp13a5	7/224
18_Member	GO Biological Processes	GO:0086004	regulation of cardiac muscle cell contraction	-2.18499	-0.276104	18578,20191,20855	Pde4b,Ryr2,Stc1	3/40
18_Member	GO Biological Processes	GO:0032414	positive regulation of ion transmembrane transporter activity	-2.13977	-0.236636	13614,20191,70261,245537	Edn1,Ryr2,Chp2,Nlgn3	4/80
18_Member	GO Biological Processes	GO:0045823	positive regulation of heart contraction	-2.12585	-0.228393	12652,13614,20191	Chga,Edn1,Ryr2	3/42
18_Member	GO Biological Processes	GO:0032411	positive regulation of transporter activity	-2.03092	-0.159019	13614,20191,70261,245537	Edn1,Ryr2,Chp2,Nlgn3	4/86
19_Summary	GO Biological Processes	GO:0007610	behavior	-3.40837	-1.0494	11522,11835,11899,11994,14266,15572,16002,16847,19283,20614,21907,22295,211612,217843,225870,232333,245537,259277	Adh1,Ar,Astn1,Pcdh15,Aff2,Elavl4,Igf2,Lepr,Ptprz1,Snap25,Nr2e1,Cdh23,Ptchd1,Unc79,Rin1,Slc6a1,Nlgn3,Klk8	18/-
19_Member	GO Biological Processes	GO:0007610	behavior	-3.40837	-1.0494	11522,11835,11899,11994,14266,15572,16002,16847,19283,20614,21907,22295,211612,217843,225870,232333,245537,259277	Adh1,Ar,Astn1,Pcdh15,Aff2,Elavl4,Igf2,Lepr,Ptprz1,Snap25,Nr2e1,Cdh23,Ptchd1,Unc79,Rin1,Slc6a1,Nlgn3,Klk8	18/762
19_Member	GO Biological Processes	GO:0007611	learning or memory	-2.85874	-0.698038	14266,15572,16002,19283,20614,211612,225870,232333,245537,259277	Aff2,Elavl4,Igf2,Ptprz1,Snap25,Ptchd1,Rin1,Slc6a1,Nlgn3,Klk8	10/332
19_Member	GO Biological Processes	GO:0050890	cognition	-2.49171	-0.488318	14266,15572,16002,19283,20614,211612,225870,232333,245537,259277	Aff2,Elavl4,Igf2,Ptprz1,Snap25,Ptchd1,Rin1,Slc6a1,Nlgn3,Klk8	10/373
19_Member	GO Biological Processes	GO:0007613	memory	-2.29001	-0.344907	16002,20614,211612,225870,232333,259277	Igf2,Snap25,Ptchd1,Rin1,Slc6a1,Klk8	6/165
20_Summary	GO Biological Processes	GO:0046879	hormone secretion	-3.15933	-0.862042	13614,18012,20614,21386,58994,235415,14725,16523,14119,59033,11522,12652,16002,16847,18549,19218,20666	Edn1,Neurod1,Snap25,Tbx3,Smpd3,Cplx3,Lrp2,Kcnj8,Fbn2,Slc4a8,Adh1,Chga,Igf2,Lepr,Pcsk2,Ptger3,Sox11	17/-
20_Member	GO Biological Processes	GO:0046879	hormone secretion	-3.15933	-0.862042	13614,18012,20614,21386,58994,235415	Edn1,Neurod1,Snap25,Tbx3,Smpd3,Cplx3	6/111
20_Member	GO Biological Processes	GO:0009914	hormone transport	-3.00118	-0.774544	13614,18012,20614,21386,58994,235415	Edn1,Neurod1,Snap25,Tbx3,Smpd3,Cplx3	6/119
20_Member	GO Biological Processes	GO:0030072	peptide hormone secretion	-2.78605	-0.666019	13614,18012,20614,58994,235415	Edn1,Neurod1,Snap25,Smpd3,Cplx3	5/89
20_Member	GO Biological Processes	GO:0042886	amide transport	-2.77021	-0.657878	13614,14725,16523,18012,20614,58994,235415	Edn1,Lrp2,Kcnj8,Neurod1,Snap25,Smpd3,Cplx3	7/179
20_Member	GO Biological Processes	GO:0002790	peptide secretion	-2.6813	-0.610563	13614,18012,20614,58994,235415	Edn1,Neurod1,Snap25,Smpd3,Cplx3	5/94
20_Member	GO Biological Processes	GO:0071692	protein localization to extracellular region	-2.6563	-0.599346	14119,16523,18012,20614,59033,235415	Fbn2,Kcnj8,Neurod1,Snap25,Slc4a8,Cplx3	6/139
20_Member	GO Biological Processes	GO:0015833	peptide transport	-2.45484	-0.463282	13614,18012,20614,58994,235415	Edn1,Neurod1,Snap25,Smpd3,Cplx3	5/106
20_Member	GO Biological Processes	GO:0010817	regulation of hormone levels	-2.10304	-0.213033	11522,12652,13614,16002,16847,18012,18549,19218,20614,20666,21386,58994,235415	Adh1,Chga,Edn1,Igf2,Lepr,Neurod1,Pcsk2,Ptger3,Snap25,Sox11,Tbx3,Smpd3,Cplx3	13/632
20_Member	GO Biological Processes	GO:0009306	protein secretion	-2.06959	-0.185098	16523,18012,20614,59033,235415	Kcnj8,Neurod1,Snap25,Slc4a8,Cplx3	5/131
20_Member	GO Biological Processes	GO:0035592	establishment of protein localization to extracellular region	-2.05612	-0.175256	16523,18012,20614,59033,235415	Kcnj8,Neurod1,Snap25,Slc4a8,Cplx3	5/132
